# Supplementary material for: Genetic variation at transcription factor binding sites largely explains phenotypic heritability in maize
Source: Nat Genet. 2025 Aug 11;57(9):2313–22. doi: 10.1038/s41588-025-02246-7 (PMC12425805; doi:10.1038/s41588-025-02246-7)
Supplement: Supplementary file 4 — Source data for Supplementary Figs. 2–7, 10, 12–17 and 19. [file 41588_2025_2246_MOESM4_ESM.xlsx]

## Sheet: Figure_S2
Chromosome	Position	BF MOA	BF Control
B73-chr3	216014563	0.111111	0
B73-chr4	14292119	0.0526316	0
B73-chr4	14292121	0.0526316	0
B73-chr4	111679968	0.0526316	0
B73-chr5	166097967	0.130435	0
B73-chr5	195550625	0.166667	0
B73-chr1	170738871	0.0526316	0
B73-chr8	114348141	0.111111	0
B73-chr9	144859318	0.0526316	0
B73-chr1	300094929	0.115384	0
B73-chr2	172400611	0.0555555	0
B73-chr1	24950463	0.00451127	0.00516608
B73-chr2	92402415	0.03125	0.0147329
B73-chr10	117435528	0.210526	0.0160714
B73-chr2	2190706	0.047619	0.0180412
B73-chr5	148319085	0.170212	0.0183655
B73-chr2	2190708	0.047619	0.0216285
B73-chr1	38574649	0.0625001	0.023166
B73-chr2	2190709	0.047619	0.0239899
B73-chr6	116312298	0.0588236	0.0299625
B73-chr2	180274564	0.1	0.0306748
B73-chr6	116312299	0.0588236	0.0319548
B73-chr2	98207509	0.111111	0.0364583
B73-chr3	229020773	0.0952382	0.0406852
B73-chr2	33866679	0.0416667	0.0408561
B73-chr10	149508017	0.0555555	0.0413325
B73-chr7	2729365	0.111111	0.0440487
B73-chr8	2831457	0.0277778	0.0449575
B73-chr7	96861446	0.0434783	0.0456553
B73-chr9	8460303	0.0526316	0.0457317
B73-chr7	120009596	0.259259	0.0473684
B73-chr7	2729359	0.1	0.0478316
B73-chr2	2190720	0.047619	0.0484061
B73-chr2	217539950	0.113636	0.0486322
B73-chr2	217539952	0.152174	0.05
B73-chr1	46055	0.0952382	0.0511463
B73-chr2	109036255	0.0625001	0.0541586
B73-chr2	217539958	0.283334	0.0564516
B73-chr3	195517409	0.0434783	0.0575916
B73-chr7	41462118	0.0357144	0.0581789
B73-chr4	37509917	0.0370372	0.0581841
B73-chr9	30849329	0.735294	0.05837
B73-chr3	204585480	0.0526316	0.0593142
B73-chr2	33866674	0.0384615	0.0612441
B73-chr2	12463380	0.0416665	0.0643813
B73-chr2	12463379	0.0434783	0.0649459
B73-chr2	12463383	0.142857	0.0651438
B73-chr7	120009601	0.259259	0.0660623
B73-chr7	41462120	0.0357144	0.0663867
B73-chr3	139120780	0.0220264	0.0684662
B73-chr10	108326629	0.0555555	0.0688776
B73-chr7	79171127	0.0243902	0.068933
B73-chr2	12463373	0.0399998	0.0706169
B73-chr6	5627919	0.8125	0.0713422
B73-chr5	198231715	0.0588236	0.0722135
B73-chr2	12463390	0.1	0.0723627
B73-chr8	129188389	0.0588236	0.0725606
B73-chr2	12463371	0.0399998	0.0741338
B73-chr7	2729334	0.18919	0.0750125
B73-chr3	195516126	0.047619	0.0751092
B73-chr7	79171125	0.0243902	0.0754894
B73-chr6	5627917	0.819999	0.0757764
B73-chr1	32725919	0.0344828	0.0764606
B73-chr3	195516125	0.047619	0.0769231
B73-chr5	4143870	0.03125	0.0771605
B73-chr10	9043130	0.125	0.0774015
B73-chr5	4143862	0.03125	0.0775428
B73-chr1	32725924	0.030303	0.0775938
B73-chr7	41462123	0.0384617	0.0782682
B73-chr3	139120773	0.0222222	0.0784713
B73-chr7	79171124	0.0238096	0.0787038
B73-chr1	27159818	0.05	0.0789701
B73-chr4	160793068	0.0384617	0.0793871
B73-chr5	78772714	0.0869566	0.0797297
B73-chr2	215610192	0.0434783	0.0804235
B73-chr4	204050158	0.0909091	0.0808744
B73-chr7	79171123	0.0232559	0.0818768
B73-chr2	215610191	0.0434783	0.0829834
B73-chr2	234363686	0.111111	0.0834264
B73-chr6	105363306	0.0555555	0.0842266
B73-chr4	37509911	0.0666668	0.085276
B73-chr10	7196005	0.0555555	0.0853036
B73-chr6	34251609	0.121213	0.0853293
B73-chr8	131869275	0.1	0.0855725
B73-chr7	79171122	0.0232559	0.0857665
B73-chr7	41462125	0.047619	0.0858087
B73-chr1	282286965	0.1	0.0863851
B73-chr3	139120828	0.0632912	0.086539
B73-chr8	134696598	0.0526316	0.087346
B73-chr5	2926795	0.0666668	0.0878459
B73-chr10	72747690	0.1	0.0890948
B73-chr1	93482701	0.0526316	0.0899032
B73-chr6	91608173	0.164706	0.089942
B73-chr6	81124107	0.0909091	0.0899797
B73-chr4	37509910	0.0689657	0.0900183
B73-chr2	168632493	0.0588236	0.0901488
B73-chr8	169015615	0.153846	0.0902298
B73-chr1	174584678	0.0526316	0.0907104
B73-chr4	87874011	0.136364	0.0913556
B73-chr8	168098113	0.130435	0.091398
B73-chr5	10028754	0.0454546	0.0927989
B73-chr5	181066308	0.133333	0.0931677
B73-chr3	139120831	0.0781251	0.0935923
B73-chr1	85912228	0.0869566	0.0939596
B73-chr5	181066307	0.133333	0.0948454
B73-chr8	134696600	0.0526316	0.0950276
B73-chr8	168098115	0.153846	0.0951558
B73-chr6	29828143	0.0555555	0.0957791
B73-chr5	130675576	0.977778	0.0962802
B73-chr10	117435561	0.0740744	0.0967741
B73-chr3	31339127	0.0588236	0.0970609
B73-chr1	282286971	0.105263	0.0976527
B73-chr6	74956723	0.105263	0.0988554
B73-chr4	234424430	0.142857	0.0990991
B73-chr4	234424431	0.142857	0.0995475
B73-chr4	61805021	0.978723	0.100386
B73-chr6	159250227	0.0555555	0.10111
B73-chr3	31339128	0.0588236	0.101509
B73-chr6	28540974	0.923077	0.101523
B73-chr1	38574563	0.108108	0.101974
B73-chr6	86945795	0.0322581	0.102086
B73-chr1	287855510	0.0555555	0.102304
B73-chr2	168632495	0.0588236	0.102541
B73-chr8	134696602	0.0555555	0.102732
B73-chr7	128980019	0.107143	0.103642
B73-chr7	174586706	0.136364	0.104135
B73-chr7	128980020	0.107143	0.104876
B73-chr1	85912225	0.153846	0.104907
B73-chr9	18713480	0.0833333	0.105303
B73-chr1	287855509	0.05	0.105361
B73-chr4	236580481	0.0377358	0.105426
B73-chr8	127996236	0.111111	0.105463
B73-chr2	215610184	0.05	0.105572
B73-chr2	213479653	0.0526316	0.106575
B73-chr7	128980021	0.111111	0.106787
B73-chr6	28540964	0.921053	0.107143
B73-chr5	7550814	0.150944	0.107349
B73-chr2	148763689	0.178571	0.10759
B73-chr1	287855508	0.05	0.108434
B73-chr4	160793061	0.0384617	0.108516
B73-chr7	128980022	0.107143	0.108638
B73-chr7	33225761	0.03125	0.108949
B73-chr8	127996235	0.111111	0.109091
B73-chr5	7550815	0.150944	0.109143
B73-chr3	229020720	0.222223	0.109745
B73-chr10	115564601	0.0434783	0.110008
B73-chr8	2998773	0.0588236	0.110243
B73-chr3	204826011	0.054054	0.110329
B73-chr8	136522977	0.185185	0.110795
B73-chr9	18713485	0.0645162	0.110881
B73-chr9	18688960	0.0740744	0.110941
B73-chr2	105949400	0.115384	0.110998
B73-chr5	190015296	0.05	0.111017
B73-chr7	2729301	0.26087	0.111035
B73-chr10	48342217	0.105263	0.111287
B73-chr7	184541851	0.0833333	0.111786
B73-chr2	60742703	0.0344828	0.112319
B73-chr4	73311576	0.935484	0.112616
B73-chr9	18713486	0.0606061	0.11266
B73-chr4	73311575	0.935484	0.112787
B73-chr2	213479666	0.1	0.112867
B73-chr4	73311578	0.933333	0.11338
B73-chr4	248819690	0.0454546	0.113578
B73-chr2	33897351	0.142857	0.114629
B73-chr3	204826012	0.0571429	0.114849
B73-chr4	160793060	0.0384617	0.115226
B73-chr7	127765725	0.047619	0.115444
B73-chr3	214132360	0.0526316	0.11546
B73-chr9	36124592	0.153846	0.115476
B73-chr2	148763691	0.130435	0.115807
B73-chr3	31339131	0.111111	0.116263
B73-chr4	187636125	0.108108	0.116471
B73-chr6	159250222	0.136364	0.118102
B73-chr6	55941303	0.0714288	0.118741
B73-chr4	73311568	0.933333	0.120061
B73-chr8	18551725	0.941176	0.120213
B73-chr2	15772982	0.171429	0.121269
B73-chr7	116852319	0.105263	0.121447
B73-chr4	73311584	0.966667	0.121521
B73-chr8	134696606	0.0555555	0.121873
B73-chr6	179657068	0.837838	0.122872
B73-chr7	137402851	0.0222223	0.123174
B73-chr2	63933727	0.756097	0.123473
B73-chr3	204826014	0.0571429	0.123583
B73-chr1	32725893	0.172413	0.123886
B73-chr10	105930469	0.0227273	0.124577
B73-chr2	63933731	0.756097	0.124838
B73-chr4	37509903	0.0625001	0.125
B73-chr8	9869996	0.0434783	0.125121
B73-chr6	179657069	0.804878	0.125265
B73-chr1	300095656	0.025	0.125591
B73-chr3	204826015	0.0571429	0.125843
B73-chr10	10377916	0.0869566	0.126051
B73-chr6	52344944	0.207792	0.12607
B73-chr6	96879877	0.0555555	0.126425
B73-chr5	181066295	0.145834	0.126482
B73-chr1	73442503	0.800001	0.126963
B73-chr10	115204397	0.111111	0.127764
B73-chr10	115204398	0.111111	0.127921
B73-chr2	215610179	0.05	0.128157
B73-chr2	11909545	0.1	0.128349
B73-chr10	63677649	0.0416665	0.128543
B73-chr5	177746819	0.0454546	0.128694
B73-chr8	129188379	0.148148	0.128886
B73-chr9	18689112	0.0909091	0.129161
B73-chr3	226234046	0.142857	0.129744
B73-chr3	204826017	0.0571429	0.130099
B73-chr2	205586547	0.09375	0.130503
B73-chr2	205586546	0.09375	0.130793
B73-chr3	45970738	0.894737	0.131073
B73-chr5	108306874	0.111111	0.131091
B73-chr2	205586553	0.0666667	0.131213
B73-chr2	215172140	0.863636	0.131393
B73-chr3	123481050	0.267858	0.131395
B73-chr9	143176451	0.0555555	0.131437
B73-chr2	205586554	0.0697672	0.131978
B73-chr8	168098134	0.238095	0.1326
B73-chr1	45761928	0.0645162	0.132959
B73-chr2	60742698	0.0344828	0.133036
B73-chr3	31339134	0.111111	0.133056
B73-chr2	215172143	0.857143	0.133543
B73-chr8	168098135	0.238095	0.133929
B73-chr3	204826019	0.0571429	0.134054
B73-chr3	45970737	0.894737	0.134247
B73-chr10	77443817	0.0588236	0.134615
B73-chr2	117281712	0.111111	0.134776
B73-chr6	141989125	0.0555555	0.134783
B73-chr4	246672600	0.111111	0.135679
B73-chr3	204826020	0.0606061	0.135974
B73-chr7	139383449	0.0434783	0.136192
B73-chr1	45761927	0.0645162	0.13628
B73-chr3	114371400	0.147059	0.136616
B73-chr3	217308017	0.0909091	0.138461
B73-chr10	115204392	0.0769228	0.138639
B73-chr2	51965436	0.130434	0.138854
B73-chr3	175092456	0.185185	0.139104
B73-chr10	127502121	0.0952382	0.139519
B73-chr1	38574667	0.0789472	0.139729
B73-chr2	234091954	0.111111	0.139791
B73-chr5	14632300	0.0481929	0.141235
B73-chr10	68457549	0.0588236	0.141477
B73-chr3	45970735	0.9	0.141825
B73-chr4	17964605	0.153846	0.142006
B73-chr5	72768302	0.1875	0.142857
B73-chr2	51965438	0.136363	0.142857
B73-chr6	8464572	0.0526316	0.142968
B73-chr10	5853878	0.0357144	0.143637
B73-chr10	5853874	0.0370372	0.143649
B73-chr2	205586565	0.0666667	0.143783
B73-chr1	34748532	0.0799997	0.143885
B73-chr1	287855498	0.0454546	0.14394
B73-chr10	5853873	0.0370372	0.144134
B73-chr2	209891137	0.0555555	0.144492
B73-chr10	5853872	0.0370372	0.144544
B73-chr10	5853871	0.0370372	0.145125
B73-chr9	18689143	0.051282	0.145485
B73-chr10	63869094	0.944444	0.145669
B73-chr7	3415252	0.0588236	0.145789
B73-chr2	31039853	0.0555555	0.146211
B73-chr6	8464622	0.0799997	0.146379
B73-chr8	2998758	0.111111	0.146432
B73-chr10	142014729	0.0555555	0.146733
B73-chr9	18713445	0.0555555	0.146806
B73-chr4	10018654	0.923077	0.147019
B73-chr10	5853866	0.0370372	0.147163
B73-chr7	174586760	0.1	0.147305
B73-chr4	37509899	0.0625001	0.147343
B73-chr2	205586567	0.0612245	0.147368
B73-chr8	2725040	0.236843	0.147624
B73-chr4	246672602	0.1875	0.147718
B73-chr1	68298456	0.0588236	0.148148
B73-chr1	243360790	0.0526316	0.148148
B73-chr5	18398920	0.1	0.148423
B73-chr3	21149159	0.0555555	0.148551
B73-chr1	243360816	0.1	0.148845
B73-chr3	216342698	0.105263	0.149022
B73-chr3	45970733	0.9	0.149508
B73-chr6	100816198	0.0285714	0.149888
B73-chr8	175849681	0.166667	0.149945
B73-chr10	63676242	0.130435	0.150188
B73-chr2	51965431	0.159091	0.150188
B73-chr3	217308020	0.0882353	0.150259
B73-chr6	104492322	0.111111	0.15027
B73-chr10	63678473	0.0178571	0.150576
B73-chr6	86945788	0.0555555	0.150743
B73-chr2	205586534	0.153846	0.151149
B73-chr2	51965447	0.0370372	0.151599
B73-chr9	18689222	0.114286	0.151736
B73-chr7	139383451	0.0833333	0.151742
B73-chr6	104492323	0.111111	0.15229
B73-chr10	85206791	0.0526316	0.152334
B73-chr9	18689012	0.212122	0.152374
B73-chr2	33866657	0.0307693	0.152972
B73-chr3	49580034	0.0571429	0.153166
B73-chr6	132072521	0.0555555	0.153285
B73-chr10	5853864	0.05	0.153409
B73-chr7	116852287	0.0454546	0.153719
B73-chr5	21067338	0.0869566	0.153846
B73-chr4	244493939	0.1	0.154173
B73-chr5	85851891	0.0833336	0.154503
B73-chr6	29828095	0.0555555	0.154667
B73-chr9	118179924	0.16	0.15493
B73-chr6	29828098	0.0526316	0.155102
B73-chr1	26462573	0.0952382	0.155122
B73-chr1	287953863	0.0666668	0.155251
B73-chr2	216116714	0.753623	0.155609
B73-chr6	24098837	0.947368	0.15562
B73-chr2	51965449	0.0384617	0.156293
B73-chr4	73311549	0.913043	0.156506
B73-chr6	174115908	0.0285714	0.156571
B73-chr7	22539930	0.0277778	0.156951
B73-chr6	21707196	0.0465118	0.157199
B73-chr6	141989121	0.047619	0.157219
B73-chr2	96873729	0.142858	0.15766
B73-chr1	264607006	0.0588236	0.157685
B73-chr7	116852284	0.0799997	0.157895
B73-chr2	216116715	0.776119	0.158022
B73-chr8	9870002	0.0769228	0.158407
B73-chr4	246672604	0.236843	0.159017
B73-chr9	16416079	0.0454546	0.159551
B73-chr7	139383452	0.0769228	0.159654
B73-chr4	243895571	0.888889	0.159799
B73-chr2	215172153	0.869565	0.159818
B73-chr4	243895570	0.888889	0.160121
B73-chr4	221268310	0.137932	0.160211
B73-chr9	158884606	0.756097	0.160616
B73-chr2	168632505	0.0526316	0.160901
B73-chr10	135997396	0.0869566	0.160966
B73-chr1	169713215	0.142857	0.161028
B73-chr7	174369626	0.0799997	0.161333
B73-chr4	182342254	0.081081	0.161667
B73-chr4	37509897	0.0625001	0.161836
B73-chr2	205586576	0.0754719	0.162076
B73-chr6	141989120	0.047619	0.163287
B73-chr6	81124122	0.0952382	0.163552
B73-chr1	24452351	0.111111	0.163618
B73-chr4	243895567	0.888889	0.163984
B73-chr1	282023734	0.054054	0.16408
B73-chr1	209881411	0.047619	0.165254
B73-chr4	243895566	0.894737	0.165663
B73-chr1	282023732	0.0294118	0.165926
B73-chr3	128495319	0.814815	0.166124
B73-chr4	1357869	0.05	0.166139
B73-chr1	282023731	0.0555555	0.166296
B73-chr8	168981801	0.9	0.166548
B73-chr9	89345910	0.0769228	0.166666
B73-chr3	175130076	0.05	0.166667
B73-chr1	169713214	0.142857	0.167081
B73-chr9	12606205	0.0454546	0.167247
B73-chr1	282023744	0.0277778	0.16752
B73-chr9	89345909	0.0769228	0.167539
B73-chr7	179340258	0.794117	0.167854
B73-chr1	282023751	0.0285714	0.168755
B73-chr3	175130077	0.05	0.168889
B73-chr8	10436531	0.862068	0.169131
B73-chr3	128495322	0.814815	0.169317
B73-chr5	94149420	0.0555555	0.16939
B73-chr1	264607004	0.0588236	0.169458
B73-chr1	282023752	0.0571429	0.169504
B73-chr5	76706172	0.166667	0.169587
B73-chr6	141989119	0.047619	0.169691
B73-chr1	289220347	0.0454546	0.169967
B73-chr4	17964600	0.146341	0.17001
B73-chr7	116852279	0.115384	0.170117
B73-chr1	282023753	0.0555555	0.170134
B73-chr4	1357870	0.0555555	0.170616
B73-chr4	233908858	0.888889	0.170716
B73-chr10	85206788	0.047619	0.170901
B73-chr9	89345905	0.0740744	0.171123
B73-chr5	94149415	0.0555555	0.171577
B73-chr5	181066280	0.145834	0.171587
B73-chr1	70252802	0.833333	0.172217
B73-chr6	149399670	0.142857	0.172457
B73-chr9	65543362	0.0526316	0.172572
B73-chr3	206496926	0.0833333	0.172969
B73-chr5	166949829	0.0588236	0.173077
B73-chr2	205586584	0.0769233	0.173145
B73-chr4	224449549	0.111111	0.173283
B73-chr5	166949822	0.0588236	0.173294
B73-chr9	14396516	0.05	0.173439
B73-chr1	243360785	0.0526316	0.17352
B73-chr7	144534121	0.0526316	0.173541
B73-chr6	119621580	0.0869566	0.173599
B73-chr5	166949830	0.0588236	0.173938
B73-chr2	215172158	0.875	0.173946
B73-chr1	106311751	0.0277778	0.174525
B73-chr6	119621579	0.0952382	0.174688
B73-chr5	166949831	0.0555555	0.174797
B73-chr9	89345928	0.130435	0.175074
B73-chr4	37201717	0.0740744	0.175183
B73-chr4	17964599	0.166667	0.17519
B73-chr9	12606204	0.0454546	0.175347
B73-chr3	172406106	0.0800002	0.175418
B73-chr5	166949832	0.0555555	0.175652
B73-chr3	224927886	0.142857	0.176
B73-chr5	2482340	0.0416665	0.176574
B73-chr5	174123505	0.935484	0.176683
B73-chr2	63932483	0.0555555	0.176731
B73-chr4	243895562	0.894737	0.176823
B73-chr5	166949834	0.0555555	0.176945
B73-chr2	105335575	0.047619	0.17695
B73-chr7	3415247	0.0454546	0.17701
B73-chr5	223695082	0.236843	0.177305
B73-chr2	63932485	0.105263	0.177746
B73-chr4	74876368	0.0285714	0.177833
B73-chr6	105363282	0.0588236	0.177966
B73-chr1	282023725	0.0714283	0.178379
B73-chr5	166949844	0.047619	0.178673
B73-chr9	14396515	0.0526316	0.178677
B73-chr5	166949837	0.0526316	0.178755
B73-chr5	166949843	0.047619	0.178774
B73-chr4	187636092	0.2	0.17882
B73-chr5	166949846	0.047619	0.178876
B73-chr5	166949839	0.047619	0.179385
B73-chr5	174123504	0.966667	0.179856
B73-chr1	109529032	0.918919	0.180222
B73-chr2	63932487	0.105263	0.180654
B73-chr1	211577417	0.716216	0.181088
B73-chr1	211805208	0.0740744	0.181195
B73-chr2	43579633	0.944444	0.181338
B73-chr5	16413072	0.111111	0.181709
B73-chr7	2729217	0.111111	0.182259
B73-chr1	24452366	0.0952382	0.182562
B73-chr5	44523304	0.3	0.182692
B73-chr3	228934615	0.0416665	0.183158
B73-chr7	2729213	0.115384	0.183428
B73-chr7	2729223	0.111111	0.18373
B73-chr9	14396514	0.0526316	0.183874
B73-chr4	38946098	0.0526316	0.18393
B73-chr2	96873709	0.1	0.184279
B73-chr7	3415246	0.0454546	0.184369
B73-chr6	29908622	0.894737	0.184749
B73-chr9	12606203	0.0454546	0.184801
B73-chr4	38946099	0.0526316	0.185348
B73-chr6	29908624	0.894737	0.185678
B73-chr2	43577153	0.888889	0.185748
B73-chr5	44523305	0.206349	0.18585
B73-chr4	1357873	0.0555555	0.18612
B73-chr7	2729210	0.0416665	0.186129
B73-chr10	3736273	0.047619	0.186431
B73-chr3	220332252	0.857143	0.186577
B73-chr9	89345934	0.16	0.18663
B73-chr8	63511479	0.219512	0.186705
B73-chr10	85206785	0.047619	0.187364
B73-chr4	144365129	0.92	0.187415
B73-chr2	3833046	0.047619	0.187665
B73-chr2	105335580	0.047619	0.187935
B73-chr10	34333790	0.0555555	0.18798
B73-chr1	38556478	0.0588236	0.188188
B73-chr10	3736233	0.0799997	0.188204
B73-chr2	101282442	0.102564	0.188406
B73-chr9	14396513	0.0555555	0.188661
B73-chr7	184541883	0.0434783	0.188925
B73-chr8	5597281	0.878049	0.189467
B73-chr4	179807796	0.047619	0.189693
B73-chr8	129188367	0.0975611	0.18996
B73-chr5	17148305	0.224489	0.190151
B73-chr3	228408899	0.0769228	0.19062
B73-chr1	305180174	0.837209	0.19068
B73-chr4	37509893	0.0645162	0.190821
B73-chr1	305180171	0.782609	0.190836
B73-chr4	160793051	0.0384617	0.190968
B73-chr1	289220355	0.0416665	0.191245
B73-chr2	195296174	0.96	0.19129
B73-chr8	175849668	0.111111	0.191721
B73-chr4	74876359	0.0322581	0.19189
B73-chr1	305180177	0.8	0.192
B73-chr6	113367953	0.0454546	0.192493
B73-chr5	2482328	0.125	0.192597
B73-chr6	11373137	0.875	0.19261
B73-chr1	301134791	0.0454546	0.192661
B73-chr10	33976726	0.96	0.192661
B73-chr9	18689237	0.0645162	0.192899
B73-chr1	219523677	0.0416665	0.193468
B73-chr7	54701896	0.054054	0.193603
B73-chr5	44523307	0.15	0.193952
B73-chr4	17964595	0.222222	0.193989
B73-chr1	300095861	0.0434783	0.19403
B73-chr9	33392771	0.916667	0.194303
B73-chr6	96102340	0.081081	0.194445
B73-chr7	27113752	0.92	0.195066
B73-chr2	209887336	0.764706	0.195179
B73-chr8	5597278	0.925	0.195778
B73-chr5	465128	0.105263	0.196242
B73-chr6	85181641	0.0454546	0.196338
B73-chr7	167287576	0.214286	0.19652
B73-chr1	12044408	0.903226	0.196674
B73-chr1	181772702	0.1	0.197127
B73-chr10	93905663	0.0399998	0.197237
B73-chr10	34333788	0.0526316	0.197327
B73-chr7	20415187	0.195122	0.197411
B73-chr7	45954815	0.800001	0.197878
B73-chr7	135429835	0.166667	0.198739
B73-chr7	27113763	0.928571	0.198857
B73-chr2	181993461	0.969697	0.19895
B73-chr6	96102342	0.081081	0.199018
B73-chr8	130818418	0.0188679	0.199157
B73-chr7	135429836	0.166667	0.199162
B73-chr3	198451558	0.23913	0.199187
B73-chr6	173311400	0.863636	0.19969
B73-chr3	45970725	0.925926	0.2
B73-chr9	42384195	0.95	0.2
B73-chr7	110330716	0.878787	0.200399
B73-chr9	114324305	0.111111	0.200429
B73-chr9	89345942	0.172413	0.200504
B73-chr4	160793050	0.0384617	0.200511
B73-chr9	114324306	0.114286	0.200647
B73-chr9	114324311	0.0882353	0.200874
B73-chr5	93290727	0.111111	0.20138
B73-chr8	5597276	0.921053	0.201398
B73-chr10	30450493	0.894737	0.201399
B73-chr3	16616792	0.916667	0.201622
B73-chr10	30450503	0.913043	0.201693
B73-chr6	80658061	0.912088	0.201715
B73-chr10	34333787	0.0526316	0.201777
B73-chr1	305180204	0.787878	0.201835
B73-chr1	109529002	0.952381	0.20193
B73-chr3	122391153	0.9	0.202415
B73-chr1	121487890	0.888889	0.20252
B73-chr4	29993128	0.73913	0.202589
B73-chr1	243360780	0.0526316	0.202946
B73-chr10	8659459	0.777778	0.202991
B73-chr9	114324298	0.111111	0.20303
B73-chr9	114324301	0.111111	0.203125
B73-chr9	114324296	0.135135	0.203357
B73-chr7	79171104	0.119047	0.203376
B73-chr10	33976744	0.956522	0.20339
B73-chr7	151892073	0.16	0.203415
B73-chr1	121487888	0.888889	0.203461
B73-chr4	247592645	0.0416665	0.20364
B73-chr3	118677486	0.117647	0.203684
B73-chr10	118565751	0.947368	0.203704
B73-chr5	120501577	0.0588236	0.203917
B73-chr5	166021775	0.909091	0.204122
B73-chr2	67690647	0.857143	0.204748
B73-chr2	56054001	0.108108	0.204767
B73-chr8	9870010	0.111111	0.204878
B73-chr10	33976719	0.96	0.204959
B73-chr1	26462581	0.1	0.204969
B73-chr7	99853407	0.0588236	0.205036
B73-chr2	29739853	0.0555555	0.205094
B73-chr6	174115900	0.0666668	0.205324
B73-chr6	12346286	0.030303	0.205589
B73-chr6	107966450	0.0909091	0.205828
B73-chr4	121617171	0.0833333	0.20606
B73-chr1	211805215	0.0740744	0.206114
B73-chr9	114324313	0.0749998	0.206141
B73-chr6	149399661	0.142857	0.206167
B73-chr4	37509891	0.0689657	0.206397
B73-chr10	8659460	0.777778	0.206568
B73-chr8	181585801	0.1	0.206655
B73-chr3	149348556	0.0243902	0.206678
B73-chr3	228934609	0.0689657	0.206751
B73-chr6	96102331	0.0882353	0.206925
B73-chr4	121617172	0.0833333	0.2071
B73-chr3	182473870	0.130435	0.207118
B73-chr5	182678673	0.90625	0.20712
B73-chr3	231790568	0.111111	0.207843
B73-chr1	109529051	0.916667	0.20794
B73-chr8	25547506	0.142857	0.208112
B73-chr7	130176385	0.9	0.20836
B73-chr1	302747116	0.0588236	0.208396
B73-chr3	45970724	0.925926	0.208405
B73-chr6	96102345	0.0833332	0.208782
B73-chr5	10135444	0.047619	0.208836
B73-chr2	203387031	0.136364	0.208868
B73-chr3	22669943	0.130435	0.208904
B73-chr5	185964134	0.130434	0.208929
B73-chr3	183756748	0.09375	0.209091
B73-chr6	23859048	0.0408164	0.209276
B73-chr4	174384953	0.0869566	0.20936
B73-chr2	217815256	0.185185	0.20941
B73-chr1	219522731	0.0666668	0.209752
B73-chr5	44523311	0.0192308	0.209776
B73-chr5	185964133	0.130434	0.209778
B73-chr5	130790219	0.0555555	0.209924
B73-chr2	56054000	0.195122	0.210022
B73-chr4	174384954	0.0869566	0.210105
B73-chr7	11620483	0.957447	0.210178
B73-chr10	126891604	0.787234	0.210356
B73-chr4	179807784	0.047619	0.21038
B73-chr9	147525612	0.0869566	0.210417
B73-chr6	179509130	0.767442	0.210642
B73-chr6	107966451	0.130435	0.210817
B73-chr7	47596577	0.125	0.211112
B73-chr6	179509129	0.767442	0.211136
B73-chr2	205586513	0.134616	0.211207
B73-chr4	234088048	0.229508	0.211524
B73-chr4	174384956	0.0869566	0.211598
B73-chr7	5123589	0.176471	0.211868
B73-chr3	214132330	0.16	0.212144
B73-chr1	269700019	0.153846	0.212291
B73-chr8	167212314	0.0909091	0.212323
B73-chr4	174384949	0.0952382	0.212363
B73-chr3	192309477	0.0952382	0.213044
B73-chr8	5597273	0.875	0.213249
B73-chr10	122517184	0.0416665	0.213334
B73-chr6	23859044	0.0425533	0.213801
B73-chr5	58213540	0.166667	0.213807
B73-chr5	93290723	0.111111	0.213837
B73-chr3	4598315	0.0952382	0.213861
B73-chr1	251565047	0.16129	0.213896
B73-chr7	168623309	0.05	0.213964
B73-chr9	8460265	0.142858	0.213989
B73-chr10	122517183	0.0416665	0.214015
B73-chr6	23859051	0.04	0.214043
B73-chr4	38946792	0.105263	0.214286
B73-chr9	114324288	0.119047	0.214348
B73-chr3	147108745	0.0588236	0.214363
B73-chr1	287953884	0.15625	0.21443
B73-chr6	39643897	0.944444	0.214504
B73-chr3	215505483	0.131579	0.214545
B73-chr6	132111043	0.16	0.21466
B73-chr1	155101935	0.1875	0.214789
B73-chr2	231497652	0.842105	0.215273
B73-chr1	2963260	0.884616	0.215317
B73-chr2	56053999	0.195122	0.215336
B73-chr5	85851874	0.0975611	0.215491
B73-chr6	7696259	0.111111	0.215511
B73-chr2	236397997	0.0370372	0.215585
B73-chr2	181993452	0.864865	0.215616
B73-chr5	208907377	0.111111	0.216235
B73-chr9	33392763	0.92	0.216524
B73-chr3	45970723	0.925926	0.216724
B73-chr1	251565045	0.169231	0.216773
B73-chr4	38946791	0.105263	0.216906
B73-chr4	223710064	0.833333	0.21699
B73-chr8	21174326	0.047619	0.217014
B73-chr5	177746794	0.105263	0.217079
B73-chr2	181993451	0.864865	0.217172
B73-chr1	109529059	0.933333	0.217392
B73-chr7	128262306	0.0434783	0.21752
B73-chr8	9870012	0.111111	0.21753
B73-chr4	15936045	0.240741	0.217573
B73-chr5	10135442	0.0454546	0.217607
B73-chr6	175665018	0.111111	0.217657
B73-chr2	67690654	0.947368	0.21775
B73-chr9	114324286	0.108696	0.21797
B73-chr2	217815255	0.185185	0.218149
B73-chr4	174384946	0.0952382	0.218271
B73-chr2	181993450	0.871795	0.218433
B73-chr7	4216415	0.151515	0.218475
B73-chr8	105131746	0.170732	0.218501
B73-chr9	12606199	0.05	0.218698
B73-chr2	34914435	0.115384	0.218724
B73-chr8	129188361	0.0975611	0.21879
B73-chr3	28525188	0.885714	0.219079
B73-chr10	122371031	0.0185185	0.21924
B73-chr6	23859053	0.0408164	0.219457
B73-chr7	5123575	0.172413	0.219544
B73-chr4	223710079	0.794872	0.219634
B73-chr9	114324317	0.0714283	0.219647
B73-chr1	287953886	0.151515	0.219672
B73-chr8	179588379	0.947368	0.219677
B73-chr6	132111034	0.107143	0.219819
B73-chr2	203387041	0.142857	0.219843
B73-chr1	289275777	0.821429	0.220012
B73-chr5	134295958	0.941176	0.220026
B73-chr5	223695070	0.224489	0.220056
B73-chr8	144369511	0.0833333	0.220121
B73-chr5	212383599	0.0384617	0.220133
B73-chr1	294242446	0.199999	0.220147
B73-chr9	94044483	0.0769228	0.220381
B73-chr3	187179917	0.888889	0.220452
B73-chr3	228934605	0.0740744	0.220481
B73-chr2	30423649	0.952381	0.220494
B73-chr8	105131747	0.186046	0.220554
B73-chr2	116698632	0.953488	0.220559
B73-chr6	7643200	0.195122	0.220664
B73-chr5	93290720	0.0833332	0.220674
B73-chr3	198733192	0.111111	0.220748
B73-chr9	114324284	0.108696	0.2208
B73-chr8	86686299	0.767442	0.220998
B73-chr9	155621419	0.199999	0.221221
B73-chr2	203387053	0.0833333	0.22123
B73-chr7	18737644	0.205883	0.221233
B73-chr5	47808867	0.137932	0.221239
B73-chr5	134295972	0.9375	0.221261
B73-chr2	30423656	0.909091	0.221435
B73-chr8	63515502	0.0526316	0.221456
B73-chr1	280986475	0.0555555	0.221622
B73-chr3	210705559	0.265306	0.221774
B73-chr5	134295955	0.935484	0.22178
B73-chr2	219519522	0.944444	0.221792
B73-chr2	236398006	0.0399998	0.221925
B73-chr9	15294953	0.941176	0.222004
B73-chr2	34914436	0.12	0.222042
B73-chr4	227933877	0.030303	0.222065
B73-chr5	213750830	0.125	0.222223
B73-chr2	30423657	0.869565	0.222223
B73-chr10	142014508	0.115384	0.222284
B73-chr8	181434105	0.854166	0.22231
B73-chr6	85181621	0.0434783	0.222352
B73-chr8	21174316	0.0416665	0.222374
B73-chr5	134295964	0.945946	0.22251
B73-chr3	114371373	0.203125	0.222552
B73-chr5	134295965	0.945946	0.222651
B73-chr2	61955727	0.111111	0.222757
B73-chr8	175849663	0.107143	0.22293
B73-chr6	23859040	0.0425533	0.223103
B73-chr1	233017971	0.888889	0.223114
B73-chr3	41815452	0.0799997	0.223214
B73-chr10	27866438	0.136364	0.223245
B73-chr9	89345888	0.157895	0.223247
B73-chr2	231497665	0.914893	0.223417
B73-chr5	96027592	0.136364	0.223493
B73-chr7	159925811	0.0333334	0.223587
B73-chr4	35396439	0.805555	0.223732
B73-chr1	228751382	0.139535	0.223801
B73-chr8	18549810	0.875	0.223846
B73-chr1	2963256	0.884616	0.223848
B73-chr2	30423645	0.947368	0.223964
B73-chr9	114324318	0.0681819	0.224062
B73-chr2	71452720	0.0555555	0.224429
B73-chr8	181434107	0.844445	0.224441
B73-chr3	159811825	0.178571	0.22449
B73-chr3	159811827	0.148148	0.22449
B73-chr2	51965464	0.051282	0.22454
B73-chr2	162952531	0.964286	0.224582
B73-chr2	181507641	0.909091	0.224623
B73-chr2	43577134	0.869565	0.224956
B73-chr5	2482318	0.136364	0.224957
B73-chr5	14632327	0.135922	0.225125
B73-chr1	251565075	0.16129	0.225261
B73-chr3	28525176	0.9	0.225322
B73-chr7	30498329	0.0638298	0.225365
B73-chr2	41382272	0.794117	0.225459
B73-chr5	169754191	0.945946	0.225526
B73-chr1	2963255	0.88	0.225751
B73-chr9	114324279	0.102041	0.225853
B73-chr6	23859059	0.0416667	0.22588
B73-chr4	16999576	0.0588236	0.225882
B73-chr4	248821509	0.145834	0.225885
B73-chr7	23210153	0.0526316	0.226087
B73-chr5	17148264	0.179487	0.226562
B73-chr7	30498332	0.0638298	0.226584
B73-chr1	45958969	0.857143	0.226776
B73-chr6	15673403	0.956522	0.226943
B73-chr4	3050106	0.913043	0.226951
B73-chr6	107966454	0.125	0.227001
B73-chr6	23859060	0.0434783	0.227273
B73-chr10	99238726	0.0588236	0.227273
B73-chr2	172954312	0.133334	0.227372
B73-chr2	148763602	0.178082	0.227455
B73-chr7	30498334	0.12	0.227472
B73-chr7	110330722	0.888889	0.22765
B73-chr6	128283610	0.134616	0.22766
B73-chr8	13820583	0.0833333	0.227937
B73-chr4	160793047	0.0384617	0.228005
B73-chr7	27113778	0.914893	0.228417
B73-chr2	162952565	0.982143	0.228587
B73-chr9	93816141	0.888889	0.228623
B73-chr1	302314504	0.848485	0.228675
B73-chr2	181993444	0.864865	0.228952
B73-chr6	23859061	0.0425533	0.229025
B73-chr8	144450649	0.166667	0.229227
B73-chr2	30423642	0.947368	0.229264
B73-chr4	113248099	0.0555555	0.229437
B73-chr7	2944451	0.888889	0.22946
B73-chr10	27866434	0.136364	0.22955
B73-chr1	272988846	0.877193	0.229611
B73-chr1	5163082	0.0526316	0.229845
B73-chr4	206550802	0.0909091	0.229958
B73-chr4	174384974	0.0909091	0.230159
B73-chr9	93816153	0.857143	0.230309
B73-chr2	239110807	0.0487804	0.230435
B73-chr8	175849662	0.111111	0.230688
B73-chr1	272988856	0.877193	0.23072
B73-chr6	23859062	0.0444445	0.230769
B73-chr7	27113779	0.904762	0.230769
B73-chr7	30498326	0.025641	0.230841
B73-chr2	171085334	0.823529	0.230862
B73-chr8	179588373	0.904762	0.230891
B73-chr10	150731281	0.184211	0.230965
B73-chr9	15989750	0.851852	0.23098
B73-chr8	138444640	0.0555555	0.231063
B73-chr9	93816154	0.857143	0.231156
B73-chr2	159124756	0.709677	0.231193
B73-chr6	73066315	0.956522	0.231352
B73-chr6	73066316	0.916667	0.231522
B73-chr8	34528700	0.857143	0.231664
B73-chr6	73066317	0.913043	0.231694
B73-chr2	74753634	0.939394	0.231783
B73-chr1	293330347	0.117647	0.231858
B73-chr8	105131752	0.181818	0.231971
B73-chr10	8659467	0.8	0.232044
B73-chr5	150277984	0.870967	0.23206
B73-chr2	71452722	0.0555555	0.232214
B73-chr4	3050108	0.904762	0.232246
B73-chr6	107966455	0.111111	0.232407
B73-chr4	227516959	0.105263	0.232416
B73-chr3	5367618	0.166667	0.232632
B73-chr3	16662817	0.772727	0.232651
B73-chr6	11374459	0.923077	0.232651
B73-chr2	181993436	0.864865	0.232714
B73-chr2	39001006	0.12	0.232759
B73-chr7	96861497	0.130435	0.232782
B73-chr3	45970721	0.931034	0.232912
B73-chr5	93290716	0.0731705	0.233083
B73-chr3	144033843	0.909091	0.233096
B73-chr1	300028234	0.0555555	0.233108
B73-chr1	49159008	0.054945	0.233112
B73-chr5	169754167	0.925926	0.233356
B73-chr2	236398012	0.0277778	0.233379
B73-chr7	156397011	0.16	0.233397
B73-chr4	243895552	0.904762	0.233563
B73-chr1	272988857	0.877193	0.233572
B73-chr5	77022701	0.741379	0.233645
B73-chr6	174115895	0.0714288	0.233742
B73-chr1	265541284	0.153846	0.233866
B73-chr6	8156268	0.0588236	0.233882
B73-chr1	8428951	0.888889	0.233898
B73-chr1	300095841	0.0588236	0.234022
B73-chr6	108202227	0.204081	0.23403
B73-chr3	37824036	0.15625	0.234269
B73-chr3	37824042	0.142857	0.234269
B73-chr8	178113230	0.833333	0.234483
B73-chr5	77025179	0.869565	0.2345
B73-chr6	23859064	0.0487804	0.234568
B73-chr3	201168107	0.148148	0.234576
B73-chr9	8460261	0.173077	0.234588
B73-chr6	40716684	0.785714	0.234627
B73-chr8	20704788	0.787878	0.23466
B73-chr6	11374456	0.888889	0.234818
B73-chr2	181507648	0.909091	0.234882
B73-chr5	96905393	0.884615	0.235037
B73-chr1	228751384	0.130434	0.235088
B73-chr1	294242441	0.194445	0.235149
B73-chr4	207003453	0.05	0.235379
B73-chr4	3050109	0.913043	0.235519
B73-chr3	45970780	0.944444	0.235632
B73-chr5	134295949	0.967742	0.235695
B73-chr2	208548829	0.170732	0.2359
B73-chr2	238996867	0.0370372	0.235979
B73-chr5	212383585	0.0384617	0.236005
B73-chr6	11374455	0.888889	0.236011
B73-chr4	227516958	0.105263	0.236012
B73-chr8	179588371	0.9	0.236044
B73-chr2	181993429	0.84375	0.236049
B73-chr1	233017957	0.955555	0.236111
B73-chr1	210638397	0.111111	0.236147
B73-chr6	132111008	0.0769228	0.236188
B73-chr7	52209504	0.875	0.236465
B73-chr1	293867095	0.111111	0.23663
B73-chr2	238996868	0.0357144	0.236633
B73-chr3	150872350	0.147059	0.236691
B73-chr2	208548831	0.179487	0.236886
B73-chr2	203387069	0.0689657	0.236912
B73-chr7	139488374	0.916667	0.237028
B73-chr5	140685459	0.05	0.237326
B73-chr10	33976752	0.947368	0.237345
B73-chr9	94044481	0.199999	0.237399
B73-chr5	10135539	0.047619	0.23741
B73-chr2	171085328	0.860465	0.237551
B73-chr4	248819659	0.0952382	0.237611
B73-chr8	113165484	0.930233	0.237715
B73-chr7	3301230	0.9	0.237823
B73-chr9	132699144	0.0526316	0.237974
B73-chr6	128283627	0.0555555	0.238135
B73-chr9	15989749	0.800001	0.238257
B73-chr1	40145042	0.947368	0.238262
B73-chr9	3682003	0.111111	0.238298
B73-chr4	25613009	0.0555555	0.238361
B73-chr8	175849661	0.111111	0.238397
B73-chr1	280986473	0.0555555	0.238411
B73-chr2	205586505	0.14	0.238428
B73-chr3	9443954	0.807692	0.23843
B73-chr2	87430811	0.1	0.238645
B73-chr5	134295948	0.965517	0.238683
B73-chr2	171085327	0.857143	0.238692
B73-chr6	11374469	0.884616	0.238891
B73-chr10	105930491	0.0555555	0.238951
B73-chr1	233765033	0.125	0.239097
B73-chr10	82883136	0.047619	0.239131
B73-chr8	21174308	0.0740744	0.239257
B73-chr4	174384980	0.05	0.239275
B73-chr7	179340334	0.8125	0.239379
B73-chr1	272988840	0.872727	0.239385
B73-chr4	234088051	0.245902	0.239426
B73-chr8	168538958	0.133334	0.239437
B73-chr2	206683265	0.319149	0.239458
B73-chr5	93290714	0.0681819	0.239584
B73-chr3	233281199	0.944444	0.239636
B73-chr1	13653482	0.933333	0.239841
B73-chr2	171085326	0.857143	0.239965
B73-chr9	8370775	0.125001	0.24
B73-chr5	140685457	0.05	0.240149
B73-chr7	138163820	0.03125	0.240159
B73-chr2	154541206	0.255319	0.240178
B73-chr1	49159013	0.0543478	0.240341
B73-chr3	9443925	0.740741	0.240391
B73-chr4	87926017	0.135135	0.240393
B73-chr3	5367621	0.178571	0.240415
B73-chr2	157597984	0.0714288	0.240597
B73-chr3	114371369	0.19697	0.240613
B73-chr7	17666776	0.913043	0.240622
B73-chr5	143903007	0.105263	0.240623
B73-chr7	17974881	0.125	0.240793
B73-chr10	72156976	0.194445	0.241007
B73-chr10	138411043	0.756097	0.241015
B73-chr3	41409081	0.947368	0.241147
B73-chr2	238996870	0.0370372	0.241251
B73-chr1	272988839	0.872727	0.241401
B73-chr3	198451605	0.214286	0.241427
B73-chr3	21907367	0.178571	0.241474
B73-chr1	8428945	0.888889	0.241518
B73-chr7	9699868	0.918919	0.241651
B73-chr8	144449357	0.136364	0.241744
B73-chr7	3415238	0.047619	0.241759
B73-chr7	5748404	0.148148	0.241869
B73-chr8	105131755	0.190476	0.241901
B73-chr3	198451606	0.214286	0.241947
B73-chr2	19004767	0.142857	0.242038
B73-chr7	138163823	0.0322581	0.242168
B73-chr3	199137569	0.111111	0.242175
B73-chr1	2963251	0.88	0.242194
B73-chr10	144147864	0.0869566	0.242195
B73-chr10	144147865	0.0869566	0.242209
B73-chr8	20447059	0.9	0.242277
B73-chr1	272988860	0.87931	0.242425
B73-chr3	35534388	0.793103	0.242477
B73-chr5	143548897	0.209302	0.242518
B73-chr3	39174183	0.0588236	0.242558
B73-chr3	16311414	0.820513	0.242604
B73-chr8	105981758	0.1	0.24271
B73-chr1	442982	0.105263	0.242742
B73-chr2	171085324	0.857143	0.242757
B73-chr5	205767540	0.857143	0.242843
B73-chr7	138163814	0.0370372	0.243
B73-chr5	134295947	0.964286	0.243056
B73-chr9	118460396	0.166667	0.243171
B73-chr8	129188355	0.1	0.243293
B73-chr4	174384937	0.0799997	0.243329
B73-chr4	15936013	0.29114	0.243399
B73-chr4	221901532	0.941176	0.243403
B73-chr1	269464272	0.857143	0.243414
B73-chr1	33418670	0.888889	0.243421
B73-chr2	208548824	0.166666	0.243583
B73-chr5	58213561	0.193549	0.243802
B73-chr7	52209501	0.88	0.243847
B73-chr2	19004766	0.142857	0.243979
B73-chr8	105981746	0.0952382	0.244053
B73-chr5	143548895	0.209302	0.244089
B73-chr7	138163825	0.0333334	0.244157
B73-chr6	174115893	0.133334	0.244176
B73-chr7	159925809	0.0333334	0.244256
B73-chr1	269464259	0.827587	0.244283
B73-chr7	24506643	0.142857	0.244308
B73-chr8	135614867	0.130435	0.244467
B73-chr6	11374450	0.88	0.244515
B73-chr2	165461705	0.047619	0.244558
B73-chr8	175890928	0.833333	0.24461
B73-chr7	138163826	0.0322581	0.244654
B73-chr6	173645164	0.0263158	0.244737
B73-chr7	17974880	0.130435	0.244762
B73-chr8	175890943	0.783784	0.244853
B73-chr5	169754164	0.88	0.244898
B73-chr2	181507631	0.827587	0.244929
B73-chr9	28620412	0.869565	0.24493
B73-chr4	243383233	0.136364	0.245106
B73-chr3	9443933	0.825397	0.245181
B73-chr2	206683174	0.185185	0.245199
B73-chr1	83579890	0.962963	0.245354
B73-chr1	64818009	0.0952382	0.245383
B73-chr8	142846030	0.857143	0.245411
B73-chr1	70252850	0.836734	0.245467
B73-chr8	12561776	0.684211	0.245649
B73-chr1	70252851	0.829788	0.245715
B73-chr7	3301228	0.947368	0.245739
B73-chr6	108202235	0.226416	0.245748
B73-chr4	243383230	0.136364	0.245837
B73-chr5	143548892	0.204081	0.245853
B73-chr2	165461704	0.0909091	0.245867
B73-chr8	121788592	0.0952382	0.245902
B73-chr9	88046735	0.193549	0.245943
B73-chr4	243107691	0.0869566	0.245977
B73-chr5	85851862	0.166667	0.24599
B73-chr6	85181617	0.0322581	0.246022
B73-chr9	54870306	0.130435	0.246243
B73-chr6	11374449	0.88	0.24645
B73-chr7	114930581	0.833333	0.246451
B73-chr3	45970782	0.947368	0.246459
B73-chr4	162111151	0.958333	0.246479
B73-chr4	248819658	0.0952382	0.246506
B73-chr5	3539345	0.195122	0.246565
B73-chr9	88046740	0.193549	0.246643
B73-chr2	71595788	0.941176	0.246709
B73-chr8	124666786	0.903226	0.246761
B73-chr1	442978	0.1	0.246801
B73-chr6	5628055	0.755556	0.246865
B73-chr3	63845161	0.952381	0.246937
B73-chr8	176834572	0.79661	0.246988
B73-chr7	127280840	0.904762	0.246995
B73-chr1	272988862	0.85	0.247012
B73-chr9	142034231	0.0869566	0.247067
B73-chr2	231497679	0.955555	0.247127
B73-chr10	65411455	0.0370372	0.247159
B73-chr3	191948636	0.125	0.24728
B73-chr5	134295946	0.964286	0.247539
B73-chr8	135614870	0.05	0.247639
B73-chr7	17666778	0.909091	0.247673
B73-chr7	106473023	0.0909091	0.247732
B73-chr7	177670789	0.833333	0.247734
B73-chr7	98633320	0.931034	0.247941
B73-chr3	47977633	0.894737	0.247973
B73-chr7	138163846	0.0294118	0.247977
B73-chr7	183123497	0.199999	0.248039
B73-chr7	27113785	0.888889	0.248139
B73-chr1	99731025	0.0526316	0.24818
B73-chr2	19004764	0.136364	0.248213
B73-chr1	70252859	0.837209	0.248227
B73-chr3	9443919	0.807017	0.248306
B73-chr6	83751286	0.85	0.248377
B73-chr6	77642529	0.225	0.248441
B73-chr2	196959357	0.925926	0.248467
B73-chr4	14784635	0.0588236	0.248475
B73-chr2	236398018	0.025641	0.248603
B73-chr1	277258011	0.848485	0.248642
B73-chr6	11374481	0.863636	0.248653
B73-chr10	55145185	0.754717	0.248663
B73-chr3	22669937	0.162162	0.248666
B73-chr9	130681522	0.142857	0.248691
B73-chr6	15673405	0.96	0.24871
B73-chr4	174384984	0.05	0.248804
B73-chr9	41278534	0.857143	0.248869
B73-chr1	2963249	0.88	0.248871
B73-chr7	137838966	0.969697	0.248889
B73-chr5	77022709	0.725806	0.24895
B73-chr1	164949531	0.814815	0.249028
B73-chr7	138163847	0.030303	0.249049
B73-chr6	42756787	0.891892	0.249054
B73-chr8	175890921	0.885714	0.249071
B73-chr2	226234943	0.210526	0.249349
B73-chr2	208548821	0.142858	0.249483
B73-chr7	183123499	0.171429	0.24954
B73-chr5	169754163	0.88	0.249658
B73-chr5	91377259	0.923077	0.249661
B73-chr2	67296653	0.111111	0.249726
B73-chr6	88838236	0.108108	0.249762
B73-chr7	3301227	0.95	0.249823
B73-chr1	251565008	0.25	0.25
B73-chr1	305180140	0.923077	0.25
B73-chr10	144147874	0.0666668	0.25
B73-chr2	22778226	0.05	0.25
B73-chr1	56893948	0.047619	0.250128
B73-chr9	8919824	0.0987653	0.250189
B73-chr5	3539341	0.179487	0.25019
B73-chr2	203387081	0.1	0.250397
B73-chr5	152475034	0.0757577	0.250441
B73-chr1	109529080	0.944444	0.250465
B73-chr1	254422459	0.0588236	0.250537
B73-chr4	27027965	0.955224	0.250572
B73-chr6	83751287	0.85	0.250673
B73-chr3	233281202	0.944444	0.25071
B73-chr5	3539353	0.218182	0.25077
B73-chr8	112457574	0.795919	0.25083
B73-chr4	36895760	0.838709	0.250857
B73-chr3	46039806	0.166667	0.250928
B73-chr4	27027966	0.955224	0.251142
B73-chr1	442975	0.1	0.25127
B73-chr7	11897719	0.0967743	0.251286
B73-chr1	180700612	0.152174	0.251348
B73-chr1	211568400	0.0588236	0.251349
B73-chr7	27113786	0.897436	0.251404
B73-chr8	128435979	0.054054	0.251432
B73-chr6	106214827	0.265306	0.251442
B73-chr2	171085317	0.871795	0.251583
B73-chr7	17666779	0.909091	0.251644
B73-chr3	183210387	0.894737	0.251713
B73-chr6	81969682	0.0566037	0.251799
B73-chr4	174384935	0.0799997	0.252085
B73-chr6	177340259	0.815789	0.252199
B73-chr2	165461698	0.0952382	0.252204
B73-chr4	243107685	0.0526316	0.25221
B73-chr5	74704880	0.746032	0.252364
B73-chr2	203387082	0.15625	0.252386
B73-chr1	2963248	0.88	0.252387
B73-chr7	127280839	0.904762	0.252404
B73-chr2	105845658	0.941176	0.252438
B73-chr6	168104595	0.966667	0.252447
B73-chr3	191948640	0.121622	0.252485
B73-chr5	20482500	0.806451	0.252578
B73-chr3	16662778	0.714285	0.252604
B73-chr5	88286389	0.8125	0.252661
B73-chr9	88046743	0.193549	0.252748
B73-chr8	34528623	0.972222	0.252755
B73-chr5	10135543	0.0952382	0.252816
B73-chr1	296607799	0.793651	0.252873
B73-chr7	34204687	0.0952382	0.252958
B73-chr6	11374484	0.869565	0.252962
B73-chr8	6708610	0.199999	0.253062
B73-chr4	53486833	0.0909091	0.253099
B73-chr9	94044479	0.199999	0.253185
B73-chr2	171085316	0.871795	0.253244
B73-chr5	173967783	0.05	0.253247
B73-chr5	3539354	0.224138	0.253272
B73-chr8	124666793	0.925926	0.253545
B73-chr9	14396580	0.142857	0.253569
B73-chr8	129604163	0.0222223	0.253595
B73-chr2	208548819	0.155555	0.253708
B73-chr5	130255983	0.0555555	0.253775
B73-chr2	53181622	0.16	0.253846
B73-chr10	40360055	0.977778	0.2539
B73-chr10	85114625	0.775	0.253942
B73-chr1	289259078	0.761905	0.253969
B73-chr6	107966459	0.111111	0.253977
B73-chr2	2919765	0.84	0.254002
B73-chr5	134295986	0.939394	0.254118
B73-chr5	14139553	0.833333	0.254167
B73-chr4	199514031	0.129033	0.254205
B73-chr8	143785237	0.948718	0.254225
B73-chr1	275862320	0.216216	0.254238
B73-chr3	41815425	0.0689657	0.254396
B73-chr8	136299955	0.272727	0.254407
B73-chr9	88046732	0.178571	0.254408
B73-chr7	159925808	0.0322581	0.254502
B73-chr3	219363621	0.888889	0.254503
B73-chr2	238932316	0.16	0.254555
B73-chr2	157597986	0.0714288	0.254556
B73-chr4	30044059	0.863636	0.254558
B73-chr8	181585790	0.047619	0.254579
B73-chr9	77182573	0.153846	0.254599
B73-chr6	174115891	0.166667	0.254613
B73-chr6	105363273	0.0399998	0.254642
B73-chr1	3279953	0.136364	0.254661
B73-chr4	65151368	0.155173	0.254694
B73-chr5	58213564	0.193549	0.254882
B73-chr7	138163851	0.0294118	0.254995
B73-chr9	2187641	0.696202	0.255064
B73-chr4	7457747	0.888889	0.255286
B73-chr6	168104609	0.964286	0.255374
B73-chr5	205706287	0.862068	0.255402
B73-chr4	61806015	0.971429	0.255459
B73-chr2	171085315	0.871795	0.255578
B73-chr5	93290710	0.0588235	0.255677
B73-chr10	125736628	0.153846	0.255711
B73-chr1	11637972	0.0799997	0.255725
B73-chr3	107858788	0.731343	0.255791
B73-chr2	216485281	0.894737	0.255833
B73-chr3	188308043	0.142857	0.255921
B73-chr6	11374486	0.875	0.255974
B73-chr7	142870317	0.763157	0.256022
B73-chr5	208351936	0.111111	0.256039
B73-chr1	27223116	0.0392157	0.256117
B73-chr2	238932315	0.156863	0.256176
B73-chr5	54821235	0.243903	0.256207
B73-chr8	10804991	0.794872	0.256309
B73-chr1	296607794	0.775862	0.256335
B73-chr4	242063353	0.894737	0.256366
B73-chr2	86517256	0.027027	0.256391
B73-chr5	134295944	0.965517	0.256484
B73-chr3	35534391	0.818182	0.256522
B73-chr10	145242335	0.800001	0.256523
B73-chr1	277258022	0.90625	0.256532
B73-chr3	126042582	0.977273	0.256548
B73-chr1	301134835	0.0588236	0.256667
B73-chr2	178108047	0.842105	0.256693
B73-chr5	134295987	0.941176	0.25671
B73-chr6	81969688	0.06	0.256733
B73-chr6	86941383	0.1	0.256801
B73-chr5	77022711	0.75	0.256871
B73-chr1	242061227	0.777778	0.256908
B73-chr4	199514030	0.111111	0.256995
B73-chr9	122620110	0.96875	0.257061
B73-chr7	184183576	0.84	0.257073
B73-chr8	129604169	0.0227273	0.257073
B73-chr8	20447056	0.857143	0.257076
B73-chr6	168104589	0.961538	0.257114
B73-chr5	143548877	0.25	0.257306
B73-chr10	125736632	0.150944	0.257344
B73-chr7	46660451	0.148936	0.257388
B73-chr4	3050117	0.88	0.257389
B73-chr10	139509378	0.262295	0.257808
B73-chr3	20639392	0.869565	0.257906
B73-chr1	11637975	0.172413	0.25795
B73-chr1	302314518	0.914286	0.257957
B73-chr1	234251813	0.857143	0.25805
B73-chr4	246672497	0.199999	0.258065
B73-chr1	74045353	0.0370372	0.258201
B73-chr9	92692428	0.199999	0.258246
B73-chr6	42756798	0.825	0.258263
B73-chr9	12606194	0.0731705	0.258268
B73-chr5	33032265	0.229166	0.258282
B73-chr6	52345177	0.2	0.258377
B73-chr3	25168684	0.897436	0.258532
B73-chr6	177340260	0.81081	0.258608
B73-chr8	22334514	0.9	0.258647
B73-chr2	152904029	0.235294	0.258711
B73-chr3	228934598	0.0799997	0.258727
B73-chr6	11374443	0.88	0.258741
B73-chr5	3539356	0.229508	0.258888
B73-chr3	55883276	0.103448	0.258907
B73-chr6	11374488	0.869565	0.258916
B73-chr3	45970718	0.933333	0.258951
B73-chr3	9350964	0.0322581	0.258953
B73-chr6	167568017	0.115384	0.259077
B73-chr5	85020450	0.142857	0.259095
B73-chr5	196691896	0.837838	0.259119
B73-chr6	107966460	0.111111	0.259134
B73-chr1	74045355	0.0370372	0.259137
B73-chr1	74045354	0.0370372	0.259198
B73-chr9	21124398	0.84	0.25924
B73-chr2	168632582	0.105263	0.259259
B73-chr1	40145048	0.9	0.259316
B73-chr7	179539598	0.0869566	0.25948
B73-chr8	179332400	0.846154	0.25956
B73-chr8	181585789	0.0909091	0.259598
B73-chr1	173841647	0.0392157	0.259609
B73-chr3	16928987	0.153846	0.259686
B73-chr6	52345176	0.2	0.259732
B73-chr6	15673406	0.96	0.259794
B73-chr6	114083904	0.954545	0.259812
B73-chr8	144369903	0.0869566	0.25986
B73-chr5	134295988	0.941176	0.259861
B73-chr9	149930133	0.926829	0.259893
B73-chr5	95886699	0.125	0.259916
B73-chr4	28846492	0.783784	0.26
B73-chr3	55883273	0.107143	0.260055
B73-chr2	98200515	0.0434783	0.260142
B73-chr2	107088031	0.0384617	0.260173
B73-chr8	144369904	0.0909091	0.260205
B73-chr10	141954998	0.0434783	0.260223
B73-chr5	26891165	0.75	0.260244
B73-chr9	122620114	0.967742	0.260266
B73-chr2	236398021	0.025641	0.260313
B73-chr3	39174187	0.0555555	0.260331
B73-chr6	114083906	0.944444	0.260351
B73-chr6	114083895	0.894737	0.260364
B73-chr7	3301223	0.961538	0.260475
B73-chr3	209052699	0.0526316	0.260488
B73-chr5	185964096	0.814815	0.260488
B73-chr3	138851958	0.0952382	0.260494
B73-chr6	153537744	0.111111	0.260641
B73-chr7	156396996	0.212122	0.260651
B73-chr8	144369909	0.0909091	0.260652
B73-chr6	81193392	0.842105	0.260658
B73-chr8	108843111	0.0392157	0.260846
B73-chr8	97305545	0.0454546	0.260949
B73-chr5	194705269	0.23077	0.26097
B73-chr6	152829547	0.1	0.260971
B73-chr4	63616449	0.0943397	0.261052
B73-chr6	106214823	0.265306	0.261118
B73-chr5	77022712	0.719298	0.261147
B73-chr7	138163854	0.03125	0.261201
B73-chr4	53486849	0.0909091	0.261207
B73-chr6	114083907	0.944444	0.261218
B73-chr4	5053215	0.0588236	0.261241
B73-chr1	15205155	0.8	0.261382
B73-chr4	199899535	0.142857	0.26139
B73-chr1	169532773	0.236364	0.261528
B73-chr7	52209495	0.88	0.261818
B73-chr7	177705702	0.81081	0.26183
B73-chr8	6343738	0.208333	0.261856
B73-chr3	7604698	0.705882	0.261871
B73-chr1	169532771	0.236364	0.261889
B73-chr1	150990376	0.105263	0.261952
B73-chr6	162948156	0.142857	0.261966
B73-chr8	179332404	0.804878	0.261999
B73-chr2	236399301	0.111111	0.262082
B73-chr6	11374490	0.896552	0.262272
B73-chr10	118636768	0.769231	0.262545
B73-chr4	187350698	0.1	0.262548
B73-chr1	85910247	0.894737	0.262605
B73-chr1	164708174	0.142857	0.262659
B73-chr2	238996845	0.05	0.262785
B73-chr1	228751389	0.125	0.262799
B73-chr2	7662156	0.888889	0.262833
B73-chr8	113165462	0.964286	0.262928
B73-chr9	54870278	0.193549	0.263001
B73-chr2	106812849	0.0444445	0.263103
B73-chr7	148450535	0.12	0.263226
B73-chr4	28835521	0.136364	0.263231
B73-chr8	172068535	0.851852	0.263235
B73-chr6	23859029	0.0454547	0.263272
B73-chr6	12346293	0.030303	0.263303
B73-chr9	94105692	0.96	0.263308
B73-chr3	191948646	0.12	0.263317
B73-chr2	195296131	0.904762	0.263369
B73-chr7	177331192	0.05	0.263387
B73-chr2	32714329	0.740741	0.263418
B73-chr7	110330728	0.868421	0.263479
B73-chr4	27027975	0.935484	0.263678
B73-chr7	98633279	0.958333	0.263715
B73-chr1	287855473	0.181818	0.263717
B73-chr5	61272743	0.0555555	0.26373
B73-chr3	63845205	0.885714	0.263804
B73-chr4	199514028	0.135135	0.263853
B73-chr8	9870018	0.121951	0.263868
B73-chr2	220200512	0.702382	0.26397
B73-chr2	9803646	0.236364	0.264025
B73-chr3	222247587	0.777777	0.264059
B73-chr10	55145164	0.746269	0.264073
B73-chr2	41530868	0.756097	0.264087
B73-chr7	136676283	0.894737	0.264151
B73-chr4	150315312	0.166667	0.264263
B73-chr6	11374440	0.857143	0.264319
B73-chr1	164708173	0.142857	0.264428
B73-chr5	47808885	0.205128	0.26444
B73-chr7	9098467	0.1	0.264509
B73-chr5	138573146	0.772727	0.26473
B73-chr5	176360633	0.947368	0.264732
B73-chr5	158209801	0.0588236	0.264777
B73-chr8	6708606	0.178571	0.264802
B73-chr3	222247589	0.783784	0.264852
B73-chr7	3301221	0.961538	0.264869
B73-chr4	53486854	0.0952382	0.264874
B73-chr10	145022218	0.178571	0.264922
B73-chr1	178696145	0.894737	0.264925
B73-chr4	34190739	0.857143	0.264944
B73-chr5	174123533	0.947368	0.264995
B73-chr3	231533553	0.243903	0.265029
B73-chr1	109529087	0.941176	0.265156
B73-chr5	55534835	0.15	0.265207
B73-chr7	31749838	0.16	0.265306
B73-chr6	153537746	0.111111	0.265359
B73-chr6	77642522	0.210526	0.265417
B73-chr4	248819656	0.0952382	0.265487
B73-chr5	134295942	0.965517	0.265487
B73-chr3	91962662	0.0555555	0.265645
B73-chr3	226763973	0.745098	0.265766
B73-chr8	128435977	0.054054	0.265918
B73-chr5	205704549	0.111111	0.266098
B73-chr3	47977620	0.913043	0.266113
B73-chr9	88046728	0.178571	0.26616
B73-chr7	90214277	0.861111	0.266182
B73-chr8	74135137	0.125001	0.266198
B73-chr8	168538972	0.0714288	0.266228
B73-chr2	234094081	0.047619	0.266268
B73-chr5	2472468	0.710145	0.26638
B73-chr1	52405591	0.190476	0.266486
B73-chr2	171085311	0.871795	0.266548
B73-chr3	45970417	0.894737	0.266618
B73-chr2	32714327	0.740741	0.266626
B73-chr4	61806008	0.947368	0.266667
B73-chr8	172604906	0.105263	0.266718
B73-chr1	289259073	0.756097	0.26673
B73-chr1	73442441	0.142857	0.266849
B73-chr4	28835523	0.130435	0.266938
B73-chr1	164708172	0.142857	0.266945
B73-chr4	172240471	0.0555555	0.267186
B73-chr4	116032318	0.874999	0.267267
B73-chr6	105331994	0.866666	0.267286
B73-chr3	231533551	0.243903	0.267322
B73-chr7	167310712	0.212122	0.267369
B73-chr8	173446702	0.1	0.267384
B73-chr1	34748402	0.09375	0.267396
B73-chr9	98010943	0.142857	0.26743
B73-chr6	114160363	0.888889	0.26745
B73-chr3	16928973	0.106383	0.267473
B73-chr3	55883286	0.121213	0.267578
B73-chr2	157597988	0.0487804	0.26763
B73-chr5	90078479	0.185185	0.267651
B73-chr4	219501339	0.105263	0.267681
B73-chr5	2472483	0.678572	0.26792
B73-chr10	139087643	0.16	0.267935
B73-chr6	163303827	0.1	0.267946
B73-chr1	229065272	0.0526316	0.267956
B73-chr10	137350751	0.234375	0.267974
B73-chr8	21174302	0.0833333	0.268009
B73-chr10	106987945	0.0731705	0.268058
B73-chr5	134083644	0.913043	0.268224
B73-chr2	222284907	0.25	0.268315
B73-chr8	63515717	0.0454546	0.268331
B73-chr3	138851956	0.1	0.268497
B73-chr1	243360770	0.0588236	0.268511
B73-chr1	164511348	0.869565	0.268559
B73-chr5	162105447	0.172413	0.268644
B73-chr1	52832490	0.19697	0.268646
B73-chr1	2963244	0.916667	0.268706
B73-chr8	21196040	0.105263	0.26873
B73-chr1	178696130	0.944444	0.26875
B73-chr10	40360088	0.982759	0.268786
B73-chr7	17666785	0.904762	0.268932
B73-chr6	11374493	0.888889	0.268956
B73-chr4	29993105	0.8125	0.268989
B73-chr5	174661413	0.785046	0.269062
B73-chr10	10241901	0.75	0.269106
B73-chr3	61134211	0.0555555	0.269152
B73-chr6	177340262	0.763157	0.269203
B73-chr5	61272744	0.0555555	0.269274
B73-chr8	179332410	0.8	0.269338
B73-chr2	231497684	0.97619	0.269385
B73-chr3	12566608	0.0869566	0.269407
B73-chr3	231533550	0.243903	0.269409
B73-chr1	248075559	0.935484	0.269508
B73-chr7	31749843	0.125	0.269582
B73-chr7	98633277	0.958333	0.269583
B73-chr8	112457570	0.777777	0.269872
B73-chr3	47977619	0.913043	0.270007
B73-chr8	34045502	0.722223	0.270058
B73-chr1	235367130	0.871795	0.270098
B73-chr5	93290706	0.0545454	0.270121
B73-chr3	41410231	0.837209	0.270247
B73-chr5	162105448	0.161291	0.270248
B73-chr1	9361238	0.894737	0.270466
B73-chr4	28846500	0.838709	0.270496
B73-chr7	122385928	0.941176	0.270653
B73-chr3	1674807	0.891304	0.270666
B73-chr2	7986672	0.115384	0.270834
B73-chr7	120914542	0.125	0.270846
B73-chr6	15673407	0.96	0.270855
B73-chr3	127695495	0.105263	0.270905
B73-chr1	442966	0.1	0.270925
B73-chr1	164511351	0.857143	0.270993
B73-chr5	19598091	0.0370372	0.271053
B73-chr10	13443557	0.740741	0.271063
B73-chr5	51768864	0.851852	0.271099
B73-chr4	53486858	0.0952382	0.271149
B73-chr5	170616235	0.814815	0.271202
B73-chr4	135255671	0.0588236	0.27124
B73-chr5	130255975	0.0454546	0.271258
B73-chr3	120448124	0.0952382	0.271335
B73-chr8	10804981	0.777778	0.271401
B73-chr6	11374494	0.888889	0.271593
B73-chr5	160691550	0.1	0.271605
B73-chr2	181507623	0.838709	0.271611
B73-chr6	176705023	0.25	0.271726
B73-chr3	191948649	0.12	0.271729
B73-chr6	131794600	0.0399998	0.27174
B73-chr5	138573154	0.78125	0.271766
B73-chr3	63845208	0.874999	0.271885
B73-chr3	9443979	0.942857	0.271939
B73-chr1	265541299	0.1	0.272
B73-chr10	139087645	0.148148	0.272097
B73-chr8	11303195	0.05	0.272132
B73-chr10	83965524	0.0689657	0.27223
B73-chr3	41815460	0.0869566	0.272237
B73-chr5	51768862	0.846154	0.272358
B73-chr1	12103453	0.117647	0.272386
B73-chr1	169532783	0.20339	0.272412
B73-chr3	182232963	0.245614	0.27242
B73-chr1	269464282	0.805555	0.272532
B73-chr6	163303818	0.0588236	0.272548
B73-chr2	38819825	0.909091	0.272641
B73-chr8	179332412	0.783784	0.272677
B73-chr1	169534483	0.232558	0.27268
B73-chr5	134295992	0.95	0.272728
B73-chr8	102794754	0.745762	0.272728
B73-chr5	138573155	0.78125	0.272802
B73-chr4	53486859	0.0952382	0.272923
B73-chr4	204050224	0.047619	0.272966
B73-chr1	178696153	0.894737	0.272979
B73-chr8	175546801	0.0769228	0.272985
B73-chr8	142846010	0.863636	0.273
B73-chr5	196691903	0.809524	0.273007
B73-chr3	25979108	0.15625	0.273014
B73-chr7	52209491	0.892857	0.273047
B73-chr7	150336971	0.193549	0.27311
B73-chr5	5944083	0.166666	0.273216
B73-chr5	33015021	0.863636	0.273296
B73-chr1	191854402	0.130435	0.273334
B73-chr7	27402862	0.0399998	0.273376
B73-chr8	173744485	0.678161	0.27347
B73-chr10	135461098	0.129033	0.2735
B73-chr7	169688843	0.0588236	0.273514
B73-chr5	130255974	0.0454546	0.273559
B73-chr3	226763986	0.76	0.273649
B73-chr8	112457569	0.781818	0.273711
B73-chr7	29212700	0.0588236	0.273715
B73-chr6	71870184	0.0588236	0.27379
B73-chr7	183328440	0.255319	0.273862
B73-chr6	177340263	0.763157	0.273923
B73-chr4	25080947	0.130435	0.274142
B73-chr3	67768092	0.828571	0.274286
B73-chr9	46175049	0.9	0.274306
B73-chr4	219501342	0.105263	0.27435
B73-chr4	6211515	0.764706	0.274446
B73-chr3	59481452	0.0869566	0.27459
B73-chr8	144450796	0.0952382	0.274742
B73-chr4	25080957	0.199999	0.274777
B73-chr1	12103452	0.166667	0.274801
B73-chr2	7986673	0.115384	0.274847
B73-chr7	22665823	0.821429	0.274925
B73-chr1	167851775	0.148148	0.274968
B73-chr3	226524812	0.84	0.275089
B73-chr4	141299400	0.9	0.275133
B73-chr7	3301216	0.964286	0.275186
B73-chr4	5776320	0.0769228	0.27524
B73-chr5	93393321	0.0196078	0.275259
B73-chr1	235367119	0.878049	0.275346
B73-chr5	158762973	0.1875	0.275363
B73-chr2	45160456	0.0909091	0.27538
B73-chr2	230675040	0.857143	0.275468
B73-chr4	65978777	0.0370372	0.275527
B73-chr3	45970787	0.956522	0.275553
B73-chr5	64562021	0.84	0.275556
B73-chr1	235367122	0.878049	0.275556
B73-chr2	219438889	0.181818	0.275572
B73-chr1	235367136	0.846154	0.275605
B73-chr1	145962160	0.0357143	0.27567
B73-chr9	46175032	0.944444	0.275676
B73-chr2	53282375	0.148148	0.27571
B73-chr3	37024302	0.125	0.275782
B73-chr9	54879540	0.130435	0.275839
B73-chr1	73442439	0.148936	0.275892
B73-chr8	111611752	0.0212766	0.275982
B73-chr5	134295940	0.969697	0.276018
B73-chr1	302313675	0.763157	0.276029
B73-chr10	24104092	0.051282	0.276057
B73-chr3	47977661	0.833333	0.276093
B73-chr8	111611751	0.0204082	0.276163
B73-chr3	127695487	0.105263	0.27622
B73-chr6	122914045	0.95	0.276309
B73-chr1	16177004	0.944444	0.276364
B73-chr5	51768859	0.846154	0.276447
B73-chr3	138851954	0.152174	0.276498
B73-chr1	164949539	0.821429	0.276528
B73-chr4	84522574	0.115384	0.276648
B73-chr3	107858766	0.71591	0.276715
B73-chr10	125736641	0.192308	0.276738
B73-chr8	144450797	0.0952382	0.276758
B73-chr3	35534395	0.822222	0.276802
B73-chr10	139087647	0.148148	0.276817
B73-chr3	214364861	0.204081	0.276959
B73-chr3	226524814	0.84	0.277052
B73-chr1	235367137	0.846154	0.277058
B73-chr8	102794755	0.775862	0.277068
B73-chr5	19097365	0.0555555	0.277123
B73-chr1	151413847	0.851852	0.277149
B73-chr9	155906089	0.788733	0.277227
B73-chr3	122033745	0.888889	0.27727
B73-chr10	116755680	0.941176	0.277275
B73-chr3	214364856	0.170212	0.27728
B73-chr6	130206636	0.161291	0.277348
B73-chr7	17974873	0.0833333	0.277555
B73-chr1	16177002	0.947368	0.277576
B73-chr1	84274951	0.0666667	0.277585
B73-chr3	226524815	0.833333	0.277612
B73-chr3	51314509	0.915493	0.277657
B73-chr2	182767041	0.888889	0.277749
B73-chr6	25433518	0.892857	0.277778
B73-chr3	128559680	0.9375	0.277919
B73-chr2	4700284	0.875	0.277925
B73-chr8	172604913	0.105263	0.277948
B73-chr3	37377633	0.0952382	0.277992
B73-chr10	31631475	0.9	0.277995
B73-chr2	105335525	0.0399998	0.278121
B73-chr6	8160434	0.823529	0.278182
B73-chr6	114596650	0.904762	0.278184
B73-chr4	75877946	0.16	0.27822
B73-chr5	162105452	0.178571	0.278261
B73-chr4	22238392	0.111111	0.278334
B73-chr3	226763988	0.76	0.278351
B73-chr7	52209489	0.892857	0.278358
B73-chr9	12606191	0.0731705	0.278366
B73-chr1	64036309	0.05	0.278409
B73-chr5	58213570	0.137932	0.278572
B73-chr5	55534839	0.130434	0.278613
B73-chr5	33015023	0.869565	0.27873
B73-chr2	236398024	0.0263158	0.278736
B73-chr3	170817842	0.225	0.27875
B73-chr9	92692445	0.205883	0.278756
B73-chr1	16177000	0.941176	0.278788
B73-chr4	174384990	0.0526316	0.278795
B73-chr1	49159026	0.0574713	0.27887
B73-chr5	219915890	0.0952382	0.27887
B73-chr4	192132135	0.23077	0.278903
B73-chr3	114371089	0.0800002	0.279
B73-chr3	37377634	0.0952382	0.279134
B73-chr6	11374497	0.888889	0.27916
B73-chr7	90214268	0.86747	0.279171
B73-chr10	139509369	0.275862	0.279172
B73-chr7	35363601	0.218182	0.279235
B73-chr9	30976944	0.790698	0.279256
B73-chr5	93290704	0.0357143	0.27928
B73-chr6	168104621	0.88	0.279287
B73-chr5	3539361	0.216667	0.279308
B73-chr10	13443554	0.727273	0.279401
B73-chr8	111611760	0.0294118	0.279412
B73-chr5	36726576	0.0555555	0.279434
B73-chr1	145961179	0.0909091	0.279443
B73-chr1	174190158	0.0645162	0.279496
B73-chr10	41632578	0.105263	0.279532
B73-chr10	105930505	0.0877193	0.279584
B73-chr3	127695484	0.105263	0.279634
B73-chr6	177723912	0.136364	0.279652
B73-chr8	6343756	0.183673	0.279851
B73-chr3	114371444	0.0243902	0.279886
B73-chr2	178979009	0.265306	0.279956
B73-chr1	16176998	0.947368	0.28
B73-chr8	175849656	0.09375	0.280042
B73-chr3	226524756	0.736842	0.280083
B73-chr1	169532792	0.210527	0.280085
B73-chr1	169532794	0.214286	0.280085
B73-chr1	169532795	0.206897	0.280085
B73-chr9	46399136	0.0606061	0.280159
B73-chr10	125736642	0.192308	0.280161
B73-chr4	197437619	0.107143	0.280167
B73-chr1	305180132	0.888889	0.280239
B73-chr1	36519844	0.0799997	0.280291
B73-chr10	30827995	0.161291	0.28031
B73-chr6	29409808	0.0399998	0.280384
B73-chr5	19097360	0.0588236	0.280439
B73-chr4	197437620	0.0740744	0.280454
B73-chr5	130255955	0.0344828	0.280454
B73-chr10	121720709	0.12	0.280509
B73-chr10	137155501	0.0909091	0.280586
B73-chr3	208614456	0.941176	0.280597
B73-chr3	28525161	0.863636	0.280601
B73-chr10	16175534	0.800001	0.280629
B73-chr2	115079183	0.941176	0.28063
B73-chr6	147242426	0.814815	0.280638
B73-chr5	178909899	0.956522	0.28065
B73-chr10	30828014	0.172413	0.280682
B73-chr10	140493686	0.814815	0.280701
B73-chr1	96493778	0.952381	0.280702
B73-chr7	163428771	0.719298	0.280747
B73-chr5	166394021	0.894737	0.280806
B73-chr10	7195408	0.0555555	0.280812
B73-chr7	154877022	0.888889	0.280829
B73-chr4	197437618	0.107143	0.280869
B73-chr5	178909901	0.977778	0.280883
B73-chr1	96493786	0.952381	0.280941
B73-chr4	197437623	0.0740744	0.280967
B73-chr8	5124452	0.9375	0.280971
B73-chr8	128435975	0.0476189	0.280982
B73-chr3	43094786	0.26923	0.281006
B73-chr2	53282364	0.148148	0.28105
B73-chr4	197437622	0.0740744	0.281065
B73-chr3	41815415	0.0625001	0.281075
B73-chr1	73442438	0.145834	0.28109
B73-chr7	148937677	0.814815	0.281139
B73-chr7	2079279	0.0555555	0.281174
B73-chr1	283079636	0.211539	0.281184
B73-chr5	5944050	0.224489	0.28123
B73-chr5	6527765	0.868421	0.28125
B73-chr5	134295996	0.95122	0.28125
B73-chr10	37209584	0.172413	0.281352
B73-chr7	154877024	0.888889	0.281363
B73-chr1	38574889	0.0952382	0.281386
B73-chr4	87113548	0.851852	0.281407
B73-chr10	34326108	0.0370372	0.281509
B73-chr4	197437617	0.107143	0.281541
B73-chr6	8160439	0.815789	0.281554
B73-chr4	207593806	0.111111	0.281576
B73-chr5	134295939	0.970588	0.281583
B73-chr1	13653464	0.851852	0.281661
B73-chr3	28354725	0.944444	0.281663
B73-chr1	36519845	0.0714288	0.281679
B73-chr5	33015024	0.869565	0.28169
B73-chr1	44005406	0.1875	0.281757
B73-chr4	238261948	0.193549	0.281809
B73-chr1	302313690	0.745098	0.281813
B73-chr4	148585165	0.0952382	0.281824
B73-chr4	190580648	0.12069	0.281884
B73-chr3	67768270	0.851852	0.281921
B73-chr6	114596646	0.888889	0.281932
B73-chr9	67526696	0.875	0.281965
B73-chr3	68828788	0.916667	0.282015
B73-chr10	116755682	0.9	0.282051
B73-chr7	27113795	0.888889	0.282085
B73-chr4	243984785	0.142857	0.282194
B73-chr5	6527754	0.931818	0.282203
B73-chr9	110305229	0.763157	0.282269
B73-chr4	33306989	0.130435	0.282276
B73-chr5	158038473	0.777777	0.282289
B73-chr1	250335593	0.880953	0.282308
B73-chr2	53282363	0.153846	0.282331
B73-chr3	21478484	0.772727	0.282379
B73-chr1	225023002	0.148148	0.282405
B73-chr7	148937674	0.827587	0.282416
B73-chr7	110330731	0.804878	0.282443
B73-chr9	18689434	0.12	0.282443
B73-chr1	287855468	0.193549	0.282462
B73-chr4	197437626	0.0799997	0.282468
B73-chr6	15673408	0.96	0.282474
B73-chr4	197437607	0.1	0.28254
B73-chr1	282426477	0.875	0.282551
B73-chr7	124751657	0.849315	0.282609
B73-chr4	236580451	0.0909091	0.282689
B73-chr3	191948617	0.0892857	0.282765
B73-chr8	142846007	0.857143	0.282889
B73-chr5	173844710	0.794117	0.282927
B73-chr7	3301212	0.964286	0.282944
B73-chr4	190580650	0.107143	0.283007
B73-chr7	177331252	0.821429	0.283019
B73-chr8	132506307	0.814815	0.283032
B73-chr7	148937673	0.833333	0.283053
B73-chr1	180700594	0.0847457	0.283075
B73-chr7	152696539	0.105263	0.283166
B73-chr6	152436715	0.111111	0.283194
B73-chr9	67526695	0.833333	0.283222
B73-chr2	16543378	0.1875	0.2833
B73-chr1	164708167	0.136364	0.283401
B73-chr6	29409809	0.0357144	0.283405
B73-chr7	120402306	0.846154	0.283413
B73-chr2	7986675	0.12	0.283436
B73-chr2	156032626	0.883721	0.283464
B73-chr4	22238391	0.111111	0.283481
B73-chr5	130255959	0.0344828	0.283487
B73-chr4	197437615	0.107143	0.283525
B73-chr5	211338786	0.105263	0.283525
B73-chr8	111611762	0.0294118	0.283574
B73-chr10	23711363	0.958333	0.283637
B73-chr3	68828802	0.9	0.283731
B73-chr9	107050769	0.206897	0.283749
B73-chr2	238932346	0.191489	0.283763
B73-chr1	7300655	0.166667	0.283775
B73-chr3	203737002	0.313252	0.283777
B73-chr8	141169605	0.916667	0.283801
B73-chr2	201878086	0.925926	0.283871
B73-chr5	130255962	0.0384617	0.284003
B73-chr5	196550708	0.172413	0.284049
B73-chr2	236399298	0.0952382	0.284071
B73-chr1	207512927	0.971831	0.284074
B73-chr1	250335592	0.880953	0.284074
B73-chr3	36125024	0.193549	0.284205
B73-chr8	86803536	0.0869566	0.284227
B73-chr5	150278004	0.864865	0.284314
B73-chr7	52209486	0.896552	0.284442
B73-chr3	68828809	0.878787	0.284445
B73-chr4	197437627	0.0799997	0.284526
B73-chr7	61240574	0.111111	0.284531
B73-chr1	269464285	0.799999	0.284636
B73-chr5	143549278	0.219512	0.284645
B73-chr6	39643305	0.814815	0.284647
B73-chr4	197437613	0.107143	0.284663
B73-chr5	86826169	0.1	0.284713
B73-chr1	9361227	0.909091	0.284769
B73-chr5	143549279	0.225	0.28492
B73-chr2	6221527	0.894737	0.284943
B73-chr2	22219136	0.25	0.284964
B73-chr6	129336772	0.957747	0.284974
B73-chr7	21962846	0.225	0.284977
B73-chr1	152755726	0.105263	0.285063
B73-chr2	81506125	0.931034	0.285124
B73-chr5	51768854	0.84	0.285293
B73-chr10	75024842	0.030303	0.285317
B73-chr9	15992911	0.15625	0.285334
B73-chr4	25080996	0.137932	0.285386
B73-chr5	47810544	0.829268	0.285395
B73-chr2	213354957	0.954545	0.285399
B73-chr3	112448877	0.93617	0.285414
B73-chr3	28354729	0.944444	0.285445
B73-chr3	67768119	0.874999	0.285445
B73-chr1	17366041	0.956522	0.285453
B73-chr3	161811801	0.944444	0.285455
B73-chr5	157592768	0.185185	0.285497
B73-chr7	177331251	0.821429	0.285625
B73-chr4	207016335	0.12	0.285633
B73-chr10	30827992	0.172413	0.285714
B73-chr7	2079285	0.047619	0.285715
B73-chr9	110504208	0.827587	0.285715
B73-chr2	24123538	0.0181818	0.285715
B73-chr6	156767646	0.166667	0.285827
B73-chr2	158069958	0.025641	0.285848
B73-chr1	99195410	0.0821917	0.285911
B73-chr4	59558444	0.0694444	0.285974
B73-chr3	21478491	0.791667	0.286017
B73-chr2	51965403	0.147059	0.286034
B73-chr1	265541304	0.0909091	0.286055
B73-chr8	144369430	0.111111	0.286061
B73-chr7	179230423	0.958333	0.286094
B73-chr5	143549267	0.225	0.286106
B73-chr7	61240571	0.111111	0.286111
B73-chr2	236398025	0.027027	0.286127
B73-chr10	121720700	0.0588236	0.286134
B73-chr5	58213572	0.137932	0.286148
B73-chr7	9699885	0.947368	0.286156
B73-chr5	150937268	0.894737	0.286325
B73-chr1	65252423	0.878049	0.286339
B73-chr4	34512242	0.0526316	0.286341
B73-chr7	156320991	0.142857	0.286372
B73-chr9	3681974	0.111111	0.28638
B73-chr2	4700287	0.913043	0.286465
B73-chr2	35198899	0.216216	0.286509
B73-chr8	11303200	0.0909091	0.28654
B73-chr8	76505725	0.821429	0.286591
B73-chr2	103204243	0.137255	0.286592
B73-chr5	94839283	0.125	0.28664
B73-chr7	149905774	0.111111	0.286652
B73-chr6	114083916	0.952381	0.286662
B73-chr4	197437628	0.0833333	0.28669
B73-chr10	37209582	0.166667	0.286732
B73-chr2	138537100	0.0454546	0.286773
B73-chr9	67526691	0.833333	0.286848
B73-chr1	164708166	0.136364	0.286861
B73-chr9	148310452	0.185185	0.286874
B73-chr7	173177260	0.129033	0.286895
B73-chr8	139518759	0.148148	0.286904
B73-chr8	20447051	0.875	0.286927
B73-chr5	36018717	0.818182	0.286962
B73-chr6	40716696	0.744681	0.286977
B73-chr2	33866635	0.027027	0.287
B73-chr10	125736611	0.204081	0.287015
B73-chr1	104626341	0.833333	0.287037
B73-chr4	195464401	0.111111	0.287067
B73-chr5	36018720	0.806451	0.287129
B73-chr8	142846047	0.888889	0.287147
B73-chr4	197437610	0.107143	0.287198
B73-chr5	5944043	0.222222	0.287202
B73-chr6	133896246	0.814815	0.287227
B73-chr4	201558316	0.941176	0.287242
B73-chr3	208614452	0.941176	0.287288
B73-chr9	67526690	0.833333	0.287311
B73-chr1	71114428	0.047619	0.287371
B73-chr5	210246620	0.866667	0.287397
B73-chr2	101451790	0.875	0.287447
B73-chr1	212367079	0.208333	0.287531
B73-chr4	176067919	0.787878	0.287535
B73-chr6	29409810	0.0370372	0.287582
B73-chr6	152436718	0.111111	0.287593
B73-chr2	48301412	0.918919	0.287622
B73-chr4	198129988	0.225	0.287697
B73-chr5	77025228	0.888889	0.287703
B73-chr9	147267340	0.12	0.287762
B73-chr3	229641690	0.888889	0.287799
B73-chr4	53390698	0.857143	0.28782
B73-chr6	39643304	0.814815	0.287869
B73-chr5	36018721	0.833333	0.287879
B73-chr4	197437605	0.0909091	0.28791
B73-chr6	156767645	0.166667	0.28795
B73-chr5	36018716	0.818182	0.287959
B73-chr5	36018722	0.862068	0.288047
B73-chr8	100406911	0.984848	0.288165
B73-chr8	13829865	0.153846	0.288236
B73-chr1	155166068	0.706667	0.288257
B73-chr1	12103448	0.196429	0.288343
B73-chr9	154358446	0.0399998	0.288348
B73-chr2	171085305	0.888889	0.288363
B73-chr4	177005423	0.193549	0.288382
B73-chr8	86803535	0.16	0.288446
B73-chr2	174557174	0.96	0.288503
B73-chr10	137155502	0.0909091	0.288518
B73-chr1	169532746	0.142857	0.288578
B73-chr9	10215390	0.241936	0.288631
B73-chr5	94839281	0.136364	0.288655
B73-chr5	70473496	0.769231	0.288689
B73-chr5	187674256	0.944444	0.288728
B73-chr3	232975283	0.216216	0.288774
B73-chr3	160300094	0.106061	0.288807
B73-chr10	107668222	0.147059	0.288832
B73-chr1	78677924	0.9	0.288834
B73-chr10	10377886	0.177778	0.288839
B73-chr6	112985985	0.181818	0.288872
B73-chr9	93267306	0.25	0.288878
B73-chr6	176945030	0.732395	0.288889
B73-chr1	250335590	0.880953	0.288899
B73-chr10	13443548	0.716666	0.288959
B73-chr3	233281209	0.857143	0.289023
B73-chr2	2405946	0.828571	0.289027
B73-chr6	177340269	0.787878	0.289034
B73-chr10	107668229	0.151515	0.289125
B73-chr7	128114216	0.0454546	0.28921
B73-chr8	83344361	0.0370372	0.289212
B73-chr7	149905777	0.105263	0.289231
B73-chr3	5123954	0.944444	0.289257
B73-chr8	88691438	0.111111	0.289294
B73-chr4	187350705	0.0952382	0.289295
B73-chr1	71114430	0.047619	0.289297
B73-chr3	231533544	0.227273	0.289302
B73-chr1	243893175	0.958333	0.289333
B73-chr2	65000039	0.794117	0.289343
B73-chr4	129831592	0.236843	0.289345
B73-chr7	110925388	0.1	0.289356
B73-chr9	93503671	0.0967743	0.289368
B73-chr6	159329108	0.12	0.289423
B73-chr8	34528657	0.958333	0.289629
B73-chr4	113833388	0.0588236	0.289689
B73-chr6	180281375	0.121213	0.28972
B73-chr3	132339382	0.115384	0.289729
B73-chr7	99609020	0.9	0.289767
B73-chr7	143097340	0.833333	0.289815
B73-chr4	78474517	0.0769229	0.289823
B73-chr9	142870457	0.232558	0.289856
B73-chr5	138573072	0.9	0.289941
B73-chr7	110925395	0.115384	0.289955
B73-chr4	25080976	0.199999	0.289973
B73-chr4	237930678	0.884616	0.289984
B73-chr7	174439032	0.172413	0.29001
B73-chr7	98484305	0.111111	0.290012
B73-chr4	136084065	0.923077	0.290081
B73-chr8	175868000	0.857143	0.290114
B73-chr7	7731544	0.136364	0.290138
B73-chr10	140751886	0.857143	0.290176
B73-chr10	116755686	0.956522	0.290192
B73-chr7	147659059	0.200001	0.290201
B73-chr2	45160437	0.0434783	0.290201
B73-chr7	170911057	0.833333	0.290216
B73-chr1	114443831	0.125	0.290226
B73-chr7	120402302	0.956522	0.290263
B73-chr7	160104463	0.26087	0.290279
B73-chr10	125736610	0.208333	0.290284
B73-chr9	147285275	0.166667	0.290291
B73-chr8	5124444	0.862068	0.290405
B73-chr8	19043700	0.73913	0.290421
B73-chr6	114083917	0.952381	0.290457
B73-chr2	218303746	0.76923	0.290545
B73-chr2	43072858	0.923077	0.290551
B73-chr4	34512239	0.0555555	0.290589
B73-chr7	15828090	0.179487	0.290614
B73-chr1	235367145	0.878787	0.290636
B73-chr10	6008026	0.142857	0.290714
B73-chr5	21942287	0.8125	0.29078
B73-chr9	106076887	0.148148	0.29078
B73-chr7	110925387	0.0833332	0.290855
B73-chr3	107858762	0.711112	0.290857
B73-chr4	196628827	0.0869566	0.290879
B73-chr1	180700590	0.0769232	0.290941
B73-chr2	9803653	0.234042	0.291021
B73-chr1	96493794	0.869565	0.29105
B73-chr9	71240862	0.0833333	0.29105
B73-chr2	48301410	0.94	0.29114
B73-chr1	263402693	0.954545	0.29116
B73-chr3	109376763	0.18919	0.2912
B73-chr8	171227272	0.09375	0.29139
B73-chr10	113882672	0.875	0.291391
B73-chr1	41144229	0.112903	0.291395
B73-chr4	199938096	0.0357144	0.291413
B73-chr4	15369998	0.111111	0.291442
B73-chr10	144350410	0.75	0.291446
B73-chr10	139413844	0.777778	0.291567
B73-chr1	6190245	0.111111	0.291622
B73-chr8	73321677	0.051282	0.291644
B73-chr5	158209742	0.125	0.291667
B73-chr3	20639378	0.888889	0.291725
B73-chr6	13096828	0.142857	0.29176
B73-chr2	9924463	0.111111	0.291783
B73-chr1	193152927	0.0909091	0.291809
B73-chr2	2202996	0.115384	0.291823
B73-chr3	219002637	0.952381	0.291892
B73-chr1	19734946	0.947368	0.291982
B73-chr8	88843275	0.909091	0.292088
B73-chr6	107830451	0.199999	0.292089
B73-chr5	19097351	0.0526316	0.292098
B73-chr4	174384928	0.0799997	0.292106
B73-chr3	20786222	0.833333	0.29211
B73-chr5	134295937	0.970588	0.292118
B73-chr3	109376770	0.15	0.292119
B73-chr2	178108054	0.8	0.292135
B73-chr4	204931806	0.9	0.292217
B73-chr1	74030709	0.205883	0.292269
B73-chr7	98633270	0.888889	0.292269
B73-chr6	47618895	0.0434783	0.292283
B73-chr6	24985557	0.911765	0.292284
B73-chr7	18736742	0.125	0.292295
B73-chr7	27782855	0.857142	0.292327
B73-chr6	151923057	0.885057	0.29235
B73-chr9	118522849	0.22	0.292356
B73-chr9	133431977	0.05	0.292367
B73-chr10	116755687	0.956522	0.292377
B73-chr9	44488937	0.827587	0.292385
B73-chr7	2079289	0.0909091	0.292387
B73-chr4	204931800	0.894737	0.292415
B73-chr3	231510595	0.888889	0.292426
B73-chr3	41410222	0.844445	0.292468
B73-chr9	18689464	0.0833333	0.292553
B73-chr1	5376123	0.75	0.292554
B73-chr3	68828781	0.909091	0.292574
B73-chr1	250335648	0.888889	0.29258
B73-chr8	172604918	0.111111	0.29259
B73-chr5	23904382	0.114286	0.292604
B73-chr8	100406912	0.984615	0.292621
B73-chr3	228710270	0.176471	0.292629
B73-chr9	133431978	0.05	0.292644
B73-chr2	201878169	0.945946	0.292735
B73-chr6	113964718	0.951219	0.292742
B73-chr7	177670800	0.84375	0.292754
B73-chr10	44865014	0.985916	0.292766
B73-chr3	229641692	0.888889	0.292811
B73-chr3	126946662	0.702703	0.292822
B73-chr1	65252395	0.818182	0.292862
B73-chr7	163428760	0.741935	0.292902
B73-chr4	27932791	0.130435	0.29294
B73-chr9	85810248	0.0833333	0.292976
B73-chr10	24104105	0.0454547	0.293003
B73-chr1	292101151	0.921053	0.293012
B73-chr2	113840571	0.894737	0.293013
B73-chr10	137350446	0.857143	0.293023
B73-chr5	95886650	0.130435	0.293038
B73-chr2	33866634	0.027027	0.293062
B73-chr4	194008258	0.0666667	0.293071
B73-chr10	136165148	0.148148	0.293073
B73-chr2	170866821	0.97561	0.293089
B73-chr8	131569557	0.0689657	0.293104
B73-chr4	239623077	0.904762	0.293127
B73-chr8	84412049	0.263158	0.293194
B73-chr2	223533589	0.2125	0.293246
B73-chr9	10215395	0.22807	0.293262
B73-chr7	99609019	0.9	0.293279
B73-chr2	229830528	0.147059	0.293296
B73-chr4	5053210	0.0555555	0.293334
B73-chr10	31631467	0.916667	0.293343
B73-chr9	18689463	0.0833333	0.293415
B73-chr6	33083326	0.891892	0.293439
B73-chr4	238748941	0.9	0.293446
B73-chr10	68148320	0.944444	0.293451
B73-chr7	110330733	0.809524	0.293479
B73-chr2	176033784	0.0666668	0.293507
B73-chr2	2405942	0.805555	0.293529
B73-chr3	189506394	0.0357144	0.293535
B73-chr4	152674278	0.894737	0.29355
B73-chr7	128262364	0.166667	0.293564
B73-chr4	197437603	0.0909091	0.293588
B73-chr4	220999709	0.956522	0.293593
B73-chr1	174190149	0.0606061	0.2936
B73-chr2	236398026	0.027027	0.293605
B73-chr5	175977895	0.9	0.293623
B73-chr6	8866435	0.130435	0.293626
[truncated: 53,766 more rows]

## Sheet: Figure_S3
Value (RPM)	Allele
0.459453	B73
0.427036	B73
0.372787	B73
0.204201	Mo17
0.0427036	Mo17
0.326188	Mo17

## Sheet: Figure_S4
Genotype	Value	Allele
A188	24.65	B73
A619	31.0575	B73
B97	27.6033	B73
CML247	31.2415	B73
CML103	32.4179	B73
CML277	22.2071	B73
CML322	36.8314	B73
CML333	32.755	B73
CML69	37.6776	B73
HP301	28.1948	B73
IL14H	34.0262	B73
Ki11	31.2592	B73
Ki3	30.6802	B73
Ky21	24.9559	B73
M162W	29.2026	B73
M37W	28.4904	B73
Mo17	24.621	B73
Mo18W	29.8282	B73
NC358	25.3488	B73
Oh43	37.9337	B73
Oh7b	23.0684	B73
P39	20.1994	B73
W22	28.489	B73
Ms71	28.3709	B73
Tx303	25.2007	B73
A188	24.5365	NAM
A619	30.4097	NAM
B97	27.6705	NAM
CML247	31.1716	NAM
CML103	31.8728	NAM
CML277	21.9869	NAM
CML322	36.9255	NAM
CML333	32.6625	NAM
CML69	37.137	NAM
HP301	28.0529	NAM
IL14H	34.0754	NAM
Ki11	31.0325	NAM
Ki3	30.491	NAM
Ky21	24.8857	NAM
M162W	29.5565	NAM
M37W	28.122	NAM
Mo17	24.0797	NAM
Mo18W	29.7622	NAM
NC358	25.0769	NAM
Oh43	38.1635	NAM
Oh7b	23.1061	NAM
P39	20.2848	NAM
W22	26.424	NAM
Ms71	27.4839	NAM
Tx303	24.3405	NAM

## Sheet: Figure_S5
Bias towards B73 (%)
51.79
48.65
48.65
51.89
49.6
50.09
49.75
49.13
52.03
50.35
48.77
50.94
50.97
50.87
47.99
52.74
49.22
49.73
54.36
52.61
48.25
47.57
47.8
50.84
51.53

## Sheet: Figure_S6
Line	B73_bp	B73_diff	NAM_bp	NAM_diff
1	24.65	24.65	23.1162	23.1162
2	38.0866	13.4365	37.536	14.4198
3	50.7082	12.6216	51.3762	13.8403
4	59.7809	9.07268	61.1985	9.82228
5	62.7932	3.01229	65.1826	3.98408
6	66.9155	4.12238	69.4313	4.24866
7	69.1356	2.22002	72.5964	3.16518
8	72.8518	3.71628	77.5037	4.90722
9	76.0266	3.17474	81.8799	4.37627
10	78.3398	2.31327	85.1839	3.30398
11	81.6843	3.34449	89.8366	4.65267
12	84.6669	2.98256	93.756	3.9194
13	88.0605	3.39357	98.1682	4.41225
14	89.3576	1.29713	100.034	1.86609
15	90.7385	1.38095	102.052	2.01737
16	92.397	1.65843	104.295	2.24321
17	93.7607	1.36368	106.014	1.71887
18	95.2306	1.4699	108.086	2.07221
19	97.1944	1.96382	110.496	2.41044
20	98.5626	1.36817	112.5	2.00347
21	99.953	1.39043	114.257	1.75748
22	100.753	0.799624	115.364	1.10681
23	101.728	0.975274	116.775	1.41054
24	102.312	0.584276	117.705	0.930651
25	102.815	0.503284	118.562	0.856909

## Sheet: Figure_S7
all SNPs			bQTL			ASBs
# of SNPs	Location		# of bQTL	Location		# of ASB	Location
5132952	1-5kb_up		20587	1-5kb_up		1099	1-5kb_up
1973978	1kb_up		27264	1kb_up		1000	1kb_up
362911	5P		7006	5P		309	5P
896205	CDS		1296	CDS		128	CDS
3568193	intron		9653	intron		317	intron
527813	3P		6572	3P		166	3P
1608056	1kb_down		14378	1kb_down		462	1kb_down
3568315	1-5kb_down		12131	1-5kb_down		588	1-5kb_down
41185323	distal		49055	distal		2074	distal

## Sheet: Figure_S10
ASE_ds	nASE_ds
1.32086	0.69991
1.35953	0.766412
1.41557	0.808472
1.46194	0.765446
1.33675	0.821939
1.37917	0.692861
1.40497	0.684702
1.3849	0.771265
1.35949	0.739498
1.41685	0.80242
1.37532	0.695914
1.23416	0.835084
1.37739	0.688792
1.36658	0.776418
1.36889	0.794194
1.39901	0.754307
1.39556	0.796538
1.43226	0.726777
1.37083	0.720235
1.37206	0.774842
1.44931	0.748897
1.40303	0.718656
1.2345	0.774716
1.43458	0.720687

## Sheet: Figure_S12
NAM_line	total_AFP_count	hyperbindCount_41bp	to_hyper_count	to_hypo_count	to_NoDM_count	hyperbind_percent_41bp	to_hyper_percent	to_hypo_percent	to_NoDM_percent
A188	48018	737	388	0	349	0.0153484	0.526459	0	0.473541
B97	62388	1260	721	0	539	0.0201962	0.572222	0	0.427778
CML247	66267	840	485	0	355	0.012676	0.577381	0	0.422619
CML103	91454	1352	798	0	554	0.0147834	0.590237	0	0.409763
CML277	46158	1007	565	0	442	0.0218164	0.561072	0	0.438928
CML322	105868	1875	997	0	878	0.0177107	0.531733	0	0.468267
CML333	77162	1450	803	0	647	0.0187916	0.553793	0	0.446207
CML69	106165	1489	818	0	671	0.0140253	0.549362	0	0.450638
HP301	54270	1192	748	0	444	0.0219643	0.627517	0	0.372483
IL14H	80169	1380	768	0	612	0.0172136	0.556522	0	0.443478
Ki11	76287	1507	838	0	669	0.0197543	0.556072	0	0.443928
Ki3	70863	1530	825	0	705	0.021591	0.539216	0	0.460784
Ky21	49201	929	545	0	384	0.0188817	0.586652	0	0.413348
M162W	67284	1113	644	0	469	0.0165418	0.578616	0	0.421384
M37W	60865	645	372	0	273	0.0105972	0.576744	0	0.423256
Mo17	48505	945	535	0	410	0.0194825	0.566138	0	0.433862
Mo18W	79036	1481	858	0	623	0.0187383	0.579338	0	0.420662
Ms71	57267	852	450	0	402	0.0148777	0.528169	0	0.471831
NC358	49783	995	569	0	426	0.0199867	0.571859	0	0.428141
Oh43	97989	2139	1168	0	971	0.021829	0.54605	0	0.45395
Oh7b	50577	660	371	0	289	0.0130494	0.562121	0	0.437879
P39	40512	389	199	0	190	0.00960209	0.511568	0	0.488432
Tx303	69283	1716	999	0	717	0.024768	0.582168	0	0.417832
W22	65142	1347	716	0	631	0.0206779	0.531552	0	0.468448

## Sheet: Figure_S13
Wallace et al. 2014			Tian et al. 2020
#SNPs overlapping GWAS region	Background/bQTL		#SNPs overlapping GWAS region	Background/bQTL
119	BG_Wal		798	BG_GA
145	BG_Wal		794	BG_GA
120	BG_Wal		846	BG_GA
129	BG_Wal		831	BG_GA
126	BG_Wal		829	BG_GA
115	BG_Wal		799	BG_GA
132	BG_Wal		812	BG_GA
142	BG_Wal		819	BG_GA
113	BG_Wal		800	BG_GA
139	BG_Wal		829	BG_GA
125	BG_Wal		826	BG_GA
111	BG_Wal		783	BG_GA
123	BG_Wal		775	BG_GA
130	BG_Wal		851	BG_GA
129	BG_Wal		818	BG_GA
123	BG_Wal		794	BG_GA
128	BG_Wal		787	BG_GA
106	BG_Wal		832	BG_GA
122	BG_Wal		840	BG_GA
122	BG_Wal		803	BG_GA
137	BG_Wal		815	BG_GA
113	BG_Wal		808	BG_GA
156	BG_Wal		841	BG_GA
127	BG_Wal		770	BG_GA
128	BG_Wal		813	BG_GA
128	BG_Wal		860	BG_GA
119	BG_Wal		819	BG_GA
113	BG_Wal		809	BG_GA
138	BG_Wal		804	BG_GA
128	BG_Wal		819	BG_GA
114	BG_Wal		791	BG_GA
125	BG_Wal		784	BG_GA
130	BG_Wal		831	BG_GA
102	BG_Wal		845	BG_GA
125	BG_Wal		845	BG_GA
106	BG_Wal		859	BG_GA
125	BG_Wal		813	BG_GA
136	BG_Wal		772	BG_GA
127	BG_Wal		810	BG_GA
121	BG_Wal		828	BG_GA
133	BG_Wal		782	BG_GA
107	BG_Wal		822	BG_GA
130	BG_Wal		792	BG_GA
109	BG_Wal		842	BG_GA
133	BG_Wal		789	BG_GA
127	BG_Wal		830	BG_GA
121	BG_Wal		841	BG_GA
131	BG_Wal		859	BG_GA
144	BG_Wal		819	BG_GA
113	BG_Wal		793	BG_GA
107	BG_Wal		842	BG_GA
123	BG_Wal		782	BG_GA
122	BG_Wal		844	BG_GA
113	BG_Wal		799	BG_GA
108	BG_Wal		749	BG_GA
120	BG_Wal		817	BG_GA
125	BG_Wal		839	BG_GA
138	BG_Wal		819	BG_GA
130	BG_Wal		800	BG_GA
139	BG_Wal		889	BG_GA
142	BG_Wal		852	BG_GA
130	BG_Wal		841	BG_GA
122	BG_Wal		788	BG_GA
123	BG_Wal		845	BG_GA
109	BG_Wal		798	BG_GA
138	BG_Wal		877	BG_GA
122	BG_Wal		830	BG_GA
135	BG_Wal		756	BG_GA
120	BG_Wal		833	BG_GA
120	BG_Wal		863	BG_GA
125	BG_Wal		813	BG_GA
136	BG_Wal		802	BG_GA
129	BG_Wal		814	BG_GA
126	BG_Wal		838	BG_GA
113	BG_Wal		851	BG_GA
143	BG_Wal		857	BG_GA
133	BG_Wal		798	BG_GA
115	BG_Wal		790	BG_GA
130	BG_Wal		795	BG_GA
125	BG_Wal		874	BG_GA
128	BG_Wal		851	BG_GA
129	BG_Wal		798	BG_GA
141	BG_Wal		817	BG_GA
118	BG_Wal		795	BG_GA
124	BG_Wal		844	BG_GA
119	BG_Wal		789	BG_GA
150	BG_Wal		878	BG_GA
118	BG_Wal		758	BG_GA
119	BG_Wal		809	BG_GA
121	BG_Wal		863	BG_GA
117	BG_Wal		864	BG_GA
116	BG_Wal		766	BG_GA
130	BG_Wal		761	BG_GA
127	BG_Wal		847	BG_GA
132	BG_Wal		847	BG_GA
133	BG_Wal		782	BG_GA
120	BG_Wal		827	BG_GA
125	BG_Wal		777	BG_GA
122	BG_Wal		848	BG_GA
130	BG_Wal		850	BG_GA
219	bQTL_Wal		1776	bQTL_GA

## Sheet: Figure_S14
Component	Share	SD
Share_K1	0.6417	0.119673	Set2-3		K1: bQTL
Share_K2	0.19066	0.107352	Set2-3		K2: bkgd
Share_K3	0.16764	0.114551	Set2-3		K3: rest
Share_K1	0.000295	0.189081	Set3-3
Share_K2	0.31866	0.184318	Set3-3
Share_K3	0.681044	0.17579	Set3-3
Share_K1	0.954644	0.067592	Set4-3
Share_K2	0.007978	0.055979	Set4-3
Share_K3	0.037378	0.069803	Set4-3
Share_K1	0.209663	0.098212	Set1-4
Share_K2	0.790337	0.098212	Set1-4
Share_K3	0	0	Set1-4
Share_K1	0.721134	0.121786	Set2-4
Share_K2	0.1941	0.111662	Set2-4
Share_K3	0.084766	0.1159	Set2-4
Share_K1	0.161567	0.200188	Set3-4
Share_K2	0.117853	0.176405	Set3-4
Share_K3	0.72058	0.181605	Set3-4
Share_K1	0.96153	0.06555	Set4-4
Share_K2	0.013799	0.057334	Set4-4
Share_K3	0.024671	0.066266	Set4-4
Share_K1	0.102789	0.115827	Set1-5
Share_K2	0.770589	0.110006	Set1-5
Share_K3	0.126623	0.106479	Set1-5
Share_K1	0.683913	0.123547	Set2-5
Share_K2	0.19071	0.109566	Set2-5
Share_K3	0.125377	0.108363	Set2-5
Share_K1	0.074155	0.198831	Set3-5
Share_K2	0.248992	0.180248	Set3-5
Share_K3	0.676853	0.17192	Set3-5
Share_K1	0.112281	0.118431	Set1-1
Share_K2	0.725602	0.112014	Set1-1
Share_K3	0.162117	0.111239	Set1-1
Share_K1	0.905439	0.053683	Set4-5
Share_K2	0.057616	0.053658	Set4-5
Share_K3	0.036945	0	Set4-5
Share_K1	0.012226	0.112169	Set1-6
Share_K2	0.828989	0.114087	Set1-6
Share_K3	0.158785	0.109214	Set1-6
Share_K1	0.581041	0.123065	Set2-6
Share_K2	0.205503	0.112531	Set2-6
Share_K3	0.213456	0.113757	Set2-6
Share_K1	0.000309	0.193317	Set3-6
Share_K2	0.047902	0.179405	Set3-6
Share_K3	0.951789	0.170707	Set3-6
Share_K1	0.551582	0.061216	Set4-6
Share_K2	0.44826	0	Set4-6
Share_K3	0.000158	0.063404	Set4-6
Share_K1	0.082341	0.115596	Set1-7
Share_K2	0.507965	0.110947	Set1-7
Share_K3	0.409694	0.115541	Set1-7
Share_K1	0.418447	0.105967	Set2-7
Share_K2	0.000308	0	Set2-7
Share_K3	0.581245	0.105969	Set2-7
Share_K1	0	0	Set3-7
Share_K2	0.029762	0.148555	Set3-7
Share_K3	0.970238	0.148555	Set3-7
Share_K1	0.729369	0.065261	Set4-7
Share_K2	0	0	Set4-7
Share_K3	0.270631	0.065261	Set4-7
Share_K1	0.000207	0.113907	Set1-8
Share_K2	0.668916	0.115849	Set1-8
Share_K3	0.330877	0.114698	Set1-8
Share_K1	0.656001	0.121469	Set2-1
Share_K2	0.091566	0.107228	Set2-1
Share_K3	0.252432	0.117187	Set2-1
Share_K1	0.567567	0.122404	Set2-8
Share_K2	0.1109	0.112355	Set2-8
Share_K3	0.321532	0.115732	Set2-8
Share_K1	0	0	Set3-8
Share_K2	0	0	Set3-8
Share_K3	1	0	Set3-8
Share_K1	0.848114	0.069087	Set4-8
Share_K2	0.000163	0.058809	Set4-8
Share_K3	0.151723	0.069519	Set4-8
Share_K1	0.093636	0.127081	Set1-9
Share_K2	0.583257	0.121872	Set1-9
Share_K3	0.323108	0.124271	Set1-9
Share_K1	0.832018	0.109073	Set2-9
Share_K2	0.009356	0	Set2-9
Share_K3	0.158626	0.109128	Set2-9
Share_K1	0.189797	0.189815	Set3-9
Share_K2	0	0	Set3-9
Share_K3	0.810203	0.189815	Set3-9
Share_K1	0.925975	0.067067	Set4-9
Share_K2	0.000153	0.0578	Set4-9
Share_K3	0.073872	0.068962	Set4-9
Share_K1	0.274673	0.106724	Set1-10
Share_K2	0.725327	0.106724	Set1-10
Share_K3	0	0	Set1-10
Share_K1	0.825882	0.12337	Set2-10
Share_K2	0.016864	0.111154	Set2-10
Share_K3	0.157254	0.114362	Set2-10
Share_K1	0.423323	0.20408	Set3-10
Share_K2	0.018569	0.184218	Set3-10
Share_K3	0.558108	0.179439	Set3-10
Share_K1	0.159466	0.202597	Set3-1
Share_K2	0.199244	0.185096	Set3-1
Share_K3	0.641289	0.18445	Set3-1
Share_K1	0.908054	0.003143	Set4-10
Share_K2	0.001306	0	Set4-10
Share_K3	0.09064	0	Set4-10
Share_K1	0.870178	0.069096	Set4-1
Share_K2	0.02205	0.060349	Set4-1
Share_K3	0.107773	0.069436	Set4-1
Share_K1	0.28009	0.117212	Set1-2
Share_K2	0.719816	0.112037	Set1-2
Share_K3	9.4e-05	0.110506	Set1-2
Share_K1	0.78928	0.101256	Set2-2
Share_K2	0.210341	0.101256	Set2-2
Share_K3	0.000379	0	Set2-2
Share_K1	0.308574	0.212919	Set3-2
Share_K2	0.090289	0.195447	Set3-2
Share_K3	0.601136	0.192158	Set3-2
Share_K1	0.91606	0.053135	Set4-2
Share_K2	0.082201	0.053134	Set4-2
Share_K3	0.001738	0	Set4-2
Share_K1	0.074454	0.113385	Set1-3
Share_K2	0.822784	0.110852	Set1-3
Share_K3	0.102761	0.110406	Set1-3

[truncated: 4 more sheets: Figure_S15, Figure_S16, Figure_S17, Figure_S19]
