# Supplementary material for: Genetic variation at transcription factor binding sites largely explains phenotypic heritability in maize
Source: Nat Genet. 2025 Aug 11;57(9):2313–22. doi: 10.1038/s41588-025-02246-7 (PMC12425805; doi:10.1038/s41588-025-02246-7)
Supplement: Supplementary file 5 — Supplementary Tables 1–14. [file 41588_2025_2246_MOESM5_ESM.xlsx]

## Sheet: Table_S1
Numbers of reads uniquely mapped and peaks detected in the hybrid genomes.
Hybrid (B73 crossed with)	Uniquely mapped reads WW	Uniquely mapped reads DS	No. of peaks WW	No. of peaks DS
A188	72553953	77604479	251556	277479
A619	65591739	64187341	379275	393212
B97	61723580	62767009	297679	325492
CML103	76714043	78350665	302703	315662
CML247	86400757	86482806	389772	392215
CML277	57443017	62461948	279380	306749
CML322	73106323	68123540	324021	359550
CML333	71137594	66934827	366882	334495
CML69	104733648	101549488	361031	425295
HP301	71895806	72227009	296331	294361
IL14H	83917040	84634180	371319	412224
Ki11	65258175	70760308	342291	406888
Ki3	63360863	61349230	339437	325241
Ky21	60172259	61157909	300746	322395
M162W	70224366	69796224	289548	347244
M37W	83720974	80942385	336545	312016
Mo17	66137094	75143342	327029	317008
Mo18W	67459578	64753542	363308	356973
Ms71	80524242	86854423	346362	331484
NC358	70155282	68043597	389508	357411
Oh43	86520607	96107353	375864	466319
Oh7b	76375129	68692953	300381	240226
P39	70828950	76524960	238315	259347
Tx303	82423070	91446562	508272	761753
W22	65966227	76750713	378914	373221

## Sheet: Table_S2
53220 genes with MOA peaks within 5 kb upstream to 1 kb downstream of genes annotated in the concatenated hybrid genome.
Zm00001eb000010
Zm00001eb000020
Zm00001eb000050
Zm00001eb000060
Zm00001eb000070
Zm00001eb000080
Zm00001eb000100
Zm00001eb000170
Zm00001eb000180
Zm00001eb000190
Zm00001eb000200
Zm00001eb000210
Zm00001eb000220
Zm00001eb000230
Zm00001eb000240
Zm00001eb000270
Zm00001eb000300
Zm00001eb000320
Zm00001eb000340
Zm00001eb000370
Zm00001eb000380
Zm00001eb000390
Zm00001eb000400
Zm00001eb000410
Zm00001eb000420
Zm00001eb000430
Zm00001eb000440
Zm00001eb000450
Zm00001eb000460
Zm00001eb000470
Zm00001eb000480
Zm00001eb000490
Zm00001eb000500
Zm00001eb000510
Zm00001eb000520
Zm00001eb000550
Zm00001eb000560
Zm00001eb000570
Zm00001eb000580
Zm00001eb000590
Zm00001eb000600
Zm00001eb000650
Zm00001eb000660
Zm00001eb000670
Zm00001eb000680
Zm00001eb000690
Zm00001eb000700
Zm00001eb000710
Zm00001eb000720
Zm00001eb000740
Zm00001eb000750
Zm00001eb000760
Zm00001eb000770
Zm00001eb000780
Zm00001eb000790
Zm00001eb000800
Zm00001eb000810
Zm00001eb000820
Zm00001eb000830
Zm00001eb000840
Zm00001eb000850
Zm00001eb000860
Zm00001eb000870
Zm00001eb000880
Zm00001eb000890
Zm00001eb000900
Zm00001eb000910
Zm00001eb000920
Zm00001eb000930
Zm00001eb000940
Zm00001eb000960
Zm00001eb000970
Zm00001eb000980
Zm00001eb000990
Zm00001eb001000
Zm00001eb001010
Zm00001eb001020
Zm00001eb001030
Zm00001eb001040
Zm00001eb001050
Zm00001eb001060
Zm00001eb001070
Zm00001eb001090
Zm00001eb001100
Zm00001eb001110
Zm00001eb001120
Zm00001eb001130
Zm00001eb001140
Zm00001eb001150
Zm00001eb001160
Zm00001eb001170
Zm00001eb001180
Zm00001eb001190
Zm00001eb001200
Zm00001eb001210
Zm00001eb001220
Zm00001eb001270
Zm00001eb001280
Zm00001eb001290
Zm00001eb001340
Zm00001eb001350
Zm00001eb001360
Zm00001eb001370
Zm00001eb001400
Zm00001eb001420
Zm00001eb001430
Zm00001eb001460
Zm00001eb001490
Zm00001eb001500
Zm00001eb001510
Zm00001eb001520
Zm00001eb001530
Zm00001eb001550
Zm00001eb001560
Zm00001eb001570
Zm00001eb001590
Zm00001eb001600
Zm00001eb001620
Zm00001eb001630
Zm00001eb001640
Zm00001eb001650
Zm00001eb001670
Zm00001eb001680
Zm00001eb001690
Zm00001eb001700
Zm00001eb001710
Zm00001eb001720
Zm00001eb001740
Zm00001eb001760
Zm00001eb001770
Zm00001eb001780
Zm00001eb001790
Zm00001eb001800
Zm00001eb001810
Zm00001eb001820
Zm00001eb001830
Zm00001eb001840
Zm00001eb001860
Zm00001eb001870
Zm00001eb001880
Zm00001eb001890
Zm00001eb001900
Zm00001eb001910
Zm00001eb001920
Zm00001eb001940
Zm00001eb001950
Zm00001eb001960
Zm00001eb001970
Zm00001eb001980
Zm00001eb001990
Zm00001eb002000
Zm00001eb002010
Zm00001eb002020
Zm00001eb002030
Zm00001eb002040
Zm00001eb002050
Zm00001eb002100
Zm00001eb002170
Zm00001eb002180
Zm00001eb002190
Zm00001eb002200
Zm00001eb002210
Zm00001eb002220
Zm00001eb002240
Zm00001eb002250
Zm00001eb002280
Zm00001eb002290
Zm00001eb002300
Zm00001eb002310
Zm00001eb002320
Zm00001eb002380
Zm00001eb002390
Zm00001eb002410
Zm00001eb002420
Zm00001eb002430
Zm00001eb002440
Zm00001eb002450
Zm00001eb002460
Zm00001eb002470
Zm00001eb002480
Zm00001eb002490
Zm00001eb002510
Zm00001eb002520
Zm00001eb002530
Zm00001eb002540
Zm00001eb002550
Zm00001eb002560
Zm00001eb002570
Zm00001eb002590
Zm00001eb002600
Zm00001eb002610
Zm00001eb002620
Zm00001eb002640
Zm00001eb002650
Zm00001eb002660
Zm00001eb002680
Zm00001eb002690
Zm00001eb002710
Zm00001eb002740
Zm00001eb002750
Zm00001eb002760
Zm00001eb002770
Zm00001eb002780
Zm00001eb002790
Zm00001eb002800
Zm00001eb002810
Zm00001eb002820
Zm00001eb002830
Zm00001eb002840
Zm00001eb002850
Zm00001eb002860
Zm00001eb002870
Zm00001eb002930
Zm00001eb002940
Zm00001eb002950
Zm00001eb002960
Zm00001eb002970
Zm00001eb002980
Zm00001eb002990
Zm00001eb003000
Zm00001eb003010
Zm00001eb003020
Zm00001eb003030
Zm00001eb003040
Zm00001eb003050
Zm00001eb003070
Zm00001eb003080
Zm00001eb003090
Zm00001eb003100
Zm00001eb003110
Zm00001eb003120
Zm00001eb003130
Zm00001eb003140
Zm00001eb003150
Zm00001eb003160
Zm00001eb003170
Zm00001eb003180
Zm00001eb003190
Zm00001eb003200
Zm00001eb003210
Zm00001eb003220
Zm00001eb003230
Zm00001eb003240
Zm00001eb003300
Zm00001eb003310
Zm00001eb003330
Zm00001eb003340
Zm00001eb003350
Zm00001eb003360
Zm00001eb003370
Zm00001eb003380
Zm00001eb003390
Zm00001eb003400
Zm00001eb003420
Zm00001eb003440
Zm00001eb003450
Zm00001eb003460
Zm00001eb003490
Zm00001eb003510
Zm00001eb003520
Zm00001eb003530
Zm00001eb003540
Zm00001eb003550
Zm00001eb003560
Zm00001eb003580
Zm00001eb003590
Zm00001eb003600
Zm00001eb003610
Zm00001eb003620
Zm00001eb003630
Zm00001eb003650
Zm00001eb003660
Zm00001eb003670
Zm00001eb003680
Zm00001eb003690
Zm00001eb003700
Zm00001eb003730
Zm00001eb003740
Zm00001eb003750
Zm00001eb003760
Zm00001eb003770
Zm00001eb003780
Zm00001eb003810
Zm00001eb003830
Zm00001eb003840
Zm00001eb003850
Zm00001eb003860
Zm00001eb003870
Zm00001eb003890
Zm00001eb004140
Zm00001eb004150
Zm00001eb004160
Zm00001eb004170
Zm00001eb004180
Zm00001eb004190
Zm00001eb004200
Zm00001eb004260
Zm00001eb004280
Zm00001eb004290
Zm00001eb004300
Zm00001eb004310
Zm00001eb004320
Zm00001eb004330
Zm00001eb004340
Zm00001eb004350
Zm00001eb004360
Zm00001eb004370
Zm00001eb004380
Zm00001eb004390
Zm00001eb004400
Zm00001eb004410
Zm00001eb004420
Zm00001eb004430
Zm00001eb004440
Zm00001eb004450
Zm00001eb004460
Zm00001eb004550
Zm00001eb004560
Zm00001eb004570
Zm00001eb004590
Zm00001eb004600
Zm00001eb004630
Zm00001eb004650
Zm00001eb004660
Zm00001eb004670
Zm00001eb004710
Zm00001eb004720
Zm00001eb004730
Zm00001eb004740
Zm00001eb004750
Zm00001eb004760
Zm00001eb004770
Zm00001eb004780
Zm00001eb004790
Zm00001eb004810
Zm00001eb004850
Zm00001eb004880
Zm00001eb004940
Zm00001eb004950
Zm00001eb004960
Zm00001eb004970
Zm00001eb004980
Zm00001eb004990
Zm00001eb005000
Zm00001eb005010
Zm00001eb005020
Zm00001eb005030
Zm00001eb005040
Zm00001eb005060
Zm00001eb005100
Zm00001eb005110
Zm00001eb005120
Zm00001eb005130
Zm00001eb005140
Zm00001eb005150
Zm00001eb005160
Zm00001eb005170
Zm00001eb005190
Zm00001eb005210
Zm00001eb005230
Zm00001eb005240
Zm00001eb005250
Zm00001eb005260
Zm00001eb005270
Zm00001eb005290
Zm00001eb005300
Zm00001eb005320
Zm00001eb005330
Zm00001eb005340
Zm00001eb005360
Zm00001eb005370
Zm00001eb005380
Zm00001eb005390
Zm00001eb005400
Zm00001eb005420
Zm00001eb005430
Zm00001eb005440
Zm00001eb005450
Zm00001eb005460
Zm00001eb005530
Zm00001eb005550
Zm00001eb005560
Zm00001eb005570
Zm00001eb005580
Zm00001eb005590
Zm00001eb005600
Zm00001eb005640
Zm00001eb005650
Zm00001eb005660
Zm00001eb005670
Zm00001eb005680
Zm00001eb005690
Zm00001eb005700
Zm00001eb005710
Zm00001eb005740
Zm00001eb005760
Zm00001eb005770
Zm00001eb005780
Zm00001eb005800
Zm00001eb005810
Zm00001eb005820
Zm00001eb005830
Zm00001eb005840
Zm00001eb005850
Zm00001eb005860
Zm00001eb005890
Zm00001eb005900
Zm00001eb005920
Zm00001eb005930
Zm00001eb005940
Zm00001eb005970
Zm00001eb005980
Zm00001eb005990
Zm00001eb006000
Zm00001eb006010
Zm00001eb006020
Zm00001eb006030
Zm00001eb006040
Zm00001eb006050
Zm00001eb006160
Zm00001eb006170
Zm00001eb006180
Zm00001eb006190
Zm00001eb006200
Zm00001eb006210
Zm00001eb006240
Zm00001eb006260
Zm00001eb006270
Zm00001eb006280
Zm00001eb006290
Zm00001eb006300
Zm00001eb006310
Zm00001eb006320
Zm00001eb006330
Zm00001eb006340
Zm00001eb006350
Zm00001eb006360
Zm00001eb006370
Zm00001eb006380
Zm00001eb006390
Zm00001eb006400
Zm00001eb006410
Zm00001eb006420
Zm00001eb006430
Zm00001eb006440
Zm00001eb006450
Zm00001eb006470
Zm00001eb006480
Zm00001eb006490
Zm00001eb006510
Zm00001eb006520
Zm00001eb006530
Zm00001eb006540
Zm00001eb006550
Zm00001eb006560
Zm00001eb006570
Zm00001eb006590
Zm00001eb006610
Zm00001eb006620
Zm00001eb006630
Zm00001eb006760
Zm00001eb006770
Zm00001eb006780
Zm00001eb006790
Zm00001eb006800
Zm00001eb006830
Zm00001eb006840
Zm00001eb006850
Zm00001eb006860
Zm00001eb006870
Zm00001eb006880
Zm00001eb006890
Zm00001eb006900
Zm00001eb006910
Zm00001eb006920
Zm00001eb006930
Zm00001eb006940
Zm00001eb006950
Zm00001eb006970
Zm00001eb007000
Zm00001eb007010
Zm00001eb007020
Zm00001eb007030
Zm00001eb007050
Zm00001eb007060
Zm00001eb007070
Zm00001eb007080
Zm00001eb007090
Zm00001eb007100
Zm00001eb007110
Zm00001eb007120
Zm00001eb007130
Zm00001eb007140
Zm00001eb007150
Zm00001eb007160
Zm00001eb007170
Zm00001eb007180
Zm00001eb007220
Zm00001eb007230
Zm00001eb007240
Zm00001eb007250
Zm00001eb007270
Zm00001eb007280
Zm00001eb007310
Zm00001eb007320
Zm00001eb007420
Zm00001eb007430
Zm00001eb007440
Zm00001eb007450
Zm00001eb007460
Zm00001eb007470
Zm00001eb007490
Zm00001eb007500
Zm00001eb007510
Zm00001eb007550
Zm00001eb007570
Zm00001eb007580
Zm00001eb007590
Zm00001eb007600
Zm00001eb007610
Zm00001eb007640
Zm00001eb007650
Zm00001eb007670
Zm00001eb007680
Zm00001eb007690
Zm00001eb007700
Zm00001eb007720
Zm00001eb007730
Zm00001eb007740
Zm00001eb007770
Zm00001eb007780
Zm00001eb007790
Zm00001eb007800
Zm00001eb007810
Zm00001eb007820
Zm00001eb007830
Zm00001eb007840
Zm00001eb007850
Zm00001eb007860
Zm00001eb007870
Zm00001eb007890
Zm00001eb007900
Zm00001eb007910
Zm00001eb007920
Zm00001eb007930
Zm00001eb007940
Zm00001eb007950
Zm00001eb007960
Zm00001eb007970
Zm00001eb007990
Zm00001eb008010
Zm00001eb008030
Zm00001eb008040
Zm00001eb008050
Zm00001eb008060
Zm00001eb008070
Zm00001eb008080
Zm00001eb008100
Zm00001eb008130
Zm00001eb008140
Zm00001eb008150
Zm00001eb008160
Zm00001eb008170
Zm00001eb008180
Zm00001eb008200
Zm00001eb008240
Zm00001eb008250
Zm00001eb008260
Zm00001eb008270
Zm00001eb008290
Zm00001eb008300
Zm00001eb008310
Zm00001eb008320
Zm00001eb008330
Zm00001eb008340
Zm00001eb008360
Zm00001eb008370
Zm00001eb008380
Zm00001eb008400
Zm00001eb008410
Zm00001eb008420
Zm00001eb008430
Zm00001eb008440
Zm00001eb008450
Zm00001eb008460
Zm00001eb008470
Zm00001eb008480
Zm00001eb008490
Zm00001eb008500
Zm00001eb008510
Zm00001eb008520
Zm00001eb008530
Zm00001eb008550
Zm00001eb008560
Zm00001eb008570
Zm00001eb008580
Zm00001eb008590
Zm00001eb008610
Zm00001eb008620
Zm00001eb008630
Zm00001eb008640
Zm00001eb008650
Zm00001eb008660
Zm00001eb008680
Zm00001eb008690
Zm00001eb008700
Zm00001eb008710
Zm00001eb008720
Zm00001eb008730
Zm00001eb008750
Zm00001eb008790
Zm00001eb008800
Zm00001eb008810
Zm00001eb008820
Zm00001eb008830
Zm00001eb008850
Zm00001eb008880
Zm00001eb008890
Zm00001eb008900
Zm00001eb008910
Zm00001eb008920
Zm00001eb008930
Zm00001eb008940
Zm00001eb008950
Zm00001eb008960
Zm00001eb008970
Zm00001eb008980
Zm00001eb008990
Zm00001eb009000
Zm00001eb009010
Zm00001eb009020
Zm00001eb009030
Zm00001eb009040
Zm00001eb009050
Zm00001eb009060
Zm00001eb009070
Zm00001eb009080
Zm00001eb009090
Zm00001eb009100
Zm00001eb009110
Zm00001eb009120
Zm00001eb009130
Zm00001eb009140
Zm00001eb009150
Zm00001eb009160
Zm00001eb009170
Zm00001eb009230
Zm00001eb009240
Zm00001eb009250
Zm00001eb009430
Zm00001eb009480
Zm00001eb009490
Zm00001eb009500
Zm00001eb009510
Zm00001eb009540
Zm00001eb009550
Zm00001eb009560
Zm00001eb009570
Zm00001eb009580
Zm00001eb009590
Zm00001eb009600
Zm00001eb009650
Zm00001eb009660
Zm00001eb009670
Zm00001eb009690
Zm00001eb009700
Zm00001eb009710
Zm00001eb009730
Zm00001eb009750
Zm00001eb009760
Zm00001eb009770
Zm00001eb009780
Zm00001eb009800
Zm00001eb009810
Zm00001eb009830
Zm00001eb009880
Zm00001eb009890
Zm00001eb009900
Zm00001eb009910
Zm00001eb009920
Zm00001eb009930
Zm00001eb009940
Zm00001eb009950
Zm00001eb010030
Zm00001eb010040
Zm00001eb010050
Zm00001eb010060
Zm00001eb010070
Zm00001eb010080
Zm00001eb010090
Zm00001eb010100
Zm00001eb010110
Zm00001eb010130
Zm00001eb010140
Zm00001eb010220
Zm00001eb010260
Zm00001eb010270
Zm00001eb010280
Zm00001eb010300
Zm00001eb010310
Zm00001eb010320
Zm00001eb010330
Zm00001eb010340
Zm00001eb010360
Zm00001eb010370
Zm00001eb010410
Zm00001eb010420
Zm00001eb010440
Zm00001eb010450
Zm00001eb010460
Zm00001eb010470
Zm00001eb010480
Zm00001eb010490
Zm00001eb010500
Zm00001eb010530
Zm00001eb010540
Zm00001eb010550
Zm00001eb010570
Zm00001eb010590
Zm00001eb010600
Zm00001eb010610
Zm00001eb010620
Zm00001eb010640
Zm00001eb010650
Zm00001eb010660
Zm00001eb010680
Zm00001eb010690
Zm00001eb010700
Zm00001eb010710
Zm00001eb010720
Zm00001eb010730
Zm00001eb010770
Zm00001eb010780
Zm00001eb010790
Zm00001eb010800
Zm00001eb010810
Zm00001eb010820
Zm00001eb010830
Zm00001eb010840
Zm00001eb010850
Zm00001eb010860
Zm00001eb010870
Zm00001eb010890
Zm00001eb010900
Zm00001eb010910
Zm00001eb010940
Zm00001eb010950
Zm00001eb010960
Zm00001eb010980
Zm00001eb010990
Zm00001eb011000
Zm00001eb011010
Zm00001eb011050
Zm00001eb011060
Zm00001eb011070
Zm00001eb011080
Zm00001eb011100
Zm00001eb011110
Zm00001eb011120
Zm00001eb011140
Zm00001eb011150
Zm00001eb011160
Zm00001eb011170
Zm00001eb011180
Zm00001eb011200
Zm00001eb011210
Zm00001eb011220
Zm00001eb011230
Zm00001eb011240
Zm00001eb011250
Zm00001eb011270
Zm00001eb011280
Zm00001eb011290
Zm00001eb011300
Zm00001eb011310
Zm00001eb011320
Zm00001eb011330
Zm00001eb011350
Zm00001eb011360
Zm00001eb011370
Zm00001eb011380
Zm00001eb011410
Zm00001eb011420
Zm00001eb011430
Zm00001eb011440
Zm00001eb011450
Zm00001eb011460
Zm00001eb011470
Zm00001eb011480
Zm00001eb011490
Zm00001eb011500
Zm00001eb011520
Zm00001eb011530
Zm00001eb011550
Zm00001eb011720
Zm00001eb011730
Zm00001eb011750
Zm00001eb011760
Zm00001eb011770
Zm00001eb011780
Zm00001eb011800
Zm00001eb011810
Zm00001eb011820
Zm00001eb011830
Zm00001eb011840
Zm00001eb011850
Zm00001eb011860
Zm00001eb011870
Zm00001eb011880
Zm00001eb011890
Zm00001eb011900
Zm00001eb011910
Zm00001eb011920
Zm00001eb011930
Zm00001eb011940
Zm00001eb011950
Zm00001eb011960
Zm00001eb011970
Zm00001eb011980
Zm00001eb011990
Zm00001eb012000
Zm00001eb012010
Zm00001eb012020
Zm00001eb012030
Zm00001eb012040
Zm00001eb012060
Zm00001eb012070
Zm00001eb012080
Zm00001eb012090
Zm00001eb012100
Zm00001eb012130
Zm00001eb012140
Zm00001eb012160
Zm00001eb012180
Zm00001eb012190
Zm00001eb012200
Zm00001eb012210
Zm00001eb012220
Zm00001eb012240
Zm00001eb012250
Zm00001eb012260
Zm00001eb012270
Zm00001eb012280
Zm00001eb012290
Zm00001eb012300
Zm00001eb012310
Zm00001eb012320
Zm00001eb012330
Zm00001eb012340
Zm00001eb012350
Zm00001eb012360
Zm00001eb012390
Zm00001eb012440
Zm00001eb012450
Zm00001eb012460
Zm00001eb012470
Zm00001eb012480
Zm00001eb012490
Zm00001eb012500
Zm00001eb012510
Zm00001eb012530
Zm00001eb012540
Zm00001eb012550
Zm00001eb012560
Zm00001eb012570
Zm00001eb012580
Zm00001eb012590
Zm00001eb012600
Zm00001eb012610
Zm00001eb012620
Zm00001eb012630
Zm00001eb012640
Zm00001eb012650
Zm00001eb012660
Zm00001eb012670
Zm00001eb012680
Zm00001eb012710
Zm00001eb012760
Zm00001eb012780
Zm00001eb012790
Zm00001eb012800
Zm00001eb012820
Zm00001eb012830
Zm00001eb012840
Zm00001eb012850
Zm00001eb012860
Zm00001eb012870
Zm00001eb012880
Zm00001eb012890
Zm00001eb012900
Zm00001eb012910
Zm00001eb012920
Zm00001eb012930
Zm00001eb012940
Zm00001eb012950
Zm00001eb012960
Zm00001eb012970
Zm00001eb012980
Zm00001eb013000
Zm00001eb013010
Zm00001eb013020
Zm00001eb013030
Zm00001eb013040
Zm00001eb013060
Zm00001eb013070
Zm00001eb013080
Zm00001eb013090
Zm00001eb013100
Zm00001eb013110
Zm00001eb013120
Zm00001eb013130
Zm00001eb013140
Zm00001eb013150
Zm00001eb013180
Zm00001eb013190
Zm00001eb013220
Zm00001eb013230
Zm00001eb013240
Zm00001eb013250
Zm00001eb013260
Zm00001eb013270
Zm00001eb013280
Zm00001eb013290
Zm00001eb013300
Zm00001eb013320
Zm00001eb013330
Zm00001eb013340
Zm00001eb013350
Zm00001eb013360
Zm00001eb013370
Zm00001eb013380
Zm00001eb013390
Zm00001eb013410
Zm00001eb013420
Zm00001eb013430
Zm00001eb013440
Zm00001eb013450
Zm00001eb013460
Zm00001eb013470
Zm00001eb013480
Zm00001eb013490
Zm00001eb013500
Zm00001eb013510
Zm00001eb013590
Zm00001eb013600
Zm00001eb013610
Zm00001eb013620
Zm00001eb013630
Zm00001eb013640
Zm00001eb013650
Zm00001eb013660
Zm00001eb013670
Zm00001eb013680
Zm00001eb013690
Zm00001eb013700
Zm00001eb013710
Zm00001eb013720
Zm00001eb013730
Zm00001eb013740
Zm00001eb013750
Zm00001eb013760
Zm00001eb013780
Zm00001eb013800
Zm00001eb013810
Zm00001eb013830
Zm00001eb013850
Zm00001eb013870
Zm00001eb013880
Zm00001eb013890
Zm00001eb013900
Zm00001eb013910
Zm00001eb013920
Zm00001eb013930
Zm00001eb013940
Zm00001eb013950
Zm00001eb013970
Zm00001eb013980
Zm00001eb013990
Zm00001eb014000
Zm00001eb014010
Zm00001eb014020
Zm00001eb014030
Zm00001eb014040
Zm00001eb014050
Zm00001eb014080
Zm00001eb014260
Zm00001eb014290
Zm00001eb014320
Zm00001eb014350
Zm00001eb014370
Zm00001eb014390
Zm00001eb014430
Zm00001eb014470
Zm00001eb014490
Zm00001eb014500
Zm00001eb014510
Zm00001eb014520
Zm00001eb014530
Zm00001eb014540
Zm00001eb014550
Zm00001eb014590
Zm00001eb014600
Zm00001eb014630
Zm00001eb014640
Zm00001eb014670
Zm00001eb014680
Zm00001eb014700
Zm00001eb014710
Zm00001eb014720
Zm00001eb014740
Zm00001eb014780
Zm00001eb014810
Zm00001eb014820
Zm00001eb014830
Zm00001eb014840
Zm00001eb014850
Zm00001eb014860
Zm00001eb014870
Zm00001eb014890
Zm00001eb014900
Zm00001eb014930
Zm00001eb014950
Zm00001eb014960
Zm00001eb014970
Zm00001eb014980
Zm00001eb014990
Zm00001eb015000
Zm00001eb015010
Zm00001eb015020
Zm00001eb015030
Zm00001eb015040
Zm00001eb015050
Zm00001eb015060
Zm00001eb015070
Zm00001eb015080
Zm00001eb015090
Zm00001eb015100
Zm00001eb015110
Zm00001eb015120
Zm00001eb015130
Zm00001eb015140
Zm00001eb015150
Zm00001eb015160
Zm00001eb015170
Zm00001eb015190
Zm00001eb015200
Zm00001eb015210
Zm00001eb015220
Zm00001eb015230
Zm00001eb015240
Zm00001eb015250
Zm00001eb015260
Zm00001eb015270
Zm00001eb015290
Zm00001eb015300
Zm00001eb015310
Zm00001eb015320
Zm00001eb015330
Zm00001eb015340
Zm00001eb015370
Zm00001eb015380
Zm00001eb015390
Zm00001eb015400
Zm00001eb015410
Zm00001eb015420
Zm00001eb015430
Zm00001eb015440
Zm00001eb015450
Zm00001eb015460
Zm00001eb015470
Zm00001eb015480
Zm00001eb015490
Zm00001eb015500
Zm00001eb015510
Zm00001eb015520
Zm00001eb015530
Zm00001eb015540
Zm00001eb015570
Zm00001eb015580
Zm00001eb015600
Zm00001eb015610
Zm00001eb015620
Zm00001eb015630
Zm00001eb015640
Zm00001eb015650
Zm00001eb015660
Zm00001eb015680
Zm00001eb015690
Zm00001eb015700
Zm00001eb015710
Zm00001eb015720
Zm00001eb015730
Zm00001eb015750
Zm00001eb015760
Zm00001eb015770
Zm00001eb015790
Zm00001eb015800
Zm00001eb015820
Zm00001eb015830
Zm00001eb015840
Zm00001eb015850
Zm00001eb015860
Zm00001eb015870
Zm00001eb015880
Zm00001eb015890
Zm00001eb015900
Zm00001eb015910
Zm00001eb015920
Zm00001eb015930
Zm00001eb015940
Zm00001eb015950
Zm00001eb015960
Zm00001eb015970
Zm00001eb015980
Zm00001eb015990
Zm00001eb016000
Zm00001eb016020
Zm00001eb016040
Zm00001eb016050
Zm00001eb016070
Zm00001eb016080
Zm00001eb016090
Zm00001eb016100
Zm00001eb016110
Zm00001eb016130
Zm00001eb016140
Zm00001eb016180
Zm00001eb016190
Zm00001eb016200
Zm00001eb016210
Zm00001eb016220
Zm00001eb016230
Zm00001eb016240
Zm00001eb016250
Zm00001eb016260
Zm00001eb016270
Zm00001eb016280
Zm00001eb016290
Zm00001eb016320
Zm00001eb016330
Zm00001eb016340
Zm00001eb016350
Zm00001eb016360
Zm00001eb016370
Zm00001eb016390
Zm00001eb016400
Zm00001eb016410
Zm00001eb016420
Zm00001eb016470
Zm00001eb016480
Zm00001eb016540
Zm00001eb016560
Zm00001eb016620
Zm00001eb016630
Zm00001eb016640
Zm00001eb016650
Zm00001eb016660
Zm00001eb016670
Zm00001eb016680
Zm00001eb016690
Zm00001eb016710
Zm00001eb016720
Zm00001eb016730
Zm00001eb016740
Zm00001eb016750
Zm00001eb016800
Zm00001eb016810
Zm00001eb016820
Zm00001eb016830
Zm00001eb016850
Zm00001eb016860
Zm00001eb016920
Zm00001eb016930
Zm00001eb016940
Zm00001eb016950
Zm00001eb016960
Zm00001eb016970
Zm00001eb016990
Zm00001eb017000
Zm00001eb017010
Zm00001eb017030
Zm00001eb017050
Zm00001eb017060
Zm00001eb017070
Zm00001eb017080
Zm00001eb017100
Zm00001eb017110
Zm00001eb017120
Zm00001eb017130
Zm00001eb017140
Zm00001eb017150
Zm00001eb017180
Zm00001eb017210
Zm00001eb017220
Zm00001eb017240
Zm00001eb017260
Zm00001eb017270
Zm00001eb017280
Zm00001eb017290
Zm00001eb017310
Zm00001eb017320
Zm00001eb017330
Zm00001eb017340
Zm00001eb017350
Zm00001eb017400
Zm00001eb017410
Zm00001eb017420
Zm00001eb017430
Zm00001eb017450
Zm00001eb017520
Zm00001eb017530
Zm00001eb017540
Zm00001eb017550
Zm00001eb017560
Zm00001eb017570
Zm00001eb017590
Zm00001eb017600
Zm00001eb017620
Zm00001eb017630
Zm00001eb017640
Zm00001eb017650
Zm00001eb017660
Zm00001eb017670
Zm00001eb017680
Zm00001eb017690
Zm00001eb017700
Zm00001eb017720
Zm00001eb017730
Zm00001eb017760
Zm00001eb017780
Zm00001eb017790
Zm00001eb017800
Zm00001eb017810
Zm00001eb017820
Zm00001eb017830
Zm00001eb017840
Zm00001eb017850
Zm00001eb017880
Zm00001eb017900
Zm00001eb017910
Zm00001eb017920
Zm00001eb017940
Zm00001eb017950
Zm00001eb017960
Zm00001eb017970
Zm00001eb017980
Zm00001eb017990
Zm00001eb018000
Zm00001eb018010
Zm00001eb018020
Zm00001eb018030
Zm00001eb018040
Zm00001eb018070
Zm00001eb018090
Zm00001eb018140
Zm00001eb018150
Zm00001eb018180
Zm00001eb018200
Zm00001eb018210
Zm00001eb018220
Zm00001eb018230
Zm00001eb018240
Zm00001eb018250
Zm00001eb018260
Zm00001eb018270
Zm00001eb018290
Zm00001eb018300
Zm00001eb018320
Zm00001eb018330
Zm00001eb018340
Zm00001eb018350
Zm00001eb018360
Zm00001eb018380
Zm00001eb018400
Zm00001eb018410
Zm00001eb018420
Zm00001eb018430
Zm00001eb018450
Zm00001eb018460
Zm00001eb018470
Zm00001eb018480
Zm00001eb018490
Zm00001eb018520
Zm00001eb018560
Zm00001eb018600
Zm00001eb018640
Zm00001eb018660
Zm00001eb018690
Zm00001eb018700
Zm00001eb018720
Zm00001eb018730
Zm00001eb018750
Zm00001eb018810
Zm00001eb018820
Zm00001eb018830
Zm00001eb018840
Zm00001eb018850
Zm00001eb018860
Zm00001eb018870
Zm00001eb018890
Zm00001eb018900
Zm00001eb018910
Zm00001eb018920
Zm00001eb018930
Zm00001eb018940
Zm00001eb018950
Zm00001eb018960
Zm00001eb018970
Zm00001eb018980
Zm00001eb018990
Zm00001eb019000
Zm00001eb019010
Zm00001eb019030
Zm00001eb019040
Zm00001eb019050
Zm00001eb019070
Zm00001eb019080
Zm00001eb019090
Zm00001eb019110
Zm00001eb019120
Zm00001eb019130
Zm00001eb019160
Zm00001eb019170
Zm00001eb019210
Zm00001eb019220
Zm00001eb019230
Zm00001eb019240
Zm00001eb019250
Zm00001eb019260
Zm00001eb019280
Zm00001eb019290
Zm00001eb019300
Zm00001eb019320
Zm00001eb019330
Zm00001eb019340
Zm00001eb019350
Zm00001eb019370
Zm00001eb019380
Zm00001eb019390
Zm00001eb019410
Zm00001eb019420
Zm00001eb019450
Zm00001eb019460
Zm00001eb019470
Zm00001eb019480
Zm00001eb019490
Zm00001eb019500
Zm00001eb019510
Zm00001eb019520
Zm00001eb019530
Zm00001eb019570
Zm00001eb019580
Zm00001eb019590
Zm00001eb019600
Zm00001eb019620
Zm00001eb019630
Zm00001eb019640
Zm00001eb019650
Zm00001eb019660
Zm00001eb019680
Zm00001eb019690
Zm00001eb019700
Zm00001eb019710
Zm00001eb019760
Zm00001eb019770
Zm00001eb019780
Zm00001eb019800
Zm00001eb019830
Zm00001eb019840
Zm00001eb019850
Zm00001eb019860
Zm00001eb019870
Zm00001eb019880
Zm00001eb019890
Zm00001eb019900
Zm00001eb019920
Zm00001eb019930
Zm00001eb019950
Zm00001eb019960
Zm00001eb019970
Zm00001eb020000
Zm00001eb020010
Zm00001eb020020
Zm00001eb020040
Zm00001eb020050
Zm00001eb020070
Zm00001eb020080
Zm00001eb020090
Zm00001eb020100
Zm00001eb020110
Zm00001eb020120
Zm00001eb020130
Zm00001eb020140
Zm00001eb020150
Zm00001eb020170
Zm00001eb020180
Zm00001eb020240
Zm00001eb020250
Zm00001eb020260
Zm00001eb020270
Zm00001eb020280
Zm00001eb020300
Zm00001eb020320
Zm00001eb020330
Zm00001eb020350
Zm00001eb020360
Zm00001eb020370
Zm00001eb020380
Zm00001eb020390
Zm00001eb020400
Zm00001eb020410
Zm00001eb020420
Zm00001eb020430
Zm00001eb020440
Zm00001eb020450
Zm00001eb020460
Zm00001eb020500
Zm00001eb020510
Zm00001eb020520
Zm00001eb020530
Zm00001eb020540
Zm00001eb020560
Zm00001eb020570
Zm00001eb020580
Zm00001eb020590
Zm00001eb020600
Zm00001eb020610
Zm00001eb020620
Zm00001eb020630
Zm00001eb020640
Zm00001eb020660
Zm00001eb020680
Zm00001eb020690
Zm00001eb020700
Zm00001eb020720
Zm00001eb020740
Zm00001eb020750
Zm00001eb020770
Zm00001eb020780
Zm00001eb020790
Zm00001eb020840
Zm00001eb020850
Zm00001eb020860
Zm00001eb020870
Zm00001eb020880
Zm00001eb020890
Zm00001eb020920
Zm00001eb020930
Zm00001eb020940
Zm00001eb020970
Zm00001eb020980
Zm00001eb021000
Zm00001eb021010
Zm00001eb021020
Zm00001eb021030
Zm00001eb021040
Zm00001eb021050
Zm00001eb021060
Zm00001eb021070
Zm00001eb021090
Zm00001eb021140
Zm00001eb021150
Zm00001eb021160
Zm00001eb021170
Zm00001eb021200
Zm00001eb021210
Zm00001eb021220
Zm00001eb021230
Zm00001eb021260
Zm00001eb021270
Zm00001eb021290
Zm00001eb021300
Zm00001eb021310
Zm00001eb021320
Zm00001eb021340
Zm00001eb021350
Zm00001eb021360
Zm00001eb021370
Zm00001eb021380
Zm00001eb021390
Zm00001eb021400
Zm00001eb021410
Zm00001eb021420
Zm00001eb021430
Zm00001eb021440
Zm00001eb021450
Zm00001eb021470
Zm00001eb021500
Zm00001eb021510
Zm00001eb021520
Zm00001eb021530
Zm00001eb021550
Zm00001eb021590
Zm00001eb021600
Zm00001eb021610
Zm00001eb021620
Zm00001eb021630
Zm00001eb021640
Zm00001eb021650
Zm00001eb021660
Zm00001eb021670
Zm00001eb021690
Zm00001eb021700
Zm00001eb021710
Zm00001eb021720
Zm00001eb021750
Zm00001eb021780
Zm00001eb021790
Zm00001eb021800
Zm00001eb021820
Zm00001eb021830
Zm00001eb021840
Zm00001eb021850
Zm00001eb021880
Zm00001eb021890
Zm00001eb021900
Zm00001eb021910
Zm00001eb021920
Zm00001eb021930
Zm00001eb021940
Zm00001eb021950
Zm00001eb021960
Zm00001eb021970
Zm00001eb021980
Zm00001eb021990
Zm00001eb022040
Zm00001eb022050
Zm00001eb022060
Zm00001eb022070
Zm00001eb022080
Zm00001eb022110
Zm00001eb022120
Zm00001eb022130
Zm00001eb022160
Zm00001eb022170
Zm00001eb022180
Zm00001eb022190
Zm00001eb022200
Zm00001eb022210
Zm00001eb022220
Zm00001eb022230
Zm00001eb022240
Zm00001eb022280
Zm00001eb022290
Zm00001eb022300
Zm00001eb022310
Zm00001eb022320
Zm00001eb022330
Zm00001eb022340
Zm00001eb022350
Zm00001eb022360
Zm00001eb022380
Zm00001eb022390
Zm00001eb022400
Zm00001eb022410
Zm00001eb022440
Zm00001eb022460
Zm00001eb022500
Zm00001eb022520
Zm00001eb022530
Zm00001eb022540
Zm00001eb022550
Zm00001eb022560
Zm00001eb022570
Zm00001eb022580
Zm00001eb022610
Zm00001eb022630
Zm00001eb022650
Zm00001eb022660
Zm00001eb022670
Zm00001eb022680
Zm00001eb022700
Zm00001eb022710
Zm00001eb022730
Zm00001eb022740
Zm00001eb022750
Zm00001eb022760
Zm00001eb022780
Zm00001eb022790
Zm00001eb022810
Zm00001eb022820
Zm00001eb022830
Zm00001eb022840
Zm00001eb022860
Zm00001eb022870
Zm00001eb022890
Zm00001eb022920
Zm00001eb022930
Zm00001eb022940
Zm00001eb022950
Zm00001eb022960
Zm00001eb022970
Zm00001eb022980
Zm00001eb022990
Zm00001eb023010
Zm00001eb023020
Zm00001eb023060
Zm00001eb023070
Zm00001eb023080
Zm00001eb023090
Zm00001eb023100
Zm00001eb023110
Zm00001eb023120
Zm00001eb023130
Zm00001eb023140
Zm00001eb023150
Zm00001eb023160
Zm00001eb023200
Zm00001eb023220
Zm00001eb023230
Zm00001eb023240
Zm00001eb023250
Zm00001eb023260
Zm00001eb023270
Zm00001eb023280
Zm00001eb023290
Zm00001eb023300
Zm00001eb023310
Zm00001eb023320
Zm00001eb023330
Zm00001eb023340
Zm00001eb023350
Zm00001eb023370
Zm00001eb023400
Zm00001eb023420
Zm00001eb023430
Zm00001eb023450
Zm00001eb023460
Zm00001eb023490
Zm00001eb023500
Zm00001eb023510
Zm00001eb023520
Zm00001eb023530
Zm00001eb023540
Zm00001eb023560
Zm00001eb023570
Zm00001eb023590
Zm00001eb023600
Zm00001eb023610
Zm00001eb023620
Zm00001eb023630
Zm00001eb023640
Zm00001eb023680
Zm00001eb023690
Zm00001eb023700
Zm00001eb023710
Zm00001eb023720
Zm00001eb023730
Zm00001eb023760
Zm00001eb023770
Zm00001eb023780
Zm00001eb023790
Zm00001eb023800
Zm00001eb023810
Zm00001eb023820
Zm00001eb023830
Zm00001eb023840
Zm00001eb023850
Zm00001eb023860
Zm00001eb023870
Zm00001eb023880
Zm00001eb023920
Zm00001eb023930
Zm00001eb023940
Zm00001eb023950
Zm00001eb023970
Zm00001eb023980
Zm00001eb023990
Zm00001eb024020
Zm00001eb024030
Zm00001eb024040
Zm00001eb024050
Zm00001eb024060
Zm00001eb024070
Zm00001eb024080
Zm00001eb024090
Zm00001eb024110
Zm00001eb024120
Zm00001eb024130
Zm00001eb024150
Zm00001eb024180
Zm00001eb024190
Zm00001eb024220
Zm00001eb024230
Zm00001eb024250
Zm00001eb024260
Zm00001eb024270
Zm00001eb024280
Zm00001eb024290
Zm00001eb024300
Zm00001eb024310
Zm00001eb024320
Zm00001eb024330
Zm00001eb024340
Zm00001eb024360
Zm00001eb024380
Zm00001eb024390
Zm00001eb024440
Zm00001eb024520
Zm00001eb024550
Zm00001eb024560
Zm00001eb024660
Zm00001eb024700
Zm00001eb024800
Zm00001eb024820
Zm00001eb024870
Zm00001eb024890
Zm00001eb024900
Zm00001eb024910
Zm00001eb024920
Zm00001eb024930
Zm00001eb024940
Zm00001eb024950
Zm00001eb024960
Zm00001eb024970
Zm00001eb025030
Zm00001eb025040
Zm00001eb025050
Zm00001eb025060
Zm00001eb025070
Zm00001eb025080
Zm00001eb025090
Zm00001eb025100
Zm00001eb025110
Zm00001eb025120
Zm00001eb025130
Zm00001eb025140
Zm00001eb025150
Zm00001eb025160
Zm00001eb025460
Zm00001eb025470
Zm00001eb025480
Zm00001eb025490
Zm00001eb025500
Zm00001eb025510
Zm00001eb025540
Zm00001eb025550
Zm00001eb025560
Zm00001eb025570
Zm00001eb025580
Zm00001eb025590
Zm00001eb025600
Zm00001eb025610
Zm00001eb025620
Zm00001eb025640
Zm00001eb025650
Zm00001eb025670
Zm00001eb025690
Zm00001eb025700
Zm00001eb025710
Zm00001eb025720
Zm00001eb025730
Zm00001eb025740
Zm00001eb025750
Zm00001eb025760
Zm00001eb025770
Zm00001eb025780
Zm00001eb025790
Zm00001eb025800
Zm00001eb025830
Zm00001eb025840
Zm00001eb025850
Zm00001eb025860
Zm00001eb025870
Zm00001eb025880
Zm00001eb025890
Zm00001eb025900
Zm00001eb025910
Zm00001eb025930
Zm00001eb025980
Zm00001eb025990
Zm00001eb026030
Zm00001eb026050
Zm00001eb026060
Zm00001eb026080
Zm00001eb026090
Zm00001eb026100
Zm00001eb026110
Zm00001eb026120
Zm00001eb026140
Zm00001eb026430
Zm00001eb026440
Zm00001eb026450
Zm00001eb026460
Zm00001eb026470
Zm00001eb026480
Zm00001eb026490
Zm00001eb026500
Zm00001eb026520
Zm00001eb026530
Zm00001eb026540
Zm00001eb026560
Zm00001eb026640
Zm00001eb026650
Zm00001eb026660
Zm00001eb026670
Zm00001eb026680
Zm00001eb026690
Zm00001eb026700
Zm00001eb026710
Zm00001eb026760
Zm00001eb026790
Zm00001eb026800
Zm00001eb026810
Zm00001eb026820
Zm00001eb026870
Zm00001eb026900
Zm00001eb026930
Zm00001eb026940
Zm00001eb027100
Zm00001eb027200
Zm00001eb027390
Zm00001eb027420
Zm00001eb027670
Zm00001eb027800
Zm00001eb027810
Zm00001eb027880
Zm00001eb027890
Zm00001eb027900
Zm00001eb027910
Zm00001eb027920
Zm00001eb027930
Zm00001eb027940
Zm00001eb027950
Zm00001eb027960
Zm00001eb027970
Zm00001eb027980
Zm00001eb027990
Zm00001eb028000
Zm00001eb028010
Zm00001eb028020
Zm00001eb028030
Zm00001eb028040
Zm00001eb028050
Zm00001eb028060
Zm00001eb028070
Zm00001eb028080
Zm00001eb028100
Zm00001eb028110
Zm00001eb028160
Zm00001eb028170
Zm00001eb028190
Zm00001eb028200
Zm00001eb028210
Zm00001eb028220
Zm00001eb028230
Zm00001eb028240
Zm00001eb028250
Zm00001eb028270
Zm00001eb028280
Zm00001eb028290
Zm00001eb028300
Zm00001eb028310
Zm00001eb028320
Zm00001eb028330
Zm00001eb028340
Zm00001eb028350
Zm00001eb028360
Zm00001eb028370
Zm00001eb028390
Zm00001eb028400
Zm00001eb028420
Zm00001eb028430
Zm00001eb028440
Zm00001eb028450
Zm00001eb028460
Zm00001eb028480
Zm00001eb028490
Zm00001eb028500
Zm00001eb028510
Zm00001eb028520
Zm00001eb028550
Zm00001eb028560
Zm00001eb028570
Zm00001eb028580
Zm00001eb028590
Zm00001eb028610
Zm00001eb028620
Zm00001eb028670
Zm00001eb028680
Zm00001eb028690
Zm00001eb028700
Zm00001eb028710
Zm00001eb028720
Zm00001eb028740
Zm00001eb028750
Zm00001eb028760
Zm00001eb028770
Zm00001eb028780
Zm00001eb028800
Zm00001eb028820
Zm00001eb028850
Zm00001eb028860
Zm00001eb028880
Zm00001eb028890
Zm00001eb028900
Zm00001eb028910
Zm00001eb028920
Zm00001eb028930
Zm00001eb028940
Zm00001eb028950
Zm00001eb028960
Zm00001eb028980
Zm00001eb028990
Zm00001eb029000
Zm00001eb029010
Zm00001eb029020
Zm00001eb029030
Zm00001eb029040
Zm00001eb029080
Zm00001eb029090
Zm00001eb029100
Zm00001eb029120
Zm00001eb029130
Zm00001eb029140
Zm00001eb029160
Zm00001eb029180
Zm00001eb029190
Zm00001eb029200
Zm00001eb029210
Zm00001eb029220
Zm00001eb029230
Zm00001eb029240
Zm00001eb029250
Zm00001eb029280
Zm00001eb029290
Zm00001eb029300
Zm00001eb029330
Zm00001eb029350
Zm00001eb029360
Zm00001eb029370
Zm00001eb029380
Zm00001eb029390
Zm00001eb029400
Zm00001eb029410
Zm00001eb029450
Zm00001eb029490
Zm00001eb029510
Zm00001eb029530
Zm00001eb029550
Zm00001eb029560
Zm00001eb029570
Zm00001eb029680
Zm00001eb029690
Zm00001eb029700
Zm00001eb029710
Zm00001eb029720
Zm00001eb029730
Zm00001eb029780
Zm00001eb029790
Zm00001eb029820
Zm00001eb029850
Zm00001eb029860
Zm00001eb029880
Zm00001eb029890
Zm00001eb029900
Zm00001eb029920
Zm00001eb029930
Zm00001eb029940
Zm00001eb029960
Zm00001eb029970
Zm00001eb029980
Zm00001eb029990
Zm00001eb030010
Zm00001eb030020
Zm00001eb030030
Zm00001eb030040
Zm00001eb030050
Zm00001eb030060
Zm00001eb030070
Zm00001eb030080
Zm00001eb030090
Zm00001eb030110
Zm00001eb030120
Zm00001eb030130
Zm00001eb030140
Zm00001eb030170
Zm00001eb030190
Zm00001eb030200
Zm00001eb030210
Zm00001eb030220
Zm00001eb030240
Zm00001eb030250
Zm00001eb030260
Zm00001eb030300
Zm00001eb030310
Zm00001eb030320
Zm00001eb030330
Zm00001eb030340
Zm00001eb030380
Zm00001eb030390
Zm00001eb030400
Zm00001eb030410
Zm00001eb030420
Zm00001eb030430
Zm00001eb030440
Zm00001eb030450
Zm00001eb030460
Zm00001eb030470
[truncated: 51,221 more rows]

## Sheet: Table_S3
26 parental lines used to generate hybrids in this study.
Inbred line	Accession	Maternal/Paternal	Publication of genome
A188	AMES 22443	paternal	Lin et al. 2021
A619	PI 587139	paternal	PRJNA540700
B97	PI 564682	paternal	Hufford et al. 2021
B73	PI 550473	maternal	Hufford et al. 2021
CML103	Ames 27081	paternal	Hufford et al. 2021
CML247	PI 595541	paternal	Hufford et al. 2021
CML277	PI 595550	paternal	Hufford et al. 2021
CML322	Ames 27096	paternal	Hufford et al. 2021
CML333	Ames 27101	paternal	Hufford et al. 2021
CML69	Ames 28184	paternal	Hufford et al. 2021
HP301	PI 587131	paternal	Hufford et al. 2021
IL14H	Ames 27118	paternal	Hufford et al. 2021
Ki11	Ames 27124	paternal	Hufford et al. 2021
Ki3	Ames 27123	paternal	Hufford et al. 2021
Ky21	Ames 27130	paternal	Hufford et al. 2021
M162W	Ames 27134	paternal	Hufford et al. 2021
M37W	Ames 27133	paternal	Hufford et al. 2021
Mo17	PI 558532	paternal	Sun et al. 2018
Mo18W	PI 550441	paternal	Hufford et al. 2021
Ms71	PI 587137	paternal	Hufford et al. 2021
NC358	Ames 27175	paternal	Hufford et al. 2021
Oh43	Ames 19288	paternal	Hufford et al. 2021
Oh7B	Ames 19323	paternal	Hufford et al. 2021
P39	Ames 28186	paternal	Hufford et al. 2021
Tx303	Ames 19327	paternal	Hufford et al. 2021
W22	NSL 30053	paternal	Springer et al. 2018

## Sheet: Table_S4
Numbers of RNA-seq reads that were uniquely mapped to the hybrid genome in each F1 hybrid, per replicate.
Hybrid (B73x)	Uniquely mapped reads WW (Rep1)	Uniquely mapped reads WW (Rep2)	Uniquely mapped reads WW (Rep3)	Uniquely mapped reads DS (Rep1)	Uniquely mapped reads DS (Rep2)	Uniquely mapped reads DS (Rep3)
A188	19640109	18916887	20029460	21015459	21833180	18620613
A619	18816552	20592151	16792770	21685833	18084250	19793316
B97	13006769	13901313	13588224	15986472	16862905	15559775
CML103	15770360	15693853	19790822	17466460	15706200	15657047
CML247	20715951	20069395	22430222	22579602	16998388	22059124
CML277	18497231	16540481	17113688	18116802	19333391	14917588
CML322	14580403	15531631	17197531	15838080	20725922	21699568
CML333	18207381	17077235	11939988	15634695	24151631	18513245
CML69	19034824	15434541	16348533	13433079	18664759	13238889
HP301	19134090	20704510	19887832	17111179	21598832	15920024
IL14H	16915494	18942453	12191837	13073599	12677107	13738957
Ki11	16508509	17733873	16847572	15522020	15191048	13699014
Ki3	16447581	15689074	16444033	16126411	15030945	19354005
Ky21	13397026	15754272	15856746	11321520	15515408	15041350
M162W	16972029	15985435	13952750	16110604	16093126	14746685
Mo17	19786927	22424023	20834637	16631735	21201178	17946103
Mo18W	15301426	14849263	12203927	16225020	14626321	12503755
Ms71	12844328	13014666	13492737	16208357	17894332	16326094
NC358	16733290	16496036	15419516	14547121	18700586	15582535
Oh43	14675420	14255603	12803585	13836320	14723543	14203369
Oh7b	17110870	17719446	22980475	16053618	13928127	15497221
P39	16936686	18960559	14394658	18392427	14464119	16648317
Tx303	11921130	14657701	15317488	18798468	17438713	14375022
W22	22186095	28025792	22573829	21995115	21580188	21203172

## Sheet: Tabele_S5
SNPs with significant allele-specific binding bias in 25 hybrids. “All MPs” denote the number of SNP in MOA-seq peaks where at least one allele had an equivalent of 25 reads (for details see methods). AMPs are all MPs with a significant deviation from the expected 1:1 ratio determined by binomial testing (FDR corrected p-value < 0.01) with those removed that showed a significant bias (p<0.05) in …
	WW				DS						WW			DS
	FPs	AFPs	B73 high affinity	NAM high affinity	FPs	AFPs	B73 high affinity	NAM high affinity			FPs	% AFPs	B73/NAM ratio	FPs	AFPs	B73/NAM ratio
A188	318768	48018	24717	23301	275539	40013	20693	19320			318768	0.150636	1.06077	275539	0.145217	1.07107
A619	394308	74156	36120	38036	338963	61970	30576	31394			394308	0.188066	0.949627	338963	0.182822	0.973944
B97	388574	62388	30391	31997	243963	37895	18823	19072			388574	0.160556	0.949808	243963	0.155331	0.986944
CML103	397975	91454	47443	44011	316223	76544	39906	36638			397975	0.229798	1.07798	316223	0.242057	1.0892
CML247	273477	66267	32984	33283	290564	64816	32544	32272			273477	0.242313	0.991016	290564	0.22307	1.00843
CML277	317298	46158	22932	23226	272141	38125	18865	19260			317298	0.145472	0.987342	272141	0.140093	0.979491
CML322	453399	105868	52620	53248	376712	79190	39293	39897			453399	0.233499	0.988206	376712	0.210214	0.984861
CML333	398803	77162	37873	39289	331095	55127	27387	27740			398803	0.193484	0.963959	331095	0.166499	0.987275
CML69	348780	106165	55172	50993	304173	94455	49073	45382			348780	0.30439	1.08195	304173	0.310531	1.08133
HP301	347122	54270	27188	27082	256545	44134	21964	22170			347122	0.156343	1.00391	256545	0.172032	0.990708
IL14H	315825	80169	39210	40959	164325	39566	19680	19886			315825	0.25384	0.957299	164325	0.240779	0.989641
Ki11	400486	76287	38789	37498	360967	71008	36881	34127			400486	0.190486	1.03443	360967	0.196716	1.0807
Ki3	421403	70863	35962	34901	260838	41180	21128	20052			421403	0.16816	1.0304	260838	0.157876	1.05366
Ky21	349005	49201	25080	24121	297642	34660	18098	16562			349005	0.140975	1.03976	297642	0.116449	1.09274
M162W	346471	67284	32231	35053	337272	65991	31770	34221			346471	0.194198	0.919493	337272	0.195661	0.928377
M37W	288538	60865	31969	28896	319918	68664	34617	34047			288538	0.210943	1.10635	319918	0.21463	1.01674
Mo17	325933	48505	23874	24631	243411	44908	21855	23053			325933	0.148819	0.969266	243411	0.184495	0.948033
Mo18W	401482	79036	39461	39575	345310	55453	27567	27886			401482	0.196861	0.997119	345310	0.160589	0.988561
Ms71	252745	57267	31053	26214	226517	51527	26798	24729			252745	0.22658	1.1846	226517	0.227475	1.08367
NC358	281351	49783	26236	23547	311176	50460	27004	23456			281351	0.176943	1.1142	311176	0.162159	1.15126
Oh43	396039	97989	47033	50956	273063	72811	34969	37842			396039	0.247423	0.923012	273063	0.266645	0.924079
Oh7b	282782	50577	24037	26540	293289	46018	22072	23946			282782	0.178855	0.90569	293289	0.156903	0.921741
P39	224305	40512	19313	21199	231514	45332	22011	23321			224305	0.180611	0.911034	231514	0.195807	0.943827
Tx303	259738	69283	35063	34220	204889	66728	33887	32841			259738	0.266742	1.02463	204889	0.325679	1.03185
W22	359828	65142	33775	31367	320042	74994	38804	36190			359828	0.181036	1.07677	320042	0.234325	1.07223

## Sheet: Table_S6
Genome coordinates of bQTL under WW conditions FDR corrected p-values. Data indicating if the bQTL position shows significant association of the MOA signal with genotype information only (GenoOnly), methylation level only (MetOnly), or both (MethP indicating a lower p-value was observed for a methylation significant bQTL, GenoP indicating that a lower p-value was observed for a genotype related b…
SNP bQTL				INDEL bQTL
Position	FDRp	Type		Position	FDRp	Type
B73-chr1_457532	0.0155582	MetOnly		B73-chr1_1063908	1.50506e-05	MetOnly
B73-chr1_457918	0.000532271	MetP		B73-chr1_1931531	0.0263353	MetP
B73-chr1_494259	0.0229799	MetOnly		B73-chr1_2514428	0.0105942	MetOnly
B73-chr1_666590	0.0191601	MetOnly		B73-chr1_2874535	0.0335977	MetP
B73-chr1_1014564	0.0112127	MetOnly		B73-chr1_2927177	0.0156965	MetOnly
B73-chr1_1063971	0.0287526	MetP		B73-chr1_2964492	0.0448399	MetOnly
B73-chr1_1233247	0.0189759	MetOnly		B73-chr1_3041659	0.0249	MetOnly
B73-chr1_1603179	0.0322737	MetOnly		B73-chr1_3086030	0.0342492	MetOnly
B73-chr1_1832780	0.0495635	MetOnly		B73-chr1_3135337	0.00614581	MetP
B73-chr1_1912614	0.00543156	MetOnly		B73-chr1_3161963	9.42535e-05	MetOnly
B73-chr1_1912804	0.00104075	MetOnly		B73-chr1_3376772	9.89293e-07	MetP
B73-chr1_1931548	7.14764e-05	MetP		B73-chr1_3484009	0.00909524	MetOnly
B73-chr1_1932685	0.00363096	MetOnly		B73-chr1_3951406	0.00195005	MetOnly
B73-chr1_1933569	0.0348842	MetOnly		B73-chr1_3976311	0.0396608	MetOnly
B73-chr1_1934330	0.0429467	MetOnly		B73-chr1_4105492	0.0467952	MetOnly
B73-chr1_2010110	0.000568502	MetOnly		B73-chr1_4151780	0.015764	MetOnly
B73-chr1_2089684	0.00177661	MetOnly		B73-chr1_4173490	0.00862593	MetOnly
B73-chr1_2089914	0.0148371	MetOnly		B73-chr1_4173562	0.00146718	MetOnly
B73-chr1_2147245	0.00703311	MetP		B73-chr1_4797704	0.0025825	MetP
B73-chr1_2423310	0.033661	MetOnly		B73-chr1_4867162	0.0479105	MetOnly
B73-chr1_2619858	0.0466336	MetOnly		B73-chr1_5064016	0.0194798	MetOnly
B73-chr1_2620122	0.0035043	MetOnly		B73-chr1_5086224	0.00322347	MetP
B73-chr1_2620307	0.0177242	MetOnly		B73-chr1_5087026	0.00854537	MetOnly
B73-chr1_2626963	0.0465625	MetOnly		B73-chr1_5094751	1.56938e-05	MetOnly
B73-chr1_2764254	0.00401588	MetOnly		B73-chr1_5129441	0.0286542	MetOnly
B73-chr1_2764342	0.00129633	MetP		B73-chr1_5261786	0.000112019	MetP
B73-chr1_2787732	0.0131305	MetOnly		B73-chr1_5284897	0.0487101	MetOnly
B73-chr1_2800319	0.000120149	MetP		B73-chr1_5375952	0.0222479	MetOnly
B73-chr1_2800713	0.041473	MetOnly		B73-chr1_5480041	0.0294238	MetOnly
B73-chr1_2804823	0.0418842	MetOnly		B73-chr1_5560212	0.000216868	MetOnly
B73-chr1_2866292	0.00649801	MetOnly		B73-chr1_5609022	0.000441036	MetOnly
B73-chr1_2884157	0.000889367	MetP		B73-chr1_5610582	0.0386386	MetOnly
B73-chr1_2885531	0.000779689	MetP		B73-chr1_5613641	0.000443596	MetOnly
B73-chr1_2885674	0.000846116	MetOnly		B73-chr1_5615139	0.00257761	MetOnly
B73-chr1_2924867	0.00480619	MetP		B73-chr1_6188207	0.0388753	MetOnly
B73-chr1_2927186	0.00690633	MetOnly		B73-chr1_6208012	0.00875141	MetOnly
B73-chr1_2967031	0.0419837	MetOnly		B73-chr1_6214077	0.00596379	MetOnly
B73-chr1_2988390	0.000615844	MetOnly		B73-chr1_6214686	8.79358e-05	MetP
B73-chr1_3027462	0.00754494	MetOnly		B73-chr1_6364779	0.0018312	MetOnly
B73-chr1_3041634	0.00222857	MetOnly		B73-chr1_6738688	1.01356e-05	MetOnly
B73-chr1_3127897	0.0286779	MetOnly		B73-chr1_6989793	0.000477372	MetOnly
B73-chr1_3129293	0.0250265	MetOnly		B73-chr1_6994882	0.00321495	MetOnly
B73-chr1_3129478	7.20717e-05	MetOnly		B73-chr1_7025250	0.000947508	MetOnly
B73-chr1_3131584	0.00521629	MetOnly		B73-chr1_7239639	0.000534919	MetP
B73-chr1_3135428	0.020558	MetOnly		B73-chr1_7301319	0.000112966	MetOnly
B73-chr1_3136123	0.00835203	MetOnly		B73-chr1_7301415	3.93436e-05	MetOnly
B73-chr1_3161812	3.71033e-06	MetOnly		B73-chr1_7496343	0.0422843	MetOnly
B73-chr1_3161881	2.27233e-05	MetOnly		B73-chr1_7653568	0.0231703	MetOnly
B73-chr1_3161969	1.77211e-05	MetOnly		B73-chr1_7981097	0.0102565	MetOnly
B73-chr1_3164131	0.0484736	MetOnly		B73-chr1_8099382	0.000542076	MetOnly
B73-chr1_3168783	0.00245709	MetOnly		B73-chr1_8531047	0.0345679	MetOnly
B73-chr1_3169397	0.035305	MetOnly		B73-chr1_8535225	2.70062e-07	MetP
B73-chr1_3169479	0.0273412	MetOnly		B73-chr1_8546647	0.0051692	MetOnly
B73-chr1_3180166	0.0249604	MetOnly		B73-chr1_8547676	0.0338481	MetOnly
B73-chr1_3261961	0.0277964	MetOnly		B73-chr1_8636349	0.00507097	MetOnly
B73-chr1_3283054	0.0242792	MetOnly		B73-chr1_8713195	0.0495683	MetOnly
B73-chr1_3366568	0.0356844	MetOnly		B73-chr1_8917348	0.0493682	MetOnly
B73-chr1_3368304	0.0289511	MetOnly		B73-chr1_8951077	0.0114164	MetOnly
B73-chr1_3369545	0.0378818	MetOnly		B73-chr1_9054936	9.60934e-05	MetP
B73-chr1_3376792	1.03571e-06	MetOnly		B73-chr1_9213613	0.00512229	MetP
B73-chr1_3437597	0.0269132	MetOnly		B73-chr1_9276962	0.000138011	MetOnly
B73-chr1_3444876	0.0112697	MetOnly		B73-chr1_9277107	0.000271566	MetOnly
B73-chr1_3472996	0.0218007	MetOnly		B73-chr1_9339014	0.00136331	MetOnly
B73-chr1_3490246	0.00046722	MetOnly		B73-chr1_9360371	0.0314048	MetOnly
B73-chr1_3528342	0.00282683	MetOnly		B73-chr1_9361145	4.26554e-09	MetP
B73-chr1_3535387	0.045726	MetOnly		B73-chr1_9416429	0.0225009	MetOnly
B73-chr1_3547487	0.033329	MetOnly		B73-chr1_9428958	0.00957933	MetOnly
B73-chr1_3562391	0.0168369	MetOnly		B73-chr1_9814996	0.0309427	MetOnly
B73-chr1_3562505	0.00623422	MetOnly		B73-chr1_9822631	0.0479991	MetOnly
B73-chr1_3732689	5.57072e-06	MetOnly		B73-chr1_10029333	0.0313933	MetOnly
B73-chr1_3762169	0.017754	MetOnly		B73-chr1_10092269	0.0271079	MetOnly
B73-chr1_3765369	0.0310158	MetOnly		B73-chr1_10098559	0.000818273	MetOnly
B73-chr1_3788637	0.00640315	MetP		B73-chr1_10098656	2.38295e-05	MetOnly
B73-chr1_3792345	0.0446092	MetOnly		B73-chr1_10098723	0.000424437	MetOnly
B73-chr1_3795419	3.7246e-05	MetOnly		B73-chr1_10121709	0.000307699	MetOnly
B73-chr1_3953451	0.0093627	MetOnly		B73-chr1_10196603	0.000211871	MetOnly
B73-chr1_3959893	1.45011e-06	MetOnly		B73-chr1_10989550	0.00406786	MetOnly
B73-chr1_3960047	0.000158635	MetOnly		B73-chr1_10990203	0.0300261	MetOnly
B73-chr1_3963531	0.0349318	MetOnly		B73-chr1_11636006	6.01367e-07	MetOnly
B73-chr1_3963751	0.00343938	MetOnly		B73-chr1_11998630	0.000158675	MetOnly
B73-chr1_3976025	0.0436385	MetOnly		B73-chr1_12044821	0.00311621	MetOnly
B73-chr1_4101939	0.00399447	MetOnly		B73-chr1_12225952	0.0147057	MetOnly
B73-chr1_4105521	0.00992148	MetP		B73-chr1_12346020	0.022274	MetP
B73-chr1_4106060	0.0106652	MetOnly		B73-chr1_12388123	4.83192e-06	MetOnly
B73-chr1_4119122	0.0142132	MetOnly		B73-chr1_12406553	0.0242888	MetOnly
B73-chr1_4151806	0.0416655	MetOnly		B73-chr1_12406681	0.00787202	MetOnly
B73-chr1_4152481	0.0403064	MetOnly		B73-chr1_12439923	0.0136423	MetOnly
B73-chr1_4173753	0.00374464	MetOnly		B73-chr1_12440003	3.23781e-05	MetOnly
B73-chr1_4292526	0.00178937	MetOnly		B73-chr1_12445038	0.00803503	MetP
B73-chr1_4362421	0.000645895	MetOnly		B73-chr1_12577677	9.84884e-07	MetOnly
B73-chr1_4367844	0.00025521	MetOnly		B73-chr1_12616463	0.0173848	MetOnly
B73-chr1_4370294	0.0114918	MetOnly		B73-chr1_12624321	0.0138791	MetOnly
B73-chr1_4379748	0.0056486	MetOnly		B73-chr1_12675546	0.019802	MetP
B73-chr1_4488840	0.0191523	MetP		B73-chr1_12881865	0.00257761	MetP
B73-chr1_4512329	3.48483e-09	MetP		B73-chr1_13055762	0.0389611	MetOnly
B73-chr1_4512690	6.28049e-05	MetP		B73-chr1_13055862	0.00208105	MetOnly
B73-chr1_4543271	0.0372602	MetOnly		B73-chr1_13056059	0.00864709	MetOnly
B73-chr1_4545680	0.000269487	MetOnly		B73-chr1_13703982	0.000919022	MetOnly
B73-chr1_4558249	0.000427253	MetOnly		B73-chr1_13762125	0.015916	MetOnly
B73-chr1_4558323	0.00502518	MetOnly		B73-chr1_13860947	0.0478327	MetOnly
B73-chr1_4624340	0.0264419	MetOnly		B73-chr1_14344442	1.72518e-06	MetOnly
B73-chr1_4662051	0.0437128	MetOnly		B73-chr1_14786232	2.28022e-08	MetP
B73-chr1_4664530	0.0139188	MetOnly		B73-chr1_14954776	0.0107569	MetOnly
B73-chr1_4665910	0.0076112	MetOnly		B73-chr1_14967479	2.47473e-05	MetP
B73-chr1_4671843	0.0208867	MetOnly		B73-chr1_15072914	0.00700206	MetP
B73-chr1_4785774	0.018143	MetOnly		B73-chr1_15135649	0.008204	MetOnly
B73-chr1_4797707	0.000191076	MetP		B73-chr1_15284433	0.00536656	MetOnly
B73-chr1_4797775	0.00712363	MetOnly		B73-chr1_15287376	7.10005e-05	MetP
B73-chr1_4840557	0.040098	MetOnly		B73-chr1_15299964	0.00247311	MetOnly
B73-chr1_4847105	0.000862336	MetP		B73-chr1_15300867	0.00039479	MetOnly
B73-chr1_4851365	0.000849363	MetOnly		B73-chr1_15684465	0.0218744	MetOnly
B73-chr1_4852114	0.0374989	MetOnly		B73-chr1_16196557	4.40959e-05	MetP
B73-chr1_4856738	3.98425e-05	MetOnly		B73-chr1_16196630	6.95914e-05	MetP
B73-chr1_4860121	0.00695014	MetP		B73-chr1_16200255	0.00648513	MetOnly
B73-chr1_4864370	0.0413277	MetOnly		B73-chr1_16311011	7.03762e-05	MetOnly
B73-chr1_4870487	0.0381757	MetOnly		B73-chr1_16704779	0.0069265	MetOnly
B73-chr1_5044919	0.0423987	MetOnly		B73-chr1_16755491	8.24619e-12	MetOnly
B73-chr1_5046206	0.038594	MetOnly		B73-chr1_16758106	0.00147159	MetOnly
B73-chr1_5047389	0.00236255	MetP		B73-chr1_16763680	0.000677369	MetP
B73-chr1_5047607	0.00124842	MetOnly		B73-chr1_16862235	0.024684	MetOnly
B73-chr1_5047846	1.77681e-07	MetP		B73-chr1_16875282	0.00558008	MetOnly
B73-chr1_5058707	4.58507e-06	MetP		B73-chr1_17046993	0.026196	MetOnly
B73-chr1_5060157	0.0439678	MetOnly		B73-chr1_17057735	0.00971951	MetOnly
B73-chr1_5064002	0.0305632	MetOnly		B73-chr1_17328799	0.000633147	MetOnly
B73-chr1_5069972	0.0499636	MetOnly		B73-chr1_17329087	0.00462932	MetOnly
B73-chr1_5075143	0.0105154	MetOnly		B73-chr1_17621347	2.85481e-05	MetP
B73-chr1_5079864	0.0270241	MetOnly		B73-chr1_17731618	0.0222047	MetOnly
B73-chr1_5081493	0.00733207	MetOnly		B73-chr1_17735976	0.0326789	MetOnly
B73-chr1_5086540	5.36417e-05	MetOnly		B73-chr1_17737149	0.00259894	MetOnly
B73-chr1_5086865	0.00460866	MetP		B73-chr1_17826071	0.0180597	MetOnly
B73-chr1_5087010	0.00122593	MetOnly		B73-chr1_17827637	0.00918703	MetOnly
B73-chr1_5098027	0.000402987	MetP		B73-chr1_17835528	0.0283304	MetOnly
B73-chr1_5114379	0.0385971	MetOnly		B73-chr1_17835880	0.030956	MetOnly
B73-chr1_5115081	0.0104967	MetOnly		B73-chr1_17840346	0.00929863	MetOnly
B73-chr1_5128283	0.0463331	MetOnly		B73-chr1_17840427	0.0132551	MetOnly
B73-chr1_5128371	0.016161	MetOnly		B73-chr1_17861021	0.00166314	MetP
B73-chr1_5162171	0.0403803	MetOnly		B73-chr1_17934258	0.00320126	MetOnly
B73-chr1_5162696	0.0338751	MetOnly		B73-chr1_18047923	0.0290056	MetOnly
B73-chr1_5163334	0.0269052	MetOnly		B73-chr1_18086216	0.00418739	MetP
B73-chr1_5261756	0.00280363	MetOnly		B73-chr1_18088879	0.00777879	MetOnly
B73-chr1_5284915	0.0190757	MetOnly		B73-chr1_18089093	1.94977e-05	MetOnly
B73-chr1_5285330	5.96372e-05	MetP		B73-chr1_18089393	0.038012	MetOnly
B73-chr1_5365205	1.34121e-05	MetOnly		B73-chr1_19202646	0.0240931	MetOnly
B73-chr1_5375758	0.018881	MetOnly		B73-chr1_19202742	0.00179443	MetOnly
B73-chr1_5375871	0.00177822	MetOnly		B73-chr1_19466858	0.0424049	MetOnly
B73-chr1_5375946	0.0128257	MetOnly		B73-chr1_19468672	0.00496324	MetOnly
B73-chr1_5376027	0.00500585	MetOnly		B73-chr1_19498176	0.0414025	MetOnly
B73-chr1_5376133	0.00611951	MetOnly		B73-chr1_19636459	0.0032246	MetOnly
B73-chr1_5377775	0.01159	MetOnly		B73-chr1_19814759	0.000166951	MetOnly
B73-chr1_5382538	0.000145332	MetOnly		B73-chr1_19814910	1.07974e-08	MetOnly
B73-chr1_5443426	0.0285546	MetOnly		B73-chr1_19818540	0.0063575	MetOnly
B73-chr1_5444164	0.0151183	MetOnly		B73-chr1_19842834	0.00939713	MetOnly
B73-chr1_5477468	0.0323673	MetOnly		B73-chr1_19856159	0.0492346	MetOnly
B73-chr1_5478633	0.00558243	MetOnly		B73-chr1_19980810	0.0324956	MetOnly
B73-chr1_5479689	0.0138412	MetOnly		B73-chr1_20144669	0.0248606	MetOnly
B73-chr1_5488476	0.00178241	MetP		B73-chr1_21147832	0.0169857	MetOnly
B73-chr1_5542277	0.0141005	MetOnly		B73-chr1_21240198	0.000446052	MetOnly
B73-chr1_5542371	0.00291142	MetOnly		B73-chr1_21620943	9.49255e-07	MetOnly
B73-chr1_5546017	0.00197239	MetOnly		B73-chr1_21627182	0.00100635	MetOnly
B73-chr1_5560237	0.000774336	MetOnly		B73-chr1_21692740	0.0417838	MetOnly
B73-chr1_5563628	0.0285494	MetOnly		B73-chr1_21863497	0.0110121	MetOnly
B73-chr1_5565366	0.00269185	MetP		B73-chr1_22204618	0.0262713	MetP
B73-chr1_5567787	0.0291806	MetOnly		B73-chr1_22503216	0.0358176	MetOnly
B73-chr1_5608555	0.000638438	MetOnly		B73-chr1_22681308	0.0295079	MetOnly
B73-chr1_5609030	8.04882e-05	MetOnly		B73-chr1_22685232	0.0025252	MetOnly
B73-chr1_5609113	0.00565263	MetOnly		B73-chr1_22767670	0.0398571	MetOnly
B73-chr1_5609642	5.75405e-05	MetOnly		B73-chr1_22770913	0.0146654	MetOnly
B73-chr1_5613617	2.55276e-06	MetOnly		B73-chr1_22803414	2.05352e-06	MetP
B73-chr1_5613695	0.0475584	MetOnly		B73-chr1_22820225	0.0310604	MetOnly
B73-chr1_5615166	0.0283951	MetOnly		B73-chr1_23243817	0.000125976	MetOnly
B73-chr1_5616816	0.0243008	MetOnly		B73-chr1_23314152	0.0188075	MetOnly
B73-chr1_5617251	0.00114318	MetP		B73-chr1_23377770	0.00455212	MetOnly
B73-chr1_5650613	0.000341144	MetOnly		B73-chr1_23794705	0.0131648	MetOnly
B73-chr1_5650688	2.15302e-05	MetOnly		B73-chr1_23928665	0.0461651	MetOnly
B73-chr1_5651649	0.00211162	MetOnly		B73-chr1_23940897	0.0126512	MetP
B73-chr1_5655000	0.0235293	MetOnly		B73-chr1_24080388	0.0263763	MetOnly
B73-chr1_5673984	0.0431024	MetOnly		B73-chr1_24081037	0.00479965	MetOnly
B73-chr1_5711385	0.014187	MetOnly		B73-chr1_24082321	0.0307658	MetOnly
B73-chr1_5744103	0.0244009	MetOnly		B73-chr1_24090133	0.000630784	MetOnly
B73-chr1_5755591	0.0236794	MetOnly		B73-chr1_24201781	0.0443538	MetOnly
B73-chr1_5768502	0.0339531	MetOnly		B73-chr1_24352766	6.89765e-05	MetP
B73-chr1_5831735	0.0171338	MetP		B73-chr1_24359557	0.045707	MetOnly
B73-chr1_5860385	0.0144811	MetOnly		B73-chr1_24656304	0.0362841	MetP
B73-chr1_5860757	0.00358491	MetOnly		B73-chr1_24828358	0.000119998	MetOnly
B73-chr1_5860836	0.00371563	MetOnly		B73-chr1_25095545	0.0011693	MetP
B73-chr1_5860979	0.0188511	MetOnly		B73-chr1_25259938	0.00410781	MetP
B73-chr1_5974066	0.000252656	MetP		B73-chr1_25810123	0.0327108	MetOnly
B73-chr1_5975239	0.0128927	MetOnly		B73-chr1_26651579	0.0448237	MetOnly
B73-chr1_5980409	0.00979145	MetP		B73-chr1_27062359	0.0197441	MetOnly
B73-chr1_5980483	0.0406909	MetOnly		B73-chr1_27067497	0.024204	MetOnly
B73-chr1_6190751	0.0251486	MetOnly		B73-chr1_27076296	0.00584983	MetOnly
B73-chr1_6207769	0.0472243	MetOnly		B73-chr1_27560700	0.00254727	MetP
B73-chr1_6207972	0.000871496	MetOnly		B73-chr1_27575951	0.0498522	MetOnly
B73-chr1_6245710	0.0399276	MetOnly		B73-chr1_27592829	9.92863e-05	MetOnly
B73-chr1_6254791	0.0120162	MetP		B73-chr1_27722502	0.0145414	MetOnly
B73-chr1_6267285	0.0134526	MetP		B73-chr1_27762984	0.0101101	MetOnly
B73-chr1_6338352	0.0319979	MetOnly		B73-chr1_28321255	0.00309339	MetP
B73-chr1_6338675	0.000430518	MetOnly		B73-chr1_28334201	0.0379506	MetOnly
B73-chr1_6363069	0.0146661	MetOnly		B73-chr1_28391026	0.00142064	MetOnly
B73-chr1_6363845	0.0278819	MetOnly		B73-chr1_28465746	0.000768118	MetP
B73-chr1_6364302	0.0070183	MetOnly		B73-chr1_28577539	0.00508267	MetOnly
B73-chr1_6364388	0.0289218	MetOnly		B73-chr1_28896726	0.00428572	MetOnly
B73-chr1_6364819	0.000242444	MetP		B73-chr1_29051793	0.00356238	MetOnly
B73-chr1_6377171	0.00164354	MetP		B73-chr1_29135571	5.25992e-05	MetOnly
B73-chr1_6489856	0.0105946	MetOnly		B73-chr1_29152295	0.0372295	MetOnly
B73-chr1_6496638	0.0445423	MetOnly		B73-chr1_29166266	0.00266913	MetP
B73-chr1_6586237	0.00743699	MetOnly		B73-chr1_29172533	0.000203106	MetOnly
B73-chr1_6586360	0.0166948	MetOnly		B73-chr1_29513110	9.3872e-05	MetOnly
B73-chr1_6586440	0.017121	MetOnly		B73-chr1_29551589	0.0339507	MetOnly
B73-chr1_6586542	0.0231993	MetOnly		B73-chr1_29678505	0.00404226	MetOnly
B73-chr1_6603053	0.0431038	MetOnly		B73-chr1_30201456	0.000473441	MetOnly
B73-chr1_6603711	0.0117482	MetOnly		B73-chr1_30638437	0.0233222	MetOnly
B73-chr1_6604760	0.0405996	MetOnly		B73-chr1_31986967	0.0267416	MetOnly
B73-chr1_6604957	0.00760496	MetOnly		B73-chr1_32043173	0.00377761	MetOnly
B73-chr1_6720743	0.0378772	MetOnly		B73-chr1_32054204	0.0245055	MetOnly
B73-chr1_6720944	0.0231248	MetOnly		B73-chr1_32624071	0.0386998	MetOnly
B73-chr1_6721067	7.22448e-05	MetOnly		B73-chr1_32735922	0.022137	MetOnly
B73-chr1_6738210	0.00037864	MetOnly		B73-chr1_32737504	0.024839	MetOnly
B73-chr1_6738707	4.53508e-07	MetOnly		B73-chr1_32813420	9.72263e-07	MetP
B73-chr1_6778791	0.0183905	MetOnly		B73-chr1_32814884	0.00585337	MetOnly
B73-chr1_6782267	0.00297475	MetOnly		B73-chr1_32839684	0.00081809	MetOnly
B73-chr1_6793766	0.00302271	MetOnly		B73-chr1_32840931	0.00249101	MetOnly
B73-chr1_6825790	0.00254709	MetP		B73-chr1_32973915	0.0314016	MetOnly
B73-chr1_6887784	4.04697e-07	MetOnly		B73-chr1_32978731	0.00519565	MetOnly
B73-chr1_6988033	0.00401441	MetOnly		B73-chr1_33253063	0.0375488	MetOnly
B73-chr1_6997127	0.0205171	MetOnly		B73-chr1_33254214	0.0122904	MetP
B73-chr1_6997641	0.0198038	MetOnly		B73-chr1_33258485	0.047271	MetOnly
B73-chr1_6997843	0.0116632	MetOnly		B73-chr1_33263777	0.000960393	MetOnly
B73-chr1_7016514	0.0482874	MetOnly		B73-chr1_33263848	0.00850464	MetOnly
B73-chr1_7018837	0.0180967	MetOnly		B73-chr1_33263929	0.0284416	MetOnly
B73-chr1_7019387	0.0340378	MetOnly		B73-chr1_33408647	0.0330874	MetOnly
B73-chr1_7025270	2.80452e-05	MetOnly		B73-chr1_33408950	0.00393798	MetOnly
B73-chr1_7037387	0.0357574	MetOnly		B73-chr1_33661013	0.0287708	MetOnly
B73-chr1_7096830	0.00739652	MetOnly		B73-chr1_33805896	2.18971e-10	MetP
B73-chr1_7096909	0.0357166	MetOnly		B73-chr1_34315213	0.00474346	MetOnly
B73-chr1_7097001	0.0104117	MetOnly		B73-chr1_34315326	0.00647437	MetOnly
B73-chr1_7097258	3.93491e-06	MetOnly		B73-chr1_34315951	0.0099181	MetOnly
B73-chr1_7099806	0.0119273	MetP		B73-chr1_34548079	2.56437e-06	MetP
B73-chr1_7100465	0.0352839	MetOnly		B73-chr1_34761921	5.91093e-05	MetOnly
B73-chr1_7100773	0.0302194	MetOnly		B73-chr1_35145386	0.0302634	MetOnly
B73-chr1_7101098	0.000510646	MetP		B73-chr1_35170848	0.000882583	MetOnly
B73-chr1_7136480	0.00403485	MetOnly		B73-chr1_35170922	0.0280586	MetOnly
B73-chr1_7215465	0.00252984	MetP		B73-chr1_35262840	0.000508223	MetP
B73-chr1_7240289	4.86871e-06	MetP		B73-chr1_35685968	0.00588124	MetOnly
B73-chr1_7255259	0.0259368	MetOnly		B73-chr1_35686100	7.49023e-05	MetOnly
B73-chr1_7282160	1.26339e-08	MetOnly		B73-chr1_36154320	0.040755	MetOnly
B73-chr1_7282228	4.77792e-08	MetP		B73-chr1_36284489	0.000604084	MetOnly
B73-chr1_7296321	0.00575652	MetP		B73-chr1_36682641	0.0235324	MetOnly
B73-chr1_7301312	1.46552e-05	MetOnly		B73-chr1_36858103	0.00137103	MetOnly
B73-chr1_7301390	0.00178545	MetP		B73-chr1_37080905	0.00241868	MetOnly
B73-chr1_7302216	0.0314199	MetOnly		B73-chr1_37080977	2.43485e-05	MetOnly
B73-chr1_7302538	0.0179187	MetOnly		B73-chr1_37081782	0.0154511	MetOnly
B73-chr1_7334042	0.00382734	MetP		B73-chr1_37254311	0.0144313	MetOnly
B73-chr1_7337209	0.0499566	MetOnly		B73-chr1_37664001	1.58762e-07	MetP
B73-chr1_7342882	0.000251705	MetOnly		B73-chr1_37970560	0.00616518	MetOnly
B73-chr1_7343859	0.0244606	MetOnly		B73-chr1_38034254	0.000182832	MetP
B73-chr1_7352478	0.00530904	MetP		B73-chr1_38034385	0.00104233	MetP
B73-chr1_7353336	0.00115458	MetOnly		B73-chr1_38110118	0.00438362	MetOnly
B73-chr1_7439639	0.0397751	MetOnly		B73-chr1_38110195	0.00112076	MetOnly
B73-chr1_7488789	0.0139149	MetOnly		B73-chr1_38123599	0.00022011	MetOnly
B73-chr1_7488894	0.00437394	MetOnly		B73-chr1_38184120	0.00134649	MetOnly
B73-chr1_7496325	0.00254819	MetOnly		B73-chr1_38184250	0.000313046	MetOnly
B73-chr1_7496411	0.0192985	MetOnly		B73-chr1_38791027	0.0040853	MetP
B73-chr1_7500863	0.0303309	MetOnly		B73-chr1_38979338	0.00625098	MetP
B73-chr1_7612091	1.16992e-05	MetOnly		B73-chr1_39167837	0.0339435	MetOnly
B73-chr1_7653740	0.00196079	MetP		B73-chr1_39168986	0.00171169	MetP
B73-chr1_7653949	0.000557705	MetP		B73-chr1_39169367	0.0094098	MetOnly
B73-chr1_7728643	0.0458072	MetOnly		B73-chr1_39333096	0.0120653	MetOnly
B73-chr1_7728866	0.018791	MetOnly		B73-chr1_39613399	0.000225686	MetOnly
B73-chr1_7733243	0.019724	MetP		B73-chr1_39681204	0.0105675	MetOnly
B73-chr1_7733313	0.011817	MetOnly		B73-chr1_39689138	0.0295403	MetOnly
B73-chr1_7734525	0.00731926	MetOnly		B73-chr1_39690497	0.0335054	MetOnly
B73-chr1_7734630	0.042281	MetOnly		B73-chr1_39830937	0.000855107	MetOnly
B73-chr1_7981114	0.038633	MetOnly		B73-chr1_39858502	0.0096885	MetOnly
B73-chr1_7983311	0.0337749	MetOnly		B73-chr1_40002914	0.00233617	MetP
B73-chr1_7984177	4.62413e-05	MetOnly		B73-chr1_40195727	0.000138533	MetOnly
B73-chr1_7986669	0.0113947	MetOnly		B73-chr1_40369830	0.00408292	MetOnly
B73-chr1_7987381	0.0256153	MetOnly		B73-chr1_40522948	0.0171588	MetP
B73-chr1_7987480	0.00243379	MetP		B73-chr1_40523057	0.017321	MetOnly
B73-chr1_8053801	0.00816129	MetOnly		B73-chr1_40719392	1.42202e-07	MetP
B73-chr1_8058080	0.0413356	MetOnly		B73-chr1_40719467	0.000173265	MetP
B73-chr1_8058666	8.436e-05	MetP		B73-chr1_41034326	5.67986e-07	MetOnly
B73-chr1_8099689	0.0219299	MetOnly		B73-chr1_41034488	0.034443	MetOnly
B73-chr1_8174568	7.57405e-05	MetP		B73-chr1_41138275	0.0273951	MetOnly
B73-chr1_8175107	0.000408152	MetP		B73-chr1_41144163	0.0153345	MetOnly
B73-chr1_8175880	0.00220332	MetOnly		B73-chr1_41165656	0.0124009	MetOnly
B73-chr1_8178498	0.00134386	MetOnly		B73-chr1_41378535	6.57979e-05	MetOnly
B73-chr1_8178565	0.00563344	MetOnly		B73-chr1_41867688	0.0162775	MetOnly
B73-chr1_8178646	0.0249752	MetOnly		B73-chr1_42364325	0.0156825	MetOnly
B73-chr1_8178721	0.0109292	MetOnly		B73-chr1_42665956	0.00301447	MetOnly
B73-chr1_8179406	0.00940162	MetOnly		B73-chr1_42667134	0.000713795	MetOnly
B73-chr1_8179511	0.032994	MetOnly		B73-chr1_42670137	0.00750148	MetOnly
B73-chr1_8179708	0.0390447	MetOnly		B73-chr1_42715516	0.0443636	MetOnly
B73-chr1_8185876	0.00716284	MetP		B73-chr1_42731594	0.00103853	MetOnly
B73-chr1_8210668	0.0194656	MetOnly		B73-chr1_42966804	0.00938971	MetP
B73-chr1_8355339	5.5803e-10	MetP		B73-chr1_42968786	0.00815839	MetP
B73-chr1_8403460	0.00381015	MetOnly		B73-chr1_42979452	0.0212191	MetOnly
B73-chr1_8424993	0.0108677	MetOnly		B73-chr1_42979557	0.00129386	MetOnly
B73-chr1_8428951	4.03978e-05	MetP		B73-chr1_42981738	0.0264663	MetOnly
B73-chr1_8429085	0.000124932	MetP		B73-chr1_42983660	0.0259007	MetOnly
B73-chr1_8430298	0.0111364	MetOnly		B73-chr1_43448456	0.0330307	MetOnly
B73-chr1_8493187	4.36655e-05	MetP		B73-chr1_43524598	0.000298902	MetOnly
B73-chr1_8528560	0.0430622	MetOnly		B73-chr1_43536933	0.000114177	MetP
B73-chr1_8528659	0.00547925	MetP		B73-chr1_43622605	1.33249e-06	MetP
B73-chr1_8535980	0.0082798	MetOnly		B73-chr1_43630195	0.0228631	MetP
B73-chr1_8536590	0.00158614	MetOnly		B73-chr1_43631655	0.0227462	MetOnly
B73-chr1_8547499	0.0233512	MetOnly		B73-chr1_43637171	0.0256627	MetOnly
B73-chr1_8618407	0.0283855	MetOnly		B73-chr1_43640591	0.0346253	MetOnly
B73-chr1_8636319	2.61264e-08	MetP		B73-chr1_43640761	0.0366109	MetOnly
B73-chr1_8644581	0.00181179	MetOnly		B73-chr1_43797336	0.00218256	MetOnly
B73-chr1_8731643	0.00594604	MetOnly		B73-chr1_43870953	0.0154944	MetOnly
B73-chr1_8731801	0.00039879	MetOnly		B73-chr1_43969052	0.0190819	MetOnly
B73-chr1_8792281	0.000572427	MetOnly		B73-chr1_43980234	0.00108372	MetOnly
B73-chr1_8851155	0.0282857	MetOnly		B73-chr1_43980966	0.00688273	MetOnly
B73-chr1_8903697	0.0343139	MetOnly		B73-chr1_43981118	0.00320126	MetOnly
B73-chr1_8904374	0.0312336	MetOnly		B73-chr1_43981225	0.0339425	MetOnly
B73-chr1_8913050	0.0192507	MetOnly		B73-chr1_44005434	0.0359841	MetOnly
B73-chr1_8913170	0.000221202	MetP		B73-chr1_44045635	0.0169204	MetOnly
B73-chr1_8913244	0.00734473	MetOnly		B73-chr1_44163070	0.025461	MetP
B73-chr1_8913722	0.0143225	MetOnly		B73-chr1_44546122	0.00243411	MetOnly
B73-chr1_8917291	0.015079	MetOnly		B73-chr1_44596668	0.00660637	MetOnly
B73-chr1_8917471	1.51042e-05	MetOnly		B73-chr1_44597554	0.00372973	MetOnly
B73-chr1_8944398	0.0387433	MetOnly		B73-chr1_44668515	0.00764074	MetOnly
B73-chr1_9015887	0.000249834	MetP		B73-chr1_44727516	0.022133	MetOnly
B73-chr1_9048440	0.000102392	MetOnly		B73-chr1_44729716	0.0283203	MetOnly
B73-chr1_9054954	9.63775e-07	MetP		B73-chr1_44739485	5.45501e-07	MetP
B73-chr1_9056581	0.0313013	MetOnly		B73-chr1_44878808	4.1266e-05	MetOnly
B73-chr1_9059505	0.000694447	MetP		B73-chr1_44879425	1.47535e-05	MetOnly
B73-chr1_9098934	0.00975998	MetOnly		B73-chr1_44908898	3.18269e-05	MetOnly
B73-chr1_9205244	0.0404921	MetP		B73-chr1_45016332	0.000152649	MetOnly
B73-chr1_9207391	0.0116134	MetP		B73-chr1_45070060	0.0103323	MetOnly
B73-chr1_9276700	0.00875897	MetOnly		B73-chr1_45135410	0.00810193	MetOnly
B73-chr1_9276955	0.0204074	MetP		B73-chr1_45158996	0.0314619	MetP
B73-chr1_9277111	6.97827e-05	MetOnly		B73-chr1_45198767	0.000129961	MetOnly
B73-chr1_9277183	0.000641582	MetOnly		B73-chr1_45198906	0.00176219	MetOnly
B73-chr1_9290101	0.0227978	MetOnly		B73-chr1_45201565	0.00119549	MetOnly
B73-chr1_9337088	2.00378e-05	MetP		B73-chr1_45202162	0.00723472	MetOnly
B73-chr1_9337599	0.00260934	MetOnly		B73-chr1_45219453	0.0161243	MetOnly
B73-chr1_9339025	0.00594239	MetOnly		B73-chr1_45449917	0.0209838	MetOnly
B73-chr1_9360034	0.0173815	MetOnly		B73-chr1_45565563	0.00923224	MetOnly
B73-chr1_9360153	0.00138239	MetOnly		B73-chr1_45572892	0.0378887	MetOnly
B73-chr1_9360306	1.27817e-08	MetOnly		B73-chr1_45601616	0.00204991	MetOnly
B73-chr1_9360390	3.32361e-05	MetOnly		B73-chr1_45602724	0.00554665	MetOnly
B73-chr1_9360903	2.81848e-08	MetP		B73-chr1_45617459	0.0484614	MetOnly
B73-chr1_9361055	4.58277e-13	MetP		B73-chr1_45764062	0.000183529	MetOnly
B73-chr1_9361168	1.03676e-12	MetP		B73-chr1_45764574	0.0201135	MetOnly
B73-chr1_9415135	0.00024807	MetOnly		B73-chr1_45766137	0.01306	MetOnly
B73-chr1_9416038	0.0336736	MetOnly		B73-chr1_45767331	0.00187201	MetOnly
B73-chr1_9416242	0.00458688	MetOnly		B73-chr1_45913523	0.0124149	MetOnly
B73-chr1_9416314	0.00884019	MetOnly		B73-chr1_46250598	0.0178676	MetOnly
B73-chr1_9416407	0.0367608	MetOnly		B73-chr1_46288171	0.00161744	MetOnly
B73-chr1_9557199	0.0367844	MetOnly		B73-chr1_46371287	0.0113135	MetOnly
B73-chr1_9557321	1.71e-08	MetP		B73-chr1_46460272	0.00368225	MetP
B73-chr1_9572925	0.00107125	MetOnly		B73-chr1_46516298	0.0407821	MetOnly
B73-chr1_9715903	0.00234374	MetP		B73-chr1_46522693	2.40919e-05	MetP
B73-chr1_9814997	0.0173097	MetOnly		B73-chr1_46522812	0.0174772	MetOnly
B73-chr1_9815145	0.0122709	MetP		B73-chr1_46681595	0.000459192	MetOnly
B73-chr1_9822735	0.0117326	MetP		B73-chr1_46681874	0.0102338	MetOnly
B73-chr1_9921029	0.000601547	MetOnly		B73-chr1_46682107	0.0110824	MetP
B73-chr1_9933042	0.0178475	MetOnly		B73-chr1_46699154	0.0361937	MetOnly
B73-chr1_9933253	0.022442	MetOnly		B73-chr1_46699341	0.00141744	MetOnly
B73-chr1_10028737	0.000400312	MetOnly		B73-chr1_46699614	0.0127327	MetOnly
B73-chr1_10045586	0.00900597	MetOnly		B73-chr1_46761969	0.0488448	MetOnly
B73-chr1_10045656	0.0353271	MetOnly		B73-chr1_46950826	0.00283528	MetOnly
B73-chr1_10060876	0.00276349	MetOnly		B73-chr1_47109624	0.00125729	MetOnly
B73-chr1_10091251	0.0368371	MetOnly		B73-chr1_47138599	0.00521041	MetOnly
B73-chr1_10092363	0.0204825	MetOnly		B73-chr1_47289162	2.40559e-05	MetOnly
B73-chr1_10098107	0.0414416	MetOnly		B73-chr1_47639158	0.024684	MetOnly
B73-chr1_10098571	7.13481e-05	MetOnly		B73-chr1_47831909	0.00395855	MetOnly
B73-chr1_10098677	1.78699e-05	MetP		B73-chr1_47832048	0.00430243	MetOnly
B73-chr1_10098744	0.000199395	MetOnly		B73-chr1_48373996	0.00167359	MetP
B73-chr1_10121698	0.000325036	MetOnly		B73-chr1_48388792	0.010434	MetOnly
B73-chr1_10122506	0.0122804	MetP		B73-chr1_48490690	0.0487537	MetOnly
B73-chr1_10128631	0.00798421	MetOnly		B73-chr1_48492170	0.0071483	MetP
B73-chr1_10151764	0.011828	MetOnly		B73-chr1_48931004	0.00616241	MetOnly
B73-chr1_10195634	9.40831e-05	MetP		B73-chr1_48931074	0.0102565	MetOnly
B73-chr1_10196335	0.00614127	MetOnly		B73-chr1_49831696	0.0265892	MetOnly
B73-chr1_10201149	0.0411656	MetOnly		B73-chr1_50585527	0.0188561	MetOnly
B73-chr1_10202073	0.000231489	MetOnly		B73-chr1_50927918	0.00398979	MetOnly
B73-chr1_10218344	0.000435155	MetP		B73-chr1_50930613	0.0448735	MetOnly
B73-chr1_10218447	0.000428849	MetP		B73-chr1_50956056	0.0430281	MetOnly
B73-chr1_10233760	0.00359555	MetP		B73-chr1_51002868	0.0045521	MetOnly
B73-chr1_10284819	3.23185e-05	MetOnly		B73-chr1_51314873	0.00160398	MetP
B73-chr1_10354293	1.18423e-05	MetP		B73-chr1_51346156	0.0128842	MetOnly
B73-chr1_10560850	8.04805e-05	MetP		B73-chr1_51369566	0.0244481	MetOnly
B73-chr1_10681918	0.0453485	MetOnly		B73-chr1_51438161	0.000201495	MetOnly
B73-chr1_10772559	0.00581147	MetOnly		B73-chr1_51977049	0.000195743	MetOnly
B73-chr1_10964275	0.000251794	MetOnly		B73-chr1_51978479	0.00754279	MetOnly
B73-chr1_10964369	0.0005697	MetOnly		B73-chr1_51982113	0.0434964	MetOnly
B73-chr1_10966130	0.0156287	MetOnly		B73-chr1_52048961	0.000234762	MetOnly
B73-chr1_10989545	0.00181008	MetOnly		B73-chr1_52139620	0.000138243	MetOnly
B73-chr1_10990095	0.0110753	MetOnly		B73-chr1_52302492	0.00963429	MetOnly
B73-chr1_11046589	0.000125208	MetOnly		B73-chr1_52330690	0.00177622	MetOnly
B73-chr1_11046751	0.00376016	MetOnly		B73-chr1_52602511	0.0293023	MetOnly
B73-chr1_11051423	0.00976367	MetOnly		B73-chr1_52603707	0.0268252	MetOnly
B73-chr1_11067412	0.0128534	MetOnly		B73-chr1_52636022	0.0199549	MetOnly
B73-chr1_11068634	0.00869342	MetOnly		B73-chr1_52641974	0.010893	MetOnly
B73-chr1_11085785	0.00186507	MetOnly		B73-chr1_52651376	0.00287769	MetOnly
B73-chr1_11150648	0.00537841	MetOnly		B73-chr1_52768926	0.00676065	MetOnly
B73-chr1_11199726	0.0414989	MetOnly		B73-chr1_52825130	0.019631	MetOnly
B73-chr1_11261122	0.00902718	MetOnly		B73-chr1_52851255	0.0422721	MetOnly
B73-chr1_11261225	0.0319707	MetOnly		B73-chr1_52910286	0.00853799	MetOnly
B73-chr1_11261620	1.04036e-08	MetOnly		B73-chr1_53145206	0.00326563	MetOnly
B73-chr1_11261691	8.14706e-05	MetOnly		B73-chr1_53318692	0.00334566	MetOnly
B73-chr1_11262381	7.22843e-09	MetOnly		B73-chr1_53328640	0.00199164	MetOnly
B73-chr1_11262471	3.50486e-06	MetOnly		B73-chr1_53474915	0.00327734	MetOnly
B73-chr1_11262537	0.000371763	MetOnly		B73-chr1_53476788	0.0110686	MetOnly
B73-chr1_11301191	0.000998641	MetP		B73-chr1_53735208	0.000141878	MetP
B73-chr1_11491256	0.00938129	MetP		B73-chr1_53819082	0.0230758	MetOnly
B73-chr1_11557692	0.00398269	MetP		B73-chr1_54068643	0.0168816	MetOnly
B73-chr1_11558581	0.01164	MetP		B73-chr1_54204511	0.0151595	MetOnly
B73-chr1_11565700	0.0169468	MetOnly		B73-chr1_54372124	6.59254e-05	MetOnly
B73-chr1_11636036	0.0275653	MetOnly		B73-chr1_54386435	0.0496075	MetOnly
B73-chr1_11998644	3.68185e-05	MetOnly		B73-chr1_54554547	0.0169596	MetOnly
B73-chr1_12042883	0.00262723	MetOnly		B73-chr1_54623425	0.04199	MetOnly
B73-chr1_12043015	0.0453938	MetOnly		B73-chr1_54624129	0.0188561	MetOnly
B73-chr1_12043517	0.00129032	MetP		B73-chr1_54693822	0.00050771	MetP
B73-chr1_12044408	0.0115466	MetOnly		B73-chr1_54704451	0.0463402	MetOnly
B73-chr1_12044812	0.000444493	MetOnly		B73-chr1_54815750	0.0400062	MetOnly
B73-chr1_12045073	0.00303202	MetOnly		B73-chr1_54815830	0.0373274	MetOnly
B73-chr1_12046008	0.0223318	MetOnly		B73-chr1_54823958	0.00643985	MetOnly
B73-chr1_12066225	0.01172	MetP		B73-chr1_55011140	1.64857e-06	MetP
B73-chr1_12076482	0.000335302	MetOnly		B73-chr1_55150742	0.0291071	MetOnly
B73-chr1_12078859	0.00525291	MetOnly		B73-chr1_55152976	0.041078	MetOnly
B73-chr1_12104881	0.0272454	MetOnly		B73-chr1_56098081	1.96855e-05	MetOnly
B73-chr1_12225972	0.0100577	MetP		B73-chr1_56188864	0.00828326	MetOnly
B73-chr1_12227645	0.0252796	MetOnly		B73-chr1_56560880	1.33027e-06	MetOnly
B73-chr1_12235293	0.0408815	MetOnly		B73-chr1_56872341	0.00172676	MetP
B73-chr1_12249966	0.0353649	MetOnly		B73-chr1_57108575	0.0235621	MetOnly
B73-chr1_12250089	0.0151264	MetP		B73-chr1_57287881	1.45824e-05	MetOnly
B73-chr1_12255759	0.00164252	MetP		B73-chr1_57287991	0.0173353	MetOnly
B73-chr1_12255987	0.00990549	MetOnly		B73-chr1_57413095	0.0267356	MetOnly
B73-chr1_12293980	0.000579351	MetOnly		B73-chr1_57419000	0.0103916	MetOnly
B73-chr1_12338059	0.0154768	MetOnly		B73-chr1_57939990	0.000505114	MetOnly
B73-chr1_12345345	0.0122886	MetOnly		B73-chr1_57940408	0.0253567	MetOnly
B73-chr1_12346002	0.00942145	MetOnly		B73-chr1_58510125	0.0244206	MetOnly
B73-chr1_12346282	0.00340093	MetOnly		B73-chr1_58510970	4.46248e-05	MetOnly
B73-chr1_12388095	1.03632e-09	MetOnly		B73-chr1_58520166	0.00124808	MetOnly
B73-chr1_12388168	5.05052e-06	MetOnly		B73-chr1_58521052	0.000144684	MetOnly
B73-chr1_12439967	8.39773e-07	MetOnly		B73-chr1_58532330	0.0148992	MetP
B73-chr1_12440047	0.00174663	MetOnly		B73-chr1_59478845	0.0221881	MetOnly
B73-chr1_12440298	0.0257872	MetOnly		B73-chr1_60003931	0.0245658	MetOnly
B73-chr1_12445029	0.046154	MetOnly		B73-chr1_60296008	0.0304352	MetOnly
B73-chr1_12485829	0.00204297	MetOnly		B73-chr1_60296849	0.0216841	MetOnly
B73-chr1_12520715	0.033341	MetOnly		B73-chr1_61137725	0.0128612	MetOnly
B73-chr1_12553532	0.0366561	MetOnly		B73-chr1_61264046	0.0185336	MetOnly
B73-chr1_12554230	0.0031568	MetOnly		B73-chr1_61401141	0.0271366	MetOnly
B73-chr1_12575714	0.00497391	MetOnly		B73-chr1_61764634	0.0417299	MetP
B73-chr1_12577546	0.00232589	MetP		B73-chr1_62082826	0.00166006	MetOnly
B73-chr1_12616523	2.38835e-06	MetP		B73-chr1_62083094	2.81201e-05	MetOnly
B73-chr1_12624177	3.03991e-05	MetOnly		B73-chr1_62084714	0.0414025	MetOnly
B73-chr1_12624328	0.00694324	MetOnly		B73-chr1_62085218	0.0347154	MetOnly
B73-chr1_12624412	0.0496209	MetOnly		B73-chr1_62086291	0.00131904	MetOnly
B73-chr1_12624821	0.0186491	MetOnly		B73-chr1_62086477	0.00141079	MetOnly
B73-chr1_12675393	0.0114318	MetOnly		B73-chr1_62332582	0.0228455	MetOnly
B73-chr1_12675984	1.52906e-06	MetOnly		B73-chr1_62333686	7.26677e-05	MetP
B73-chr1_12676061	4.00301e-05	MetOnly		B73-chr1_62464048	0.00534659	MetOnly
B73-chr1_12676783	0.0004629	MetP		B73-chr1_62571641	0.0364808	MetOnly
B73-chr1_12697915	0.000435782	MetOnly		B73-chr1_62571856	0.00366279	MetOnly
B73-chr1_12703111	0.000277136	MetOnly		B73-chr1_62618037	0.00285101	MetOnly
B73-chr1_12881856	0.00239206	MetOnly		B73-chr1_62804273	2.09487e-05	MetOnly
B73-chr1_12944844	0.0448729	MetOnly		B73-chr1_62888802	9.28285e-05	MetP
B73-chr1_12945239	0.0407148	MetOnly		B73-chr1_62892856	0.00784746	MetOnly
B73-chr1_12949702	0.0497567	MetOnly		B73-chr1_62893350	0.0362635	MetOnly
B73-chr1_12968674	0.00783912	MetOnly		B73-chr1_62893453	1.85524e-05	MetOnly
B73-chr1_13055857	0.000488135	MetOnly		B73-chr1_62908605	0.000291126	MetOnly
B73-chr1_13083303	0.012083	MetOnly		B73-chr1_62908709	0.0398479	MetOnly
B73-chr1_13083405	0.0425718	MetOnly		B73-chr1_63188678	0.000118856	MetP
B73-chr1_13094247	0.000869648	MetOnly		B73-chr1_64022439	0.0194758	MetP
B73-chr1_13094342	0.0317615	MetOnly		B73-chr1_64336743	0.0480488	MetOnly
B73-chr1_13465200	0.000880381	MetOnly		B73-chr1_64523283	0.0253557	MetOnly
B73-chr1_13470955	0.00140196	MetOnly		B73-chr1_64525932	0.000368102	MetP
B73-chr1_13477286	0.0342424	MetOnly		B73-chr1_64645619	0.00891878	MetP
B73-chr1_13486226	0.0141031	MetOnly		B73-chr1_65045978	0.00232239	MetOnly
B73-chr1_13653333	0.000151254	MetP		B73-chr1_65285077	2.75162e-08	MetP
B73-chr1_13703938	4.25909e-05	MetOnly		B73-chr1_65502002	5.37032e-05	MetP
B73-chr1_13704019	0.0285234	MetOnly		B73-chr1_65508673	0.0324762	MetOnly
B73-chr1_13761967	0.042415	MetOnly		B73-chr1_65653180	0.000773777	MetOnly
B73-chr1_13795152	0.0407821	MetOnly		B73-chr1_65771584	1.87843e-05	MetP
B73-chr1_13797403	0.00973575	MetP		B73-chr1_65771847	0.0064823	MetOnly
B73-chr1_13807861	0.000162693	MetOnly		B73-chr1_65772030	0.0158123	MetOnly
B73-chr1_13898276	0.0443406	MetOnly		B73-chr1_65912140	0.0406887	MetOnly
B73-chr1_13906873	0.00972845	MetP		B73-chr1_65914498	0.00619878	MetP
B73-chr1_13907252	0.000683549	MetOnly		B73-chr1_66847091	0.000477372	MetP
B73-chr1_13925746	4.40315e-06	MetP		B73-chr1_66859657	0.00106556	MetOnly
B73-chr1_13968438	0.00424655	MetOnly		B73-chr1_66867864	0.0184876	MetOnly
B73-chr1_14107865	0.0169526	MetOnly		B73-chr1_67212248	0.000479303	MetOnly
B73-chr1_14120195	0.037803	MetOnly		B73-chr1_67659823	0.0141245	MetOnly
B73-chr1_14146304	0.0140526	MetOnly		B73-chr1_67801074	0.0019388	MetOnly
B73-chr1_14216225	0.00157265	MetP		B73-chr1_67812699	0.0186759	MetOnly
B73-chr1_14216457	0.0441389	MetOnly		B73-chr1_67844825	0.0175647	MetOnly
B73-chr1_14345203	3.34676e-05	MetOnly		B73-chr1_67926277	0.0150943	MetOnly
B73-chr1_14345366	1.04745e-06	MetOnly		B73-chr1_68156641	0.0032288	MetOnly
B73-chr1_14345491	0.000492874	MetOnly		B73-chr1_68298347	0.0034994	MetP
B73-chr1_14647699	0.0193526	MetOnly		B73-chr1_68371159	0.00290433	MetOnly
B73-chr1_14652717	0.0484027	MetOnly		B73-chr1_68631043	0.0103247	MetOnly
B73-chr1_14741648	0.00014726	MetOnly		B73-chr1_68887656	0.043924	MetOnly
B73-chr1_14741781	2.46147e-06	MetOnly		B73-chr1_69559922	0.0169255	MetOnly
B73-chr1_14742002	0.00619033	MetOnly		B73-chr1_70292041	0.0434431	MetOnly
B73-chr1_14742164	0.011201	MetP		B73-chr1_70405412	0.0388682	MetOnly
B73-chr1_14742237	0.0150293	MetOnly		B73-chr1_70412948	0.00421994	MetP
B73-chr1_14914161	0.015962	MetOnly		B73-chr1_70415335	0.0401131	MetOnly
B73-chr1_14915332	0.0486649	MetOnly		B73-chr1_70422846	0.00104122	MetOnly
B73-chr1_14916290	0.0379411	MetOnly		B73-chr1_70515401	0.0267194	MetOnly
B73-chr1_14954743	0.0024352	MetOnly		B73-chr1_70578706	0.00449851	MetP
B73-chr1_14957742	0.0169297	MetOnly		B73-chr1_70578963	0.00534177	MetOnly
B73-chr1_14967421	3.36883e-10	MetP		B73-chr1_70782735	0.0341536	MetOnly
B73-chr1_14967494	0.000149396	MetP		B73-chr1_71265625	0.0196031	MetOnly
B73-chr1_15060450	0.0397621	MetOnly		B73-chr1_71295277	0.0439216	MetOnly
B73-chr1_15072938	0.0103005	MetOnly		B73-chr1_71606646	0.013376	MetP
B73-chr1_15075036	0.0175227	MetOnly		B73-chr1_71611229	0.00598393	MetOnly
B73-chr1_15083387	0.0280916	MetP		B73-chr1_71689370	0.00305575	MetOnly
B73-chr1_15135656	0.00488929	MetOnly		B73-chr1_72169934	2.18014e-10	MetOnly
B73-chr1_15164590	0.00145722	MetOnly		B73-chr1_72342795	0.0363676	MetOnly
B73-chr1_15194128	0.0343549	MetOnly		B73-chr1_72507037	0.0203793	MetOnly
B73-chr1_15204803	0.00975309	MetOnly		B73-chr1_72644752	0.0105583	MetP
B73-chr1_15204886	0.0458087	MetOnly		B73-chr1_72664326	0.0392062	MetOnly
B73-chr1_15218161	0.0132501	MetOnly		B73-chr1_72678688	0.0105918	MetOnly
B73-chr1_15232902	0.0458543	MetOnly		B73-chr1_73441199	0.00859099	MetOnly
B73-chr1_15260136	0.0191147	MetOnly		B73-chr1_73441660	0.00392265	MetOnly
B73-chr1_15284426	0.000581194	MetOnly		B73-chr1_73986053	0.00430738	MetOnly
B73-chr1_15284557	0.0161611	MetOnly		B73-chr1_74076990	0.000609617	MetOnly
B73-chr1_15287381	0.000175334	MetOnly		B73-chr1_74157010	0.0261967	MetOnly
B73-chr1_15287463	0.00117272	MetP		B73-chr1_74622050	3.28386e-08	MetOnly
B73-chr1_15287720	0.00330047	MetOnly		B73-chr1_74622118	2.37969e-05	MetOnly
B73-chr1_15297752	0.0432155	MetOnly		B73-chr1_74873861	0.023114	MetOnly
B73-chr1_15299991	0.00989635	MetOnly		B73-chr1_74885231	0.0104196	MetP
B73-chr1_15300845	6.07863e-06	MetP		B73-chr1_75019314	0.000240811	MetOnly
B73-chr1_15300990	0.00932137	MetP		B73-chr1_75394177	0.044837	MetOnly
B73-chr1_15477294	0.00692945	MetOnly		B73-chr1_75983645	0.000118965	MetOnly
B73-chr1_15581677	2.73823e-06	MetP		B73-chr1_75987514	0.00588124	MetOnly
B73-chr1_15582349	0.0341783	MetOnly		B73-chr1_76170304	0.00873804	MetOnly
B73-chr1_15583506	0.0368922	MetP		B73-chr1_76585302	0.00212889	MetOnly
B73-chr1_15583769	0.00797073	MetOnly		B73-chr1_76585371	0.000738061	MetP
B73-chr1_15660815	0.028737	MetOnly		B73-chr1_76585764	0.00448886	MetOnly
B73-chr1_15684204	0.00145985	MetOnly		B73-chr1_76660109	0.0351776	MetP
B73-chr1_15684443	3.08199e-08	MetOnly		B73-chr1_77103765	0.00902765	MetOnly
B73-chr1_15729332	0.0291239	MetOnly		B73-chr1_77207673	0.0151022	MetOnly
B73-chr1_15864369	0.0360825	MetOnly		B73-chr1_77307944	0.00330101	MetOnly
B73-chr1_15867993	0.0483991	MetOnly		B73-chr1_77325528	0.00116665	MetOnly
B73-chr1_15914236	0.00599729	MetOnly		B73-chr1_77343334	0.00521464	MetOnly
B73-chr1_15938335	0.0376408	MetOnly		B73-chr1_77754713	0.000516512	MetOnly
B73-chr1_15944389	0.0320627	MetOnly		B73-chr1_77870761	0.0294983	MetOnly
B73-chr1_15945400	0.0213557	MetP		B73-chr1_77873480	0.00415672	MetOnly
B73-chr1_15945554	0.0018634	MetOnly		B73-chr1_77938719	0.00786531	MetOnly
B73-chr1_15945641	4.61112e-07	MetOnly		B73-chr1_78073631	0.0156206	MetOnly
B73-chr1_15945733	1.1782e-08	MetOnly		B73-chr1_78330780	8.03695e-08	MetOnly
B73-chr1_15945813	2.25426e-07	MetOnly		B73-chr1_78676962	0.00184294	MetOnly
B73-chr1_15945951	1.81301e-11	MetOnly		B73-chr1_80153283	0.0168519	MetOnly
B73-chr1_15946022	1.8813e-07	MetOnly		B73-chr1_80549587	0.0110973	MetOnly
B73-chr1_15946423	0.0489702	MetOnly		B73-chr1_80549848	0.00209342	MetOnly
B73-chr1_16032807	0.0172464	MetOnly		B73-chr1_80550049	0.0124443	MetOnly
B73-chr1_16032973	0.00216065	MetP		B73-chr1_80570410	0.00027842	MetOnly
B73-chr1_16033138	0.000262168	MetOnly		B73-chr1_80588714	0.00515432	MetP
B73-chr1_16034975	0.049507	MetOnly		B73-chr1_80826234	0.0171492	MetOnly
B73-chr1_16177004	0.00921867	MetP		B73-chr1_81010566	0.00342295	MetP
B73-chr1_16196525	0.0243897	MetOnly		B73-chr1_81010819	0.028848	MetOnly
B73-chr1_16197215	0.000140245	MetP		B73-chr1_81431228	0.0264859	MetP
B73-chr1_16199397	0.00665548	MetOnly		B73-chr1_81659159	0.00212889	MetOnly
B73-chr1_16200252	0.0016046	MetOnly		B73-chr1_81659659	0.0159735	MetOnly
B73-chr1_16264167	0.0165236	MetOnly		B73-chr1_81662005	0.0236219	MetOnly
B73-chr1_16311009	2.95556e-05	MetOnly		B73-chr1_81711525	0.0115327	MetOnly
B73-chr1_16330305	0.0239239	MetOnly		B73-chr1_81903411	0.0237773	MetP
B73-chr1_16525393	0.000508161	MetOnly		B73-chr1_82007769	0.0298777	MetOnly
B73-chr1_16643277	0.00289563	MetP		B73-chr1_82298012	0.0237128	MetOnly
B73-chr1_16648000	0.0460744	MetOnly		B73-chr1_82442949	0.01768	MetOnly
B73-chr1_16736302	0.00245663	MetOnly		B73-chr1_82443421	0.0216083	MetOnly
B73-chr1_16736920	0.00194423	MetOnly		B73-chr1_82598426	0.00962763	MetOnly
B73-chr1_16740192	0.0112271	MetOnly		B73-chr1_82730732	0.0482766	MetOnly
B73-chr1_16740281	0.00776132	MetOnly		B73-chr1_82730880	0.00557303	MetOnly
B73-chr1_16740918	0.0102078	MetOnly		B73-chr1_82731042	0.00150167	MetOnly
B73-chr1_16755535	4.58277e-13	MetOnly		B73-chr1_82979386	0.0347068	MetOnly
B73-chr1_16755608	1.89656e-11	MetP		B73-chr1_82998837	0.0121414	MetOnly
B73-chr1_16757786	0.00916419	MetOnly		B73-chr1_83203420	0.00986704	MetOnly
B73-chr1_16853655	0.00326676	MetOnly		B73-chr1_83281829	0.000170825	MetOnly
B73-chr1_16853851	0.00145618	MetP		B73-chr1_83335334	0.000808261	MetOnly
B73-chr1_16854168	0.000375792	MetOnly		B73-chr1_83338058	0.00461892	MetOnly
B73-chr1_16862250	0.00577029	MetP		B73-chr1_83402138	0.026788	MetOnly
B73-chr1_16863336	0.00301039	MetOnly		B73-chr1_83795765	0.0442743	MetOnly
B73-chr1_16875293	0.00375116	MetOnly		B73-chr1_83836452	2.82853e-05	MetP
B73-chr1_16875416	0.000214705	MetOnly		B73-chr1_83851764	0.0125689	MetOnly
B73-chr1_17035984	0.0296988	MetOnly		B73-chr1_84274583	0.0207708	MetOnly
B73-chr1_17036083	0.00266588	MetOnly		B73-chr1_84275611	0.0249216	MetOnly
B73-chr1_17037320	6.25562e-05	MetOnly		B73-chr1_84960802	0.00161051	MetP
B73-chr1_17041220	0.0167277	MetOnly		B73-chr1_85326728	0.00851099	MetOnly
B73-chr1_17043503	0.0335719	MetOnly		B73-chr1_85504438	0.00836099	MetP
B73-chr1_17044472	0.0203762	MetOnly		B73-chr1_85636697	0.00121135	MetP
B73-chr1_17047831	0.0100954	MetOnly		B73-chr1_85636802	0.000778427	MetP
B73-chr1_17051230	0.00591898	MetOnly		B73-chr1_85660474	2.54706e-06	MetOnly
B73-chr1_17052897	0.0058095	MetOnly		B73-chr1_85707892	0.000915234	MetP
B73-chr1_17053876	0.0225105	MetOnly		B73-chr1_85819585	1.253e-05	MetOnly
B73-chr1_17055330	0.0266711	MetOnly		B73-chr1_85926203	0.0290232	MetOnly
B73-chr1_17057640	0.0143302	MetOnly		B73-chr1_86637774	0.0186166	MetOnly
B73-chr1_17083252	0.0494654	MetOnly		B73-chr1_86779285	0.0264809	MetOnly
B73-chr1_17221088	0.0367621	MetOnly		B73-chr1_86779691	0.00659892	MetOnly
B73-chr1_17327030	0.0099114	MetP		B73-chr1_86779770	0.00874803	MetOnly
B73-chr1_17327811	5.67221e-07	MetOnly		B73-chr1_87509145	0.0227571	MetOnly
B73-chr1_17328845	0.00122127	MetOnly		B73-chr1_87880435	0.00566914	MetOnly
B73-chr1_17329012	0.0221804	MetOnly		B73-chr1_89146394	0.00239246	MetP
B73-chr1_17366087	0.000437457	MetP		B73-chr1_89369048	6.05194e-11	MetOnly
B73-chr1_17448639	0.0141404	MetOnly		B73-chr1_90100845	0.00471566	MetOnly
B73-chr1_17602235	0.000766534	MetOnly		B73-chr1_91162513	6.04371e-08	MetOnly
B73-chr1_17621328	5.2442e-06	MetP		B73-chr1_91384898	0.0227611	MetOnly
B73-chr1_17731441	0.00279848	MetOnly		B73-chr1_91385007	0.001119	MetOnly
B73-chr1_17732019	0.0198791	MetOnly		B73-chr1_91985842	0.0205501	MetOnly
B73-chr1_17733357	0.0492557	MetOnly		B73-chr1_92468004	0.000160879	MetP
B73-chr1_17733663	0.00552586	MetP		B73-chr1_92658471	0.0019775	MetP
B73-chr1_17733764	0.0040238	MetP		B73-chr1_92991508	0.0260046	MetOnly
B73-chr1_17735984	0.00337865	MetOnly		B73-chr1_93169799	0.0226854	MetOnly
B73-chr1_17737154	0.00216758	MetOnly		B73-chr1_93474533	0.0472197	MetOnly
B73-chr1_17737242	0.000174863	MetOnly		B73-chr1_93505928	0.0300156	MetOnly
B73-chr1_17737339	0.00154666	MetOnly		B73-chr1_93556894	0.0314185	MetP
B73-chr1_17737421	0.00596595	MetOnly		B73-chr1_94073608	0.0268655	MetOnly
B73-chr1_17737512	0.041646	MetOnly		B73-chr1_94073689	0.000113522	MetOnly
B73-chr1_17825786	0.00167394	MetOnly		B73-chr1_94073786	0.0122593	MetOnly
B73-chr1_17827657	0.000835902	MetOnly		B73-chr1_94363392	0.000670708	MetOnly
B73-chr1_17835429	0.044043	MetOnly		B73-chr1_94910312	0.0197074	MetOnly
B73-chr1_17835868	0.00203817	MetOnly		B73-chr1_95277914	5.01886e-12	MetP
B73-chr1_17840433	0.00407242	MetOnly		B73-chr1_96241114	0.0272583	MetOnly
B73-chr1_17840614	0.0365492	MetOnly		B73-chr1_96578942	0.03539	MetOnly
B73-chr1_17857117	0.01893	MetOnly		B73-chr1_96579435	0.00021588	MetOnly
B73-chr1_17860171	0.0196258	MetOnly		B73-chr1_96579547	1.18174e-06	MetOnly
B73-chr1_17860898	0.0152639	MetOnly		B73-chr1_96579663	0.000330439	MetOnly
B73-chr1_17861021	0.00488363	MetOnly		B73-chr1_97701833	0.00272028	MetOnly
B73-chr1_17861171	0.023999	MetOnly		B73-chr1_97704599	0.0161979	MetOnly
B73-chr1_17881766	0.0486659	MetOnly		B73-chr1_99285961	1.3095e-06	MetOnly
B73-chr1_17925221	0.0135757	MetOnly		B73-chr1_100181350	0.0178207	MetP
B73-chr1_17925427	0.0221077	MetOnly		B73-chr1_100598105	0.000641409	MetP
B73-chr1_17925505	0.041605	MetOnly		B73-chr1_100990168	0.0445114	MetOnly
B73-chr1_17926118	0.00738458	MetOnly		B73-chr1_101437434	0.034875	MetOnly
B73-chr1_17934350	7.00299e-06	MetP		B73-chr1_101801295	0.0290199	MetOnly
B73-chr1_17945053	0.0058161	MetOnly		B73-chr1_103212170	0.00894195	MetOnly
B73-chr1_18047794	0.0178956	MetOnly		B73-chr1_103512012	0.0017542	MetP
B73-chr1_18047904	0.0187162	MetOnly		B73-chr1_103514502	0.000319132	MetP
B73-chr1_18080440	0.00328096	MetOnly		B73-chr1_103847943	4.83585e-06	MetP
B73-chr1_18085099	0.0305224	MetOnly		B73-chr1_104268728	0.0486057	MetOnly
B73-chr1_18088872	0.00759944	MetOnly		B73-chr1_104783192	0.0399255	MetOnly
B73-chr1_18088976	0.00725407	MetOnly		B73-chr1_104943417	0.00105384	MetOnly
B73-chr1_18091020	0.0117304	MetP		B73-chr1_107278626	0.00103837	MetP
B73-chr1_18091172	5.87536e-05	MetP		B73-chr1_107659126	9.67286e-13	MetP
B73-chr1_18327987	0.0290898	MetOnly		B73-chr1_107659737	1.31069e-05	MetOnly
B73-chr1_18388015	0.00928415	MetOnly		B73-chr1_107743361	0.000227208	MetOnly
B73-chr1_18402407	0.00387794	MetOnly		B73-chr1_108904758	0.033162	MetOnly
B73-chr1_18846086	0.00178092	MetOnly		B73-chr1_109089917	0.0265881	MetOnly
B73-chr1_18846170	9.13688e-07	MetOnly		B73-chr1_111405607	0.00605143	MetOnly
B73-chr1_18846282	5.29217e-05	MetOnly		B73-chr1_111515610	0.00801881	MetOnly
B73-chr1_18846511	0.0457121	MetOnly		B73-chr1_111565963	0.000432111	MetP
B73-chr1_18897944	0.0453517	MetOnly		B73-chr1_111801596	0.0449186	MetOnly
B73-chr1_18899277	0.028107	MetOnly		B73-chr1_112289451	0.00552451	MetOnly
B73-chr1_18900834	0.0253076	MetOnly		B73-chr1_114249817	0.0365102	MetOnly
B73-chr1_18901561	0.0224643	MetOnly		B73-chr1_114985618	0.0143326	MetOnly
B73-chr1_18901862	0.000119453	MetOnly		B73-chr1_116590805	1.63423e-07	MetOnly
B73-chr1_18901989	0.000475042	MetP		B73-chr1_116590871	1.51296e-06	MetOnly
B73-chr1_18902060	0.00325236	MetP		B73-chr1_116998192	0.0166557	MetOnly
B73-chr1_18902168	0.0224193	MetOnly		B73-chr1_117206901	0.000911143	MetOnly
B73-chr1_19103241	0.0409849	MetOnly		B73-chr1_117938837	7.33168e-08	MetOnly
B73-chr1_19145899	0.000518655	MetOnly		B73-chr1_118036972	0.0280857	MetOnly
B73-chr1_19146302	0.00494355	MetP		B73-chr1_118037685	0.000532082	MetP
B73-chr1_19171688	0.0442948	MetOnly		B73-chr1_118545846	0.000615373	MetP
B73-chr1_19188748	2.90126e-05	MetOnly		B73-chr1_118679214	0.00450158	MetP
B73-chr1_19191238	0.0417382	MetOnly		B73-chr1_118883513	0.037785	MetP
B73-chr1_19202758	3.98305e-05	MetOnly		B73-chr1_119844848	0.00552451	MetP
B73-chr1_19263468	1.25362e-05	MetP		B73-chr1_120069098	0.0114934	MetOnly
B73-chr1_19311406	0.0431037	MetOnly		B73-chr1_120098347	0.0134788	MetOnly
B73-chr1_19314363	0.0386557	MetOnly		B73-chr1_120943005	2.23079e-06	MetOnly
B73-chr1_19378132	0.0290188	MetOnly		B73-chr1_120944647	0.00712348	MetOnly
B73-chr1_19378669	0.000693355	MetP		B73-chr1_121932420	0.00718799	MetOnly
B73-chr1_19461969	0.0139236	MetP		B73-chr1_121933067	0.00412581	MetOnly
B73-chr1_19465374	0.0391042	MetOnly		B73-chr1_121988049	0.00157929	MetOnly
B73-chr1_19466839	0.00314775	MetP		B73-chr1_122132063	6.2124e-07	MetOnly
B73-chr1_19468673	0.00570045	MetOnly		B73-chr1_123911738	3.58248e-06	MetOnly
B73-chr1_19472639	0.0175499	MetOnly		B73-chr1_125340581	0.0147724	MetOnly
B73-chr1_19472825	0.025109	MetOnly		B73-chr1_126199509	1.48781e-06	MetP
B73-chr1_19473696	0.0185922	MetOnly		B73-chr1_142167975	0.0175719	MetOnly
B73-chr1_19535066	0.00528514	MetOnly		B73-chr1_143590277	0.000215695	MetP
B73-chr1_19535859	0.00685625	MetOnly		B73-chr1_144492399	0.00117022	MetOnly
B73-chr1_19542808	0.0386296	MetOnly		B73-chr1_144776599	0.000317338	MetOnly
B73-chr1_19601138	0.0249802	MetOnly		B73-chr1_144859560	0.0120334	MetP
B73-chr1_19636478	0.0198919	MetOnly		B73-chr1_144977756	2.78274e-08	MetP
B73-chr1_19685680	0.000810453	MetOnly		B73-chr1_145036747	0.0437316	MetOnly
B73-chr1_19704740	0.0455811	MetOnly		B73-chr1_145238549	0.000517696	MetOnly
B73-chr1_19705323	0.00913623	MetP		B73-chr1_150706020	0.0079527	MetOnly
B73-chr1_19734428	0.022353	MetOnly		B73-chr1_151566246	0.00447055	MetP
B73-chr1_19734518	0.0059998	MetOnly		B73-chr1_151641996	0.014986	MetOnly
B73-chr1_19734616	0.0038319	MetOnly		B73-chr1_152301332	0.0200044	MetOnly
B73-chr1_19807719	0.00108759	MetOnly		B73-chr1_153335498	0.0103254	MetP
B73-chr1_19813727	0.00189379	MetP		B73-chr1_153336577	0.00878644	MetOnly
B73-chr1_19818686	0.000161806	MetOnly		B73-chr1_153946459	1.91539e-07	MetOnly
B73-chr1_19839572	0.000958949	MetP		B73-chr1_154243305	0.0205613	MetOnly
B73-chr1_19842833	0.000482746	MetOnly		B73-chr1_155102321	4.61767e-08	MetOnly
B73-chr1_19843013	0.0035962	MetOnly		B73-chr1_155103179	1.3242e-07	MetP
B73-chr1_19859165	0.0310035	MetOnly		B73-chr1_155165731	0.0324481	MetOnly
B73-chr1_19869731	0.00668632	MetOnly		B73-chr1_155954810	0.0436904	MetOnly
B73-chr1_19869979	2.55177e-05	MetP		B73-chr1_157226649	0.000477725	MetOnly
B73-chr1_19877478	0.0285888	MetOnly		B73-chr1_157227376	5.19848e-07	MetOnly
B73-chr1_19980816	0.0258371	MetOnly		B73-chr1_157362931	0.000240994	MetOnly
B73-chr1_19981055	0.00600179	MetOnly		B73-chr1_158206139	1.50366e-06	MetOnly
B73-chr1_19985509	0.000305202	MetOnly		B73-chr1_158677595	0.000211021	MetOnly
B73-chr1_20112451	0.00807003	MetOnly		B73-chr1_159098077	0.0406125	MetOnly
B73-chr1_20141950	0.000102015	MetOnly		B73-chr1_159297008	0.0378262	MetOnly
B73-chr1_20148410	0.000956481	MetOnly		B73-chr1_159308976	0.0376067	MetOnly
B73-chr1_20218707	6.96035e-08	MetP		B73-chr1_159309269	0.0411403	MetOnly
B73-chr1_20218833	0.000174542	MetOnly		B73-chr1_159344543	3.42266e-06	MetOnly
B73-chr1_20219022	0.0312614	MetOnly		B73-chr1_159344674	7.15394e-07	MetP
B73-chr1_20256020	0.0103887	MetOnly		B73-chr1_159651823	4.59242e-08	MetOnly
B73-chr1_20258540	0.0268678	MetOnly		B73-chr1_159651958	6.58429e-06	MetOnly
B73-chr1_20382004	0.0264423	MetOnly		B73-chr1_159652589	0.0131678	MetOnly
B73-chr1_20769271	0.0115648	MetOnly		B73-chr1_160638439	0.00496924	MetP
B73-chr1_20790660	0.0221341	MetOnly		B73-chr1_160711266	0.000121746	MetOnly
B73-chr1_21036619	0.0238992	MetOnly		B73-chr1_161986984	4.00231e-05	MetOnly
B73-chr1_21037313	0.00033833	MetOnly		B73-chr1_162131131	0.000307309	MetP
B73-chr1_21239486	0.0138594	MetOnly		B73-chr1_163773639	0.0486907	MetOnly
B73-chr1_21240195	7.15662e-05	MetP		B73-chr1_164749103	0.000294144	MetP
B73-chr1_21534738	0.0228759	MetOnly		B73-chr1_165176765	0.0124304	MetP
B73-chr1_21569654	0.00192031	MetP		B73-chr1_165903285	0.000269743	MetOnly
B73-chr1_21569933	0.00201404	MetP		B73-chr1_166138260	9.86325e-05	MetP
B73-chr1_21570037	0.00301335	MetP		B73-chr1_166341360	0.00629822	MetP
B73-chr1_21570214	0.0016753	MetP		B73-chr1_167851961	0.0059918	MetOnly
B73-chr1_21570724	0.000445585	MetP		B73-chr1_167992629	0.012489	MetOnly
B73-chr1_21620947	5.10656e-07	MetOnly		B73-chr1_168333698	0.00157475	MetP
B73-chr1_21621048	0.0262975	MetOnly		B73-chr1_168381325	8.55146e-05	MetP
B73-chr1_21627185	0.000618359	MetOnly		B73-chr1_168381456	0.000173698	MetOnly
B73-chr1_21692363	0.000580797	MetP		B73-chr1_168381656	1.52177e-05	MetOnly
B73-chr1_21692745	0.00299845	MetOnly		B73-chr1_168381728	0.000993694	MetP
B73-chr1_21692824	0.0495497	MetOnly		B73-chr1_168504983	1.19769e-07	MetP
B73-chr1_21733833	0.0433268	MetOnly		B73-chr1_168510430	0.00843286	MetP
B73-chr1_21828189	2.99454e-09	MetOnly		B73-chr1_169307023	0.00205112	MetOnly
B73-chr1_21829778	0.00135344	MetP		B73-chr1_169532916	0.00591906	MetOnly
B73-chr1_21844449	0.000842746	MetOnly		B73-chr1_169974986	0.00128427	MetOnly
B73-chr1_21849207	0.0307993	MetP		B73-chr1_170604097	0.00121405	MetP
B73-chr1_21860106	0.00188963	MetOnly		B73-chr1_170708371	0.000314966	MetOnly
B73-chr1_21862219	0.000405404	MetP		B73-chr1_170957177	0.0164765	MetP
B73-chr1_21863472	0.021387	MetOnly		B73-chr1_171400174	1.67267e-08	MetP
B73-chr1_21902898	0.0184342	MetOnly		B73-chr1_172444301	0.0108009	MetOnly
B73-chr1_21903750	0.00994925	MetP		B73-chr1_172642652	0.00958953	MetOnly
B73-chr1_21911543	0.0439433	MetOnly		B73-chr1_172731222	0.0192768	MetP
B73-chr1_21915296	0.0406492	MetOnly		B73-chr1_172892576	0.0428623	MetOnly
B73-chr1_21921024	1.46009e-06	MetP		B73-chr1_173004685	0.00658575	MetOnly
B73-chr1_21921212	0.00177752	MetP		B73-chr1_173205869	0.0106092	MetOnly
B73-chr1_21972327	0.0236632	MetOnly		B73-chr1_174030108	0.0130159	MetOnly
B73-chr1_22032700	0.0470433	MetOnly		B73-chr1_174189984	0.0270606	MetOnly
B73-chr1_22113912	0.011871	MetP		B73-chr1_174355674	4.94869e-05	MetOnly
B73-chr1_22113984	0.00986404	MetOnly		B73-chr1_174359383	0.047316	MetOnly
B73-chr1_22114147	0.00332347	MetP		B73-chr1_174359685	0.0162428	MetOnly
B73-chr1_22125137	0.0143847	MetOnly		B73-chr1_174360787	7.86143e-06	MetOnly
B73-chr1_22200658	0.00120724	MetOnly		B73-chr1_174557869	0.000183529	MetP
B73-chr1_22204579	0.00365047	MetP		B73-chr1_174784827	0.00023252	MetP
B73-chr1_22204974	0.0137281	MetOnly		B73-chr1_174784964	1.70901e-05	MetP
B73-chr1_22260264	0.00945817	MetOnly		B73-chr1_174944852	0.0189981	MetOnly
B73-chr1_22434582	0.0173755	MetOnly		B73-chr1_175732562	4.40321e-08	MetOnly
B73-chr1_22438391	0.0329181	MetOnly		B73-chr1_176088583	3.39775e-06	MetP
B73-chr1_22502859	0.000524265	MetP		B73-chr1_176247067	9.95264e-06	MetP
B73-chr1_22503233	1.58874e-09	MetP		B73-chr1_176880692	0.00730046	MetOnly
B73-chr1_22503348	2.93688e-07	MetP		B73-chr1_176968578	0.00791041	MetP
B73-chr1_22503420	3.99328e-06	MetP		B73-chr1_177009628	0.0382019	MetOnly
B73-chr1_22563123	0.00761102	MetOnly		B73-chr1_177294986	0.0305405	MetOnly
B73-chr1_22569519	0.0287238	MetOnly		B73-chr1_177302524	0.0460571	MetOnly
B73-chr1_22571305	0.00445778	MetOnly		B73-chr1_177860425	8.39217e-08	MetOnly
B73-chr1_22644333	0.0468241	MetOnly		B73-chr1_177944145	0.000584893	MetOnly
B73-chr1_22644438	0.000771436	MetOnly		B73-chr1_177970788	0.00751683	MetOnly
B73-chr1_22645241	0.0337012	MetOnly		B73-chr1_178411012	0.0425411	MetOnly
B73-chr1_22646632	0.0451386	MetOnly		B73-chr1_178413813	0.0179155	MetOnly
B73-chr1_22646764	1.13292e-06	MetOnly		B73-chr1_178694783	0.00299698	MetOnly
B73-chr1_22646849	0.000151226	MetOnly		B73-chr1_178694879	9.39499e-07	MetP
B73-chr1_22646943	0.000123633	MetP		B73-chr1_178694989	0.000472738	MetOnly
B73-chr1_22651523	2.06224e-06	MetOnly		B73-chr1_178695292	0.0002106	MetOnly
B73-chr1_22651631	5.00611e-05	MetOnly		B73-chr1_179121692	0.000492909	MetOnly
B73-chr1_22653632	0.000334345	MetOnly		B73-chr1_179280137	5.13207e-08	MetP
B73-chr1_22653796	0.000677627	MetOnly		B73-chr1_179960794	0.0168334	MetOnly
B73-chr1_22654267	0.00895583	MetOnly		B73-chr1_180161107	0.0313881	MetOnly
B73-chr1_22654648	0.0166761	MetOnly		B73-chr1_181115183	0.000488253	MetOnly
B73-chr1_22654914	0.000740339	MetP		B73-chr1_181219517	0.00062007	MetOnly
B73-chr1_22655139	0.00154915	MetOnly		B73-chr1_181622245	9.67832e-07	MetOnly
B73-chr1_22655294	0.000463054	MetOnly		B73-chr1_181707075	0.00274323	MetOnly
B73-chr1_22682320	0.00352413	MetOnly		B73-chr1_181852698	0.00920181	MetOnly
B73-chr1_22685268	0.000188677	MetOnly		B73-chr1_181868995	0.00384802	MetOnly
B73-chr1_22802996	0.00282139	MetOnly		B73-chr1_182482087	0.00212328	MetP
B73-chr1_22803301	0.00276168	MetOnly		B73-chr1_182548596	0.00418492	MetOnly
B73-chr1_22816262	0.0462963	MetOnly		B73-chr1_183026000	4.57326e-10	MetOnly
B73-chr1_22817086	0.00595234	MetOnly		B73-chr1_183026086	5.04377e-05	MetOnly
B73-chr1_22834733	0.000984725	MetOnly		B73-chr1_183026689	0.0011367	MetOnly
B73-chr1_22835634	0.0299619	MetOnly		B73-chr1_183026798	0.00189493	MetOnly
B73-chr1_22917958	0.0447301	MetOnly		B73-chr1_183026913	0.000946545	MetOnly
B73-chr1_22930686	0.0183914	MetOnly		B73-chr1_183447966	0.00298195	MetOnly
B73-chr1_23179541	0.0210563	MetOnly		B73-chr1_183805039	0.0187005	MetOnly
B73-chr1_23186706	0.0298287	MetOnly		B73-chr1_183932229	0.0160032	MetOnly
B73-chr1_23243369	0.00959558	MetOnly		B73-chr1_183934439	0.0439866	MetOnly
B73-chr1_23243699	8.52288e-08	MetOnly		B73-chr1_183955426	0.00762952	MetOnly
B73-chr1_23243819	0.000169695	MetOnly		B73-chr1_183971431	0.00764262	MetOnly
B73-chr1_23246768	0.00709926	MetOnly		B73-chr1_183972232	0.0206445	MetOnly
B73-chr1_23292556	0.00306177	MetP		B73-chr1_184100250	0.0499269	MetOnly
B73-chr1_23303416	0.00628397	MetOnly		B73-chr1_184428030	0.00362886	MetOnly
B73-chr1_23303560	0.0107674	MetOnly		B73-chr1_184486281	0.0495579	MetOnly
B73-chr1_23312431	0.0275312	MetOnly		B73-chr1_184578180	0.00804861	MetOnly
B73-chr1_23366242	0.0192877	MetOnly		B73-chr1_184578844	0.00151186	MetOnly
B73-chr1_23377627	0.0298314	MetOnly		B73-chr1_184677439	3.36357e-05	MetP
B73-chr1_23693535	0.00202537	MetOnly		B73-chr1_184677523	1.44682e-07	MetP
B73-chr1_23761087	0.0338471	MetOnly		B73-chr1_184679951	0.0316026	MetOnly
B73-chr1_23766037	0.011078	MetOnly		B73-chr1_185502073	0.00222299	MetOnly
B73-chr1_23766448	0.0183226	MetOnly		B73-chr1_186171091	0.0031013	MetOnly
B73-chr1_23784369	0.00593792	MetOnly		B73-chr1_186177456	0.000428844	MetP
B73-chr1_23794032	0.0225352	MetOnly		B73-chr1_186458431	0.0110944	MetOnly
B73-chr1_23794753	0.000991731	MetOnly		B73-chr1_186663427	0.00778789	MetOnly
B73-chr1_23809195	0.0269605	MetP		B73-chr1_186663655	0.0222311	MetOnly
B73-chr1_23809297	0.0139161	MetOnly		B73-chr1_186916594	0.00763942	MetOnly
B73-chr1_23823563	0.0355054	MetOnly		B73-chr1_187764620	0.0194047	MetP
B73-chr1_23917914	0.0193038	MetOnly		B73-chr1_187910844	0.000856382	MetP
B73-chr1_23926276	0.000187335	MetP		B73-chr1_187955061	0.00974563	MetOnly
B73-chr1_23926376	0.00123907	MetOnly		B73-chr1_188402267	0.0172791	MetOnly
B73-chr1_23928534	0.00107765	MetOnly		B73-chr1_188407133	0.00376423	MetOnly
B73-chr1_23928603	0.0136984	MetOnly		B73-chr1_188766513	0.0200588	MetP
B73-chr1_23928712	1.93323e-06	MetP		B73-chr1_189081295	0.0285033	MetOnly
B73-chr1_23938241	0.00291194	MetOnly		B73-chr1_191356430	0.0181532	MetOnly
B73-chr1_23941274	0.029121	MetOnly		B73-chr1_191508199	0.000143925	MetP
B73-chr1_24033118	0.000663675	MetOnly		B73-chr1_192079004	0.0125266	MetOnly
B73-chr1_24033285	4.48898e-06	MetOnly		B73-chr1_192225007	0.00010758	MetOnly
B73-chr1_24033385	2.5624e-06	MetP		B73-chr1_192268218	0.0163605	MetOnly
B73-chr1_24033502	0.000398048	MetP		B73-chr1_193153629	0.0118133	MetOnly
B73-chr1_24077906	0.0117016	MetOnly		B73-chr1_193361468	0.000681936	MetOnly
B73-chr1_24078427	0.0128805	MetOnly		B73-chr1_193670163	0.0428515	MetOnly
B73-chr1_24081038	0.0309746	MetOnly		B73-chr1_193674854	0.00452424	MetOnly
B73-chr1_24081621	0.0148038	MetP		B73-chr1_193793736	0.00869067	MetOnly
B73-chr1_24081896	0.0011843	MetOnly		B73-chr1_194418220	0.00253882	MetOnly
B73-chr1_24195473	1.41089e-05	MetP		B73-chr1_194423750	8.26662e-06	MetP
B73-chr1_24195563	0.00369484	MetOnly		B73-chr1_194957963	0.0101376	MetOnly
B73-chr1_24195915	0.0303813	MetOnly		B73-chr1_195235373	0.00359026	MetOnly
B73-chr1_24201825	2.42632e-06	MetP		B73-chr1_195334332	0.0133104	MetOnly
B73-chr1_24310280	0.00027133	MetOnly		B73-chr1_195610536	4.36466e-09	MetP
B73-chr1_24336500	1.96854e-06	MetOnly		B73-chr1_195610621	0.000461488	MetP
B73-chr1_24352778	1.05544e-07	MetP		B73-chr1_195677223	0.0459007	MetOnly
B73-chr1_24359538	0.00622581	MetOnly		B73-chr1_195678816	0.00331276	MetOnly
B73-chr1_24369671	0.00389225	MetOnly		B73-chr1_196323359	0.00388026	MetOnly
B73-chr1_24370605	0.0443006	MetOnly		B73-chr1_197490127	0.0240931	MetOnly
B73-chr1_24377849	0.00540522	MetOnly		B73-chr1_197658903	0.0249279	MetOnly
B73-chr1_24442118	0.0462693	MetOnly		B73-chr1_197924742	1.85064e-05	MetP
B73-chr1_24553023	5.66424e-11	MetP		B73-chr1_197924874	6.36425e-05	MetOnly
B73-chr1_24553142	2.13126e-11	MetP		B73-chr1_197924949	7.53339e-05	MetOnly
B73-chr1_24553212	3.58002e-07	MetP		B73-chr1_197931372	0.0235498	MetOnly
B73-chr1_24603428	0.0393809	MetOnly		B73-chr1_197932337	0.00947772	MetOnly
B73-chr1_24655078	0.0142039	MetOnly		B73-chr1_198205018	0.0159125	MetOnly
B73-chr1_24729796	0.0458684	MetOnly		B73-chr1_198205118	0.00154723	MetOnly
B73-chr1_24743098	0.00975954	MetP		B73-chr1_198843898	0.0073472	MetOnly
B73-chr1_24827443	0.00593729	MetOnly		B73-chr1_198911251	1.63675e-05	MetOnly
B73-chr1_24877513	0.0244695	MetOnly		B73-chr1_198930774	1.16171e-05	MetP
B73-chr1_24883056	0.0116285	MetOnly		B73-chr1_199038982	0.0446245	MetOnly
B73-chr1_24896178	0.0280737	MetOnly		B73-chr1_199044569	0.000177901	MetOnly
B73-chr1_24897736	0.016228	MetOnly		B73-chr1_199044674	3.06361e-05	MetOnly
B73-chr1_24900088	0.0367515	MetOnly		B73-chr1_199075903	0.0338275	MetOnly
B73-chr1_24932945	0.00041176	MetOnly		B73-chr1_199316674	0.0277907	MetOnly
B73-chr1_24953264	0.00470457	MetOnly		B73-chr1_199388289	0.0272121	MetOnly
B73-chr1_25087255	0.0489265	MetOnly		B73-chr1_199388393	0.010455	MetOnly
B73-chr1_25098930	0.0132912	MetOnly		B73-chr1_199506212	0.00818966	MetP
B73-chr1_25099782	0.00386335	MetP		B73-chr1_199507188	0.0235375	MetOnly
B73-chr1_25259950	2.50531e-07	MetP		B73-chr1_199606692	0.0231608	MetOnly
B73-chr1_25263583	1.01019e-05	MetOnly		B73-chr1_199667164	0.00513791	MetOnly
B73-chr1_25263671	3.01078e-11	MetP		B73-chr1_200104503	0.00854886	MetOnly
B73-chr1_25263758	0.000236998	MetOnly		B73-chr1_200199339	0.020551	MetP
B73-chr1_25347476	0.00851154	MetOnly		B73-chr1_200370892	0.00147676	MetOnly
B73-chr1_25396599	0.00797772	MetOnly		B73-chr1_200563911	0.0202702	MetOnly
B73-chr1_25397437	0.0359762	MetOnly		B73-chr1_200564235	6.10693e-05	MetOnly
B73-chr1_25401137	0.0112881	MetOnly		B73-chr1_200757311	0.0366622	MetOnly
B73-chr1_25503016	0.000124579	MetP		B73-chr1_200757427	0.0425386	MetOnly
B73-chr1_25518584	0.0244751	MetOnly		B73-chr1_201932352	0.0335368	MetOnly
B73-chr1_25518742	0.0330167	MetOnly		B73-chr1_201951977	0.0487552	MetOnly
B73-chr1_25531839	0.0315867	MetOnly		B73-chr1_201952560	0.0121584	MetP
B73-chr1_25539654	0.00402427	MetOnly		B73-chr1_202557551	0.0236706	MetOnly
B73-chr1_25546489	0.00358245	MetOnly		B73-chr1_202682118	0.0233021	MetOnly
B73-chr1_25555438	0.000203946	MetOnly		B73-chr1_203408936	7.74478e-06	MetOnly
B73-chr1_25555754	1.84384e-07	MetP		B73-chr1_203618742	0.0195612	MetOnly
B73-chr1_25569983	0.0127919	MetOnly		B73-chr1_203856117	0.0146236	MetOnly
B73-chr1_25806362	0.000789579	MetOnly		B73-chr1_203857551	0.00131805	MetOnly
B73-chr1_25810223	0.000992945	MetP		B73-chr1_203991871	2.69442e-07	MetOnly
B73-chr1_25894703	0.0162466	MetOnly		B73-chr1_204350736	1.45648e-07	MetOnly
B73-chr1_25937288	0.0415497	MetOnly		B73-chr1_204351542	0.0331413	MetP
B73-chr1_26111023	0.00520298	MetP		B73-chr1_204681910	0.0017546	MetOnly
B73-chr1_26111584	0.000444404	MetP		B73-chr1_204833393	0.00604409	MetP
B73-chr1_26192442	0.0231542	MetOnly		B73-chr1_205008266	0.0328387	MetOnly
B73-chr1_26196876	0.0409693	MetOnly		B73-chr1_205014326	0.0488028	MetOnly
B73-chr1_26294012	0.0170242	MetOnly		B73-chr1_205099456	0.00592615	MetOnly
B73-chr1_26378695	0.0204201	MetOnly		B73-chr1_205196889	0.0329881	MetOnly
B73-chr1_26385339	0.0434255	MetOnly		B73-chr1_206143463	5.55478e-05	MetP
B73-chr1_26386038	0.0484872	MetOnly		B73-chr1_206549957	0.0160823	MetOnly
B73-chr1_26386457	0.0069366	MetOnly		B73-chr1_206634114	0.0013537	MetOnly
B73-chr1_26463503	0.0195716	MetOnly		B73-chr1_206634322	0.000156471	MetOnly
B73-chr1_26652562	0.0177598	MetOnly		B73-chr1_207081533	0.00696666	MetP
B73-chr1_26668377	2.56676e-06	MetOnly		B73-chr1_207739263	0.0325036	MetOnly
B73-chr1_26888116	0.0462885	MetOnly		B73-chr1_208225828	0.000725945	MetOnly
B73-chr1_27049253	0.0314195	MetOnly		B73-chr1_208801388	0.026483	MetOnly
B73-chr1_27062967	0.0282536	MetOnly		B73-chr1_208803478	0.0331277	MetOnly
B73-chr1_27063083	0.00322607	MetOnly		B73-chr1_209101344	2.16579e-06	MetOnly
B73-chr1_27067364	0.0145128	MetOnly		B73-chr1_209335666	2.25946e-05	MetP
B73-chr1_27075270	0.0343029	MetOnly		B73-chr1_209825573	0.0171376	MetOnly
B73-chr1_27075858	0.0112402	MetOnly		B73-chr1_210310075	0.0414025	MetOnly
B73-chr1_27076025	4.50637e-05	MetOnly		B73-chr1_210642736	0.00872551	MetP
B73-chr1_27076114	0.000129329	MetOnly		B73-chr1_211441724	4.92497e-06	MetOnly
B73-chr1_27076326	2.23579e-07	MetP		B73-chr1_211576829	0.00280949	MetOnly
B73-chr1_27251852	0.00219585	MetP		B73-chr1_211763957	0.0103254	MetOnly
B73-chr1_27253175	0.0368952	MetOnly		B73-chr1_211942528	0.0364388	MetOnly
B73-chr1_27354077	8.22236e-05	MetOnly		B73-chr1_211943912	0.00398225	MetOnly
B73-chr1_27495566	0.0179125	MetOnly		B73-chr1_211951544	0.0033623	MetOnly
B73-chr1_27498484	0.00313471	MetOnly		B73-chr1_212175378	0.0181729	MetOnly
B73-chr1_27498613	0.0293954	MetOnly		B73-chr1_212175494	9.4808e-06	MetP
B73-chr1_27560680	0.000640863	MetP		B73-chr1_212182956	0.00333851	MetOnly
B73-chr1_27567939	0.00808772	MetOnly		B73-chr1_213514194	0.0438353	MetOnly
B73-chr1_27574251	0.000193543	MetP		B73-chr1_213601397	0.0113378	MetOnly
B73-chr1_27575426	0.0491304	MetOnly		B73-chr1_213744005	0.0187167	MetOnly
B73-chr1_27575728	0.0306994	MetOnly		B73-chr1_213764827	0.0159188	MetOnly
B73-chr1_27575960	0.000182265	MetP		B73-chr1_213765029	0.0414255	MetOnly
B73-chr1_27576396	0.000943456	MetP		B73-chr1_213765186	0.0141769	MetOnly
B73-chr1_27577003	0.0287727	MetOnly		B73-chr1_213765324	0.000173583	MetOnly
B73-chr1_27722772	0.00486009	MetOnly		B73-chr1_213765467	8.48977e-06	MetOnly
B73-chr1_27741571	0.0125759	MetOnly		B73-chr1_213855667	0.0368772	MetP
B73-chr1_27742393	0.0257283	MetOnly		B73-chr1_213995013	0.0153054	MetOnly
B73-chr1_27743883	0.00608792	MetOnly		B73-chr1_214339566	0.000370417	MetOnly
B73-chr1_27744017	8.38367e-08	MetOnly		B73-chr1_214346637	0.000827562	MetP
B73-chr1_27744084	0.000251398	MetOnly		B73-chr1_214346793	3.7565e-06	MetOnly
B73-chr1_27744560	0.0150583	MetOnly		B73-chr1_214380629	0.00179034	MetP
B73-chr1_27763263	0.0437256	MetOnly		B73-chr1_214859960	0.00121515	MetP
B73-chr1_27763539	0.00311002	MetP		B73-chr1_215213326	0.0105958	MetOnly
B73-chr1_27803165	0.0165559	MetOnly		B73-chr1_215228741	0.030636	MetOnly
B73-chr1_27816061	0.0452789	MetOnly		B73-chr1_215229185	0.0042284	MetOnly
B73-chr1_27833504	0.0385973	MetOnly		B73-chr1_215287002	0.00594243	MetOnly
B73-chr1_27837760	0.0429415	MetOnly		B73-chr1_215287479	0.0497719	MetOnly
B73-chr1_27847843	0.0265219	MetP		B73-chr1_215404551	0.00409484	MetOnly
B73-chr1_27847947	0.000539347	MetP		B73-chr1_215520700	4.09238e-05	MetOnly
B73-chr1_27848016	0.00114074	MetOnly		B73-chr1_216260366	0.000428971	MetOnly
B73-chr1_27921164	0.0209645	MetOnly		B73-chr1_216260444	0.0052634	MetOnly
B73-chr1_27921824	0.042935	MetOnly		B73-chr1_216357003	0.00244455	MetOnly
B73-chr1_27929275	0.014637	MetOnly		B73-chr1_216418626	0.023128	MetP
B73-chr1_28158559	0.0214023	MetP		B73-chr1_217358855	6.65836e-05	MetOnly
B73-chr1_28320872	0.0170529	MetOnly		B73-chr1_217359481	0.00971505	MetOnly
B73-chr1_28321294	0.0110875	MetOnly		B73-chr1_217813190	0.00292673	MetOnly
B73-chr1_28334192	0.0235872	MetOnly		B73-chr1_217841501	0.042468	MetP
B73-chr1_28363026	0.00179763	MetOnly		B73-chr1_217943505	0.00020457	MetOnly
B73-chr1_28389595	0.0127462	MetOnly		B73-chr1_217982311	0.0171948	MetOnly
B73-chr1_28395520	0.00391113	MetOnly		B73-chr1_218048365	0.00735932	MetOnly
B73-chr1_28418308	0.00384742	MetOnly		B73-chr1_218049650	0.00185356	MetOnly
B73-chr1_28465757	0.00757191	MetP		B73-chr1_218051801	0.0058197	MetOnly
B73-chr1_28467437	0.0490918	MetOnly		B73-chr1_218478770	0.00723817	MetOnly
B73-chr1_28467540	0.000504017	MetP		B73-chr1_219220292	0.00502282	MetOnly
B73-chr1_28467799	0.0259122	MetOnly		B73-chr1_219552121	9.67882e-05	MetOnly
B73-chr1_28539892	0.000179085	MetP		B73-chr1_219726779	0.0361348	MetOnly
B73-chr1_28542443	5.32429e-07	MetP		B73-chr1_219788026	0.000677895	MetOnly
B73-chr1_28553845	0.0236255	MetOnly		B73-chr1_219816755	0.0124205	MetOnly
B73-chr1_28555296	0.0197309	MetOnly		B73-chr1_219816845	0.0106237	MetOnly
B73-chr1_28558588	0.00216095	MetOnly		B73-chr1_219952052	0.0094686	MetP
B73-chr1_28561295	0.0356924	MetOnly		B73-chr1_220080375	0.000346238	MetOnly
B73-chr1_28562118	9.99768e-06	MetP		B73-chr1_220204846	0.0384798	MetOnly
B73-chr1_28577377	1.09712e-08	MetOnly		B73-chr1_220217424	2.09856e-05	MetOnly
B73-chr1_28577484	0.00551735	MetOnly		B73-chr1_220217492	0.00314279	MetP
B73-chr1_28577614	0.032711	MetOnly		B73-chr1_220217621	6.04377e-07	MetOnly
B73-chr1_28618540	3.52023e-09	MetOnly		B73-chr1_220331306	0.00413723	MetP
B73-chr1_28618755	2.9396e-08	MetP		B73-chr1_220457689	0.0030651	MetOnly
B73-chr1_28618893	4.49264e-05	MetOnly		B73-chr1_220457953	0.0310965	MetOnly
B73-chr1_28618964	0.00100337	MetP		B73-chr1_220541019	0.00267481	MetP
B73-chr1_28619510	1.31332e-07	MetP		B73-chr1_220661959	0.0169338	MetOnly
B73-chr1_28619665	1.48018e-09	MetP		B73-chr1_220681109	0.000517022	MetP
B73-chr1_28756261	5.07355e-05	MetP		B73-chr1_220849320	0.00651299	MetOnly
B73-chr1_28799518	0.0138411	MetOnly		B73-chr1_221421710	0.000216617	MetP
B73-chr1_28891386	3.174e-05	MetP		B73-chr1_221657486	0.0313494	MetOnly
B73-chr1_28896722	0.00128943	MetOnly		B73-chr1_221766964	0.0372128	MetOnly
B73-chr1_28977034	0.0338449	MetOnly		B73-chr1_221792691	0.0467929	MetOnly
B73-chr1_29007791	0.00261523	MetOnly		B73-chr1_221793058	0.0478345	MetOnly
B73-chr1_29051800	0.0116968	MetOnly		B73-chr1_222250070	0.00482214	MetOnly
B73-chr1_29128170	0.0119673	MetOnly		B73-chr1_222529523	0.00564174	MetOnly
B73-chr1_29129446	0.0120939	MetOnly		B73-chr1_222781859	0.00145482	MetP
B73-chr1_29135463	1.20425e-09	MetOnly		B73-chr1_222782138	0.00252082	MetP
B73-chr1_29135540	5.31341e-06	MetOnly		B73-chr1_223636146	0.000516402	MetOnly
B73-chr1_29166237	4.68467e-06	MetP		B73-chr1_223911227	0.0104673	MetOnly
B73-chr1_29166335	0.005505	MetP		B73-chr1_224291578	0.00180187	MetP
B73-chr1_29166804	0.018292	MetOnly		B73-chr1_224332821	0.00189163	MetOnly
B73-chr1_29172123	0.00163224	MetP		B73-chr1_224371438	0.0111542	MetOnly
B73-chr1_29172246	0.00593626	MetOnly		B73-chr1_224738675	4.68723e-07	MetOnly
B73-chr1_29172796	0.0146574	MetOnly		B73-chr1_224965987	0.000298835	MetOnly
B73-chr1_29176219	0.026104	MetOnly		B73-chr1_225009861	4.86481e-05	MetOnly
B73-chr1_29219398	0.0441612	MetOnly		B73-chr1_225107903	0.0366462	MetOnly
B73-chr1_29230698	0.00756182	MetP		B73-chr1_225112445	0.00265078	MetOnly
B73-chr1_29231040	0.00483783	MetOnly		B73-chr1_225246189	0.0014923	MetOnly
B73-chr1_29236593	0.0112448	MetOnly		B73-chr1_225400147	0.0015761	MetOnly
B73-chr1_29240693	0.03724	MetOnly		B73-chr1_225739495	0.0293757	MetOnly
B73-chr1_29340790	0.0475892	MetOnly		B73-chr1_225739650	0.0106237	MetOnly
B73-chr1_29399069	0.00504101	MetP		B73-chr1_226177852	0.00302395	MetOnly
B73-chr1_29399141	0.00337865	MetP		B73-chr1_226222550	0.000335907	MetOnly
B73-chr1_29512421	0.0018985	MetOnly		B73-chr1_226422260	6.38202e-05	MetP
B73-chr1_29513015	0.0113154	MetP		B73-chr1_227217172	0.00724222	MetP
B73-chr1_29513101	6.94161e-06	MetOnly		B73-chr1_227217317	0.000735223	MetOnly
B73-chr1_29516331	0.0395166	MetOnly		B73-chr1_227217434	0.0056222	MetOnly
B73-chr1_29563396	0.00670186	MetOnly		B73-chr1_227410879	2.36898e-06	MetP
B73-chr1_29593621	0.00245397	MetOnly		B73-chr1_227436819	5.91888e-05	MetP
B73-chr1_29649207	0.0476921	MetOnly		B73-chr1_227453725	0.00974046	MetOnly
B73-chr1_29678505	0.00313696	MetOnly		B73-chr1_227529888	0.0020234	MetP
B73-chr1_29678595	0.00333698	MetP		B73-chr1_227876963	0.000250433	MetOnly
B73-chr1_29678722	0.000532027	MetOnly		B73-chr1_228079857	0.0130182	MetOnly
B73-chr1_29679154	0.0236338	MetOnly		B73-chr1_228226555	0.000389405	MetOnly
B73-chr1_29708364	0.0253633	MetOnly		B73-chr1_228236419	0.00285371	MetP
B73-chr1_29742591	0.00906692	MetP		B73-chr1_228236540	0.000888374	MetOnly
B73-chr1_29850631	0.0223846	MetOnly		B73-chr1_228263127	0.0471366	MetOnly
B73-chr1_30201135	0.0339857	MetOnly		B73-chr1_228279164	0.00579066	MetOnly
B73-chr1_30201420	1.19462e-05	MetOnly		B73-chr1_228406778	6.91364e-05	MetOnly
B73-chr1_30240128	0.0490288	MetOnly		B73-chr1_228617565	0.0344416	MetOnly
B73-chr1_30277418	0.0187254	MetOnly		B73-chr1_228624871	5.34083e-07	MetP
B73-chr1_30279158	0.0137965	MetOnly		B73-chr1_228768539	0.0136554	MetOnly
B73-chr1_30320560	0.00151289	MetP		B73-chr1_228863214	0.0475113	MetOnly
B73-chr1_30332332	0.00709568	MetOnly		B73-chr1_229037944	1.72291e-05	MetOnly
B73-chr1_30332654	0.00173349	MetOnly		B73-chr1_229198393	0.00734835	MetOnly
B73-chr1_30333033	0.0215104	MetP		B73-chr1_229290024	0.000199643	MetP
B73-chr1_30334337	0.000238447	MetOnly		B73-chr1_229340054	0.0345713	MetP
B73-chr1_30337203	0.0103724	MetOnly		B73-chr1_229340141	0.018253	MetOnly
B73-chr1_30337526	1.37888e-05	MetOnly		B73-chr1_229348879	2.03041e-05	MetOnly
B73-chr1_30337632	0.0024194	MetOnly		B73-chr1_229418082	0.0212733	MetOnly
B73-chr1_30338266	0.000697472	MetOnly		B73-chr1_229486714	0.0445082	MetOnly
B73-chr1_30388266	0.010299	MetOnly		B73-chr1_229589024	0.0403808	MetOnly
B73-chr1_30487591	0.0296844	MetOnly		B73-chr1_229779359	0.023711	MetOnly
B73-chr1_30488015	0.0137996	MetOnly		B73-chr1_230109914	0.0299739	MetOnly
B73-chr1_30489342	7.22624e-05	MetOnly		B73-chr1_230312873	0.00062007	MetOnly
B73-chr1_30515951	0.0234914	MetOnly		B73-chr1_230355861	0.00140571	MetOnly
B73-chr1_30519296	0.00779069	MetOnly		B73-chr1_230611401	0.022508	MetOnly
B73-chr1_30523267	0.0394809	MetOnly		B73-chr1_230611641	0.000396842	MetP
B73-chr1_30608170	0.00579406	MetOnly		B73-chr1_230611747	5.78665e-06	MetOnly
B73-chr1_30608690	0.000666105	MetOnly		B73-chr1_230611900	0.00192347	MetOnly
B73-chr1_30637701	1.03515e-05	MetP		B73-chr1_230922119	0.000468549	MetOnly
B73-chr1_30638434	0.0118608	MetOnly		B73-chr1_230990263	0.00340989	MetP
B73-chr1_30676529	6.00662e-06	MetP		B73-chr1_231563070	0.0148029	MetP
B73-chr1_30744733	0.0199463	MetOnly		B73-chr1_231780979	0.0163743	MetP
B73-chr1_30786773	0.00574378	MetOnly		B73-chr1_232045630	0.0179155	MetOnly
B73-chr1_30786857	0.0481949	MetOnly		B73-chr1_232440528	0.00741381	MetOnly
B73-chr1_30911641	0.00707882	MetOnly		B73-chr1_232449955	0.00242916	MetOnly
B73-chr1_30911714	0.0011752	MetOnly		B73-chr1_233566601	0.0192744	MetOnly
B73-chr1_30916326	0.000560743	MetP		B73-chr1_233672548	0.0435206	MetOnly
B73-chr1_31043637	0.0329447	MetOnly		B73-chr1_233712408	5.8464e-06	MetOnly
B73-chr1_31052901	0.0140441	MetOnly		B73-chr1_233778059	0.0423509	MetOnly
B73-chr1_31537696	0.00460987	MetOnly		B73-chr1_233778765	0.00206239	MetP
B73-chr1_31741408	0.00509488	MetOnly		B73-chr1_233822820	0.049285	MetOnly
B73-chr1_31742118	0.0449908	MetOnly		B73-chr1_233822905	6.45044e-05	MetOnly
B73-chr1_31799958	0.0459578	MetOnly		B73-chr1_233823257	0.0175235	MetOnly
B73-chr1_31800993	0.0306077	MetOnly		B73-chr1_233823789	1.75584e-07	MetP
B73-chr1_31829830	0.0319588	MetOnly		B73-chr1_233823900	2.37387e-05	MetP
B73-chr1_31942329	0.00388323	MetOnly		B73-chr1_234060969	8.82117e-05	MetP
B73-chr1_31963857	0.00840014	MetOnly		B73-chr1_234070762	0.0280904	MetOnly
B73-chr1_31977262	0.0475511	MetOnly		B73-chr1_234074892	2.91604e-05	MetOnly
B73-chr1_31985866	0.0374857	MetOnly		B73-chr1_234121644	0.00218446	MetOnly
B73-chr1_31986365	3.05723e-05	MetOnly		B73-chr1_234153354	0.00287923	MetOnly
B73-chr1_31986649	0.0285148	MetOnly		B73-chr1_234693834	0.0465374	MetOnly
B73-chr1_31986902	0.0112293	MetOnly		B73-chr1_234720853	0.0176938	MetOnly
B73-chr1_32016941	0.0306508	MetOnly		B73-chr1_234835230	2.92094e-05	MetOnly
B73-chr1_32043442	0.0292777	MetP		B73-chr1_234865394	0.0264313	MetOnly
B73-chr1_32043514	8.30783e-09	MetOnly		B73-chr1_234918045	0.00920451	MetOnly
B73-chr1_32044633	0.0046812	MetP		B73-chr1_235076661	0.0498978	MetOnly
B73-chr1_32044798	0.00015919	MetOnly		B73-chr1_235276058	0.00761593	MetOnly
B73-chr1_32044908	0.000848519	MetP		B73-chr1_235365177	0.00198201	MetOnly
B73-chr1_32046331	0.0325528	MetP		B73-chr1_235367014	0.00520538	MetOnly
B73-chr1_32058471	0.0186782	MetOnly		B73-chr1_235367113	0.00108612	MetOnly
B73-chr1_32120270	0.000338628	MetOnly		B73-chr1_235367233	0.000171341	MetP
B73-chr1_32189461	0.00295332	MetP		B73-chr1_235681012	0.0120084	MetOnly
B73-chr1_32216958	0.0203272	MetOnly		B73-chr1_235867632	0.00287099	MetOnly
B73-chr1_32217604	0.033296	MetOnly		B73-chr1_235873328	0.000119052	MetOnly
B73-chr1_32219801	3.36582e-05	MetP		B73-chr1_236386404	0.0330409	MetOnly
B73-chr1_32551643	0.0460194	MetOnly		B73-chr1_236598247	0.036379	MetOnly
B73-chr1_32555273	0.0117299	MetOnly		B73-chr1_237100216	6.55781e-06	MetOnly
B73-chr1_32555697	0.0326477	MetOnly		B73-chr1_237418134	0.0144139	MetOnly
B73-chr1_32583808	0.0114279	MetOnly		B73-chr1_238213999	0.000484107	MetOnly
B73-chr1_32583938	0.000385765	MetOnly		B73-chr1_238233858	0.00137494	MetP
B73-chr1_32585296	0.00553217	MetP		B73-chr1_238252454	6.60219e-06	MetOnly
B73-chr1_32589104	0.0198289	MetOnly		B73-chr1_238443286	0.0386213	MetOnly
B73-chr1_32623986	0.0120093	MetOnly		B73-chr1_238695796	0.000129956	MetOnly
B73-chr1_32624059	3.0863e-06	MetP		B73-chr1_239974031	0.00157475	MetP
B73-chr1_32624168	3.1283e-05	MetOnly		B73-chr1_240026701	0.0109269	MetOnly
B73-chr1_32624240	0.0378077	MetOnly		B73-chr1_242061314	0.0175798	MetOnly
B73-chr1_32624758	0.000481099	MetP		B73-chr1_242524844	0.0167534	MetOnly
B73-chr1_32625397	0.0207949	MetOnly		B73-chr1_243266172	0.0171742	MetOnly
B73-chr1_32625466	0.0314086	MetOnly		B73-chr1_243640658	0.0395922	MetOnly
B73-chr1_32725809	0.0133375	MetOnly		B73-chr1_244048524	0.044316	MetOnly
B73-chr1_32726002	0.0040464	MetOnly		B73-chr1_244905135	0.0170032	MetP
B73-chr1_32726175	0.0332379	MetOnly		B73-chr1_245129576	0.0348339	MetOnly
B73-chr1_32731612	1.41112e-05	MetOnly		B73-chr1_245151033	0.0151129	MetOnly
B73-chr1_32731685	4.8889e-05	MetP		B73-chr1_245687317	0.00192065	MetOnly
B73-chr1_32736850	0.00697651	MetOnly		B73-chr1_245687642	2.41675e-06	MetOnly
B73-chr1_32806482	0.033299	MetOnly		B73-chr1_245793843	0.00409146	MetOnly
B73-chr1_32807351	0.0435635	MetOnly		B73-chr1_245897142	0.00949297	MetOnly
B73-chr1_32811524	0.00798219	MetOnly		B73-chr1_245927079	4.32472e-06	MetP
B73-chr1_32813274	0.00160185	MetOnly		B73-chr1_245927185	1.58697e-07	MetOnly
B73-chr1_32813416	1.24692e-09	MetOnly		B73-chr1_246561314	3.46746e-07	MetOnly
B73-chr1_32814923	0.00115478	MetOnly		B73-chr1_246594678	0.0359334	MetOnly
B73-chr1_32839539	6.7652e-05	MetOnly		B73-chr1_246594920	0.00608473	MetOnly
B73-chr1_32839616	9.16714e-06	MetP		B73-chr1_246605316	0.00559039	MetOnly
B73-chr1_32839693	2.29709e-05	MetOnly		B73-chr1_246611186	0.00126913	MetOnly
B73-chr1_32839786	0.000501048	MetOnly		B73-chr1_247903263	0.01194	MetOnly
B73-chr1_32843123	0.0159772	MetOnly		B73-chr1_248242497	0.0150867	MetP
B73-chr1_32865977	4.89278e-06	MetP		B73-chr1_248539212	0.0133822	MetOnly
B73-chr1_32866184	3.70101e-05	MetOnly		B73-chr1_248597828	3.01902e-05	MetOnly
B73-chr1_32866281	0.00427549	MetOnly		B73-chr1_248673430	0.00307686	MetP
B73-chr1_32970859	0.0252761	MetOnly		B73-chr1_248673652	8.83587e-05	MetP
B73-chr1_32971002	0.0219798	MetOnly		B73-chr1_248716309	0.00203986	MetOnly
B73-chr1_32973529	0.00464561	MetOnly		B73-chr1_249131774	2.2847e-05	MetOnly
B73-chr1_32973663	0.0182734	MetOnly		B73-chr1_249443013	0.000201232	MetP
B73-chr1_32973795	0.000795396	MetOnly		B73-chr1_250020152	0.00381935	MetOnly
B73-chr1_32973899	0.000778447	MetOnly		B73-chr1_250258658	0.00131328	MetP
B73-chr1_32973988	0.00420842	MetOnly		B73-chr1_250552357	0.00570833	MetOnly
B73-chr1_32979513	0.0016682	MetP		B73-chr1_251130472	0.000864355	MetOnly
B73-chr1_32984074	0.0152223	MetOnly		B73-chr1_251367858	0.0153878	MetOnly
B73-chr1_33036319	0.00783322	MetP		B73-chr1_251425984	0.00367816	MetOnly
B73-chr1_33036418	0.0057165	MetP		B73-chr1_251504530	0.00100595	MetP
B73-chr1_33101406	0.0146924	MetP		B73-chr1_251532122	0.00954362	MetOnly
B73-chr1_33101664	2.52434e-05	MetOnly		B73-chr1_251616183	0.00295649	MetOnly
B73-chr1_33102069	0.00545868	MetOnly		B73-chr1_251867089	0.0246021	MetOnly
B73-chr1_33103442	0.0213583	MetOnly		B73-chr1_252046062	0.0490999	MetOnly
B73-chr1_33110390	0.00139312	MetP		B73-chr1_252168626	0.00925087	MetOnly
B73-chr1_33110464	0.00125627	MetOnly		B73-chr1_252192601	1.03344e-05	MetOnly
B73-chr1_33151474	0.0415442	MetP		B73-chr1_252193274	2.96008e-10	MetP
B73-chr1_33151895	4.59488e-07	MetOnly		B73-chr1_252193360	9.91069e-08	MetOnly
B73-chr1_33151979	0.000109547	MetOnly		B73-chr1_252335537	1.18655e-05	MetOnly
B73-chr1_33152332	0.0214048	MetOnly		B73-chr1_254202996	0.000944108	MetOnly
B73-chr1_33208980	0.0258955	MetOnly		B73-chr1_254206356	0.0342675	MetOnly
B73-chr1_33209149	0.0296251	MetOnly		B73-chr1_254309955	0.00179705	MetOnly
B73-chr1_33253563	0.000550903	MetP		B73-chr1_254454807	0.00414626	MetOnly
B73-chr1_33253990	0.0321003	MetOnly		B73-chr1_255015526	0.048599	MetOnly
B73-chr1_33254196	4.04901e-06	MetOnly		B73-chr1_255104414	0.0139595	MetOnly
B73-chr1_33254266	0.0109786	MetOnly		B73-chr1_255423341	0.000172107	MetOnly
B73-chr1_33254336	0.0380656	MetOnly		B73-chr1_255423472	6.49383e-06	MetOnly
B73-chr1_33258409	0.0398469	MetOnly		B73-chr1_255423556	0.028453	MetOnly
B73-chr1_33261090	0.0347016	MetOnly		B73-chr1_255460737	0.000188815	MetOnly
B73-chr1_33262297	0.0383426	MetOnly		B73-chr1_255461757	1.26824e-06	MetOnly
B73-chr1_33263748	3.43073e-07	MetP		B73-chr1_256568371	0.00266638	MetOnly
B73-chr1_33263850	5.87857e-06	MetOnly		B73-chr1_257062163	0.0291443	MetOnly
B73-chr1_33263944	0.00351732	MetOnly		B73-chr1_257066704	0.00517439	MetOnly
B73-chr1_33279447	0.0378298	MetOnly		B73-chr1_257594759	0.0173514	MetOnly
B73-chr1_33280924	5.25806e-05	MetOnly		B73-chr1_257913755	0.000793049	MetOnly
B73-chr1_33308669	0.00063305	MetOnly		B73-chr1_258169009	6.42416e-06	MetOnly
B73-chr1_33374125	0.021849	MetOnly		B73-chr1_258172680	0.00373316	MetOnly
B73-chr1_33374838	0.0341369	MetOnly		B73-chr1_258184534	4.75801e-05	MetP
B73-chr1_33408867	0.000253466	MetOnly		B73-chr1_258321983	0.0013227	MetP
B73-chr1_33409177	0.03485	MetOnly		B73-chr1_258324322	0.0333137	MetOnly
B73-chr1_33441257	0.013816	MetOnly		B73-chr1_258580287	0.0229707	MetOnly
B73-chr1_33441873	1.58652e-06	MetP		B73-chr1_258934185	0.00234842	MetOnly
B73-chr1_33449988	0.0171711	MetOnly		B73-chr1_259352014	0.0064079	MetOnly
B73-chr1_33460947	0.0293453	MetOnly		B73-chr1_259731156	0.0452647	MetOnly
B73-chr1_33515291	0.0125927	MetOnly		B73-chr1_259746629	0.0056427	MetOnly
B73-chr1_33569751	0.0397548	MetOnly		B73-chr1_259855195	0.00459964	MetP
B73-chr1_33569864	0.021267	MetOnly		B73-chr1_260218052	0.000444479	MetP
B73-chr1_33610421	3.15552e-06	MetOnly		B73-chr1_260245698	0.00749633	MetOnly
B73-chr1_33610546	0.0208183	MetOnly		B73-chr1_260247133	0.0313567	MetOnly
B73-chr1_33610969	0.00352516	MetP		B73-chr1_260399263	0.0241672	MetOnly
B73-chr1_33611155	1.6776e-05	MetP		B73-chr1_260544664	0.0390634	MetOnly
B73-chr1_33656584	0.0225824	MetOnly		B73-chr1_260709683	0.00635889	MetOnly
B73-chr1_33657984	0.0184831	MetOnly		B73-chr1_260710171	0.0227274	MetOnly
B73-chr1_33660966	0.0102515	MetP		B73-chr1_260710834	0.0412256	MetOnly
B73-chr1_33800419	0.0256716	MetOnly		B73-chr1_260932013	0.0289198	MetOnly
B73-chr1_33805766	0.00105645	MetOnly		B73-chr1_261028227	0.048318	MetOnly
B73-chr1_33805903	2.00161e-11	MetP		B73-chr1_261729460	0.00319953	MetOnly
B73-chr1_33813793	0.0190863	MetOnly		B73-chr1_261729656	0.00719659	MetP
B73-chr1_33814123	0.000952929	MetP		B73-chr1_261792679	0.0192549	MetP
B73-chr1_33814365	0.0497195	MetOnly		B73-chr1_262492973	0.000133094	MetOnly
B73-chr1_33815687	0.0107445	MetOnly		B73-chr1_262493909	0.0274335	MetOnly
B73-chr1_33816156	0.0363604	MetOnly		B73-chr1_263079035	8.27807e-06	MetP
B73-chr1_33865274	0.00736698	MetOnly		B73-chr1_263086980	0.00197154	MetP
B73-chr1_33969878	0.0168099	MetOnly		B73-chr1_263477635	0.00342293	MetOnly
B73-chr1_33972695	2.85672e-10	MetP		B73-chr1_264035806	9.64643e-05	MetOnly
B73-chr1_34084886	0.0155762	MetOnly		B73-chr1_264330262	0.00210017	MetOnly
B73-chr1_34125141	0.0199558	MetOnly		B73-chr1_264330480	9.38849e-05	MetOnly
B73-chr1_34125550	0.000431364	MetOnly		B73-chr1_264511665	0.000352271	MetP
B73-chr1_34133753	0.00876154	MetOnly		B73-chr1_264889461	0.00440891	MetOnly
B73-chr1_34287582	0.00192266	MetOnly		B73-chr1_264934260	0.00912495	MetOnly
B73-chr1_34315317	0.00308674	MetP		B73-chr1_264934707	0.00234851	MetP
B73-chr1_34315847	0.00159294	MetP		B73-chr1_264979004	0.0153226	MetOnly
B73-chr1_34315955	0.00588119	MetOnly		B73-chr1_265137049	0.00262567	MetOnly
B73-chr1_34317986	0.0443667	MetOnly		B73-chr1_265191187	0.00111045	MetOnly
B73-chr1_34331573	0.000160909	MetOnly		B73-chr1_265191377	0.000568207	MetOnly
B73-chr1_34331707	0.000265487	MetP		B73-chr1_265449762	0.0416298	MetP
B73-chr1_34331813	0.000762015	MetOnly		B73-chr1_265542992	4.46551e-06	MetOnly
B73-chr1_34333333	0.0337654	MetOnly		B73-chr1_265544542	0.00444834	MetOnly
B73-chr1_34535655	0.0120119	MetOnly		B73-chr1_265810195	0.0478276	MetOnly
B73-chr1_34548132	2.5991e-05	MetP		B73-chr1_266370360	0.0481146	MetOnly
B73-chr1_34550051	0.00378157	MetOnly		B73-chr1_266477749	0.00191458	MetOnly
B73-chr1_34557590	0.00309226	MetOnly		B73-chr1_267216381	0.0228561	MetOnly
B73-chr1_34558358	0.00285932	MetP		B73-chr1_267635184	0.0199586	MetOnly
B73-chr1_34651229	0.0343756	MetOnly		B73-chr1_267921575	5.92911e-06	MetP
B73-chr1_34742832	0.0325679	MetOnly		B73-chr1_268189993	9.38446e-06	MetP
B73-chr1_34756062	0.0307856	MetOnly		B73-chr1_268275400	0.0172227	MetOnly
B73-chr1_34756238	0.00442466	MetOnly		B73-chr1_268313127	7.37315e-05	MetP
B73-chr1_34761960	0.000505435	MetOnly		B73-chr1_268646553	0.00599955	MetP
B73-chr1_34829145	0.000103412	MetP		B73-chr1_268855099	0.00140568	MetOnly
B73-chr1_34868294	0.0484811	MetOnly		B73-chr1_269075860	0.0141371	MetOnly
B73-chr1_34879940	0.037379	MetOnly		B73-chr1_269106563	0.00074453	MetP
B73-chr1_34883224	0.0324623	MetOnly		B73-chr1_269155587	0.0406495	MetOnly
B73-chr1_34895301	0.000224122	MetP		B73-chr1_269167777	0.00140975	MetP
B73-chr1_34895874	0.00382274	MetOnly		B73-chr1_269195263	0.0309301	MetOnly
B73-chr1_34895945	0.0408444	MetOnly		B73-chr1_269603629	0.00376853	MetOnly
B73-chr1_34922876	0.0357024	MetOnly		B73-chr1_270226254	0.0010845	MetOnly
B73-chr1_34923397	0.0399826	MetOnly		B73-chr1_270226441	0.00104142	MetP
B73-chr1_34923749	0.0126832	MetOnly		B73-chr1_270282747	0.0114994	MetOnly
B73-chr1_34929810	0.0192438	MetOnly		B73-chr1_270283402	0.000565096	MetOnly
B73-chr1_35114714	0.022239	MetOnly		B73-chr1_270825641	0.00531509	MetOnly
B73-chr1_35114804	0.0374465	MetOnly		B73-chr1_270831665	0.00409595	MetOnly
B73-chr1_35122334	0.0448541	MetOnly		B73-chr1_271135606	0.00818153	MetOnly
B73-chr1_35141320	0.0117386	MetOnly		B73-chr1_271466688	0.0296344	MetOnly
B73-chr1_35182565	0.000481632	MetOnly		B73-chr1_271466766	0.000452639	MetOnly
B73-chr1_35262796	0.0242656	MetOnly		B73-chr1_271997110	0.028301	MetOnly
B73-chr1_35486479	0.0182047	MetOnly		B73-chr1_272067709	0.0148552	MetOnly
B73-chr1_35486692	1.50918e-05	MetP		B73-chr1_272104080	4.86047e-10	MetP
B73-chr1_35486764	0.00185704	MetP		B73-chr1_272104201	1.3583e-06	MetOnly
B73-chr1_35499407	0.00749248	MetOnly		B73-chr1_272104483	0.00457715	MetOnly
B73-chr1_35516945	0.00845573	MetOnly		B73-chr1_272105074	0.00333763	MetOnly
B73-chr1_35685844	0.025601	MetOnly		B73-chr1_272105281	0.0401073	MetOnly
B73-chr1_35685997	0.00427097	MetOnly		B73-chr1_272261347	0.0110979	MetOnly
B73-chr1_35686099	0.000531283	MetOnly		B73-chr1_272648967	0.0499533	MetOnly
B73-chr1_35692037	0.0432383	MetOnly		B73-chr1_272699990	0.00107246	MetP
B73-chr1_35697368	0.0430254	MetOnly		B73-chr1_273596757	0.020146	MetOnly
B73-chr1_35712274	0.041551	MetOnly		B73-chr1_273601181	0.00217944	MetOnly
B73-chr1_35721476	0.0175315	MetOnly		B73-chr1_273926643	0.00212889	MetOnly
B73-chr1_35722247	0.0328335	MetOnly		B73-chr1_274491891	0.00244455	MetOnly
B73-chr1_35723693	0.0139112	MetOnly		B73-chr1_275441953	0.00679828	MetOnly
B73-chr1_35752163	0.00184779	MetOnly		B73-chr1_275442038	0.013914	MetOnly
B73-chr1_35756489	7.77212e-06	MetOnly		B73-chr1_275442144	0.0422285	MetOnly
B73-chr1_35762005	4.76569e-05	MetOnly		B73-chr1_275456131	6.82026e-06	MetOnly
B73-chr1_35836348	0.0421084	MetOnly		B73-chr1_275636465	0.0259387	MetOnly
B73-chr1_35838024	0.0197863	MetOnly		B73-chr1_275820334	0.0184417	MetOnly
B73-chr1_35838102	0.0279326	MetOnly		B73-chr1_275822360	6.25052e-06	MetOnly
B73-chr1_35938376	0.0255114	MetOnly		B73-chr1_275831643	0.0333562	MetOnly
B73-chr1_35975027	0.0327719	MetOnly		B73-chr1_275885641	0.00407217	MetOnly
B73-chr1_36149867	0.0283087	MetOnly		B73-chr1_275885764	0.000273806	MetOnly
B73-chr1_36149947	0.0491142	MetOnly		B73-chr1_276949190	0.000810353	MetOnly
B73-chr1_36179879	0.000653384	MetOnly		B73-chr1_276949332	0.00743536	MetOnly
B73-chr1_36180121	0.0065382	MetOnly		B73-chr1_277093236	0.0408714	MetOnly
B73-chr1_36186476	0.0300527	MetOnly		B73-chr1_277190798	0.042277	MetOnly
B73-chr1_36190716	0.0433061	MetOnly		B73-chr1_277227168	0.0182805	MetOnly
B73-chr1_36280719	0.00554916	MetOnly		B73-chr1_277229298	0.00469318	MetOnly
B73-chr1_36284500	0.000736795	MetOnly		B73-chr1_277249859	0.00631564	MetOnly
B73-chr1_36284568	0.0313491	MetOnly		B73-chr1_277249946	1.32254e-05	MetOnly
B73-chr1_36285951	0.00369306	MetOnly		B73-chr1_277261293	0.012538	MetOnly
B73-chr1_36427611	0.0064985	MetP		B73-chr1_277262276	0.00943807	MetOnly
B73-chr1_36428419	0.0298735	MetOnly		B73-chr1_277353520	0.0184065	MetOnly
B73-chr1_36519844	0.00115443	MetP		B73-chr1_277375712	0.00388694	MetP
B73-chr1_36624749	2.57784e-07	MetP		B73-chr1_277833840	0.0497311	MetOnly
B73-chr1_36624838	0.0259395	MetOnly		B73-chr1_278828275	0.00105161	MetOnly
B73-chr1_36624997	4.13768e-08	MetP		B73-chr1_278828414	0.00024909	MetOnly
B73-chr1_36625182	0.000642639	MetOnly		B73-chr1_278897532	0.0276532	MetOnly
B73-chr1_36625732	8.59919e-06	MetOnly		B73-chr1_278970569	0.0242864	MetOnly
B73-chr1_36676041	3.61407e-05	MetOnly		B73-chr1_279105481	0.0359342	MetOnly
B73-chr1_36676137	0.00434303	MetOnly		B73-chr1_279388838	0.0184324	MetOnly
B73-chr1_36682682	0.000237831	MetOnly		B73-chr1_279586662	0.0434018	MetOnly
B73-chr1_36754844	0.000241525	MetOnly		B73-chr1_279983506	1.77449e-05	MetOnly
B73-chr1_36754940	3.66437e-07	MetOnly		B73-chr1_280387081	0.00616241	MetOnly
B73-chr1_36841254	0.000639265	MetOnly		B73-chr1_280892734	9.23545e-05	MetOnly
B73-chr1_36841883	0.0167367	MetOnly		B73-chr1_281629066	5.51847e-05	MetOnly
B73-chr1_36858119	3.41239e-05	MetOnly		B73-chr1_281629246	0.0223438	MetOnly
B73-chr1_37026640	0.0319861	MetOnly		B73-chr1_281660020	0.0162799	MetOnly
B73-chr1_37026725	0.00994744	MetOnly		B73-chr1_281670793	0.0497311	MetOnly
B73-chr1_37028113	0.000138731	MetP		B73-chr1_281679887	0.00127989	MetOnly
B73-chr1_37052811	2.18554e-07	MetOnly		B73-chr1_281782013	0.00975974	MetP
B73-chr1_37056641	0.0087085	MetOnly		B73-chr1_282290091	0.0027526	MetP
B73-chr1_37057535	0.0064627	MetOnly		B73-chr1_282326646	0.00658536	MetOnly
B73-chr1_37059139	0.00820566	MetP		B73-chr1_282327122	0.000943732	MetOnly
B73-chr1_37059229	0.0259058	MetOnly		B73-chr1_282643145	0.0260308	MetP
B73-chr1_37071530	0.0177869	MetOnly		B73-chr1_282728958	0.00679867	MetOnly
B73-chr1_37080987	0.000178927	MetOnly		B73-chr1_282762230	4.36546e-05	MetP
B73-chr1_37157321	0.0470359	MetOnly		B73-chr1_282771335	0.00232094	MetOnly
B73-chr1_37254224	7.40754e-06	MetOnly		B73-chr1_282774825	0.0308589	MetOnly
B73-chr1_37254328	1.70166e-05	MetOnly		B73-chr1_282909831	0.000370967	MetOnly
B73-chr1_37254395	0.00202827	MetOnly		B73-chr1_282940919	0.0454764	MetOnly
B73-chr1_37254512	0.000239439	MetOnly		B73-chr1_282941025	0.00196852	MetOnly
B73-chr1_37484473	0.0226033	MetOnly		B73-chr1_283091469	0.00268793	MetOnly
B73-chr1_37493976	0.0282256	MetOnly		B73-chr1_283091728	0.00269319	MetOnly
B73-chr1_37625215	0.0124418	MetOnly		B73-chr1_283335540	0.0132736	MetOnly
B73-chr1_37654090	0.0321497	MetOnly		B73-chr1_283337667	0.0334598	MetOnly
B73-chr1_37664011	3.2146e-05	MetOnly		B73-chr1_283510407	0.00103185	MetOnly
B73-chr1_37811124	0.000118057	MetP		B73-chr1_283837518	0.00297738	MetP
B73-chr1_37820042	0.0398048	MetOnly		B73-chr1_284464256	0.0439865	MetOnly
B73-chr1_37970165	0.017526	MetP		B73-chr1_284563528	0.0366009	MetOnly
B73-chr1_37970301	3.907e-05	MetP		B73-chr1_284573917	0.00836738	MetOnly
B73-chr1_37970528	0.000262651	MetP		B73-chr1_285095390	0.000223932	MetP
B73-chr1_38034248	1.81439e-06	MetOnly		B73-chr1_285108615	0.000995216	MetOnly
B73-chr1_38103657	0.00668739	MetOnly		B73-chr1_285108883	0.0452183	MetOnly
B73-chr1_38104241	0.000140943	MetOnly		B73-chr1_285754463	0.0020234	MetP
B73-chr1_38104563	0.0295263	MetOnly		B73-chr1_285871297	0.0467949	MetOnly
B73-chr1_38109126	0.000128087	MetOnly		B73-chr1_285879817	0.000934543	MetOnly
B73-chr1_38136961	0.000205124	MetP		B73-chr1_286023121	0.0228151	MetOnly
B73-chr1_38157292	0.0416898	MetOnly		B73-chr1_286293252	0.00837413	MetOnly
B73-chr1_38174714	0.0123758	MetP		B73-chr1_286294514	0.0331569	MetOnly
B73-chr1_38184102	0.00272648	MetOnly		B73-chr1_286295704	0.000304659	MetOnly
B73-chr1_38184249	3.77004e-05	MetP		B73-chr1_286385400	8.57571e-09	MetP
B73-chr1_38184326	0.028398	MetP		B73-chr1_286392027	0.005232	MetOnly
B73-chr1_38223002	0.000589494	MetP		B73-chr1_286396018	0.00695888	MetP
B73-chr1_38257235	0.00830811	MetP		B73-chr1_286541972	0.00028017	MetP
B73-chr1_38274968	0.0167995	MetOnly		B73-chr1_286674813	0.000660482	MetOnly
B73-chr1_38480061	0.0204478	MetP		B73-chr1_286706552	0.00738162	MetOnly
B73-chr1_38545858	0.000182574	MetOnly		B73-chr1_286709881	0.0424381	MetOnly
B73-chr1_38552995	0.00440882	MetOnly		B73-chr1_287000545	0.000314195	MetP
B73-chr1_38576106	0.0241138	MetOnly		B73-chr1_287014262	0.0295292	MetOnly
B73-chr1_38666921	0.000668335	MetOnly		B73-chr1_287029653	4.50379e-05	MetP
B73-chr1_38667300	0.00976149	MetOnly		B73-chr1_287031115	0.000542648	MetOnly
B73-chr1_38788324	0.00203674	MetP		B73-chr1_287396736	0.014962	MetOnly
B73-chr1_38789982	0.00377573	MetOnly		B73-chr1_287396964	0.00446363	MetOnly
B73-chr1_38791050	1.71637e-05	MetOnly		B73-chr1_287429953	0.0152723	MetP
B73-chr1_38791157	2.04079e-05	MetOnly		B73-chr1_287559599	0.0123951	MetOnly
B73-chr1_38791270	0.000210833	MetOnly		B73-chr1_287618754	0.0142137	MetOnly
B73-chr1_38797784	0.00778909	MetOnly		B73-chr1_287618880	0.0256316	MetOnly
B73-chr1_38797887	0.0331547	MetOnly		B73-chr1_287619037	0.00814565	MetOnly
B73-chr1_38798479	0.0019304	MetOnly		B73-chr1_287900434	0.0128522	MetOnly
B73-chr1_38808266	0.013616	MetOnly		B73-chr1_287998739	0.00550183	MetOnly
B73-chr1_38813656	0.000347741	MetOnly		B73-chr1_288112732	0.00157572	MetOnly
B73-chr1_38935712	0.0327808	MetOnly		B73-chr1_288562537	0.0113135	MetOnly
B73-chr1_38935917	0.0330366	MetOnly		B73-chr1_288569879	0.0234336	MetOnly
B73-chr1_38936537	0.000139506	MetOnly		B73-chr1_288668362	0.022149	MetOnly
B73-chr1_38936652	1.83109e-05	MetP		B73-chr1_288750641	0.0438464	MetOnly
B73-chr1_38979522	0.0389377	MetOnly		B73-chr1_289257268	0.0361167	MetOnly
B73-chr1_38994716	0.0289145	MetOnly		B73-chr1_289259290	0.00156491	MetOnly
B73-chr1_39001140	0.0372434	MetOnly		B73-chr1_289287040	0.00772456	MetOnly
B73-chr1_39001372	2.06412e-05	MetP		B73-chr1_289288235	0.000500499	MetP
B73-chr1_39044587	0.000465158	MetOnly		B73-chr1_289288317	0.000581867	MetP
B73-chr1_39045237	0.00724771	MetP		B73-chr1_289558269	0.0372295	MetOnly
B73-chr1_39067655	0.00760081	MetOnly		B73-chr1_289562473	4.41274e-05	MetOnly
B73-chr1_39146565	0.0135549	MetOnly		B73-chr1_289562564	0.00598111	MetP
B73-chr1_39146666	2.03521e-06	MetP		B73-chr1_289613290	0.00497169	MetOnly
B73-chr1_39146928	0.0227586	MetP		B73-chr1_289715477	0.0474863	MetOnly
B73-chr1_39168991	0.00126882	MetP		B73-chr1_289715646	0.00305877	MetOnly
B73-chr1_39169790	0.00776543	MetOnly		B73-chr1_289867298	0.0368464	MetOnly
B73-chr1_39175215	0.00689085	MetOnly		B73-chr1_289870383	0.00186988	MetOnly
B73-chr1_39175441	0.0228827	MetOnly		B73-chr1_290099975	0.000571357	MetOnly
B73-chr1_39238312	0.0291685	MetOnly		B73-chr1_290359804	0.0201463	MetP
B73-chr1_39253608	0.0201618	MetOnly		B73-chr1_290409798	0.0240797	MetOnly
B73-chr1_39323698	0.0019719	MetOnly		B73-chr1_290551276	0.00934717	MetP
B73-chr1_39333049	0.00651151	MetOnly		B73-chr1_290748195	0.00178095	MetOnly
B73-chr1_39333300	0.0199506	MetOnly		B73-chr1_291888227	0.00445919	MetOnly
B73-chr1_39587383	0.0441155	MetOnly		B73-chr1_291890671	0.0118072	MetOnly
B73-chr1_39587481	0.00598735	MetOnly		B73-chr1_291904622	0.000103147	MetP
B73-chr1_39613406	2.88617e-05	MetOnly		B73-chr1_291932325	0.0239124	MetOnly
B73-chr1_39613481	5.39024e-05	MetOnly		B73-chr1_292130351	0.00199927	MetOnly
B73-chr1_39681250	0.00724751	MetOnly		B73-chr1_292317245	0.0326752	MetOnly
B73-chr1_39681353	0.0086915	MetOnly		B73-chr1_292577234	0.00869177	MetOnly
B73-chr1_39682405	0.00213065	MetOnly		B73-chr1_292608032	0.0371936	MetOnly
B73-chr1_39682808	0.0013472	MetOnly		B73-chr1_292725243	0.0164297	MetOnly
B73-chr1_39688047	0.0451645	MetOnly		B73-chr1_292765558	0.0202702	MetOnly
B73-chr1_39690514	0.00108096	MetOnly		B73-chr1_292823990	0.00227557	MetP
B73-chr1_39693195	0.000256641	MetOnly		B73-chr1_293004336	0.0164867	MetOnly
B73-chr1_39694177	0.00478663	MetOnly		B73-chr1_293016087	0.0431021	MetOnly
B73-chr1_39696282	0.0168918	MetOnly		B73-chr1_293132104	0.0117144	MetOnly
B73-chr1_39838435	0.000367675	MetOnly		B73-chr1_293132268	0.028371	MetOnly
B73-chr1_39842471	0.00720567	MetOnly		B73-chr1_293142836	0.000799022	MetOnly
B73-chr1_39846320	0.00449544	MetOnly		B73-chr1_293145142	0.0156083	MetOnly
B73-chr1_39853910	0.0043595	MetOnly		B73-chr1_293527928	0.0228683	MetOnly
B73-chr1_39853982	0.00437048	MetOnly		B73-chr1_294088794	0.000694702	MetP
B73-chr1_39858190	2.80288e-06	MetOnly		B73-chr1_294100069	0.000158315	MetOnly
B73-chr1_39863184	0.0107297	MetOnly		B73-chr1_294100498	0.0126427	MetOnly
B73-chr1_39935220	0.00108474	MetP		B73-chr1_294250375	0.000811873	MetOnly
B73-chr1_39988746	0.00198374	MetP		B73-chr1_294255653	0.00458036	MetOnly
B73-chr1_40002769	0.00644843	MetOnly		B73-chr1_294725291	0.037888	MetOnly
B73-chr1_40135854	0.0023838	MetOnly		B73-chr1_295329115	0.000372409	MetP
B73-chr1_40171664	0.00822467	MetOnly		B73-chr1_295344965	0.00424992	MetOnly
B73-chr1_40177299	0.0191889	MetOnly		B73-chr1_295586319	0.00532568	MetOnly
B73-chr1_40182884	0.000727517	MetP		B73-chr1_295714087	0.0064093	MetOnly
B73-chr1_40195727	0.000321201	MetOnly		B73-chr1_295714289	0.00233617	MetOnly
B73-chr1_40195848	6.15797e-05	MetOnly		B73-chr1_295714404	0.00128929	MetOnly
B73-chr1_40195940	0.0305747	MetOnly		B73-chr1_295908180	9.57006e-06	MetOnly
B73-chr1_40196540	0.0169004	MetOnly		B73-chr1_296099608	0.0290165	MetOnly
B73-chr1_40341329	0.000154189	MetOnly		B73-chr1_296100727	0.0271905	MetOnly
B73-chr1_40350321	0.00392362	MetOnly		B73-chr1_296181328	0.0466933	MetOnly
B73-chr1_40368230	0.0019747	MetOnly		B73-chr1_296212975	5.71044e-08	MetOnly
B73-chr1_40368449	0.0249209	MetOnly		B73-chr1_296228576	1.5926e-05	MetP
B73-chr1_40368541	0.00882367	MetOnly		B73-chr1_296256522	0.000687413	MetOnly
B73-chr1_40369824	0.0002266	MetOnly		B73-chr1_296259342	8.27217e-06	MetOnly
B73-chr1_40378939	0.0246789	MetOnly		B73-chr1_296607800	0.000503265	MetOnly
B73-chr1_40379093	0.0291046	MetOnly		B73-chr1_296698534	0.00147117	MetOnly
B73-chr1_40380161	0.0043839	MetOnly		B73-chr1_297172018	0.0447492	MetOnly
B73-chr1_40380443	0.0139814	MetOnly		B73-chr1_297226851	0.0385316	MetOnly
B73-chr1_40380605	0.00446018	MetOnly		B73-chr1_297246035	0.0155507	MetOnly
B73-chr1_40457143	0.000108246	MetP		B73-chr1_297311931	0.00147392	MetP
B73-chr1_40457320	0.00448773	MetOnly		B73-chr1_297312516	0.000369055	MetOnly
B73-chr1_40512127	0.00422967	MetP		B73-chr1_297833202	0.0272289	MetOnly
B73-chr1_40512700	0.0435917	MetOnly		B73-chr1_297958513	0.0399486	MetOnly
B73-chr1_40524320	0.000790397	MetOnly		B73-chr1_298111988	0.0155007	MetOnly
B73-chr1_40524701	0.0202232	MetOnly		B73-chr1_298117191	0.0311553	MetOnly
B73-chr1_40695424	0.0129578	MetOnly		B73-chr1_298128952	0.00975492	MetOnly
B73-chr1_40695822	0.0306375	MetOnly		B73-chr1_298272269	0.00775577	MetOnly
B73-chr1_40719412	1.57678e-09	MetOnly		B73-chr1_298678653	0.037851	MetOnly
B73-chr1_40719478	4.31589e-06	MetP		B73-chr1_298896560	0.00497887	MetOnly
B73-chr1_40831426	0.0092067	MetOnly		B73-chr1_298933877	0.0176044	MetP
B73-chr1_40870450	0.000671248	MetOnly		B73-chr1_300062894	0.0323428	MetOnly
B73-chr1_40870736	0.00558411	MetOnly		B73-chr1_300085966	0.00414041	MetOnly
B73-chr1_40871291	0.0380481	MetOnly		B73-chr1_300195289	1.98515e-08	MetOnly
B73-chr1_40871492	0.0284427	MetOnly		B73-chr1_300420946	0.00948612	MetOnly
B73-chr1_40873235	0.0136573	MetOnly		B73-chr1_300490151	0.0425386	MetOnly
B73-chr1_40948663	9.40301e-05	MetOnly		B73-chr1_300491015	0.000351736	MetOnly
B73-chr1_40948731	0.0168174	MetOnly		B73-chr1_300492913	0.00364245	MetOnly
B73-chr1_41010124	0.00380091	MetP		B73-chr1_300599579	0.0177969	MetOnly
B73-chr1_41010266	0.0135114	MetOnly		B73-chr1_300935014	0.00254035	MetOnly
B73-chr1_41010335	0.0128103	MetOnly		B73-chr1_300944381	0.003139	MetOnly
B73-chr1_41028839	0.0102008	MetOnly		B73-chr1_301118683	0.0193304	MetP
B73-chr1_41031478	0.0114382	MetOnly		B73-chr1_301128194	0.00419616	MetOnly
B73-chr1_41031745	0.020536	MetOnly		B73-chr1_301128667	0.0168262	MetP
B73-chr1_41034422	6.62688e-05	MetOnly		B73-chr1_301128924	0.000701991	MetOnly
B73-chr1_41034504	0.00472632	MetOnly		B73-chr1_301133492	0.000333644	MetP
B73-chr1_41034845	0.0041393	MetOnly		B73-chr1_301599222	0.00640318	MetOnly
B73-chr1_41144183	0.00412154	MetOnly		B73-chr1_302241176	0.0452946	MetOnly
B73-chr1_41146398	0.0402608	MetOnly		B73-chr1_302243821	0.0355061	MetOnly
B73-chr1_41146793	5.87314e-06	MetP		B73-chr1_302404046	0.0292632	MetOnly
B73-chr1_41146873	5.45262e-06	MetOnly		B73-chr1_302445375	0.000421293	MetOnly
B73-chr1_41164725	0.0413425	MetOnly		B73-chr1_302826647	0.00210277	MetOnly
B73-chr1_41165663	8.60908e-05	MetOnly		B73-chr1_302942579	0.0456233	MetOnly
B73-chr1_41172442	0.00442449	MetOnly		B73-chr1_303138276	0.0207995	MetOnly
B73-chr1_41276150	0.00567762	MetOnly		B73-chr1_303589083	2.11087e-05	MetOnly
B73-chr1_41276279	0.00428222	MetOnly		B73-chr1_303589150	0.000314195	MetOnly
B73-chr1_41276396	0.0145749	MetOnly		B73-chr1_303598786	0.00203985	MetOnly
B73-chr1_41297380	0.0432859	MetP		B73-chr1_303603288	0.00091025	MetOnly
B73-chr1_41297450	0.0434418	MetOnly		B73-chr1_303642878	0.0281893	MetOnly
B73-chr1_41297805	0.0167931	MetOnly		B73-chr1_303645076	0.0194088	MetOnly
B73-chr1_41297940	0.00299025	MetOnly		B73-chr1_303783687	0.000236873	MetOnly
B73-chr1_41301979	0.00674869	MetOnly		B73-chr1_303971016	0.000524331	MetP
B73-chr1_41302114	0.0145954	MetOnly		B73-chr1_304455976	0.0014694	MetOnly
B73-chr1_41374552	0.00326244	MetP		B73-chr1_304456044	1.26287e-05	MetOnly
B73-chr1_41378536	3.28194e-05	MetOnly		B73-chr1_304715626	0.00185278	MetOnly
B73-chr1_41381158	0.0284651	MetOnly		B73-chr1_304810887	7.77394e-05	MetP
B73-chr1_41408651	0.0420532	MetOnly		B73-chr1_305031911	1.82835e-07	MetP
B73-chr1_41419394	0.000517839	MetP		B73-chr1_305081039	0.00453156	MetOnly
B73-chr1_41476841	0.00703498	MetOnly		B73-chr1_305223962	0.0154035	MetOnly
B73-chr1_41630252	0.000287205	MetOnly		B73-chr1_305261251	3.81883e-06	MetOnly
B73-chr1_41860524	0.0253017	MetOnly		B73-chr1_305278645	2.91012e-06	MetP
B73-chr1_41867672	0.0347264	MetOnly		B73-chr1_305284414	0.00783592	MetOnly
B73-chr1_41868469	0.049415	MetOnly		B73-chr1_305529712	0.0223559	MetOnly
B73-chr1_41967778	0.0152917	MetOnly		B73-chr1_305701305	0.000890245	MetP
B73-chr1_42007451	0.00215285	MetOnly		B73-chr1_305708538	0.00345069	MetP
B73-chr1_42007643	0.000139093	MetOnly		B73-chr1_306110059	0.00383765	MetOnly
B73-chr1_42007763	0.000501136	MetOnly		B73-chr1_306120663	0.0160789	MetP
B73-chr1_42008228	0.0363848	MetOnly		B73-chr1_306313347	0.0114345	MetOnly
B73-chr1_42016417	0.0032859	MetOnly		B73-chr1_306323964	0.00865742	MetOnly
B73-chr1_42030979	0.0361422	MetOnly		B73-chr1_306541489	0.0050286	MetOnly
B73-chr1_42338767	0.00761559	MetOnly		B73-chr1_306622268	0.0171769	MetOnly
B73-chr1_42339017	0.0474819	MetOnly		B73-chr1_307018789	0.0499269	MetOnly
B73-chr1_42339517	0.0128975	MetOnly		B73-chr1_307031887	9.91747e-07	MetP
B73-chr1_42358570	0.0405181	MetOnly		B73-chr1_307526166	0.00337557	MetOnly
B73-chr1_42363392	0.00468584	MetOnly		B73-chr1_307573635	0.0102342	MetOnly
B73-chr1_42364167	0.0187285	MetOnly		B73-chr1_307673603	0.0077157	MetOnly
B73-chr1_42364333	0.0032891	MetOnly		B73-chr2_89539	0.00101411	MetOnly
B73-chr1_42666010	0.00306352	MetOnly		B73-chr2_166767	0.00123611	MetOnly
B73-chr1_42670123	3.77818e-05	MetOnly		B73-chr2_167021	0.00105921	MetOnly
B73-chr1_42670738	0.000238843	MetP		B73-chr2_168470	5.97144e-07	MetOnly
B73-chr1_42704119	0.0387432	MetOnly		B73-chr2_249021	0.00109435	MetOnly
B73-chr1_42708305	0.0030762	MetOnly		B73-chr2_766876	0.00095837	MetOnly
B73-chr1_42708478	0.0288461	MetOnly		B73-chr2_1033345	0.000270979	MetOnly
B73-chr1_42714290	0.0101142	MetOnly		B73-chr2_1175005	0.0447781	MetOnly
B73-chr1_42715492	0.00949293	MetOnly		B73-chr2_1181836	0.00149409	MetP
B73-chr1_42715659	0.00151734	MetOnly		B73-chr2_1612431	0.0496055	MetOnly
B73-chr1_42729384	0.00645171	MetOnly		B73-chr2_1612671	0.00217267	MetP
B73-chr1_42731629	7.3461e-05	MetOnly		B73-chr2_1892258	0.00637541	MetOnly
B73-chr1_42731714	0.000678021	MetOnly		B73-chr2_1893544	0.0160281	MetOnly
B73-chr1_42786754	0.000135609	MetOnly		B73-chr2_1901583	0.037851	MetOnly
B73-chr1_42788320	0.0125763	MetP		B73-chr2_1907077	1.97116e-05	MetP
B73-chr1_42909166	0.0102199	MetP		B73-chr2_1908928	0.0266178	MetOnly
B73-chr1_42909394	0.0274627	MetOnly		B73-chr2_1979008	0.0145543	MetOnly
B73-chr1_42914561	0.0499438	MetOnly		B73-chr2_2116909	0.0164622	MetOnly
B73-chr1_42929010	0.0144091	MetOnly		B73-chr2_2243839	0.00686674	MetOnly
B73-chr1_42958353	0.0480685	MetOnly		B73-chr2_2244588	0.0368281	MetOnly
B73-chr1_42968352	0.0332318	MetP		B73-chr2_2291892	0.020189	MetOnly
B73-chr1_42975302	0.00260271	MetOnly		B73-chr2_2311513	0.0457865	MetOnly
B73-chr1_42976718	0.00372618	MetOnly		B73-chr2_2313332	0.00472353	MetOnly
B73-chr1_42979523	0.000216909	MetOnly		B73-chr2_2406126	0.0052537	MetOnly
B73-chr1_42983659	0.00481712	MetOnly		B73-chr2_2406321	0.000437133	MetOnly
B73-chr1_42986594	0.00763762	MetOnly		B73-chr2_2447483	0.0109548	MetOnly
B73-chr1_42997218	0.0377611	MetOnly		B73-chr2_2522444	0.0164528	MetOnly
B73-chr1_43062884	0.0246282	MetOnly		B73-chr2_2785188	3.66264e-06	MetOnly
B73-chr1_43063251	0.0382001	MetOnly		B73-chr2_2787514	0.0156333	MetOnly
B73-chr1_43075064	0.00447976	MetOnly		B73-chr2_2790037	0.000534919	MetP
B73-chr1_43176740	0.000309605	MetOnly		B73-chr2_2825535	0.0453993	MetOnly
B73-chr1_43270593	0.0130197	MetOnly		B73-chr2_2841430	0.0118937	MetOnly
B73-chr1_43347393	0.00503465	MetOnly		B73-chr2_2911725	2.82553e-05	MetOnly
B73-chr1_43347706	0.0479182	MetOnly		B73-chr2_2918712	0.0250294	MetOnly
B73-chr1_43448120	1.34092e-05	MetOnly		B73-chr2_2927648	0.00782012	MetOnly
B73-chr1_43448258	0.0175309	MetOnly		B73-chr2_2976335	0.033491	MetOnly
B73-chr1_43448342	0.0211197	MetOnly		B73-chr2_3075424	0.00513834	MetOnly
B73-chr1_43448806	0.0222955	MetOnly		B73-chr2_3347546	0.00801881	MetOnly
B73-chr1_43458871	0.0107821	MetOnly		B73-chr2_3367980	0.00281093	MetOnly
B73-chr1_43514929	0.0369571	MetOnly		B73-chr2_3505062	0.0335479	MetOnly
B73-chr1_43515244	0.0264393	MetOnly		B73-chr2_3671486	0.00272617	MetP
B73-chr1_43516212	0.00311452	MetOnly		B73-chr2_3673308	0.0276777	MetOnly
B73-chr1_43517868	0.013706	MetOnly		B73-chr2_3834753	7.86957e-05	MetOnly
B73-chr1_43523291	0.04141	MetOnly		B73-chr2_4149872	0.027316	MetOnly
B73-chr1_43524387	0.0375912	MetOnly		B73-chr2_4213801	0.0424147	MetOnly
B73-chr1_43524456	0.00389917	MetOnly		B73-chr2_4217913	0.000328107	MetOnly
B73-chr1_43524604	3.11308e-05	MetOnly		B73-chr2_4269942	0.00152861	MetOnly
B73-chr1_43524693	0.0440591	MetOnly		B73-chr2_4321812	0.0109693	MetOnly
B73-chr1_43524765	0.0210674	MetOnly		B73-chr2_4405258	0.0200326	MetOnly
B73-chr1_43532612	0.0102835	MetOnly		B73-chr2_4416702	9.21114e-05	MetOnly
B73-chr1_43534677	0.000613719	MetOnly		B73-chr2_4416861	0.0188943	MetOnly
B73-chr1_43534774	0.00734726	MetOnly		B73-chr2_4417092	0.0311712	MetOnly
B73-chr1_43535011	0.01518	MetOnly		B73-chr2_4599577	2.35849e-11	MetP
B73-chr1_43536938	0.000294013	MetOnly		B73-chr2_4599738	7.15376e-07	MetP
B73-chr1_43622607	1.20621e-06	MetP		B73-chr2_4853304	0.0367347	MetOnly
B73-chr1_43635831	0.0278611	MetOnly		B73-chr2_5083526	0.000537147	MetOnly
B73-chr1_43636809	0.00630363	MetOnly		B73-chr2_5184310	0.026024	MetOnly
B73-chr1_43636935	0.00283078	MetOnly		B73-chr2_5288917	7.34429e-05	MetOnly
B73-chr1_43640535	0.0218033	MetOnly		B73-chr2_5289060	0.000157838	MetOnly
B73-chr1_43791295	0.0466557	MetOnly		B73-chr2_5290506	0.000290847	MetOnly
B73-chr1_43791361	0.0463005	MetOnly		B73-chr2_5584033	0.0183573	MetOnly
B73-chr1_43797360	1.08362e-05	MetOnly		B73-chr2_5584107	9.54234e-05	MetOnly
B73-chr1_43797569	7.66265e-07	MetOnly		B73-chr2_5668112	0.0187765	MetOnly
B73-chr1_43870374	0.00418452	MetOnly		B73-chr2_5717608	0.0360795	MetOnly
B73-chr1_43870963	2.25688e-05	MetOnly		B73-chr2_5744469	0.0491887	MetOnly
B73-chr1_43871087	0.000405404	MetOnly		B73-chr2_6064310	1.77381e-07	MetOnly
B73-chr1_43871303	0.0148805	MetOnly		B73-chr2_6077957	0.00241224	MetOnly
B73-chr1_43965346	0.00932031	MetOnly		B73-chr2_6078076	3.14687e-06	MetOnly
B73-chr1_43965622	0.00411283	MetOnly		B73-chr2_6108398	0.000368102	MetOnly
B73-chr1_43965936	0.0435424	MetOnly		B73-chr2_6209797	0.00604164	MetOnly
B73-chr1_43971293	0.0149505	MetOnly		B73-chr2_6256366	0.00529932	MetOnly
B73-chr1_43971519	0.0108695	MetOnly		B73-chr2_6265730	0.00247311	MetOnly
B73-chr1_43972528	0.0366671	MetOnly		B73-chr2_6388296	5.4924e-07	MetOnly
B73-chr1_43980064	0.0324658	MetOnly		B73-chr2_6398344	0.0328644	MetOnly
B73-chr1_43986670	0.0277949	MetOnly		B73-chr2_6691353	0.0127315	MetP
B73-chr1_43989149	0.000791543	MetOnly		B73-chr2_6698689	0.00188451	MetOnly
B73-chr1_44005462	0.022887	MetOnly		B73-chr2_6769536	1.51121e-05	MetOnly
B73-chr1_44006041	6.85947e-06	MetOnly		B73-chr2_6771206	0.0345202	MetOnly
B73-chr1_44045637	0.0474024	MetOnly		B73-chr2_6784416	2.07271e-07	MetOnly
B73-chr1_44134987	0.0472894	MetOnly		B73-chr2_7036151	0.016973	MetOnly
B73-chr1_44136238	0.026719	MetOnly		B73-chr2_7321185	0.0134651	MetOnly
B73-chr1_44141626	4.56556e-06	MetOnly		B73-chr2_7650233	0.0305601	MetOnly
B73-chr1_44144330	7.39214e-05	MetOnly		B73-chr2_7662366	8.02154e-05	MetOnly
B73-chr1_44144764	0.000137671	MetP		B73-chr2_7918805	0.0352231	MetOnly
B73-chr1_44165638	0.0105696	MetOnly		B73-chr2_8398257	0.0382052	MetOnly
B73-chr1_44166710	4.19634e-05	MetOnly		B73-chr2_8402834	0.00309339	MetOnly
B73-chr1_44166782	0.000933258	MetOnly		B73-chr2_8739465	0.000412039	MetOnly
B73-chr1_44166877	0.000286317	MetOnly		B73-chr2_8741027	0.0326305	MetOnly
B73-chr1_44166943	0.0111808	MetOnly		B73-chr2_9308959	5.47833e-07	MetP
B73-chr1_44177894	0.000183567	MetP		B73-chr2_9309100	4.36712e-06	MetOnly
B73-chr1_44184369	0.0327602	MetOnly		B73-chr2_9339880	0.0392075	MetOnly
B73-chr1_44282198	0.00861705	MetP		B73-chr2_9389139	0.00297167	MetOnly
B73-chr1_44543391	0.00773042	MetOnly		B73-chr2_9558557	0.000376116	MetOnly
B73-chr1_44545966	0.0201995	MetP		B73-chr2_9851588	0.000158261	MetOnly
B73-chr1_44546386	0.0476538	MetOnly		B73-chr2_9875837	0.0143387	MetOnly
B73-chr1_44546486	0.00187221	MetOnly		B73-chr2_9875923	0.00989589	MetP
B73-chr1_44596880	0.0047097	MetOnly		B73-chr2_9876684	0.0351887	MetOnly
B73-chr1_44596984	0.0172957	MetOnly		B73-chr2_10050043	1.13489e-09	MetP
B73-chr1_44597050	0.0259227	MetOnly		B73-chr2_10413282	0.0220643	MetOnly
B73-chr1_44598954	0.0113484	MetP		B73-chr2_10493210	0.0271311	MetOnly
B73-chr1_44609352	0.0060039	MetOnly		B73-chr2_10602812	0.0226333	MetOnly
B73-chr1_44609443	0.00777908	MetOnly		B73-chr2_10611871	0.00157629	MetP
B73-chr1_44638687	0.00656553	MetOnly		B73-chr2_10719615	0.0221363	MetP
B73-chr1_44638827	0.01986	MetOnly		B73-chr2_10780652	0.00248998	MetOnly
B73-chr1_44639041	8.77963e-06	MetOnly		B73-chr2_10782435	0.000961428	MetP
B73-chr1_44639117	0.0343967	MetOnly		B73-chr2_10896335	0.019827	MetOnly
B73-chr1_44639213	0.0280845	MetOnly		B73-chr2_10903253	0.0499965	MetOnly
B73-chr1_44639294	0.0142785	MetOnly		B73-chr2_10946709	0.00122291	MetOnly
B73-chr1_44668567	0.000307134	MetOnly		B73-chr2_10961598	0.023446	MetOnly
B73-chr1_44668756	0.00403668	MetOnly		B73-chr2_11038060	0.0142248	MetOnly
B73-chr1_44669095	0.0443538	MetOnly		B73-chr2_11172902	0.00113968	MetOnly
B73-chr1_44669263	0.0218204	MetOnly		B73-chr2_11503256	0.0324533	MetOnly
B73-chr1_44671303	8.3686e-09	MetOnly		B73-chr2_11562932	4.04427e-06	MetOnly
B73-chr1_44683830	0.0042904	MetOnly		B73-chr2_11936931	0.000727418	MetP
B73-chr1_44734005	0.0375981	MetOnly		B73-chr2_11961219	0.0430661	MetOnly
B73-chr1_44738222	0.0135394	MetP		B73-chr2_12108506	0.00586833	MetOnly
B73-chr1_44738656	0.0185744	MetOnly		B73-chr2_12214253	0.00225332	MetOnly
B73-chr1_44739252	0.00275291	MetOnly		B73-chr2_12266368	2.8656e-05	MetP
B73-chr1_44739402	0.00118142	MetOnly		B73-chr2_12269881	0.0180998	MetOnly
B73-chr1_44739492	7.67367e-08	MetP		B73-chr2_12274886	0.00311993	MetP
B73-chr1_44792416	0.0106789	MetOnly		B73-chr2_12281670	0.029615	MetOnly
B73-chr1_44799000	0.000804538	MetOnly		B73-chr2_12340409	6.46805e-06	MetOnly
B73-chr1_44799441	0.0132803	MetP		B73-chr2_12463300	0.0494595	MetOnly
B73-chr1_44799510	0.0352879	MetOnly		B73-chr2_12464973	0.0128479	MetOnly
B73-chr1_44845000	0.00152075	MetOnly		B73-chr2_12465836	0.00198519	MetOnly
B73-chr1_44845077	0.00358822	MetOnly		B73-chr2_12494261	0.0210347	MetP
B73-chr1_44845593	8.54044e-05	MetOnly		B73-chr2_12631168	0.0326497	MetOnly
B73-chr1_44845666	0.0314187	MetOnly		B73-chr2_12636215	0.0466901	MetOnly
B73-chr1_44848867	4.98263e-06	MetOnly		B73-chr2_12637294	3.44207e-06	MetP
B73-chr1_44848977	0.000695038	MetOnly		B73-chr2_12705071	0.00199244	MetOnly
B73-chr1_44849054	0.00070558	MetOnly		B73-chr2_12705746	0.0344558	MetOnly
B73-chr1_44849131	0.000649364	MetOnly		B73-chr2_13085564	3.22226e-05	MetOnly
B73-chr1_44878717	1.46018e-05	MetOnly		B73-chr2_13827925	0.0193953	MetOnly
B73-chr1_44878896	6.70317e-08	MetP		B73-chr2_13832038	0.0150676	MetOnly
B73-chr1_44879039	3.084e-10	MetOnly		B73-chr2_13999619	0.0161523	MetOnly
B73-chr1_44879115	1.15823e-06	MetOnly		B73-chr2_14020467	0.04687	MetOnly
B73-chr1_44879550	3.61498e-08	MetOnly		B73-chr2_14023911	0.000637607	MetP
B73-chr1_44884368	0.000528641	MetP		B73-chr2_14024443	0.0227279	MetP
B73-chr1_44884435	0.0496433	MetOnly		B73-chr2_14072537	0.00343509	MetOnly
B73-chr1_44908682	0.0347483	MetP		B73-chr2_14554639	0.00339275	MetOnly
B73-chr1_44908897	2.38594e-05	MetOnly		B73-chr2_14554709	0.00075195	MetOnly
B73-chr1_44981273	0.0497075	MetOnly		B73-chr2_14764435	0.00305159	MetOnly
B73-chr1_45015797	0.0162399	MetOnly		B73-chr2_14775291	0.00105121	MetOnly
B73-chr1_45016259	0.0061728	MetOnly		B73-chr2_14775360	0.00478495	MetOnly
B73-chr1_45135505	0.0418729	MetOnly		B73-chr2_14775470	0.00241826	MetOnly
B73-chr1_45158992	0.00789951	MetOnly		B73-chr2_14775987	2.44457e-05	MetOnly
B73-chr1_45159439	0.000142868	MetP		B73-chr2_14776062	0.00244254	MetP
B73-chr1_45159904	0.0272511	MetP		B73-chr2_14776172	0.0021408	MetOnly
B73-chr1_45197371	0.0475626	MetOnly		B73-chr2_14776249	0.0139835	MetOnly
B73-chr1_45197475	0.0138597	MetOnly		B73-chr2_14776341	8.90057e-05	MetOnly
B73-chr1_45198512	0.0127156	MetOnly		B73-chr2_14821241	0.00240112	MetP
B73-chr1_45198615	0.0463235	MetOnly		B73-chr2_14963708	6.01904e-05	MetOnly
B73-chr1_45198759	0.00132967	MetOnly		B73-chr2_14972380	0.0379639	MetOnly
B73-chr1_45199251	0.00506296	MetOnly		B73-chr2_15108848	0.0197116	MetOnly
B73-chr1_45200269	0.0148222	MetOnly		B73-chr2_15352473	0.033995	MetOnly
B73-chr1_45200876	0.00294413	MetP		B73-chr2_15768046	0.00369244	MetOnly
B73-chr1_45201370	0.0301153	MetOnly		B73-chr2_15769000	2.71736e-05	MetOnly
B73-chr1_45201567	0.000365669	MetOnly		B73-chr2_15826547	0.0169589	MetOnly
B73-chr1_45201934	0.0184435	MetOnly		B73-chr2_16111646	0.00376506	MetOnly
B73-chr1_45202056	0.0405616	MetOnly		B73-chr2_16862312	0.0111282	MetOnly
B73-chr1_45219250	0.00178241	MetOnly		B73-chr2_16865816	0.00139661	MetP
B73-chr1_45219324	1.62507e-06	MetOnly		B73-chr2_17400526	5.64974e-06	MetP
B73-chr1_45219417	0.00384817	MetOnly		B73-chr2_17400855	0.0208353	MetOnly
B73-chr1_45228319	0.00479082	MetP		B73-chr2_17452118	0.0438719	MetOnly
B73-chr1_45303956	0.00118944	MetOnly		B73-chr2_18196798	5.43564e-05	MetOnly
B73-chr1_45309418	0.00434765	MetOnly		B73-chr2_18375911	0.00272839	MetOnly
B73-chr1_45311429	0.00512577	MetOnly		B73-chr2_18761382	0.00918964	MetOnly
B73-chr1_45314945	1.46679e-05	MetOnly		B73-chr2_19000705	0.0478699	MetOnly
B73-chr1_45401128	0.000160762	MetOnly		B73-chr2_19112020	0.0343223	MetOnly
B73-chr1_45401269	2.98324e-06	MetOnly		B73-chr2_19112444	0.00285363	MetOnly
B73-chr1_45449917	0.0237204	MetOnly		B73-chr2_19221204	0.0230563	MetOnly
B73-chr1_45566294	0.0151226	MetOnly		B73-chr2_19221326	1.96876e-05	MetOnly
B73-chr1_45572109	2.19956e-08	MetOnly		B73-chr2_19229959	0.00299208	MetOnly
B73-chr1_45572813	0.00822929	MetOnly		B73-chr2_19573777	0.0220567	MetOnly
B73-chr1_45572930	0.000444143	MetOnly		B73-chr2_19574158	0.0014228	MetOnly
B73-chr1_45592502	0.0359445	MetOnly		B73-chr2_19574288	0.0332007	MetOnly
B73-chr1_45600860	0.00840849	MetOnly		B73-chr2_19706565	0.0218379	MetOnly
B73-chr1_45601835	0.00170565	MetOnly		B73-chr2_19718889	0.00401123	MetP
B73-chr1_45602731	0.0106301	MetOnly		B73-chr2_19767850	0.00206603	MetP
B73-chr1_45603016	0.0377682	MetOnly		B73-chr2_20014289	7.99129e-09	MetP
B73-chr1_45603499	0.0180484	MetOnly		B73-chr2_20020016	2.42507e-05	MetOnly
B73-chr1_45603856	0.0438342	MetOnly		B73-chr2_20020767	0.00710724	MetOnly
B73-chr1_45742282	0.0212621	MetOnly		B73-chr2_20061342	5.13571e-13	MetOnly
B73-chr1_45757241	0.00849656	MetOnly		B73-chr2_20105939	0.011505	MetP
B73-chr1_45757313	0.0100533	MetOnly		B73-chr2_20561187	0.0378815	MetOnly
B73-chr1_45764045	0.00216289	MetOnly		B73-chr2_20685908	0.000726165	MetOnly
B73-chr1_45764575	0.0328011	MetOnly		B73-chr2_20696107	0.025194	MetP
B73-chr1_45765801	0.00554147	MetOnly		B73-chr2_20789154	0.0021287	MetOnly
B73-chr1_45765916	1.07516e-05	MetOnly		B73-chr2_21448218	0.0288243	MetOnly
B73-chr1_45766024	1.63279e-06	MetOnly		B73-chr2_23116319	0.0405003	MetOnly
B73-chr1_45766090	1.06098e-05	MetOnly		B73-chr2_23117202	0.00543781	MetP
B73-chr1_45766156	0.00378283	MetP		B73-chr2_23118871	5.14383e-07	MetOnly
B73-chr1_45766296	0.000458415	MetP		B73-chr2_23162767	0.00686031	MetOnly
B73-chr1_45767345	0.00311368	MetOnly		B73-chr2_23163299	0.0134337	MetOnly
B73-chr1_45767474	0.0304447	MetOnly		B73-chr2_23228137	0.0235585	MetOnly
B73-chr1_45769661	0.002093	MetOnly		B73-chr2_23236202	0.000707326	MetOnly
B73-chr1_45775619	0.0494855	MetOnly		B73-chr2_23238801	0.0349525	MetOnly
B73-chr1_45775829	0.0185385	MetOnly		B73-chr2_23260684	0.014533	MetOnly
B73-chr1_45776793	0.00481215	MetOnly		B73-chr2_23319194	0.000761998	MetOnly
B73-chr1_45787636	2.40637e-06	MetOnly		B73-chr2_23345262	0.0220952	MetOnly
B73-chr1_45913567	0.000728946	MetOnly		B73-chr2_23472303	0.000131938	MetOnly
B73-chr1_45913806	0.00114318	MetOnly		B73-chr2_23816632	0.000158813	MetOnly
B73-chr1_45913981	0.0197632	MetOnly		B73-chr2_24041886	0.0432943	MetOnly
B73-chr1_45962470	0.030442	MetOnly		B73-chr2_24071356	0.00730395	MetOnly
B73-chr1_45964212	0.026811	MetOnly		B73-chr2_24072864	0.0187153	MetOnly
B73-chr1_45967150	2.18678e-06	MetOnly		B73-chr2_24439812	0.00434152	MetOnly
B73-chr1_45971457	0.0365472	MetOnly		B73-chr2_24440792	9.43978e-06	MetOnly
B73-chr1_45979525	0.028017	MetOnly		B73-chr2_24563994	0.0057537	MetOnly
B73-chr1_45980410	0.0258256	MetOnly		B73-chr2_24924063	0.0121633	MetOnly
B73-chr1_45981593	0.0410313	MetOnly		B73-chr2_24987592	0.000522655	MetOnly
B73-chr1_46070122	0.0416742	MetOnly		B73-chr2_25208199	0.00602062	MetOnly
B73-chr1_46140027	0.0428025	MetOnly		B73-chr2_25444355	0.000879079	MetOnly
B73-chr1_46240097	0.00337075	MetP		B73-chr2_25735849	0.0460937	MetOnly
B73-chr1_46248631	0.00324312	MetOnly		B73-chr2_26293155	0.0439076	MetOnly
B73-chr1_46250579	0.00430843	MetOnly		B73-chr2_27776213	7.20259e-05	MetP
B73-chr1_46287964	1.24804e-05	MetOnly		B73-chr2_28070328	1.58206e-06	MetOnly
B73-chr1_46288172	0.0016298	MetOnly		B73-chr2_29075199	0.0494337	MetOnly
B73-chr1_46371339	5.39208e-09	MetOnly		B73-chr2_29076852	0.0480078	MetOnly
B73-chr1_46371551	1.87928e-06	MetOnly		B73-chr2_29096228	0.0118003	MetOnly
B73-chr1_46371624	0.00191435	MetOnly		B73-chr2_29267349	0.047901	MetOnly
B73-chr1_46372074	1.39845e-07	MetOnly		B73-chr2_29317190	0.0130426	MetOnly
B73-chr1_46372172	0.00530245	MetOnly		B73-chr2_29458412	0.00106075	MetOnly
B73-chr1_46372257	0.000181228	MetOnly		B73-chr2_29463764	0.017868	MetOnly
B73-chr1_46375142	0.0285945	MetOnly		B73-chr2_29559634	0.0247443	MetOnly
B73-chr1_46375775	1.33601e-05	MetOnly		B73-chr2_29633933	0.0419718	MetOnly
B73-chr1_46388471	0.000815851	MetOnly		B73-chr2_30069365	0.000570513	MetOnly
B73-chr1_46460037	0.00864943	MetOnly		B73-chr2_30228941	0.0237748	MetOnly
B73-chr1_46514781	0.044359	MetOnly		B73-chr2_30422979	0.0298273	MetP
B73-chr1_46516081	0.00157073	MetOnly		B73-chr2_30464811	0.000282696	MetOnly
B73-chr1_46516309	0.0289884	MetOnly		B73-chr2_30806446	0.000765932	MetOnly
B73-chr1_46516656	0.0345665	MetOnly		B73-chr2_31039629	2.07271e-07	MetOnly
B73-chr1_46517496	0.00703372	MetOnly		B73-chr2_31039852	2.32825e-07	MetOnly
B73-chr1_46517669	0.0211615	MetOnly		B73-chr2_31058960	0.00790205	MetOnly
B73-chr1_46522691	0.00303675	MetOnly		B73-chr2_31059933	0.0096107	MetOnly
B73-chr1_46522875	0.00178394	MetOnly		B73-chr2_31096039	0.0318398	MetOnly
B73-chr1_46570848	4.87649e-05	MetOnly		B73-chr2_31943107	0.000312133	MetOnly
B73-chr1_46672156	0.0462758	MetOnly		B73-chr2_32096691	0.0275968	MetOnly
B73-chr1_46675956	0.00342608	MetOnly		B73-chr2_32604465	0.0065037	MetP
B73-chr1_46680054	0.00986856	MetOnly		B73-chr2_32737166	0.0281993	MetOnly
B73-chr1_46681478	0.000612424	MetOnly		B73-chr2_32878378	3.1383e-05	MetP
B73-chr1_46681555	1.78048e-05	MetOnly		B73-chr2_33162349	0.00704006	MetP
B73-chr1_46681791	0.0081615	MetOnly		B73-chr2_34008747	0.0299198	MetOnly
B73-chr1_46681875	0.00539747	MetOnly		B73-chr2_34048703	0.00979002	MetP
B73-chr1_46681955	0.0357985	MetOnly		B73-chr2_34066051	0.000296835	MetOnly
B73-chr1_46682119	0.00670903	MetOnly		B73-chr2_34132489	1.31242e-05	MetOnly
B73-chr1_46698888	0.0209355	MetOnly		B73-chr2_34132610	3.59065e-11	MetOnly
B73-chr1_46699107	0.000534562	MetOnly		B73-chr2_34132698	1.28862e-06	MetOnly
B73-chr1_46699273	5.74192e-06	MetOnly		B73-chr2_34532812	0.0498304	MetOnly
B73-chr1_46699342	0.00182619	MetOnly		B73-chr2_35057193	7.63494e-05	MetP
B73-chr1_46699540	4.33094e-05	MetOnly		B73-chr2_35323807	7.74848e-06	MetP
B73-chr1_46699646	0.0102118	MetOnly		B73-chr2_35326422	0.00493354	MetOnly
B73-chr1_46754790	0.038756	MetOnly		B73-chr2_35329578	5.54582e-05	MetOnly
B73-chr1_46754926	0.0248898	MetOnly		B73-chr2_35331157	0.00275475	MetOnly
B73-chr1_46755108	0.0262711	MetOnly		B73-chr2_36059930	0.000583197	MetP
B73-chr1_46757089	0.00517559	MetOnly		B73-chr2_36124896	0.00463723	MetOnly
B73-chr1_46760957	0.0103169	MetOnly		B73-chr2_36152640	0.0271394	MetOnly
B73-chr1_46761920	0.00298701	MetOnly		B73-chr2_36876707	0.00427581	MetOnly
B73-chr1_46762038	0.0216134	MetOnly		B73-chr2_37137967	0.0274834	MetOnly
B73-chr1_46762155	0.0069128	MetOnly		B73-chr2_38074147	0.0241124	MetP
B73-chr1_46762304	0.00754756	MetOnly		B73-chr2_38108776	2.0036e-05	MetP
B73-chr1_46950706	0.000306053	MetOnly		B73-chr2_38130041	8.83511e-06	MetOnly
B73-chr1_46950825	1.51618e-06	MetP		B73-chr2_38365712	0.00104233	MetOnly
B73-chr1_47038427	0.0476463	MetOnly		B73-chr2_38452805	0.0109099	MetP
B73-chr1_47109556	0.000112824	MetOnly		B73-chr2_38700177	0.0312339	MetP
B73-chr1_47111902	0.0324622	MetP		B73-chr2_38703027	0.0360761	MetOnly
B73-chr1_47137270	0.0209881	MetOnly		B73-chr2_38767425	6.80213e-05	MetP
B73-chr1_47137613	0.00776907	MetOnly		B73-chr2_38828719	5.99242e-05	MetOnly
B73-chr1_47138069	0.00140608	MetOnly		B73-chr2_39336104	0.000709976	MetP
B73-chr1_47143840	0.0206379	MetP		B73-chr2_39398768	0.0452021	MetOnly
B73-chr1_47143922	0.0203638	MetP		B73-chr2_39680175	0.0064601	MetOnly
B73-chr1_47203662	0.0190273	MetOnly		B73-chr2_39699002	0.00122256	MetOnly
B73-chr1_47203906	5.37289e-06	MetOnly		B73-chr2_40117786	0.00520495	MetOnly
B73-chr1_47204013	1.34268e-07	MetOnly		B73-chr2_41426980	0.0149007	MetOnly
B73-chr1_47276880	0.00783643	MetOnly		B73-chr2_41645291	0.0234833	MetOnly
B73-chr1_47277009	0.0140105	MetOnly		B73-chr2_41771039	0.00365996	MetP
B73-chr1_47277952	0.0354307	MetOnly		B73-chr2_41778004	0.00296796	MetOnly
B73-chr1_47287059	0.0348987	MetOnly		B73-chr2_42241937	0.0251529	MetOnly
B73-chr1_47287163	3.42235e-05	MetOnly		B73-chr2_42266939	0.0333565	MetOnly
B73-chr1_47288701	0.0121227	MetOnly		B73-chr2_42565377	0.0454769	MetOnly
B73-chr1_47289261	0.00202766	MetOnly		B73-chr2_42626343	8.77222e-05	MetOnly
B73-chr1_47289964	0.00449135	MetOnly		B73-chr2_42789703	0.0482903	MetOnly
B73-chr1_47293108	0.000340923	MetOnly		B73-chr2_43072292	0.00620052	MetOnly
B73-chr1_47344964	0.0382355	MetOnly		B73-chr2_43072850	0.0373311	MetOnly
B73-chr1_47656335	2.21177e-05	MetOnly		B73-chr2_43567523	0.000957589	MetOnly
B73-chr1_47657831	0.0447843	MetOnly		B73-chr2_43567654	0.0309562	MetOnly
B73-chr1_47779461	0.0184633	MetP		B73-chr2_44431697	0.00297167	MetP
B73-chr1_47779566	7.72064e-06	MetOnly		B73-chr2_44439730	0.000833457	MetOnly
B73-chr1_47791123	0.00461926	MetOnly		B73-chr2_44442990	0.0467904	MetOnly
B73-chr1_47791205	0.00414648	MetOnly		B73-chr2_44930378	0.000392916	MetOnly
B73-chr1_47831920	0.00231028	MetOnly		B73-chr2_44930504	0.00021454	MetP
B73-chr1_47832128	0.00989745	MetOnly		B73-chr2_44992418	0.000294698	MetP
B73-chr1_47925406	0.0435821	MetOnly		B73-chr2_45197336	0.037502	MetOnly
B73-chr1_48376263	0.00249669	MetOnly		B73-chr2_45203804	0.0175702	MetP
B73-chr1_48388786	0.00254353	MetOnly		B73-chr2_46005549	0.0330825	MetOnly
B73-chr1_48388923	0.0423812	MetOnly		B73-chr2_46140871	0.0107656	MetOnly
B73-chr1_48389872	0.00912444	MetOnly		B73-chr2_46149872	0.00420394	MetP
B73-chr1_48390068	0.0224302	MetOnly		B73-chr2_46149995	0.0491715	MetOnly
B73-chr1_48391683	0.0261215	MetOnly		B73-chr2_46175438	0.000102617	MetOnly
B73-chr1_48391776	0.00958375	MetP		B73-chr2_46177045	0.0217757	MetOnly
B73-chr1_48396926	0.000122218	MetOnly		B73-chr2_46193030	0.0237305	MetP
B73-chr1_48397020	0.0256726	MetOnly		B73-chr2_46241106	0.00285456	MetOnly
B73-chr1_48439946	0.0273677	MetOnly		B73-chr2_46602481	0.00416095	MetOnly
B73-chr1_48486966	0.0177392	MetOnly		B73-chr2_46605598	0.00602684	MetOnly
B73-chr1_48488154	0.0436489	MetOnly		B73-chr2_46749441	0.0259606	MetOnly
B73-chr1_48488929	0.0117297	MetOnly		B73-chr2_47041820	0.0333051	MetOnly
B73-chr1_48490541	0.00391014	MetOnly		B73-chr2_47343085	0.00868888	MetOnly
B73-chr1_48492128	0.0261744	MetOnly		B73-chr2_47581899	0.000763018	MetOnly
B73-chr1_48495852	0.013444	MetOnly		B73-chr2_47594395	0.00282357	MetOnly
B73-chr1_48496999	0.0385021	MetOnly		B73-chr2_48388660	0.00403073	MetOnly
B73-chr1_48528810	0.000138867	MetOnly		B73-chr2_48833801	0.00257185	MetOnly
B73-chr1_48528968	0.0329191	MetOnly		B73-chr2_49040571	4.60087e-05	MetOnly
B73-chr1_48532771	0.00343031	MetOnly		B73-chr2_49159705	0.000464747	MetOnly
B73-chr1_48606256	0.0478471	MetOnly		B73-chr2_49159802	0.00222457	MetOnly
B73-chr1_48612404	0.00706971	MetOnly		B73-chr2_49167251	0.0109728	MetP
B73-chr1_48613708	0.0432487	MetOnly		B73-chr2_49431345	0.00240947	MetOnly
B73-chr1_48616430	3.99645e-09	MetOnly		B73-chr2_49431865	0.0246021	MetOnly
B73-chr1_48626269	0.0319178	MetOnly		B73-chr2_49503989	0.0326291	MetOnly
B73-chr1_48626349	0.0228745	MetOnly		B73-chr2_50136327	0.000333487	MetOnly
B73-chr1_48627981	0.00574892	MetOnly		B73-chr2_50381981	4.15927e-05	MetOnly
B73-chr1_48628524	0.039067	MetOnly		B73-chr2_50395698	2.59e-05	MetP
B73-chr1_48930929	0.00026967	MetOnly		B73-chr2_50613618	0.00427846	MetOnly
B73-chr1_49149911	2.28471e-06	MetOnly		B73-chr2_50957601	0.00183413	MetP
B73-chr1_49158037	0.0233632	MetOnly		B73-chr2_51694852	0.043651	MetOnly
B73-chr1_49213228	2.11522e-07	MetP		B73-chr2_51695447	0.000648457	MetOnly
B73-chr1_49213377	1.63889e-09	MetP		B73-chr2_52440230	0.000427631	MetOnly
B73-chr1_49238728	0.0113032	MetOnly		B73-chr2_52440625	1.08364e-06	MetOnly
B73-chr1_49448632	0.0214824	MetOnly		B73-chr2_52885863	0.00117712	MetOnly
B73-chr1_49465597	0.0163515	MetOnly		B73-chr2_53120421	2.32825e-07	MetOnly
B73-chr1_49634597	0.0370865	MetOnly		B73-chr2_53120524	2.49472e-06	MetP
B73-chr1_49635796	0.0244194	MetOnly		B73-chr2_53120644	0.000169961	MetP
B73-chr1_49643929	0.0182877	MetOnly		B73-chr2_53181721	0.037289	MetOnly
B73-chr1_49832171	0.0208546	MetOnly		B73-chr2_53181951	0.00244256	MetOnly
B73-chr1_49832676	6.45258e-05	MetP		B73-chr2_53282413	0.00127004	MetP
B73-chr1_49832863	0.0123314	MetP		B73-chr2_53679206	4.94011e-07	MetOnly
B73-chr1_49961032	0.00257116	MetOnly		B73-chr2_54167755	0.000785083	MetOnly
B73-chr1_50145507	0.00798623	MetOnly		B73-chr2_54642940	0.00158175	MetOnly
B73-chr1_50205889	0.000483843	MetOnly		B73-chr2_55288955	0.0299339	MetOnly
B73-chr1_50299692	0.000157314	MetP		B73-chr2_55717336	0.000712821	MetOnly
B73-chr1_50300884	1.55939e-05	MetOnly		B73-chr2_55718631	0.00764904	MetOnly
B73-chr1_50584821	0.00928865	MetOnly		B73-chr2_55786314	0.0100153	MetOnly
B73-chr1_50585321	0.00106073	MetOnly		B73-chr2_55805073	0.000792499	MetOnly
B73-chr1_50585688	0.0274205	MetOnly		B73-chr2_55805158	0.00109833	MetP
B73-chr1_50686194	0.035884	MetOnly		B73-chr2_56456147	0.000588023	MetOnly
B73-chr1_50821820	0.0267902	MetOnly		B73-chr2_56900261	0.00286148	MetOnly
B73-chr1_50821936	0.000201563	MetOnly		B73-chr2_57370692	0.0333824	MetOnly
B73-chr1_50822316	0.00183451	MetP		B73-chr2_57622678	8.302e-08	MetP
B73-chr1_50861263	0.00209353	MetOnly		B73-chr2_58869980	0.0274516	MetOnly
B73-chr1_50862446	0.00632975	MetOnly		B73-chr2_59076675	0.00689798	MetOnly
B73-chr1_50866809	0.00381797	MetOnly		B73-chr2_59076762	9.28317e-05	MetOnly
B73-chr1_50866928	0.000302661	MetOnly		B73-chr2_59076830	2.43334e-09	MetOnly
B73-chr1_50867002	0.00149172	MetOnly		B73-chr2_59646269	0.00255037	MetOnly
B73-chr1_50922081	0.00625429	MetOnly		B73-chr2_59777470	5.63486e-05	MetP
B73-chr1_50922955	0.0415497	MetOnly		B73-chr2_60418810	0.015651	MetOnly
B73-chr1_50923088	0.040583	MetOnly		B73-chr2_60603968	0.0120284	MetOnly
B73-chr1_50927933	0.0216067	MetOnly		B73-chr2_60778306	0.0452814	MetOnly
B73-chr1_50956022	0.00148503	MetOnly		B73-chr2_61032180	0.000980605	MetOnly
B73-chr1_50956189	0.000159654	MetOnly		B73-chr2_61065132	0.0432215	MetOnly
B73-chr1_50956282	0.00221504	MetOnly		B73-chr2_61404917	0.0413747	MetOnly
B73-chr1_51002157	0.0462938	MetOnly		B73-chr2_61655747	0.044327	MetOnly
B73-chr1_51002860	0.00179363	MetOnly		B73-chr2_62954227	0.0358411	MetOnly
B73-chr1_51048616	0.0437448	MetOnly		B73-chr2_62986774	5.18332e-05	MetOnly
B73-chr1_51060608	0.00640895	MetOnly		B73-chr2_63038203	0.0355413	MetOnly
B73-chr1_51061385	9.73602e-06	MetP		B73-chr2_63266135	0.000163704	MetP
B73-chr1_51061622	0.0178886	MetOnly		B73-chr2_63308577	0.0128066	MetP
B73-chr1_51186119	0.0219284	MetOnly		B73-chr2_63311534	0.0109013	MetOnly
B73-chr1_51186296	0.00322965	MetP		B73-chr2_63311602	0.0245325	MetOnly
B73-chr1_51211277	0.0114729	MetOnly		B73-chr2_64291473	0.0128295	MetOnly
B73-chr1_51212186	0.0129926	MetOnly		B73-chr2_64436565	2.05905e-05	MetOnly
B73-chr1_51213417	0.0049311	MetOnly		B73-chr2_64436706	0.000113522	MetP
B73-chr1_51213504	0.00197789	MetOnly		B73-chr2_64453968	0.0199813	MetOnly
B73-chr1_51223003	1.35354e-06	MetOnly		B73-chr2_64454067	0.00266196	MetOnly
B73-chr1_51223150	0.0136187	MetOnly		B73-chr2_65010534	0.0255772	MetOnly
B73-chr1_51289624	0.00181289	MetOnly		B73-chr2_65425961	0.0463278	MetOnly
B73-chr1_51291790	0.0489964	MetOnly		B73-chr2_65426586	0.048886	MetOnly
B73-chr1_51297712	0.02648	MetOnly		B73-chr2_65426737	0.0140454	MetOnly
B73-chr1_51311947	0.000725465	MetOnly		B73-chr2_65505351	0.00627003	MetP
B73-chr1_51314879	0.00038761	MetP		B73-chr2_65621224	3.09439e-06	MetOnly
B73-chr1_51342813	0.00129521	MetP		B73-chr2_65761589	0.00146062	MetOnly
B73-chr1_51363756	0.0253223	MetOnly		B73-chr2_65762111	0.00645062	MetP
B73-chr1_51369477	0.0103074	MetOnly		B73-chr2_66023576	0.00767955	MetP
B73-chr1_51370472	0.00462543	MetOnly		B73-chr2_67197909	0.00359194	MetOnly
B73-chr1_51435239	0.000108302	MetP		B73-chr2_67451185	2.81701e-05	MetP
B73-chr1_51435593	0.009272	MetOnly		B73-chr2_67451279	0.00274622	MetP
B73-chr1_51436272	0.0286308	MetOnly		B73-chr2_70208454	0.00652605	MetOnly
B73-chr1_51436352	0.000531725	MetOnly		B73-chr2_70359103	2.86327e-05	MetOnly
B73-chr1_51437968	0.0136116	MetOnly		B73-chr2_70615592	3.69015e-05	MetP
B73-chr1_51438124	0.000727164	MetOnly		B73-chr2_70868438	0.00610397	MetP
B73-chr1_51438369	0.000398567	MetP		B73-chr2_72908173	3.27228e-07	MetP
B73-chr1_51438446	0.00877749	MetOnly		B73-chr2_73929505	0.00232094	MetOnly
B73-chr1_51467856	0.010351	MetOnly		B73-chr2_73947574	0.0453551	MetOnly
B73-chr1_51467952	0.00091794	MetOnly		B73-chr2_73947727	0.0351173	MetOnly
B73-chr1_51474595	1.2405e-06	MetP		B73-chr2_74298860	0.0165907	MetOnly
B73-chr1_51474702	2.62018e-09	MetP		B73-chr2_74823249	0.0117607	MetP
B73-chr1_51474796	9.94783e-13	MetP		B73-chr2_79807931	0.0154092	MetP
B73-chr1_51474906	2.54792e-10	MetOnly		B73-chr2_79886603	2.36841e-05	MetP
B73-chr1_51475324	2.05635e-07	MetP		B73-chr2_81255503	0.00165194	MetOnly
B73-chr1_51475534	1.30197e-10	MetP		B73-chr2_82877052	0.0461386	MetOnly
B73-chr1_51475611	1.1098e-13	MetP		B73-chr2_82877439	0.0493594	MetOnly
B73-chr1_51564602	7.44344e-05	MetP		B73-chr2_84305194	0.000661985	MetP
B73-chr1_51660271	0.0132519	MetP		B73-chr2_85036506	0.000318061	MetP
B73-chr1_51722534	0.00125832	MetP		B73-chr2_85609708	2.36814e-06	MetOnly
B73-chr1_51765563	0.00274863	MetP		B73-chr2_85959278	3.95378e-07	MetP
B73-chr1_51765632	5.72874e-07	MetP		B73-chr2_86017952	0.000179129	MetOnly
B73-chr1_51794447	7.32359e-05	MetOnly		B73-chr2_86517525	0.0437362	MetOnly
B73-chr1_51794719	0.0136281	MetOnly		B73-chr2_88984842	1.03678e-07	MetP
B73-chr1_51849539	0.0016394	MetOnly		B73-chr2_89398190	0.000219906	MetOnly
B73-chr1_51849643	0.019443	MetOnly		B73-chr2_91265477	0.0204915	MetOnly
B73-chr1_51956162	0.00849368	MetOnly		B73-chr2_94706829	0.0457924	MetOnly
B73-chr1_51957850	0.0473829	MetOnly		B73-chr2_94797524	0.0374298	MetOnly
B73-chr1_51957995	0.000691215	MetOnly		B73-chr2_95625694	0.0052415	MetOnly
B73-chr1_51958206	0.00222382	MetOnly		B73-chr2_96681128	0.00137334	MetP
B73-chr1_51969677	0.0266713	MetOnly		B73-chr2_98420069	4.43005e-08	MetOnly
B73-chr1_51976838	0.00112124	MetP		B73-chr2_98491698	8.81901e-05	MetOnly
B73-chr1_51977040	0.0172639	MetOnly		B73-chr2_98722480	0.0461044	MetOnly
B73-chr1_51977313	0.042541	MetOnly		B73-chr2_99088295	3.23361e-11	MetOnly
B73-chr1_51977485	2.25832e-06	MetOnly		B73-chr2_101455317	1.9636e-05	MetOnly
B73-chr1_51977924	0.00241199	MetOnly		B73-chr2_101971012	1.22045e-05	MetP
B73-chr1_51978171	0.00128193	MetOnly		B73-chr2_101999209	2.78776e-05	MetOnly
B73-chr1_51978485	0.000298805	MetOnly		B73-chr2_102438666	0.00403562	MetOnly
B73-chr1_51980649	0.00799189	MetOnly		B73-chr2_102439045	0.00399113	MetOnly
B73-chr1_52041306	0.0459203	MetOnly		B73-chr2_103286710	0.00551288	MetOnly
B73-chr1_52041617	0.00161439	MetOnly		B73-chr2_104339026	0.00480238	MetOnly
B73-chr1_52046833	3.85063e-05	MetOnly		B73-chr2_104342374	6.17494e-06	MetOnly
B73-chr1_52046992	0.028927	MetOnly		B73-chr2_104342471	0.00743974	MetP
B73-chr1_52048988	8.67257e-06	MetOnly		B73-chr2_104343241	0.0285221	MetOnly
B73-chr1_52050366	0.0343971	MetOnly		B73-chr2_104383672	0.000802662	MetOnly
B73-chr1_52051868	0.00291608	MetOnly		B73-chr2_104738272	7.26748e-06	MetOnly
B73-chr1_52052647	0.0135698	MetOnly		B73-chr2_104935194	7.62818e-07	MetOnly
B73-chr1_52052787	0.000507814	MetOnly		B73-chr2_104935373	0.0161523	MetOnly
B73-chr1_52052880	0.0309106	MetOnly		B73-chr2_104936597	0.0443146	MetOnly
B73-chr1_52053275	3.34034e-05	MetP		B73-chr2_105049554	0.0339198	MetOnly
B73-chr1_52107138	0.0297545	MetOnly		B73-chr2_105229662	0.0248836	MetOnly
B73-chr1_52131012	1.06092e-06	MetP		B73-chr2_105332351	0.000552646	MetOnly
B73-chr1_52139608	0.000363684	MetOnly		B73-chr2_105334063	0.00548876	MetOnly
B73-chr1_52206325	0.0275575	MetOnly		B73-chr2_105334172	0.00069947	MetOnly
B73-chr1_52206435	0.0046881	MetP		B73-chr2_105377577	0.0116593	MetOnly
B73-chr1_52211160	0.0393808	MetOnly		B73-chr2_105918743	0.00982654	MetOnly
B73-chr1_52294632	0.0309532	MetOnly		B73-chr2_105993826	1.79355e-07	MetP
B73-chr1_52295144	0.0380463	MetOnly		B73-chr2_105994320	0.0233715	MetOnly
B73-chr1_52295210	0.0374559	MetOnly		B73-chr2_105994605	0.0186759	MetOnly
B73-chr1_52302546	3.2006e-07	MetP		B73-chr2_106003543	9.23876e-06	MetOnly
B73-chr1_52320994	0.0266128	MetOnly		B73-chr2_106026680	0.0387792	MetOnly
B73-chr1_52329279	0.000620758	MetOnly		B73-chr2_106027060	0.0387633	MetOnly
B73-chr1_52329466	3.1638e-08	MetOnly		B73-chr2_106027147	0.000155531	MetOnly
B73-chr1_52329552	0.00161508	MetOnly		B73-chr2_106137771	6.72906e-05	MetOnly
B73-chr1_52330701	0.00501496	MetP		B73-chr2_106138223	0.00381738	MetOnly
B73-chr1_52364096	0.01832	MetOnly		B73-chr2_106458341	1.56872e-05	MetOnly
B73-chr1_52397028	0.0289237	MetOnly		B73-chr2_106656404	0.0427933	MetOnly
B73-chr1_52485375	6.8237e-06	MetOnly		B73-chr2_106787458	0.0416898	MetOnly
B73-chr1_52485751	0.0251607	MetOnly		B73-chr2_107016712	0.0425851	MetOnly
B73-chr1_52486223	0.000738104	MetOnly		B73-chr2_107079346	0.0241699	MetOnly
B73-chr1_52486340	0.014314	MetOnly		B73-chr2_107080010	0.0180514	MetOnly
B73-chr1_52487093	0.0196715	MetOnly		B73-chr2_107213804	7.65423e-06	MetOnly
B73-chr1_52488088	0.0313291	MetOnly		B73-chr2_107221743	0.00335149	MetOnly
B73-chr1_52488377	5.7612e-05	MetOnly		B73-chr2_107221868	0.0100673	MetOnly
B73-chr1_52488775	0.01467	MetOnly		B73-chr2_107290574	1.60152e-07	MetOnly
B73-chr1_52489170	0.00677288	MetOnly		B73-chr2_107290643	0.000543417	MetOnly
B73-chr1_52507238	0.000181986	MetOnly		B73-chr2_107298380	0.0483424	MetOnly
B73-chr1_52507317	7.92147e-06	MetP		B73-chr2_107327825	0.00211964	MetP
B73-chr1_52507390	0.00110279	MetOnly		B73-chr2_107406929	0.012993	MetP
B73-chr1_52601108	2.10103e-05	MetOnly		B73-chr2_107415698	0.00490929	MetOnly
B73-chr1_52602523	0.0278762	MetOnly		B73-chr2_107437955	0.00111003	MetOnly
B73-chr1_52603024	0.0178094	MetOnly		B73-chr2_107519796	0.0161675	MetOnly
B73-chr1_52603129	0.00211682	MetOnly		B73-chr2_107639935	0.0224333	MetP
B73-chr1_52613607	0.00631801	MetOnly		B73-chr2_107653271	0.0034483	MetOnly
B73-chr1_52635816	0.0276321	MetOnly		B73-chr2_107816022	3.38112e-08	MetOnly
B73-chr1_52635949	0.0394756	MetOnly		B73-chr2_107896456	1.73246e-05	MetP
B73-chr1_52636025	0.0336138	MetOnly		B73-chr2_107897051	2.98475e-05	MetP
B73-chr1_52646719	0.00251786	MetOnly		B73-chr2_107897325	0.0167	MetP
B73-chr1_52647272	0.00139412	MetP		B73-chr2_107959855	1.72393e-07	MetOnly
B73-chr1_52647708	0.0443583	MetOnly		B73-chr2_107959984	0.00265548	MetOnly
B73-chr1_52650328	0.0177156	MetOnly		B73-chr2_108083837	0.000579059	MetP
B73-chr1_52650728	0.00190529	MetP		B73-chr2_108084633	0.000111405	MetOnly
B73-chr1_52651136	0.00136935	MetOnly		B73-chr2_108566402	2.86235e-07	MetOnly
B73-chr1_52651729	0.0344748	MetOnly		B73-chr2_108596077	0.0312594	MetOnly
B73-chr1_52753060	0.00822212	MetOnly		B73-chr2_109351555	0.000147031	MetOnly
B73-chr1_52762745	0.0317906	MetOnly		B73-chr2_109359468	0.00190159	MetOnly
B73-chr1_52768929	0.00266297	MetOnly		B73-chr2_109433603	0.0177225	MetOnly
B73-chr1_52769848	0.00806178	MetOnly		B73-chr2_109433705	0.00197708	MetOnly
B73-chr1_52787955	0.0122395	MetOnly		B73-chr2_109433919	1.04987e-05	MetOnly
B73-chr1_52788286	0.000799313	MetOnly		B73-chr2_110408511	0.0187288	MetOnly
B73-chr1_52788612	0.0366997	MetOnly		B73-chr2_110508746	3.44697e-05	MetOnly
B73-chr1_52789853	0.0403209	MetOnly		B73-chr2_111013637	0.000946545	MetOnly
B73-chr1_52790599	0.03439	MetOnly		B73-chr2_111018403	2.51222e-05	MetOnly
B73-chr1_52791512	0.0080721	MetOnly		B73-chr2_111299701	3.14443e-05	MetOnly
B73-chr1_52791588	0.00122595	MetOnly		B73-chr2_111303416	0.00286122	MetOnly
B73-chr1_52791677	0.000528616	MetOnly		B73-chr2_111757974	0.000879079	MetOnly
B73-chr1_52824879	0.0209068	MetOnly		B73-chr2_111758108	0.00172675	MetOnly
B73-chr1_52829109	0.0393905	MetOnly		B73-chr2_111875974	0.000990892	MetOnly
B73-chr1_52829606	0.000498871	MetOnly		B73-chr2_112099702	0.0136517	MetOnly
B73-chr1_52829689	0.00243132	MetOnly		B73-chr2_112099985	2.66781e-09	MetOnly
B73-chr1_52831765	0.0465308	MetOnly		B73-chr2_112100127	0.00837802	MetOnly
B73-chr1_52832510	0.00355031	MetOnly		B73-chr2_112101125	0.0347878	MetOnly
B73-chr1_52851227	0.015563	MetOnly		B73-chr2_112101516	0.0149331	MetOnly
B73-chr1_52851382	4.27419e-05	MetOnly		B73-chr2_112103208	0.000568207	MetOnly
B73-chr1_52851459	0.00031913	MetOnly		B73-chr2_112104394	4.28792e-06	MetOnly
B73-chr1_52851583	0.00345102	MetOnly		B73-chr2_112121620	0.000155777	MetOnly
B73-chr1_52851732	0.00151267	MetP		B73-chr2_112127666	0.0347934	MetOnly
B73-chr1_52986881	0.0472259	MetOnly		B73-chr2_112127820	0.00590751	MetOnly
B73-chr1_52987093	0.00103746	MetP		B73-chr2_112127901	0.00335229	MetOnly
B73-chr1_52993418	0.021098	MetOnly		B73-chr2_112165649	0.0270363	MetOnly
B73-chr1_53145014	0.0462723	MetOnly		B73-chr2_112168369	0.000511173	MetOnly
B73-chr1_53145198	0.0298596	MetOnly		B73-chr2_112168461	0.0152005	MetOnly
B73-chr1_53151063	0.0387064	MetOnly		B73-chr2_112271508	0.00475492	MetOnly
B73-chr1_53207446	0.00374948	MetOnly		B73-chr2_112273885	0.00304579	MetOnly
B73-chr1_53214015	0.0424716	MetOnly		B73-chr2_112279126	0.000794681	MetOnly
B73-chr1_53281726	0.0418403	MetOnly		B73-chr2_112284068	0.0063126	MetOnly
B73-chr1_53317720	0.000294687	MetP		B73-chr2_112285774	0.000216706	MetOnly
B73-chr1_53317795	0.00173277	MetOnly		B73-chr2_112474374	0.00513284	MetOnly
B73-chr1_53318710	1.81893e-05	MetOnly		B73-chr2_112674149	0.00585214	MetOnly
B73-chr1_53320227	0.0473261	MetOnly		B73-chr2_112675525	0.000128981	MetOnly
B73-chr1_53328299	0.000194251	MetOnly		B73-chr2_112729318	0.00889747	MetOnly
B73-chr1_53328642	0.00595039	MetOnly		B73-chr2_112759327	4.77485e-05	MetOnly
B73-chr1_53331639	2.43297e-07	MetP		B73-chr2_112759963	0.000626737	MetOnly
B73-chr1_53398142	0.0354612	MetOnly		B73-chr2_112762935	0.00272698	MetOnly
B73-chr1_53470544	1.41311e-07	MetP		B73-chr2_112763392	0.0036665	MetOnly
B73-chr1_53470679	0.0040348	MetOnly		B73-chr2_112767573	0.00206068	MetOnly
B73-chr1_53472718	0.0332425	MetOnly		B73-chr2_113091922	0.014688	MetOnly
B73-chr1_53472971	0.0419439	MetOnly		B73-chr2_113134315	0.00505623	MetP
B73-chr1_53473692	0.0174415	MetOnly		B73-chr2_113214380	0.0264991	MetOnly
B73-chr1_53474009	0.0344782	MetOnly		B73-chr2_113354307	0.024883	MetOnly
B73-chr1_53474924	2.81025e-07	MetOnly		B73-chr2_113620678	5.64302e-06	MetOnly
B73-chr1_53475180	0.0283719	MetOnly		B73-chr2_113620912	0.0127158	MetOnly
B73-chr1_53475422	0.00884118	MetOnly		B73-chr2_113644195	0.000222954	MetOnly
B73-chr1_53476330	0.00498946	MetOnly		B73-chr2_113714244	0.000167028	MetOnly
B73-chr1_53476795	0.00660454	MetOnly		B73-chr2_113819826	0.00419457	MetOnly
B73-chr1_53478170	0.00470379	MetOnly		B73-chr2_113822442	0.000676326	MetP
B73-chr1_53482633	0.00462335	MetOnly		B73-chr2_114053466	0.00717861	MetOnly
B73-chr1_53483317	0.0362097	MetOnly		B73-chr2_114057570	6.07108e-08	MetOnly
B73-chr1_53492678	0.000536496	MetOnly		B73-chr2_114127165	0.00180621	MetOnly
B73-chr1_53499394	0.00604742	MetP		B73-chr2_114127895	0.000391761	MetOnly
B73-chr1_53501372	0.00273436	MetOnly		B73-chr2_114130733	0.0384605	MetOnly
B73-chr1_53524189	0.000192527	MetOnly		B73-chr2_114363606	0.0102803	MetOnly
B73-chr1_53532567	0.0232623	MetOnly		B73-chr2_114363698	1.85543e-07	MetOnly
B73-chr1_53533871	0.0291079	MetOnly		B73-chr2_114363778	0.00124067	MetOnly
B73-chr1_53535718	0.00011478	MetP		B73-chr2_114363867	3.60157e-07	MetOnly
B73-chr1_53535795	0.0163682	MetOnly		B73-chr2_114366309	0.016185	MetOnly
B73-chr1_53699030	0.0015522	MetOnly		B73-chr2_114366742	0.0077392	MetOnly
B73-chr1_53700040	4.59689e-05	MetP		B73-chr2_114368336	0.000422803	MetOnly
B73-chr1_53705901	0.0394935	MetOnly		B73-chr2_114368571	0.0200342	MetOnly
B73-chr1_53706185	0.0106973	MetOnly		B73-chr2_114368651	0.00496739	MetP
B73-chr1_53708048	0.00136677	MetOnly		B73-chr2_114436716	0.0149063	MetOnly
B73-chr1_53739605	0.00658882	MetOnly		B73-chr2_114436827	0.000454785	MetOnly
B73-chr1_53740961	0.00873267	MetOnly		B73-chr2_114441041	6.67898e-05	MetOnly
B73-chr1_53743133	0.0214254	MetOnly		B73-chr2_114519448	0.0219942	MetOnly
B73-chr1_53743819	0.019291	MetOnly		B73-chr2_114550773	1.0486e-06	MetOnly
B73-chr1_53760599	0.0235053	MetOnly		B73-chr2_114559686	0.00661488	MetOnly
B73-chr1_53762186	0.000255105	MetOnly		B73-chr2_114958241	0.0243931	MetOnly
B73-chr1_53762591	0.0108293	MetOnly		B73-chr2_114970032	2.67297e-06	MetOnly
B73-chr1_53762986	0.0201288	MetOnly		B73-chr2_115081399	0.000347557	MetOnly
B73-chr1_53788367	0.018683	MetP		B73-chr2_115169594	0.000117432	MetP
B73-chr1_53788968	0.0409488	MetOnly		B73-chr2_115227922	0.00031262	MetOnly
B73-chr1_53819577	0.00716585	MetOnly		B73-chr2_115230241	0.00512004	MetOnly
B73-chr1_53896438	0.0492461	MetOnly		B73-chr2_115230693	0.000263676	MetOnly
B73-chr1_54026406	0.032947	MetOnly		B73-chr2_115951140	0.000234913	MetOnly
B73-chr1_54144575	0.0004764	MetOnly		B73-chr2_116609188	0.000174806	MetP
B73-chr1_54144760	0.000795056	MetOnly		B73-chr2_116645761	0.00151067	MetOnly
B73-chr1_54198210	0.00410913	MetOnly		B73-chr2_116651910	3.21433e-06	MetOnly
B73-chr1_54204516	0.0131656	MetOnly		B73-chr2_116651999	0.00368225	MetOnly
B73-chr1_54205218	0.00538551	MetOnly		B73-chr2_117130000	0.00266196	MetOnly
B73-chr1_54206212	0.0480751	MetOnly		B73-chr2_117320336	0.000230457	MetOnly
B73-chr1_54233862	4.36475e-05	MetOnly		B73-chr2_117320744	0.0391074	MetOnly
B73-chr1_54265999	6.10234e-06	MetOnly		B73-chr2_117320847	0.000333096	MetOnly
B73-chr1_54266102	8.39041e-05	MetP		B73-chr2_117323641	0.0229871	MetOnly
B73-chr1_54266250	3.95237e-07	MetOnly		B73-chr2_117377994	0.0362124	MetOnly
B73-chr1_54272251	0.049153	MetOnly		B73-chr2_118085297	2.81046e-05	MetOnly
[truncated: 145,945 more rows]

## Sheet: Table_S7a
Overlap of ASE and AMP genes. a: AFP genes are defined as genes carrying an AMP within 3 kb upstream of their TSS. ASEs are genes displaying allele-specific mRNA abundance as determined by DEseq2 (p<0.05), non-ASEs are defined as genes with a p-value above 0.95. Enrichment/ under-enrichment p-values provided are based on a hypergeometric test. b and c: ASE genes in WW and DS conditions.
	Hybrid B73x	# AFP genes	ASEs	overlap	Fold-enrichment	P-value enrichment
WW	A619	4790	3559	1465	1.31241	1.03257e-45
	B97	4267	1975	731	1.31847	1.25392e-20
	CML322	6371	3008	1494	1.30207	5.01882e-46
	CML277	3730	2113	598	1.31247	3.36427e-15
	CML333	5176	2134	874	1.34096	5.5501e-28
	NC358	3821	3325	1009	1.33495	2.47562e-30
	IL14H	5058	2802	1173	1.35703	3.65048e-42
	Ki3	5035	2896	1121	1.31163	1.10197e-31
	Ki11	5095	3248	1286	1.32442	9.32625e-40
	M162W	4494	2414	888	1.34176	6.9167e-28
	Mo18W	5323	3143	1383	1.37058	8.33366e-55
	Tx303	5057	3111	1282	1.31604	6.62709e-39
	Ky21	3697	2385	745	1.32273	1.12139e-20
	CML69	6230	1958	934	1.31214	5.41992e-28
	HP301	3906	2184	710	1.37469	2.22626e-24
	Ms71	3850	2395	879	1.4264	8.13735e-39
	Oh43	5690	1619	825	1.38077	2.54197e-34
	Mo17	3583	2176	674	1.3389	5.9115e-20
	CML103	5817	2942	1312	1.3568	3.74615e-48
	CML247	4675	2724	937	1.3651	1.58166e-31
	Oh7b	3373	4047	1179	1.36249	1.94909e-42
	P39	2782	3823	869	1.42595	2.90443e-36
	W22	4480	4694	1655	1.22159	1.31991e-30
	A188	3127	3756	1018	1.38481	1.81217e-38
	Hybrid B73x	# AFP genes	nASEs p0.95	overlap	Fold-enrichment	P-value under-enrichment
WW	A619	4790	1923	484	0.802466	1.1253e-10
	B97	4267	3387	768	0.807731	4.82382e-16
	CML322	6371	2872	874	0.797789	1.75488e-21
	CML277	3730	4442	796	0.831039	2.15216e-12
	CML333	5176	4753	1149	0.7915	2.7748e-30
	NC358	3821	2332	402	0.758337	1.52684e-12
	IL14H	5058	2405	551	0.74267	6.28067e-21
	Ki3	5035	2706	612	0.766353	1.25741e-18
	Ki11	5095	2159	496	0.768477	9.74363e-15
	M162W	4494	3171	674	0.775287	6.16301e-19
	Mo18W	5323	2674	643	0.748993	1.55612e-23
	Tx303	5057	2655	603	0.725325	6.14767e-27
	Ky21	3697	2927	521	0.753735	2.31667e-17
	CML69	6230	5271	1575	0.821929	1.43957e-32
	HP301	3906	4614	879	0.805583	8.88126e-19
	Ms71	3850	2605	537	0.80117	1.27076e-11
	Oh43	5690	4766	1481	0.842009	3.06405e-24
	Mo17	3583	3532	634	0.77592	1.27928e-17
	CML103	5817	3494	851	0.741023	2.05535e-34
	CML247	4675	3768	754	0.794133	3.40065e-17
	Oh7b	3373	1653	251	0.710156	1.09521e-11
	P39	2782	2359	251	0.667473	1.81514e-15
	W22	4480	1772	387	0.756688	7.80292e-13
	A188	3127	2348	307	0.668048	2.43747e-19
	Hybrid B73x	# AFP genes	ASEs	overlap	Fold-enrichment	P-value
DS	A619	4263	3078	1112	1.32086	4.69576e-33
	B97	3080	2729	732	1.35953	1.68792e-23
	CML322	5427	2972	1332	1.41557	6.06004e-62
	CML277	3283	3081	840	1.46194	7.48549e-39
	CML333	4235	3036	994	1.33675	4.75115e-30
	NC358	3925	3426	1080	1.37917	1.38357e-39
	IL14H	3033	3808	988	1.40497	8.75136e-40
	Ki3	3405	2515	690	1.3849	6.62114e-24
	Ki11	5053	2842	1135	1.35949	4.1874e-40
	M162W	4477	2548	975	1.41685	8.26734e-42
	Mo18W	4292	3743	1310	1.37532	4.69696e-50
	Tx303	5387	2833	1133	1.23416	5.54486e-21
	Ky21	2836	3151	782	1.37739	3.20919e-27
	CML69	5745	3152	1431	1.36658	3.80825e-56
	HP301	3428	2599	740	1.36889	1.57978e-24
	Ms71	3633	3251	1086	1.39901	1.27657e-44
	Oh43	4897	1763	771	1.39556	2.07864e-31
	Mo17	3389	2689	837	1.43226	2.58832e-36
	CML103	5106	3986	1576	1.37083	5.80737e-62
	CML247	4700	3020	1039	1.37206	2.23481e-36
	Oh7b	3095	2687	770	1.44931	1.19158e-34
	P39	3139	4477	1124	1.40303	7.74519e-46
	W22	4963	5425	2126	1.2345	1.24636e-47
	A188	2744	2733	661	1.43458	2.45051e-27
	Hybrid B73x	# AFP genes	nASEs p0.95	overlap	Fold-enrichment	P-value underenrichment
DS	A619	4263	2779	532	0.69991	1.93285e-28
	B97	3080	2189	331	0.766412	1.17797e-09
	CML322	5427	2387	611	0.808472	1.8123e-12
	CML277	3283	2648	378	0.765446	7.12242e-11
	CML333	4235	3959	797	0.821939	9.35493e-14
	NC358	3925	2229	353	0.692861	1.18569e-18
	IL14H	3033	1819	230	0.684702	1.01526e-12
	Ki3	3405	3351	512	0.771265	3.4924e-14
	Ki11	5053	2808	610	0.739498	1.34823e-23
	M162W	4477	2944	638	0.80242	1.47198e-13
	Mo18W	4292	1982	351	0.695914	2.00014e-18
	Tx303	5387	2875	778	0.835084	5.45317e-12
	Ky21	2836	2095	260	0.688792	5.64724e-14
	CML69	5745	2551	658	0.776418	9.83477e-19
	HP301	3428	3499	578	0.794194	4.38354e-13
	Ms71	3633	1971	355	0.754307	1.08259e-11
	Oh43	4897	4479	1118	0.796538	1.64339e-28
	Mo17	3389	2944	465	0.726777	2.76684e-19
	CML103	5106	2017	419	0.720235	1.47637e-18
	CML247	4700	3222	626	0.774842	6.00801e-17
	Oh7b	3095	2573	381	0.748897	6.89647e-13
	P39	3139	1633	210	0.718656	4.65215e-09
	W22	4963	1045	257	0.774716	9.27619e-08
	A188	2744	2823	343	0.720687	1.89651e-14

## Sheet: Table_S7b
Overview of ASE genes under well-watered condition.
A188	A619	B97	CML103	CML247	CML277	CML322	CML333	CML69	HP301	IL14H	Ki11	Ki3	Ky21	M162W	Mo17	Mo18W	Ms71	NC358	Oh43	Oh7b	P39	Tx303	W22
Zm00001eb000220	Zm00001eb000470	Zm00001eb000460	Zm00001eb000400	Zm00001eb000230	Zm00001eb000460	Zm00001eb000460	Zm00001eb000460	Zm00001eb000460	Zm00001eb000460	Zm00001eb000460	Zm00001eb000190	Zm00001eb000650	Zm00001eb000460	Zm00001eb000460	Zm00001eb000420	Zm00001eb000080	Zm00001eb000460	Zm00001eb000460	Zm00001eb000400	Zm00001eb000220	Zm00001eb000080	Zm00001eb000460	Zm00001eb000230
Zm00001eb000480	Zm00001eb000660	Zm00001eb000500	Zm00001eb000460	Zm00001eb000320	Zm00001eb000570	Zm00001eb000620	Zm00001eb000780	Zm00001eb000500	Zm00001eb000660	Zm00001eb000660	Zm00001eb000230	Zm00001eb000670	Zm00001eb000660	Zm00001eb000660	Zm00001eb000440	Zm00001eb000460	Zm00001eb000790	Zm00001eb000500	Zm00001eb000460	Zm00001eb000460	Zm00001eb000460	Zm00001eb000520	Zm00001eb000460
Zm00001eb000500	Zm00001eb000670	Zm00001eb000840	Zm00001eb000660	Zm00001eb000460	Zm00001eb000640	Zm00001eb000720	Zm00001eb000880	Zm00001eb000510	Zm00001eb000670	Zm00001eb000670	Zm00001eb000300	Zm00001eb001020	Zm00001eb000670	Zm00001eb000670	Zm00001eb000460	Zm00001eb000500	Zm00001eb001020	Zm00001eb000660	Zm00001eb000660	Zm00001eb000500	Zm00001eb000500	Zm00001eb000570	Zm00001eb000500
Zm00001eb000550	Zm00001eb000720	Zm00001eb001180	Zm00001eb000670	Zm00001eb000660	Zm00001eb000670	Zm00001eb000790	Zm00001eb000930	Zm00001eb000670	Zm00001eb000720	Zm00001eb000720	Zm00001eb000400	Zm00001eb001050	Zm00001eb000770	Zm00001eb000780	Zm00001eb000500	Zm00001eb000570	Zm00001eb001170	Zm00001eb000670	Zm00001eb000670	Zm00001eb000670	Zm00001eb000830	Zm00001eb000670	Zm00001eb000640
Zm00001eb000670	Zm00001eb000770	Zm00001eb001340	Zm00001eb000720	Zm00001eb000670	Zm00001eb000840	Zm00001eb000880	Zm00001eb001020	Zm00001eb001050	Zm00001eb001020	Zm00001eb000770	Zm00001eb000460	Zm00001eb001180	Zm00001eb000850	Zm00001eb000930	Zm00001eb000670	Zm00001eb000640	Zm00001eb001180	Zm00001eb000820	Zm00001eb000720	Zm00001eb000780	Zm00001eb000840	Zm00001eb000770	Zm00001eb000660
Zm00001eb000850	Zm00001eb000780	Zm00001eb001460	Zm00001eb001060	Zm00001eb001270	Zm00001eb001170	Zm00001eb000930	Zm00001eb001060	Zm00001eb001140	Zm00001eb001180	Zm00001eb001180	Zm00001eb000500	Zm00001eb001270	Zm00001eb000930	Zm00001eb001170	Zm00001eb000850	Zm00001eb000670	Zm00001eb001220	Zm00001eb000840	Zm00001eb000920	Zm00001eb000910	Zm00001eb000920	Zm00001eb000860	Zm00001eb000670
Zm00001eb000860	Zm00001eb000880	Zm00001eb001500	Zm00001eb001290	Zm00001eb001470	Zm00001eb001180	Zm00001eb001050	Zm00001eb001180	Zm00001eb001170	Zm00001eb001290	Zm00001eb001470	Zm00001eb000670	Zm00001eb001340	Zm00001eb001010	Zm00001eb001180	Zm00001eb000910	Zm00001eb000850	Zm00001eb001490	Zm00001eb000920	Zm00001eb001170	Zm00001eb000980	Zm00001eb001010	Zm00001eb000930	Zm00001eb000770
Zm00001eb001010	Zm00001eb000920	Zm00001eb001560	Zm00001eb001360	Zm00001eb001490	Zm00001eb001340	Zm00001eb001180	Zm00001eb001340	Zm00001eb001180	Zm00001eb001490	Zm00001eb001780	Zm00001eb001060	Zm00001eb001460	Zm00001eb001020	Zm00001eb001470	Zm00001eb000920	Zm00001eb000930	Zm00001eb001500	Zm00001eb000930	Zm00001eb001180	Zm00001eb001050	Zm00001eb001050	Zm00001eb001490	Zm00001eb000840
Zm00001eb001020	Zm00001eb000930	Zm00001eb001810	Zm00001eb001490	Zm00001eb001500	Zm00001eb001500	Zm00001eb001490	Zm00001eb001490	Zm00001eb001200	Zm00001eb001530	Zm00001eb001810	Zm00001eb001140	Zm00001eb001500	Zm00001eb001060	Zm00001eb001500	Zm00001eb001020	Zm00001eb001180	Zm00001eb001560	Zm00001eb001060	Zm00001eb001340	Zm00001eb001060	Zm00001eb001060	Zm00001eb001500	Zm00001eb001020
Zm00001eb001130	Zm00001eb000980	Zm00001eb001820	Zm00001eb001500	Zm00001eb001810	Zm00001eb001560	Zm00001eb001500	Zm00001eb001600	Zm00001eb001240	Zm00001eb001560	Zm00001eb001890	Zm00001eb001180	Zm00001eb001680	Zm00001eb001180	Zm00001eb001520	Zm00001eb001060	Zm00001eb001490	Zm00001eb001570	Zm00001eb001180	Zm00001eb001460	Zm00001eb001180	Zm00001eb001070	Zm00001eb001600	Zm00001eb001060
Zm00001eb001140	Zm00001eb001070	Zm00001eb001940	Zm00001eb001560	Zm00001eb001890	Zm00001eb001810	Zm00001eb001700	Zm00001eb001830	Zm00001eb001270	Zm00001eb001630	Zm00001eb001950	Zm00001eb001200	Zm00001eb001770	Zm00001eb001470	Zm00001eb001530	Zm00001eb001180	Zm00001eb001500	Zm00001eb001820	Zm00001eb001290	Zm00001eb001530	Zm00001eb001220	Zm00001eb001180	Zm00001eb001770	Zm00001eb001180
Zm00001eb001180	Zm00001eb001130	Zm00001eb001950	Zm00001eb001590	Zm00001eb002060	Zm00001eb001820	Zm00001eb001760	Zm00001eb001890	Zm00001eb001280	Zm00001eb001820	Zm00001eb001960	Zm00001eb001340	Zm00001eb001830	Zm00001eb001500	Zm00001eb001570	Zm00001eb001340	Zm00001eb001700	Zm00001eb001890	Zm00001eb001530	Zm00001eb001560	Zm00001eb001270	Zm00001eb001200	Zm00001eb001830	Zm00001eb001350
Zm00001eb001280	Zm00001eb001170	Zm00001eb001960	Zm00001eb001680	Zm00001eb002100	Zm00001eb001890	Zm00001eb001810	Zm00001eb001960	Zm00001eb001340	Zm00001eb001960	Zm00001eb002060	Zm00001eb001500	Zm00001eb001880	Zm00001eb001520	Zm00001eb001680	Zm00001eb001360	Zm00001eb001810	Zm00001eb001910	Zm00001eb001560	Zm00001eb001870	Zm00001eb001290	Zm00001eb001460	Zm00001eb001870	Zm00001eb001360
Zm00001eb001350	Zm00001eb001180	Zm00001eb002020	Zm00001eb001700	Zm00001eb002190	Zm00001eb001960	Zm00001eb001820	Zm00001eb002000	Zm00001eb001490	Zm00001eb002190	Zm00001eb002100	Zm00001eb001510	Zm00001eb001890	Zm00001eb001530	Zm00001eb001760	Zm00001eb001490	Zm00001eb001830	Zm00001eb002060	Zm00001eb001700	Zm00001eb001890	Zm00001eb001350	Zm00001eb001470	Zm00001eb001910	Zm00001eb001490
Zm00001eb001650	Zm00001eb001340	Zm00001eb002090	Zm00001eb001810	Zm00001eb002450	Zm00001eb002100	Zm00001eb001890	Zm00001eb002290	Zm00001eb001500	Zm00001eb002200	Zm00001eb002190	Zm00001eb001530	Zm00001eb001960	Zm00001eb001560	Zm00001eb001810	Zm00001eb001520	Zm00001eb001890	Zm00001eb002100	Zm00001eb001770	Zm00001eb001960	Zm00001eb001460	Zm00001eb001560	Zm00001eb002020	Zm00001eb001500
Zm00001eb001770	Zm00001eb001500	Zm00001eb002190	Zm00001eb001820	Zm00001eb002480	Zm00001eb002320	Zm00001eb002070	Zm00001eb002550	Zm00001eb001530	Zm00001eb002290	Zm00001eb002200	Zm00001eb001590	Zm00001eb002010	Zm00001eb001770	Zm00001eb001890	Zm00001eb001560	Zm00001eb001910	Zm00001eb002190	Zm00001eb001810	Zm00001eb002100	Zm00001eb001490	Zm00001eb001820	Zm00001eb002100	Zm00001eb001520
Zm00001eb001810	Zm00001eb001560	Zm00001eb002200	Zm00001eb001890	Zm00001eb002590	Zm00001eb002380	Zm00001eb002100	Zm00001eb002570	Zm00001eb001590	Zm00001eb002590	Zm00001eb002380	Zm00001eb001600	Zm00001eb002060	Zm00001eb001890	Zm00001eb001910	Zm00001eb001810	Zm00001eb001960	Zm00001eb002510	Zm00001eb001820	Zm00001eb002570	Zm00001eb001500	Zm00001eb001940	Zm00001eb002270	Zm00001eb001680
Zm00001eb001820	Zm00001eb001780	Zm00001eb002260	Zm00001eb002320	Zm00001eb002660	Zm00001eb002450	Zm00001eb002170	Zm00001eb002590	Zm00001eb001680	Zm00001eb002620	Zm00001eb002550	Zm00001eb001810	Zm00001eb002090	Zm00001eb001960	Zm00001eb001960	Zm00001eb001830	Zm00001eb002060	Zm00001eb002520	Zm00001eb001830	Zm00001eb002590	Zm00001eb001560	Zm00001eb002000	Zm00001eb002590	Zm00001eb001700
Zm00001eb001870	Zm00001eb001810	Zm00001eb002420	Zm00001eb002380	Zm00001eb002720	Zm00001eb002550	Zm00001eb002180	Zm00001eb002620	Zm00001eb001810	Zm00001eb002840	Zm00001eb002590	Zm00001eb001820	Zm00001eb002190	Zm00001eb002250	Zm00001eb002190	Zm00001eb001910	Zm00001eb002100	Zm00001eb002540	Zm00001eb001890	Zm00001eb002620	Zm00001eb001590	Zm00001eb002100	Zm00001eb002620	Zm00001eb001760
Zm00001eb001890	Zm00001eb001820	Zm00001eb002550	Zm00001eb002540	Zm00001eb002790	Zm00001eb002590	Zm00001eb002250	Zm00001eb002640	Zm00001eb001820	Zm00001eb003170	Zm00001eb002610	Zm00001eb001900	Zm00001eb002250	Zm00001eb002420	Zm00001eb002200	Zm00001eb002000	Zm00001eb002190	Zm00001eb002550	Zm00001eb002020	Zm00001eb002640	Zm00001eb001630	Zm00001eb002190	Zm00001eb002760	Zm00001eb001880
Zm00001eb002200	Zm00001eb001870	Zm00001eb002570	Zm00001eb002570	Zm00001eb002820	Zm00001eb002620	Zm00001eb002260	Zm00001eb002660	Zm00001eb001880	Zm00001eb003450	Zm00001eb002620	Zm00001eb001950	Zm00001eb002260	Zm00001eb002450	Zm00001eb002570	Zm00001eb002100	Zm00001eb002200	Zm00001eb002590	Zm00001eb002070	Zm00001eb002760	Zm00001eb001680	Zm00001eb002200	Zm00001eb002840	Zm00001eb001940
Zm00001eb002260	Zm00001eb001890	Zm00001eb002590	Zm00001eb002590	Zm00001eb002840	Zm00001eb002840	Zm00001eb002380	Zm00001eb003170	Zm00001eb001890	Zm00001eb003540	Zm00001eb002660	Zm00001eb001960	Zm00001eb002380	Zm00001eb002590	Zm00001eb002590	Zm00001eb002200	Zm00001eb002380	Zm00001eb002610	Zm00001eb002260	Zm00001eb002840	Zm00001eb001700	Zm00001eb002270	Zm00001eb002950	Zm00001eb002250
Zm00001eb002390	Zm00001eb001950	Zm00001eb002620	Zm00001eb002660	Zm00001eb002870	Zm00001eb002940	Zm00001eb002450	Zm00001eb003460	Zm00001eb001960	Zm00001eb003820	Zm00001eb002680	Zm00001eb002060	Zm00001eb002550	Zm00001eb002620	Zm00001eb002620	Zm00001eb002390	Zm00001eb002470	Zm00001eb002620	Zm00001eb002420	Zm00001eb002950	Zm00001eb001760	Zm00001eb002450	Zm00001eb003170	Zm00001eb002290
Zm00001eb002450	Zm00001eb001970	Zm00001eb002660	Zm00001eb002690	Zm00001eb002940	Zm00001eb002950	Zm00001eb002590	Zm00001eb003750	Zm00001eb002060	Zm00001eb004250	Zm00001eb002840	Zm00001eb002090	Zm00001eb002560	Zm00001eb002760	Zm00001eb002690	Zm00001eb002480	Zm00001eb002570	Zm00001eb002870	Zm00001eb002510	Zm00001eb003190	Zm00001eb001810	Zm00001eb002480	Zm00001eb003460	Zm00001eb002320
Zm00001eb002480	Zm00001eb002000	Zm00001eb002760	Zm00001eb002720	Zm00001eb002950	Zm00001eb002960	Zm00001eb002620	Zm00001eb003760	Zm00001eb002260	Zm00001eb004380	Zm00001eb002870	Zm00001eb002190	Zm00001eb002570	Zm00001eb002820	Zm00001eb002840	Zm00001eb002530	Zm00001eb002590	Zm00001eb003170	Zm00001eb002570	Zm00001eb003700	Zm00001eb001820	Zm00001eb002570	Zm00001eb003540	Zm00001eb002390
Zm00001eb002570	Zm00001eb002100	Zm00001eb002840	Zm00001eb002760	Zm00001eb003070	Zm00001eb003170	Zm00001eb002640	Zm00001eb003930	Zm00001eb002380	Zm00001eb004420	Zm00001eb002960	Zm00001eb002200	Zm00001eb002590	Zm00001eb003960	Zm00001eb003070	Zm00001eb002540	Zm00001eb002610	Zm00001eb003180	Zm00001eb002620	Zm00001eb004180	Zm00001eb001940	Zm00001eb002590	Zm00001eb003550	Zm00001eb002410
Zm00001eb002620	Zm00001eb002180	Zm00001eb002940	Zm00001eb002810	Zm00001eb003170	Zm00001eb003450	Zm00001eb002660	Zm00001eb004140	Zm00001eb002550	Zm00001eb004740	Zm00001eb003000	Zm00001eb002250	Zm00001eb002620	Zm00001eb004250	Zm00001eb003170	Zm00001eb002570	Zm00001eb002760	Zm00001eb003450	Zm00001eb002660	Zm00001eb004380	Zm00001eb002190	Zm00001eb002640	Zm00001eb003580	Zm00001eb002470
Zm00001eb002660	Zm00001eb002320	Zm00001eb003070	Zm00001eb002840	Zm00001eb003220	Zm00001eb003460	Zm00001eb002690	Zm00001eb004380	Zm00001eb002570	Zm00001eb005110	Zm00001eb003730	Zm00001eb002260	Zm00001eb002690	Zm00001eb004310	Zm00001eb003580	Zm00001eb002590	Zm00001eb002840	Zm00001eb003540	Zm00001eb002690	Zm00001eb005210	Zm00001eb002200	Zm00001eb002680	Zm00001eb003590	Zm00001eb002490
Zm00001eb002720	Zm00001eb002380	Zm00001eb003170	Zm00001eb002870	Zm00001eb003730	Zm00001eb003540	Zm00001eb002760	Zm00001eb004490	Zm00001eb002690	Zm00001eb005550	Zm00001eb003930	Zm00001eb002440	Zm00001eb002840	Zm00001eb004380	Zm00001eb003730	Zm00001eb002610	Zm00001eb002940	Zm00001eb003760	Zm00001eb002760	Zm00001eb005570	Zm00001eb002250	Zm00001eb002810	Zm00001eb003750	Zm00001eb002520
Zm00001eb002820	Zm00001eb002420	Zm00001eb003420	Zm00001eb002940	Zm00001eb003780	Zm00001eb003700	Zm00001eb002810	Zm00001eb004780	Zm00001eb002840	Zm00001eb006080	Zm00001eb004180	Zm00001eb002470	Zm00001eb002870	Zm00001eb004480	Zm00001eb003760	Zm00001eb002620	Zm00001eb002950	Zm00001eb003780	Zm00001eb002840	Zm00001eb005710	Zm00001eb002260	Zm00001eb002820	Zm00001eb003890	Zm00001eb002560
Zm00001eb002870	Zm00001eb002480	Zm00001eb003440	Zm00001eb003170	Zm00001eb004420	Zm00001eb003730	Zm00001eb002820	Zm00001eb005280	Zm00001eb002950	Zm00001eb006270	Zm00001eb004380	Zm00001eb002550	Zm00001eb002950	Zm00001eb004540	Zm00001eb004140	Zm00001eb002640	Zm00001eb003170	Zm00001eb004380	Zm00001eb002870	Zm00001eb005900	Zm00001eb002270	Zm00001eb002840	Zm00001eb003930	Zm00001eb002590
Zm00001eb003030	Zm00001eb002620	Zm00001eb003730	Zm00001eb003200	Zm00001eb004490	Zm00001eb003760	Zm00001eb002840	Zm00001eb005640	Zm00001eb003150	Zm00001eb007060	Zm00001eb004430	Zm00001eb002560	Zm00001eb003130	Zm00001eb004740	Zm00001eb004320	Zm00001eb002840	Zm00001eb003440	Zm00001eb004630	Zm00001eb002950	Zm00001eb005970	Zm00001eb002290	Zm00001eb003170	Zm00001eb004140	Zm00001eb002620
Zm00001eb003170	Zm00001eb002690	Zm00001eb003750	Zm00001eb003220	Zm00001eb005030	Zm00001eb003930	Zm00001eb002870	Zm00001eb005710	Zm00001eb003170	Zm00001eb007100	Zm00001eb004490	Zm00001eb002570	Zm00001eb003170	Zm00001eb005020	Zm00001eb004380	Zm00001eb003170	Zm00001eb003450	Zm00001eb004740	Zm00001eb003150	Zm00001eb006270	Zm00001eb002480	Zm00001eb003180	Zm00001eb004180	Zm00001eb002640
Zm00001eb003690	Zm00001eb002760	Zm00001eb003960	Zm00001eb003450	Zm00001eb005280	Zm00001eb004060	Zm00001eb002950	Zm00001eb005900	Zm00001eb003540	Zm00001eb007200	Zm00001eb004740	Zm00001eb002590	Zm00001eb003190	Zm00001eb005030	Zm00001eb004430	Zm00001eb003190	Zm00001eb003460	Zm00001eb004990	Zm00001eb003170	Zm00001eb006530	Zm00001eb002490	Zm00001eb003190	Zm00001eb004400	Zm00001eb002660
Zm00001eb003750	Zm00001eb002820	Zm00001eb004380	Zm00001eb003460	Zm00001eb005550	Zm00001eb004140	Zm00001eb003170	Zm00001eb005930	Zm00001eb003730	Zm00001eb007730	Zm00001eb005110	Zm00001eb002610	Zm00001eb003450	Zm00001eb005110	Zm00001eb004490	Zm00001eb003220	Zm00001eb003760	Zm00001eb005020	Zm00001eb003480	Zm00001eb006890	Zm00001eb002570	Zm00001eb003200	Zm00001eb004430	Zm00001eb002840
Zm00001eb003760	Zm00001eb002850	Zm00001eb004480	Zm00001eb003550	Zm00001eb005640	Zm00001eb004180	Zm00001eb003360	Zm00001eb005970	Zm00001eb004140	Zm00001eb007930	Zm00001eb005340	Zm00001eb002620	Zm00001eb003460	Zm00001eb005190	Zm00001eb005060	Zm00001eb003450	Zm00001eb003780	Zm00001eb005190	Zm00001eb003540	Zm00001eb007280	Zm00001eb002590	Zm00001eb003360	Zm00001eb004440	Zm00001eb002870
Zm00001eb003960	Zm00001eb002870	Zm00001eb004630	Zm00001eb003580	Zm00001eb005710	Zm00001eb004380	Zm00001eb003450	Zm00001eb006530	Zm00001eb004380	Zm00001eb008260	Zm00001eb005360	Zm00001eb002840	Zm00001eb003550	Zm00001eb005550	Zm00001eb005110	Zm00001eb003580	Zm00001eb004140	Zm00001eb005280	Zm00001eb003590	Zm00001eb007730	Zm00001eb002610	Zm00001eb003450	Zm00001eb004510	Zm00001eb003170
Zm00001eb004050	Zm00001eb002950	Zm00001eb004740	Zm00001eb003700	Zm00001eb005810	Zm00001eb004500	Zm00001eb003460	Zm00001eb006890	Zm00001eb004410	Zm00001eb008280	Zm00001eb005600	Zm00001eb003150	Zm00001eb003780	Zm00001eb005570	Zm00001eb005190	Zm00001eb003750	Zm00001eb004320	Zm00001eb005360	Zm00001eb003760	Zm00001eb008100	Zm00001eb002660	Zm00001eb003460	Zm00001eb004540	Zm00001eb003190
Zm00001eb004170	Zm00001eb003070	Zm00001eb005030	Zm00001eb003730	Zm00001eb005850	Zm00001eb004740	Zm00001eb003580	Zm00001eb006930	Zm00001eb004510	Zm00001eb008430	Zm00001eb005710	Zm00001eb003170	Zm00001eb003830	Zm00001eb005600	Zm00001eb005570	Zm00001eb004140	Zm00001eb004380	Zm00001eb005550	Zm00001eb003960	Zm00001eb008260	Zm00001eb002720	Zm00001eb003580	Zm00001eb004740	Zm00001eb003220
Zm00001eb004370	Zm00001eb003170	Zm00001eb005110	Zm00001eb004420	Zm00001eb005900	Zm00001eb005300	Zm00001eb003760	Zm00001eb007060	Zm00001eb004740	Zm00001eb008780	Zm00001eb005850	Zm00001eb003180	Zm00001eb003930	Zm00001eb005710	Zm00001eb005640	Zm00001eb004190	Zm00001eb004410	Zm00001eb005570	Zm00001eb004380	Zm00001eb008430	Zm00001eb002740	Zm00001eb003730	Zm00001eb005030	Zm00001eb003440
Zm00001eb004500	Zm00001eb003180	Zm00001eb005280	Zm00001eb004490	Zm00001eb005970	Zm00001eb005900	Zm00001eb003930	Zm00001eb007240	Zm00001eb004790	Zm00001eb008810	Zm00001eb005970	Zm00001eb003190	Zm00001eb004000	Zm00001eb005780	Zm00001eb005700	Zm00001eb004380	Zm00001eb004500	Zm00001eb005780	Zm00001eb004410	Zm00001eb008520	Zm00001eb002820	Zm00001eb003750	Zm00001eb005110	Zm00001eb003450
Zm00001eb004550	Zm00001eb003190	Zm00001eb005550	Zm00001eb004740	Zm00001eb005980	Zm00001eb005930	Zm00001eb004310	Zm00001eb007510	Zm00001eb005020	Zm00001eb009340	Zm00001eb006020	Zm00001eb003450	Zm00001eb004140	Zm00001eb005850	Zm00001eb005930	Zm00001eb004740	Zm00001eb004510	Zm00001eb005900	Zm00001eb004430	Zm00001eb010050	Zm00001eb002950	Zm00001eb003760	Zm00001eb005530	Zm00001eb003480
Zm00001eb004780	Zm00001eb003490	Zm00001eb005710	Zm00001eb005030	Zm00001eb006140	Zm00001eb005970	Zm00001eb004380	Zm00001eb007730	Zm00001eb005030	Zm00001eb009430	Zm00001eb006080	Zm00001eb003540	Zm00001eb004380	Zm00001eb005900	Zm00001eb005970	Zm00001eb005030	Zm00001eb004540	Zm00001eb005930	Zm00001eb004440	Zm00001eb010110	Zm00001eb002960	Zm00001eb003780	Zm00001eb005570	Zm00001eb003730
Zm00001eb005010	Zm00001eb003590	Zm00001eb005920	Zm00001eb005110	Zm00001eb006210	Zm00001eb006150	Zm00001eb004500	Zm00001eb007930	Zm00001eb005280	Zm00001eb010440	Zm00001eb006270	Zm00001eb003550	Zm00001eb004550	Zm00001eb005920	Zm00001eb006270	Zm00001eb005330	Zm00001eb004630	Zm00001eb006080	Zm00001eb004490	Zm00001eb010230	Zm00001eb003030	Zm00001eb003930	Zm00001eb005640	Zm00001eb003760
Zm00001eb005020	Zm00001eb003700	Zm00001eb005930	Zm00001eb005280	Zm00001eb006390	Zm00001eb006270	Zm00001eb004540	Zm00001eb008090	Zm00001eb005710	Zm00001eb010530	Zm00001eb006300	Zm00001eb003580	Zm00001eb004630	Zm00001eb005930	Zm00001eb006390	Zm00001eb005550	Zm00001eb004740	Zm00001eb006270	Zm00001eb004540	Zm00001eb010320	Zm00001eb003110	Zm00001eb004140	Zm00001eb005700	Zm00001eb003780
Zm00001eb005030	Zm00001eb003730	Zm00001eb005970	Zm00001eb005550	Zm00001eb006660	Zm00001eb006350	Zm00001eb004590	Zm00001eb008100	Zm00001eb005810	Zm00001eb011060	Zm00001eb006390	Zm00001eb003700	Zm00001eb004780	Zm00001eb006040	Zm00001eb006530	Zm00001eb005900	Zm00001eb004990	Zm00001eb006390	Zm00001eb004550	Zm00001eb010590	Zm00001eb003180	Zm00001eb004380	Zm00001eb005710	Zm00001eb003930
Zm00001eb005280	Zm00001eb004060	Zm00001eb006400	Zm00001eb005570	Zm00001eb006880	Zm00001eb006660	Zm00001eb004740	Zm00001eb008260	Zm00001eb005900	Zm00001eb011810	Zm00001eb006400	Zm00001eb003760	Zm00001eb005020	Zm00001eb006160	Zm00001eb006720	Zm00001eb005970	Zm00001eb005020	Zm00001eb006400	Zm00001eb004660	Zm00001eb011050	Zm00001eb003190	Zm00001eb004430	Zm00001eb005900	Zm00001eb004320
Zm00001eb005330	Zm00001eb004180	Zm00001eb006720	Zm00001eb005710	Zm00001eb006930	Zm00001eb006720	Zm00001eb004780	Zm00001eb008280	Zm00001eb005930	Zm00001eb011910	Zm00001eb006410	Zm00001eb003930	Zm00001eb005030	Zm00001eb006530	Zm00001eb006830	Zm00001eb005980	Zm00001eb005030	Zm00001eb006540	Zm00001eb004990	Zm00001eb011060	Zm00001eb003200	Zm00001eb004490	Zm00001eb005930	Zm00001eb004380
Zm00001eb005640	Zm00001eb004390	Zm00001eb006830	Zm00001eb005850	Zm00001eb007320	Zm00001eb006890	Zm00001eb005020	Zm00001eb008370	Zm00001eb006350	Zm00001eb011920	Zm00001eb006520	Zm00001eb004060	Zm00001eb005550	Zm00001eb006540	Zm00001eb006880	Zm00001eb006080	Zm00001eb005110	Zm00001eb006760	Zm00001eb005020	Zm00001eb011070	Zm00001eb003240	Zm00001eb004550	Zm00001eb005970	Zm00001eb004410
Zm00001eb005670	Zm00001eb004540	Zm00001eb006930	Zm00001eb006210	Zm00001eb007700	Zm00001eb007280	Zm00001eb005210	Zm00001eb008420	Zm00001eb006660	Zm00001eb012270	Zm00001eb006530	Zm00001eb004180	Zm00001eb005640	Zm00001eb006660	Zm00001eb006930	Zm00001eb006210	Zm00001eb005300	Zm00001eb006940	Zm00001eb005030	Zm00001eb011100	Zm00001eb003360	Zm00001eb004740	Zm00001eb005990	Zm00001eb004420
Zm00001eb005710	Zm00001eb004550	Zm00001eb007570	Zm00001eb006270	Zm00001eb007730	Zm00001eb007730	Zm00001eb005280	Zm00001eb008780	Zm00001eb006760	Zm00001eb013030	Zm00001eb006610	Zm00001eb004320	Zm00001eb005850	Zm00001eb006940	Zm00001eb006940	Zm00001eb006270	Zm00001eb005570	Zm00001eb007490	Zm00001eb005110	Zm00001eb011210	Zm00001eb003540	Zm00001eb005020	Zm00001eb006140	Zm00001eb004430
Zm00001eb005820	Zm00001eb004630	Zm00001eb007700	Zm00001eb006350	Zm00001eb008080	Zm00001eb008100	Zm00001eb005360	Zm00001eb008850	Zm00001eb006890	Zm00001eb013100	Zm00001eb006660	Zm00001eb004380	Zm00001eb005930	Zm00001eb007060	Zm00001eb007060	Zm00001eb006390	Zm00001eb005640	Zm00001eb007570	Zm00001eb005360	Zm00001eb011810	Zm00001eb003700	Zm00001eb005030	Zm00001eb006270	Zm00001eb004540
Zm00001eb005860	Zm00001eb004790	Zm00001eb007730	Zm00001eb006450	Zm00001eb008090	Zm00001eb008260	Zm00001eb005550	Zm00001eb008920	Zm00001eb006930	Zm00001eb013370	Zm00001eb006760	Zm00001eb004540	Zm00001eb005960	Zm00001eb007700	Zm00001eb007140	Zm00001eb006400	Zm00001eb005700	Zm00001eb007730	Zm00001eb005530	Zm00001eb011920	Zm00001eb003750	Zm00001eb005110	Zm00001eb006320	Zm00001eb004550
Zm00001eb005900	Zm00001eb005000	Zm00001eb007760	Zm00001eb006480	Zm00001eb008150	Zm00001eb008280	Zm00001eb005570	Zm00001eb009090	Zm00001eb006940	Zm00001eb013660	Zm00001eb006890	Zm00001eb004590	Zm00001eb005970	Zm00001eb007730	Zm00001eb007730	Zm00001eb006520	Zm00001eb005710	Zm00001eb007930	Zm00001eb005550	Zm00001eb012380	Zm00001eb003760	Zm00001eb005130	Zm00001eb006350	Zm00001eb004590
Zm00001eb005920	Zm00001eb005020	Zm00001eb008070	Zm00001eb006530	Zm00001eb008200	Zm00001eb008360	Zm00001eb005600	Zm00001eb009320	Zm00001eb007060	Zm00001eb013940	Zm00001eb007470	Zm00001eb004740	Zm00001eb006080	Zm00001eb007760	Zm00001eb008100	Zm00001eb006760	Zm00001eb005930	Zm00001eb008070	Zm00001eb005640	Zm00001eb013030	Zm00001eb003780	Zm00001eb005340	Zm00001eb006660	Zm00001eb004630
Zm00001eb005960	Zm00001eb005030	Zm00001eb008100	Zm00001eb006770	Zm00001eb008280	Zm00001eb008470	Zm00001eb005640	Zm00001eb009400	Zm00001eb007730	Zm00001eb013950	Zm00001eb007570	Zm00001eb004780	Zm00001eb006270	Zm00001eb007930	Zm00001eb008260	Zm00001eb006770	Zm00001eb005970	Zm00001eb008260	Zm00001eb005690	Zm00001eb013370	Zm00001eb004120	Zm00001eb005360	Zm00001eb006830	Zm00001eb004740
Zm00001eb006020	Zm00001eb005110	Zm00001eb008430	Zm00001eb006940	Zm00001eb008310	Zm00001eb008520	Zm00001eb005710	Zm00001eb009890	Zm00001eb008100	Zm00001eb014600	Zm00001eb007650	Zm00001eb005020	Zm00001eb006540	Zm00001eb008070	Zm00001eb008270	Zm00001eb007100	Zm00001eb006270	Zm00001eb008370	Zm00001eb005710	Zm00001eb013780	Zm00001eb004320	Zm00001eb005550	Zm00001eb006940	Zm00001eb005030
Zm00001eb006400	Zm00001eb005210	Zm00001eb008590	Zm00001eb007240	Zm00001eb008370	Zm00001eb008780	Zm00001eb005850	Zm00001eb010040	Zm00001eb008260	Zm00001eb014950	Zm00001eb007700	Zm00001eb005030	Zm00001eb006660	Zm00001eb008100	Zm00001eb008370	Zm00001eb007570	Zm00001eb006300	Zm00001eb008470	Zm00001eb005810	Zm00001eb013870	Zm00001eb004380	Zm00001eb005570	Zm00001eb007000	Zm00001eb005380
Zm00001eb006470	Zm00001eb005550	Zm00001eb009780	Zm00001eb007320	Zm00001eb008430	Zm00001eb008920	Zm00001eb005920	Zm00001eb010650	Zm00001eb008370	Zm00001eb015050	Zm00001eb007730	Zm00001eb005210	Zm00001eb006760	Zm00001eb008150	Zm00001eb008420	Zm00001eb007700	Zm00001eb006350	Zm00001eb008590	Zm00001eb005930	Zm00001eb014490	Zm00001eb004440	Zm00001eb005600	Zm00001eb007060	Zm00001eb005640
Zm00001eb006540	Zm00001eb005570	Zm00001eb009900	Zm00001eb007730	Zm00001eb008440	Zm00001eb008940	Zm00001eb005930	Zm00001eb010680	Zm00001eb008430	Zm00001eb015090	Zm00001eb007930	Zm00001eb005300	Zm00001eb006930	Zm00001eb008260	Zm00001eb008430	Zm00001eb007730	Zm00001eb006530	Zm00001eb008810	Zm00001eb006530	Zm00001eb015510	Zm00001eb004500	Zm00001eb005690	Zm00001eb007320	Zm00001eb005680
Zm00001eb006760	Zm00001eb005600	Zm00001eb010440	Zm00001eb007860	Zm00001eb008470	Zm00001eb009930	Zm00001eb005960	Zm00001eb010730	Zm00001eb008440	Zm00001eb015250	Zm00001eb008260	Zm00001eb005600	Zm00001eb006940	Zm00001eb008370	Zm00001eb008580	Zm00001eb007770	Zm00001eb006660	Zm00001eb009080	Zm00001eb006660	Zm00001eb015620	Zm00001eb004510	Zm00001eb005710	Zm00001eb007510	Zm00001eb005710
Zm00001eb006770	Zm00001eb005640	Zm00001eb010650	Zm00001eb008270	Zm00001eb008780	Zm00001eb010230	Zm00001eb005970	Zm00001eb010950	Zm00001eb008830	Zm00001eb015620	Zm00001eb008270	Zm00001eb005710	Zm00001eb007730	Zm00001eb008430	Zm00001eb008810	Zm00001eb007930	Zm00001eb006720	Zm00001eb009090	Zm00001eb006720	Zm00001eb015710	Zm00001eb004550	Zm00001eb006080	Zm00001eb007730	Zm00001eb005780
Zm00001eb006830	Zm00001eb005710	Zm00001eb010900	Zm00001eb008430	Zm00001eb008920	Zm00001eb011060	Zm00001eb006150	Zm00001eb011050	Zm00001eb008850	Zm00001eb015800	Zm00001eb008430	Zm00001eb005810	Zm00001eb008100	Zm00001eb008920	Zm00001eb008920	Zm00001eb008270	Zm00001eb006830	Zm00001eb009430	Zm00001eb006760	Zm00001eb015880	Zm00001eb004570	Zm00001eb006210	Zm00001eb007830	Zm00001eb005850
Zm00001eb006940	Zm00001eb005760	Zm00001eb011060	Zm00001eb008440	Zm00001eb009130	Zm00001eb011810	Zm00001eb006720	Zm00001eb011060	Zm00001eb008920	Zm00001eb016870	Zm00001eb008520	Zm00001eb005920	Zm00001eb008260	Zm00001eb009060	Zm00001eb009340	Zm00001eb008280	Zm00001eb006940	Zm00001eb009510	Zm00001eb006830	Zm00001eb016200	Zm00001eb004740	Zm00001eb006390	Zm00001eb008270	Zm00001eb005860
Zm00001eb007270	Zm00001eb005900	Zm00001eb011070	Zm00001eb008470	Zm00001eb009290	Zm00001eb012410	Zm00001eb006830	Zm00001eb011810	Zm00001eb009320	Zm00001eb017120	Zm00001eb008780	Zm00001eb006040	Zm00001eb008270	Zm00001eb009080	Zm00001eb010040	Zm00001eb008420	Zm00001eb007060	Zm00001eb009540	Zm00001eb006880	Zm00001eb016250	Zm00001eb004780	Zm00001eb006410	Zm00001eb008370	Zm00001eb005900
Zm00001eb007570	Zm00001eb005920	Zm00001eb011100	Zm00001eb008500	Zm00001eb009550	Zm00001eb012530	Zm00001eb006890	Zm00001eb011970	Zm00001eb009360	Zm00001eb017140	Zm00001eb008810	Zm00001eb006350	Zm00001eb008280	Zm00001eb009340	Zm00001eb010110	Zm00001eb008430	Zm00001eb007280	Zm00001eb009870	Zm00001eb007060	Zm00001eb016370	Zm00001eb004790	Zm00001eb006520	Zm00001eb008420	Zm00001eb005920
Zm00001eb007830	Zm00001eb005940	Zm00001eb011280	Zm00001eb008520	Zm00001eb009660	Zm00001eb012870	Zm00001eb007060	Zm00001eb012410	Zm00001eb009430	Zm00001eb017330	Zm00001eb008920	Zm00001eb006410	Zm00001eb008310	Zm00001eb009360	Zm00001eb010360	Zm00001eb008450	Zm00001eb007320	Zm00001eb009890	Zm00001eb007320	Zm00001eb016640	Zm00001eb005020	Zm00001eb006530	Zm00001eb008430	Zm00001eb005960
Zm00001eb007930	Zm00001eb005970	Zm00001eb011360	Zm00001eb008780	Zm00001eb009990	Zm00001eb012960	Zm00001eb007320	Zm00001eb012580	Zm00001eb009870	Zm00001eb017340	Zm00001eb009080	Zm00001eb006530	Zm00001eb008430	Zm00001eb009400	Zm00001eb010640	Zm00001eb008520	Zm00001eb007700	Zm00001eb009900	Zm00001eb007570	Zm00001eb017120	Zm00001eb005280	Zm00001eb006540	Zm00001eb008520	Zm00001eb006020
Zm00001eb008090	Zm00001eb005980	Zm00001eb011810	Zm00001eb008850	Zm00001eb010040	Zm00001eb013220	Zm00001eb007570	Zm00001eb012870	Zm00001eb009890	Zm00001eb017350	Zm00001eb009250	Zm00001eb006660	Zm00001eb008440	Zm00001eb009510	Zm00001eb010650	Zm00001eb008530	Zm00001eb007730	Zm00001eb010900	Zm00001eb007610	Zm00001eb017170	Zm00001eb005390	Zm00001eb006550	Zm00001eb008780	Zm00001eb006080
Zm00001eb008100	Zm00001eb006000	Zm00001eb011920	Zm00001eb008920	Zm00001eb010070	Zm00001eb013370	Zm00001eb007670	Zm00001eb012960	Zm00001eb010230	Zm00001eb017450	Zm00001eb009490	Zm00001eb006720	Zm00001eb008470	Zm00001eb009570	Zm00001eb010730	Zm00001eb008800	Zm00001eb008260	Zm00001eb010950	Zm00001eb007730	Zm00001eb017330	Zm00001eb005550	Zm00001eb006660	Zm00001eb009070	Zm00001eb006210
Zm00001eb008170	Zm00001eb006260	Zm00001eb012380	Zm00001eb008930	Zm00001eb010360	Zm00001eb013380	Zm00001eb007730	Zm00001eb013150	Zm00001eb010440	Zm00001eb017550	Zm00001eb009540	Zm00001eb007060	Zm00001eb008780	Zm00001eb009890	Zm00001eb010950	Zm00001eb008920	Zm00001eb008270	Zm00001eb011050	Zm00001eb008270	Zm00001eb017340	Zm00001eb005640	Zm00001eb006720	Zm00001eb009080	Zm00001eb006530
Zm00001eb008200	Zm00001eb006270	Zm00001eb012410	Zm00001eb009170	Zm00001eb010440	Zm00001eb013420	Zm00001eb007860	Zm00001eb013220	Zm00001eb010730	Zm00001eb017730	Zm00001eb009810	Zm00001eb007730	Zm00001eb008810	Zm00001eb010340	Zm00001eb011050	Zm00001eb009010	Zm00001eb008360	Zm00001eb011060	Zm00001eb008280	Zm00001eb017350	Zm00001eb005660	Zm00001eb006770	Zm00001eb009090	Zm00001eb006540
Zm00001eb008360	Zm00001eb006410	Zm00001eb012670	Zm00001eb009320	Zm00001eb010530	Zm00001eb013620	Zm00001eb007900	Zm00001eb013620	Zm00001eb010950	Zm00001eb017920	Zm00001eb010130	Zm00001eb008010	Zm00001eb008910	Zm00001eb010360	Zm00001eb011060	Zm00001eb009080	Zm00001eb008420	Zm00001eb011200	Zm00001eb008360	Zm00001eb017600	Zm00001eb005670	Zm00001eb006890	Zm00001eb009320	Zm00001eb006660
Zm00001eb008430	Zm00001eb006530	Zm00001eb013100	Zm00001eb009400	Zm00001eb010650	Zm00001eb013720	Zm00001eb008100	Zm00001eb013660	Zm00001eb011050	Zm00001eb017970	Zm00001eb010320	Zm00001eb008100	Zm00001eb008970	Zm00001eb010440	Zm00001eb011170	Zm00001eb009110	Zm00001eb008430	Zm00001eb011680	Zm00001eb008370	Zm00001eb017920	Zm00001eb005690	Zm00001eb006930	Zm00001eb009340	Zm00001eb006890
Zm00001eb008440	Zm00001eb006550	Zm00001eb013370	Zm00001eb009430	Zm00001eb010950	Zm00001eb014490	Zm00001eb008260	Zm00001eb013720	Zm00001eb011060	Zm00001eb018030	Zm00001eb010420	Zm00001eb008260	Zm00001eb009080	Zm00001eb010730	Zm00001eb011810	Zm00001eb010340	Zm00001eb008810	Zm00001eb011760	Zm00001eb008420	Zm00001eb018030	Zm00001eb005710	Zm00001eb007140	Zm00001eb010040	Zm00001eb006930
Zm00001eb008490	Zm00001eb006660	Zm00001eb013720	Zm00001eb009490	Zm00001eb011060	Zm00001eb014600	Zm00001eb008360	Zm00001eb013830	Zm00001eb011810	Zm00001eb018180	Zm00001eb010440	Zm00001eb008270	Zm00001eb009170	Zm00001eb010900	Zm00001eb011840	Zm00001eb010360	Zm00001eb008920	Zm00001eb011810	Zm00001eb008430	Zm00001eb018180	Zm00001eb005850	Zm00001eb007680	Zm00001eb010340	Zm00001eb006940
Zm00001eb008520	Zm00001eb006850	Zm00001eb013830	Zm00001eb009660	Zm00001eb011170	Zm00001eb014860	Zm00001eb008420	Zm00001eb013840	Zm00001eb011840	Zm00001eb018960	Zm00001eb010650	Zm00001eb008280	Zm00001eb009310	Zm00001eb011050	Zm00001eb011920	Zm00001eb010440	Zm00001eb009060	Zm00001eb011920	Zm00001eb008520	Zm00001eb018410	Zm00001eb005860	Zm00001eb007700	Zm00001eb010360	Zm00001eb007060
Zm00001eb008530	Zm00001eb006890	Zm00001eb013970	Zm00001eb009900	Zm00001eb011220	Zm00001eb014980	Zm00001eb008470	Zm00001eb013870	Zm00001eb011920	Zm00001eb019230	Zm00001eb010730	Zm00001eb008310	Zm00001eb009340	Zm00001eb011060	Zm00001eb013030	Zm00001eb010590	Zm00001eb009080	Zm00001eb012070	Zm00001eb008780	Zm00001eb018960	Zm00001eb005900	Zm00001eb007730	Zm00001eb010370	Zm00001eb007250
Zm00001eb008780	Zm00001eb007130	Zm00001eb014550	Zm00001eb009990	Zm00001eb011240	Zm00001eb015160	Zm00001eb008810	Zm00001eb013920	Zm00001eb012560	Zm00001eb019240	Zm00001eb010900	Zm00001eb008430	Zm00001eb009540	Zm00001eb011810	Zm00001eb013120	Zm00001eb010650	Zm00001eb009340	Zm00001eb012080	Zm00001eb008810	Zm00001eb019220	Zm00001eb005920	Zm00001eb007750	Zm00001eb010440	Zm00001eb007510
Zm00001eb008810	Zm00001eb007170	Zm00001eb015250	Zm00001eb010040	Zm00001eb011810	Zm00001eb015620	Zm00001eb008850	Zm00001eb013940	Zm00001eb013100	Zm00001eb019510	Zm00001eb010950	Zm00001eb008440	Zm00001eb009730	Zm00001eb011920	Zm00001eb013220	Zm00001eb011060	Zm00001eb009640	Zm00001eb012330	Zm00001eb009070	Zm00001eb019240	Zm00001eb005940	Zm00001eb007800	Zm00001eb010650	Zm00001eb007570
Zm00001eb008880	Zm00001eb007280	Zm00001eb015570	Zm00001eb010440	Zm00001eb011880	Zm00001eb015710	Zm00001eb008920	Zm00001eb013970	Zm00001eb013370	Zm00001eb019780	Zm00001eb010960	Zm00001eb008470	Zm00001eb009870	Zm00001eb012080	Zm00001eb013370	Zm00001eb011240	Zm00001eb010040	Zm00001eb012340	Zm00001eb009080	Zm00001eb019510	Zm00001eb005960	Zm00001eb007810	Zm00001eb010680	Zm00001eb007670
Zm00001eb009290	Zm00001eb007310	Zm00001eb015690	Zm00001eb010650	Zm00001eb011920	Zm00001eb015800	Zm00001eb009250	Zm00001eb014120	Zm00001eb013720	Zm00001eb019800	Zm00001eb011020	Zm00001eb008780	Zm00001eb009890	Zm00001eb012130	Zm00001eb013720	Zm00001eb011810	Zm00001eb010050	Zm00001eb012560	Zm00001eb009090	Zm00001eb019530	Zm00001eb006020	Zm00001eb007930	Zm00001eb010900	Zm00001eb007730
Zm00001eb009320	Zm00001eb007610	Zm00001eb015800	Zm00001eb010820	Zm00001eb012020	Zm00001eb016110	Zm00001eb009320	Zm00001eb015130	Zm00001eb013870	Zm00001eb019850	Zm00001eb011050	Zm00001eb008810	Zm00001eb010040	Zm00001eb012560	Zm00001eb013870	Zm00001eb011840	Zm00001eb010130	Zm00001eb013030	Zm00001eb009320	Zm00001eb019800	Zm00001eb006080	Zm00001eb008070	Zm00001eb010950	Zm00001eb007930
Zm00001eb009430	Zm00001eb007640	Zm00001eb015930	Zm00001eb010900	Zm00001eb012080	Zm00001eb016330	Zm00001eb009780	Zm00001eb015570	Zm00001eb014600	Zm00001eb019900	Zm00001eb011100	Zm00001eb008920	Zm00001eb010230	Zm00001eb012590	Zm00001eb013920	Zm00001eb011930	Zm00001eb010360	Zm00001eb013370	Zm00001eb009430	Zm00001eb019840	Zm00001eb006210	Zm00001eb008090	Zm00001eb011000	Zm00001eb008090
Zm00001eb009490	Zm00001eb007650	Zm00001eb016740	Zm00001eb011050	Zm00001eb012540	Zm00001eb016950	Zm00001eb009810	Zm00001eb015620	Zm00001eb014950	Zm00001eb020060	Zm00001eb012020	Zm00001eb009110	Zm00001eb010410	Zm00001eb012870	Zm00001eb013940	Zm00001eb012570	Zm00001eb010440	Zm00001eb013650	Zm00001eb009460	Zm00001eb019900	Zm00001eb006300	Zm00001eb008100	Zm00001eb011050	Zm00001eb008100
Zm00001eb009510	Zm00001eb007730	Zm00001eb017120	Zm00001eb011060	Zm00001eb012570	Zm00001eb017120	Zm00001eb009930	Zm00001eb015880	Zm00001eb015320	Zm00001eb020240	Zm00001eb012080	Zm00001eb009130	Zm00001eb010660	Zm00001eb012960	Zm00001eb013950	Zm00001eb012800	Zm00001eb010650	Zm00001eb013660	Zm00001eb009490	Zm00001eb020260	Zm00001eb006320	Zm00001eb008200	Zm00001eb011060	Zm00001eb008250
Zm00001eb009540	Zm00001eb007930	Zm00001eb017130	Zm00001eb011070	Zm00001eb012670	Zm00001eb017170	Zm00001eb010160	Zm00001eb016080	Zm00001eb015330	Zm00001eb020600	Zm00001eb012540	Zm00001eb009320	Zm00001eb010680	Zm00001eb013030	Zm00001eb013970	Zm00001eb012850	Zm00001eb010730	Zm00001eb013720	Zm00001eb009890	Zm00001eb020390	Zm00001eb006350	Zm00001eb008270	Zm00001eb011070	Zm00001eb008420
Zm00001eb009870	Zm00001eb008070	Zm00001eb017260	Zm00001eb011220	Zm00001eb012800	Zm00001eb017330	Zm00001eb010340	Zm00001eb016130	Zm00001eb015380	Zm00001eb020660	Zm00001eb013190	Zm00001eb009400	Zm00001eb010950	Zm00001eb013100	Zm00001eb014950	Zm00001eb013030	Zm00001eb010950	Zm00001eb013780	Zm00001eb010320	Zm00001eb020560	Zm00001eb006390	Zm00001eb008280	Zm00001eb011080	Zm00001eb008430
Zm00001eb009890	Zm00001eb008100	Zm00001eb017330	Zm00001eb011280	Zm00001eb012900	Zm00001eb017340	Zm00001eb010360	Zm00001eb016250	Zm00001eb015570	Zm00001eb020740	Zm00001eb013340	Zm00001eb009510	Zm00001eb011060	Zm00001eb013230	Zm00001eb015160	Zm00001eb013220	Zm00001eb011050	Zm00001eb013830	Zm00001eb010370	Zm00001eb020600	Zm00001eb006470	Zm00001eb008430	Zm00001eb011200	Zm00001eb008470
Zm00001eb010230	Zm00001eb008200	Zm00001eb017340	Zm00001eb011810	Zm00001eb012940	Zm00001eb017350	Zm00001eb010440	Zm00001eb016330	Zm00001eb015620	Zm00001eb021850	Zm00001eb013370	Zm00001eb009780	Zm00001eb011810	Zm00001eb013370	Zm00001eb015320	Zm00001eb013360	Zm00001eb011060	Zm00001eb013920	Zm00001eb010440	Zm00001eb020780	Zm00001eb006520	Zm00001eb008470	Zm00001eb011380	Zm00001eb008520
Zm00001eb010320	Zm00001eb008430	Zm00001eb017600	Zm00001eb011920	Zm00001eb012960	Zm00001eb017450	Zm00001eb010500	Zm00001eb016720	Zm00001eb015930	Zm00001eb021970	Zm00001eb013500	Zm00001eb009810	Zm00001eb011940	Zm00001eb013620	Zm00001eb015450	Zm00001eb013370	Zm00001eb011530	Zm00001eb013970	Zm00001eb010650	Zm00001eb021040	Zm00001eb006530	Zm00001eb008500	Zm00001eb011420	Zm00001eb008580
Zm00001eb010480	Zm00001eb008520	Zm00001eb017920	Zm00001eb012130	Zm00001eb013030	Zm00001eb017530	Zm00001eb010590	Zm00001eb017120	Zm00001eb016330	Zm00001eb022000	Zm00001eb013540	Zm00001eb009870	Zm00001eb012340	Zm00001eb013640	Zm00001eb015710	Zm00001eb013620	Zm00001eb011670	Zm00001eb013980	Zm00001eb010680	Zm00001eb021530	Zm00001eb006540	Zm00001eb008620	Zm00001eb011430	Zm00001eb008620
Zm00001eb010530	Zm00001eb008700	Zm00001eb018000	Zm00001eb012560	Zm00001eb013380	Zm00001eb017730	Zm00001eb010650	Zm00001eb017130	Zm00001eb016950	Zm00001eb022040	Zm00001eb013650	Zm00001eb009890	Zm00001eb012540	Zm00001eb013660	Zm00001eb015720	Zm00001eb013650	Zm00001eb011810	Zm00001eb014600	Zm00001eb010710	Zm00001eb021550	Zm00001eb006550	Zm00001eb008780	Zm00001eb011470	Zm00001eb008780
Zm00001eb010590	Zm00001eb008850	Zm00001eb018030	Zm00001eb012580	Zm00001eb013700	Zm00001eb017800	Zm00001eb010950	Zm00001eb017140	Zm00001eb017040	Zm00001eb022180	Zm00001eb013660	Zm00001eb009900	Zm00001eb012670	Zm00001eb013700	Zm00001eb015800	Zm00001eb013660	Zm00001eb011830	Zm00001eb014860	Zm00001eb010730	Zm00001eb022040	Zm00001eb006660	Zm00001eb008810	Zm00001eb011580	Zm00001eb008810
Zm00001eb010650	Zm00001eb008920	Zm00001eb018180	Zm00001eb012670	Zm00001eb013740	Zm00001eb017900	Zm00001eb011050	Zm00001eb017170	Zm00001eb017120	Zm00001eb022210	Zm00001eb013740	Zm00001eb010040	Zm00001eb012790	Zm00001eb013830	Zm00001eb016330	Zm00001eb013720	Zm00001eb011840	Zm00001eb014950	Zm00001eb010740	Zm00001eb022210	Zm00001eb006890	Zm00001eb008920	Zm00001eb011610	Zm00001eb008850
Zm00001eb010900	Zm00001eb009010	Zm00001eb018200	Zm00001eb012870	Zm00001eb013780	Zm00001eb017920	Zm00001eb011170	Zm00001eb017330	Zm00001eb017330	Zm00001eb022240	Zm00001eb013830	Zm00001eb010190	Zm00001eb012870	Zm00001eb014050	Zm00001eb016950	Zm00001eb013910	Zm00001eb012070	Zm00001eb015620	Zm00001eb010830	Zm00001eb022500	Zm00001eb006940	Zm00001eb009010	Zm00001eb011630	Zm00001eb008880
Zm00001eb011050	Zm00001eb009080	Zm00001eb018900	Zm00001eb013100	Zm00001eb013830	Zm00001eb017970	Zm00001eb011240	Zm00001eb017340	Zm00001eb017340	Zm00001eb022380	Zm00001eb013870	Zm00001eb010360	Zm00001eb013030	Zm00001eb014090	Zm00001eb017040	Zm00001eb013920	Zm00001eb012360	Zm00001eb015660	Zm00001eb010950	Zm00001eb022760	Zm00001eb007100	Zm00001eb009080	Zm00001eb011810	Zm00001eb009170
Zm00001eb011060	Zm00001eb009090	Zm00001eb018960	Zm00001eb013220	Zm00001eb013870	Zm00001eb018180	Zm00001eb011360	Zm00001eb017350	Zm00001eb017350	Zm00001eb022580	Zm00001eb013940	Zm00001eb010440	Zm00001eb013100	Zm00001eb014120	Zm00001eb017120	Zm00001eb013940	Zm00001eb012380	Zm00001eb015720	Zm00001eb011050	Zm00001eb022980	Zm00001eb007170	Zm00001eb009250	Zm00001eb012330	Zm00001eb009340
Zm00001eb011070	Zm00001eb009170	Zm00001eb019160	Zm00001eb013230	Zm00001eb014000	Zm00001eb018600	Zm00001eb011670	Zm00001eb017450	Zm00001eb017560	Zm00001eb022720	Zm00001eb013950	Zm00001eb010590	Zm00001eb013150	Zm00001eb014490	Zm00001eb017170	Zm00001eb013990	Zm00001eb012480	Zm00001eb015800	Zm00001eb011060	Zm00001eb023250	Zm00001eb007200	Zm00001eb009310	Zm00001eb012340	Zm00001eb009360
Zm00001eb011220	Zm00001eb009570	Zm00001eb019510	Zm00001eb013340	Zm00001eb014550	Zm00001eb019160	Zm00001eb011720	Zm00001eb017520	Zm00001eb017730	Zm00001eb022760	Zm00001eb013990	Zm00001eb010640	Zm00001eb013500	Zm00001eb014950	Zm00001eb017330	Zm00001eb014490	Zm00001eb012560	Zm00001eb015930	Zm00001eb011200	Zm00001eb023540	Zm00001eb007270	Zm00001eb009340	Zm00001eb012560	Zm00001eb009430
Zm00001eb011380	Zm00001eb009660	Zm00001eb019530	Zm00001eb013370	Zm00001eb015160	Zm00001eb019510	Zm00001eb011810	Zm00001eb017550	Zm00001eb017920	Zm00001eb022920	Zm00001eb014110	Zm00001eb010660	Zm00001eb013660	Zm00001eb015320	Zm00001eb017340	Zm00001eb014600	Zm00001eb012590	Zm00001eb016190	Zm00001eb011380	Zm00001eb023690	Zm00001eb007320	Zm00001eb009360	Zm00001eb012580	Zm00001eb009510
Zm00001eb011490	Zm00001eb010140	Zm00001eb019650	Zm00001eb013380	Zm00001eb015320	Zm00001eb020410	Zm00001eb011840	Zm00001eb017560	Zm00001eb017970	Zm00001eb022950	Zm00001eb014500	Zm00001eb010900	Zm00001eb013740	Zm00001eb015620	Zm00001eb017350	Zm00001eb014890	Zm00001eb012890	Zm00001eb016200	Zm00001eb011810	Zm00001eb024450	Zm00001eb007510	Zm00001eb009430	Zm00001eb012960	Zm00001eb009660
Zm00001eb011680	Zm00001eb010160	Zm00001eb019780	Zm00001eb013700	Zm00001eb015330	Zm00001eb020540	Zm00001eb011920	Zm00001eb017730	Zm00001eb018030	Zm00001eb022980	Zm00001eb014600	Zm00001eb010950	Zm00001eb013750	Zm00001eb015790	Zm00001eb017450	Zm00001eb014950	Zm00001eb013220	Zm00001eb016250	Zm00001eb011830	Zm00001eb024960	Zm00001eb007570	Zm00001eb009510	Zm00001eb013030	Zm00001eb010070
Zm00001eb011760	Zm00001eb010320	Zm00001eb019800	Zm00001eb013710	Zm00001eb015390	Zm00001eb020560	Zm00001eb011960	Zm00001eb017920	Zm00001eb018180	Zm00001eb023690	Zm00001eb014810	Zm00001eb011060	Zm00001eb013760	Zm00001eb015800	Zm00001eb017600	Zm00001eb014970	Zm00001eb013360	Zm00001eb016330	Zm00001eb011910	Zm00001eb025910	Zm00001eb007670	Zm00001eb009540	Zm00001eb013150	Zm00001eb010130
Zm00001eb011810	Zm00001eb010340	Zm00001eb019840	Zm00001eb013830	Zm00001eb015570	Zm00001eb020740	Zm00001eb012340	Zm00001eb018180	Zm00001eb018960	Zm00001eb023740	Zm00001eb014870	Zm00001eb011200	Zm00001eb013830	Zm00001eb015930	Zm00001eb017620	Zm00001eb015090	Zm00001eb013370	Zm00001eb016640	Zm00001eb011920	Zm00001eb026310	Zm00001eb007680	Zm00001eb009570	Zm00001eb013360	Zm00001eb010140
Zm00001eb011940	Zm00001eb010450	Zm00001eb019850	Zm00001eb013870	Zm00001eb015620	Zm00001eb021270	Zm00001eb012410	Zm00001eb019160	Zm00001eb019220	Zm00001eb024210	Zm00001eb014950	Zm00001eb011530	Zm00001eb013870	Zm00001eb016020	Zm00001eb017630	Zm00001eb015330	Zm00001eb013590	Zm00001eb017040	Zm00001eb012190	Zm00001eb026700	Zm00001eb007700	Zm00001eb009810	Zm00001eb013370	Zm00001eb010320
Zm00001eb012000	Zm00001eb010480	Zm00001eb019890	Zm00001eb013880	Zm00001eb015770	Zm00001eb021360	Zm00001eb012570	Zm00001eb019230	Zm00001eb019510	Zm00001eb024490	Zm00001eb014980	Zm00001eb011720	Zm00001eb014190	Zm00001eb016110	Zm00001eb017900	Zm00001eb015380	Zm00001eb013660	Zm00001eb017330	Zm00001eb012560	Zm00001eb026930	Zm00001eb007730	Zm00001eb010050	Zm00001eb013380	Zm00001eb010360
Zm00001eb012070	Zm00001eb010500	Zm00001eb020080	Zm00001eb013970	Zm00001eb015800	Zm00001eb021700	Zm00001eb012710	Zm00001eb019460	Zm00001eb019900	Zm00001eb024570	Zm00001eb015130	Zm00001eb011810	Zm00001eb014740	Zm00001eb016200	Zm00001eb017920	Zm00001eb015620	Zm00001eb013720	Zm00001eb017340	Zm00001eb012790	Zm00001eb027920	Zm00001eb007770	Zm00001eb010230	Zm00001eb013480	Zm00001eb010370
Zm00001eb012130	Zm00001eb010730	Zm00001eb020250	Zm00001eb014240	Zm00001eb015880	Zm00001eb021970	Zm00001eb012740	Zm00001eb019510	Zm00001eb020330	Zm00001eb024620	Zm00001eb015570	Zm00001eb011840	Zm00001eb014750	Zm00001eb016250	Zm00001eb017970	Zm00001eb015710	Zm00001eb013870	Zm00001eb017350	Zm00001eb013030	Zm00001eb028000	Zm00001eb007810	Zm00001eb010320	Zm00001eb013520	Zm00001eb010410
Zm00001eb012360	Zm00001eb010900	Zm00001eb020260	Zm00001eb014250	Zm00001eb016200	Zm00001eb022050	Zm00001eb013030	Zm00001eb019530	Zm00001eb020420	Zm00001eb025040	Zm00001eb015620	Zm00001eb011880	Zm00001eb015130	Zm00001eb016560	Zm00001eb018630	Zm00001eb015800	Zm00001eb013890	Zm00001eb017450	Zm00001eb013070	Zm00001eb029220	Zm00001eb008150	Zm00001eb010370	Zm00001eb013700	Zm00001eb010440
Zm00001eb012380	Zm00001eb010990	Zm00001eb020420	Zm00001eb014890	Zm00001eb016330	Zm00001eb022160	Zm00001eb013070	Zm00001eb019780	Zm00001eb020530	Zm00001eb025080	Zm00001eb015710	Zm00001eb011920	Zm00001eb015270	Zm00001eb016720	Zm00001eb018700	Zm00001eb015930	Zm00001eb014050	Zm00001eb017550	Zm00001eb013150	Zm00001eb029410	Zm00001eb008160	Zm00001eb010420	Zm00001eb013720	Zm00001eb010590
Zm00001eb012410	Zm00001eb011020	Zm00001eb020560	Zm00001eb014970	Zm00001eb016570	Zm00001eb022210	Zm00001eb013080	Zm00001eb019850	Zm00001eb020560	Zm00001eb025400	Zm00001eb015720	Zm00001eb012270	Zm00001eb015570	Zm00001eb017120	Zm00001eb018900	Zm00001eb016200	Zm00001eb014090	Zm00001eb017600	Zm00001eb013340	Zm00001eb029690	Zm00001eb008170	Zm00001eb010500	Zm00001eb013830	Zm00001eb010640
Zm00001eb012720	Zm00001eb011050	Zm00001eb020600	Zm00001eb014980	Zm00001eb017000	Zm00001eb022410	Zm00001eb013220	Zm00001eb019880	Zm00001eb020740	Zm00001eb025540	Zm00001eb015790	Zm00001eb012340	Zm00001eb015620	Zm00001eb017130	Zm00001eb018960	Zm00001eb016370	Zm00001eb014500	Zm00001eb017800	Zm00001eb013700	Zm00001eb029730	Zm00001eb008270	Zm00001eb010530	Zm00001eb013840	Zm00001eb010690
Zm00001eb012800	Zm00001eb011080	Zm00001eb020730	Zm00001eb015070	Zm00001eb017030	Zm00001eb022630	Zm00001eb013370	Zm00001eb020080	Zm00001eb021360	Zm00001eb025650	Zm00001eb015800	Zm00001eb012410	Zm00001eb015690	Zm00001eb017550	Zm00001eb019030	Zm00001eb016720	Zm00001eb014600	Zm00001eb017920	Zm00001eb013720	Zm00001eb030210	Zm00001eb008310	Zm00001eb010640	Zm00001eb013870	Zm00001eb010730
Zm00001eb012870	Zm00001eb011110	Zm00001eb021040	Zm00001eb015090	Zm00001eb017040	Zm00001eb022760	Zm00001eb013520	Zm00001eb020110	Zm00001eb021550	Zm00001eb025900	Zm00001eb015840	Zm00001eb013030	Zm00001eb015710	Zm00001eb017630	Zm00001eb019160	Zm00001eb017030	Zm00001eb014810	Zm00001eb017970	Zm00001eb013840	Zm00001eb030260	Zm00001eb008430	Zm00001eb010660	Zm00001eb013890	Zm00001eb010990
Zm00001eb013140	Zm00001eb011120	Zm00001eb021360	Zm00001eb015160	Zm00001eb017170	Zm00001eb022920	Zm00001eb013700	Zm00001eb020120	Zm00001eb021970	Zm00001eb026530	Zm00001eb015930	Zm00001eb013100	Zm00001eb015930	Zm00001eb017730	Zm00001eb019240	Zm00001eb017040	Zm00001eb014950	Zm00001eb018180	Zm00001eb013870	Zm00001eb030400	Zm00001eb008500	Zm00001eb010730	Zm00001eb013940	Zm00001eb011040
Zm00001eb013150	Zm00001eb011380	Zm00001eb021550	Zm00001eb015210	Zm00001eb017330	Zm00001eb022950	Zm00001eb013720	Zm00001eb020180	Zm00001eb022080	Zm00001eb026930	Zm00001eb016020	Zm00001eb013410	Zm00001eb015960	Zm00001eb017920	Zm00001eb019510	Zm00001eb017120	Zm00001eb014980	Zm00001eb018870	Zm00001eb013890	Zm00001eb030770	Zm00001eb008520	Zm00001eb010900	Zm00001eb014500	Zm00001eb011050
Zm00001eb013370	Zm00001eb011430	Zm00001eb021970	Zm00001eb015220	Zm00001eb017340	Zm00001eb023230	Zm00001eb013830	Zm00001eb020240	Zm00001eb022210	Zm00001eb027860	Zm00001eb016200	Zm00001eb013480	Zm00001eb016080	Zm00001eb018000	Zm00001eb019530	Zm00001eb017130	Zm00001eb015050	Zm00001eb019530	Zm00001eb013920	Zm00001eb030790	Zm00001eb008580	Zm00001eb011020	Zm00001eb014600	Zm00001eb011070
Zm00001eb013480	Zm00001eb011810	Zm00001eb022040	Zm00001eb015320	Zm00001eb017350	Zm00001eb023460	Zm00001eb013910	Zm00001eb020380	Zm00001eb022410	Zm00001eb028000	Zm00001eb016330	Zm00001eb013500	Zm00001eb016110	Zm00001eb018030	Zm00001eb019850	Zm00001eb017330	Zm00001eb015090	Zm00001eb019650	Zm00001eb013940	Zm00001eb031900	Zm00001eb008620	Zm00001eb011050	Zm00001eb014870	Zm00001eb011170
Zm00001eb013520	Zm00001eb011830	Zm00001eb022210	Zm00001eb015330	Zm00001eb017520	Zm00001eb023500	Zm00001eb013920	Zm00001eb020420	Zm00001eb022500	Zm00001eb028310	Zm00001eb016720	Zm00001eb013550	Zm00001eb016200	Zm00001eb018180	Zm00001eb020280	Zm00001eb017600	Zm00001eb015130	Zm00001eb019780	Zm00001eb014120	Zm00001eb032640	Zm00001eb008660	Zm00001eb011100	Zm00001eb014890	Zm00001eb011280
Zm00001eb013610	Zm00001eb011920	Zm00001eb022280	Zm00001eb015620	Zm00001eb017620	Zm00001eb023650	Zm00001eb013950	Zm00001eb020530	Zm00001eb022870	Zm00001eb029220	Zm00001eb016870	Zm00001eb013620	Zm00001eb016330	Zm00001eb018200	Zm00001eb020390	Zm00001eb018030	Zm00001eb015250	Zm00001eb019850	Zm00001eb014180	Zm00001eb032670	Zm00001eb008780	Zm00001eb011280	Zm00001eb014950	Zm00001eb011310
Zm00001eb013620	Zm00001eb012080	Zm00001eb022500	Zm00001eb015660	Zm00001eb017640	Zm00001eb024020	Zm00001eb014470	Zm00001eb020560	Zm00001eb022980	Zm00001eb029590	Zm00001eb017120	Zm00001eb013700	Zm00001eb017120	Zm00001eb019220	Zm00001eb020410	Zm00001eb018180	Zm00001eb015380	Zm00001eb019900	Zm00001eb014520	Zm00001eb032860	Zm00001eb008920	Zm00001eb011430	Zm00001eb015130	Zm00001eb011380
Zm00001eb013660	Zm00001eb012130	Zm00001eb022920	Zm00001eb015720	Zm00001eb017920	Zm00001eb024620	Zm00001eb014500	Zm00001eb020600	Zm00001eb023240	Zm00001eb029690	Zm00001eb017130	Zm00001eb013710	Zm00001eb017140	Zm00001eb019510	Zm00001eb020560	Zm00001eb018200	Zm00001eb015390	Zm00001eb020100	Zm00001eb014810	Zm00001eb033100	Zm00001eb008980	Zm00001eb011680	Zm00001eb015260	Zm00001eb011580
Zm00001eb013700	Zm00001eb012480	Zm00001eb022980	Zm00001eb015800	Zm00001eb017970	Zm00001eb025080	Zm00001eb014550	Zm00001eb020690	Zm00001eb023250	Zm00001eb029700	Zm00001eb017260	Zm00001eb013720	Zm00001eb017330	Zm00001eb019730	Zm00001eb021170	Zm00001eb018970	Zm00001eb015400	Zm00001eb020110	Zm00001eb014870	Zm00001eb033490	Zm00001eb009010	Zm00001eb011810	Zm00001eb015330	Zm00001eb011720
Zm00001eb013710	Zm00001eb012540	Zm00001eb023130	Zm00001eb016200	Zm00001eb018010	Zm00001eb025490	Zm00001eb015030	Zm00001eb021240	Zm00001eb023460	Zm00001eb030110	Zm00001eb017320	Zm00001eb013870	Zm00001eb017340	Zm00001eb019780	Zm00001eb021200	Zm00001eb019030	Zm00001eb015710	Zm00001eb020120	Zm00001eb014950	Zm00001eb033580	Zm00001eb009080	Zm00001eb011920	Zm00001eb015400	Zm00001eb011760
Zm00001eb013720	Zm00001eb012580	Zm00001eb023220	Zm00001eb016330	Zm00001eb018040	Zm00001eb025900	Zm00001eb015250	Zm00001eb021400	Zm00001eb023620	Zm00001eb030880	Zm00001eb017450	Zm00001eb013940	Zm00001eb017350	Zm00001eb019800	Zm00001eb021290	Zm00001eb019160	Zm00001eb015720	Zm00001eb020280	Zm00001eb015050	Zm00001eb034610	Zm00001eb009090	Zm00001eb011970	Zm00001eb015620	Zm00001eb011810
Zm00001eb013740	Zm00001eb012590	Zm00001eb025400	Zm00001eb016410	Zm00001eb018180	Zm00001eb026930	Zm00001eb015320	Zm00001eb021530	Zm00001eb023840	Zm00001eb030930	Zm00001eb017550	Zm00001eb013970	Zm00001eb017450	Zm00001eb019850	Zm00001eb021790	Zm00001eb019440	Zm00001eb015840	Zm00001eb021140	Zm00001eb015070	Zm00001eb034650	Zm00001eb009250	Zm00001eb012130	Zm00001eb015660	Zm00001eb011840
Zm00001eb013780	Zm00001eb012860	Zm00001eb025490	Zm00001eb016420	Zm00001eb018410	Zm00001eb028000	Zm00001eb015330	Zm00001eb021550	Zm00001eb024570	Zm00001eb030970	Zm00001eb017800	Zm00001eb013990	Zm00001eb017560	Zm00001eb019890	Zm00001eb021990	Zm00001eb019510	Zm00001eb015930	Zm00001eb021270	Zm00001eb015440	Zm00001eb034870	Zm00001eb009320	Zm00001eb012270	Zm00001eb015710	Zm00001eb011960
Zm00001eb013850	Zm00001eb013150	Zm00001eb025540	Zm00001eb016640	Zm00001eb018600	Zm00001eb028030	Zm00001eb015570	Zm00001eb021700	Zm00001eb024620	Zm00001eb030990	Zm00001eb017920	Zm00001eb014050	Zm00001eb017600	Zm00001eb019900	Zm00001eb022160	Zm00001eb019530	Zm00001eb016080	Zm00001eb021360	Zm00001eb015570	Zm00001eb035310	Zm00001eb009430	Zm00001eb012330	Zm00001eb015720	Zm00001eb012070
Zm00001eb013870	Zm00001eb013190	Zm00001eb026550	Zm00001eb016720	Zm00001eb018640	Zm00001eb029390	Zm00001eb015620	Zm00001eb021990	Zm00001eb024750	Zm00001eb031160	Zm00001eb017930	Zm00001eb014090	Zm00001eb017730	Zm00001eb020060	Zm00001eb022210	Zm00001eb019850	Zm00001eb016110	Zm00001eb021550	Zm00001eb015660	Zm00001eb035450	Zm00001eb009460	Zm00001eb012340	Zm00001eb015790	Zm00001eb012080
Zm00001eb013920	Zm00001eb013220	Zm00001eb026930	Zm00001eb017000	Zm00001eb018750	Zm00001eb029410	Zm00001eb015710	Zm00001eb022010	Zm00001eb025150	Zm00001eb031250	Zm00001eb017970	Zm00001eb015090	Zm00001eb017920	Zm00001eb020100	Zm00001eb022500	Zm00001eb020240	Zm00001eb016160	Zm00001eb021700	Zm00001eb015800	Zm00001eb035500	Zm00001eb009570	Zm00001eb012360	Zm00001eb015820	Zm00001eb012100
Zm00001eb013970	Zm00001eb013340	Zm00001eb027860	Zm00001eb017120	Zm00001eb018870	Zm00001eb029960	Zm00001eb015800	Zm00001eb022210	Zm00001eb025540	Zm00001eb031410	Zm00001eb018010	Zm00001eb015160	Zm00001eb018030	Zm00001eb020240	Zm00001eb022580	Zm00001eb020420	Zm00001eb016180	Zm00001eb021850	Zm00001eb015820	Zm00001eb035600	Zm00001eb009580	Zm00001eb012380	Zm00001eb016110	Zm00001eb012130
Zm00001eb013980	Zm00001eb013370	Zm00001eb028000	Zm00001eb017140	Zm00001eb018900	Zm00001eb029990	Zm00001eb015820	Zm00001eb022630	Zm00001eb026310	Zm00001eb031590	Zm00001eb018180	Zm00001eb015200	Zm00001eb018200	Zm00001eb020260	Zm00001eb022660	Zm00001eb020580	Zm00001eb016200	Zm00001eb022080	Zm00001eb015930	Zm00001eb035640	Zm00001eb009780	Zm00001eb012440	Zm00001eb016180	Zm00001eb012140
Zm00001eb014240	Zm00001eb013430	Zm00001eb028360	Zm00001eb017180	Zm00001eb018960	Zm00001eb030110	Zm00001eb015930	Zm00001eb022920	Zm00001eb026930	Zm00001eb031900	Zm00001eb018200	Zm00001eb015290	Zm00001eb018320	Zm00001eb020360	Zm00001eb022920	Zm00001eb020600	Zm00001eb016250	Zm00001eb022210	Zm00001eb016110	Zm00001eb035700	Zm00001eb009870	Zm00001eb012560	Zm00001eb016200	Zm00001eb012180
Zm00001eb014950	Zm00001eb013460	Zm00001eb029390	Zm00001eb017200	Zm00001eb019160	Zm00001eb031190	Zm00001eb016110	Zm00001eb022950	Zm00001eb027860	Zm00001eb032200	Zm00001eb018410	Zm00001eb015320	Zm00001eb018870	Zm00001eb020680	Zm00001eb023120	Zm00001eb021040	Zm00001eb016330	Zm00001eb022380	Zm00001eb016160	Zm00001eb035770	Zm00001eb009890	Zm00001eb012570	Zm00001eb016250	Zm00001eb012190
Zm00001eb015090	Zm00001eb013500	Zm00001eb029410	Zm00001eb017330	Zm00001eb019240	Zm00001eb031590	Zm00001eb016130	Zm00001eb022980	Zm00001eb028160	Zm00001eb032220	Zm00001eb018870	Zm00001eb015340	Zm00001eb018960	Zm00001eb021040	Zm00001eb023250	Zm00001eb021360	Zm00001eb017120	Zm00001eb022410	Zm00001eb016200	Zm00001eb035780	Zm00001eb010070	Zm00001eb012580	Zm00001eb016420	Zm00001eb012200
Zm00001eb015200	Zm00001eb013700	Zm00001eb029960	Zm00001eb017340	Zm00001eb019510	Zm00001eb032040	Zm00001eb016200	Zm00001eb023010	Zm00001eb029410	Zm00001eb032290	Zm00001eb019160	Zm00001eb015380	Zm00001eb018990	Zm00001eb021310	Zm00001eb023600	Zm00001eb021530	Zm00001eb017330	Zm00001eb022580	Zm00001eb016330	Zm00001eb036450	Zm00001eb010590	Zm00001eb012590	Zm00001eb016590	Zm00001eb012220
Zm00001eb015230	Zm00001eb013780	Zm00001eb030110	Zm00001eb017350	Zm00001eb019580	Zm00001eb032520	Zm00001eb016330	Zm00001eb023230	Zm00001eb030260	Zm00001eb032670	Zm00001eb019220	Zm00001eb015390	Zm00001eb019050	Zm00001eb021320	Zm00001eb023780	Zm00001eb021550	Zm00001eb017340	Zm00001eb022660	Zm00001eb017000	Zm00001eb036550	Zm00001eb010730	Zm00001eb012650	Zm00001eb016720	Zm00001eb012270
Zm00001eb015270	Zm00001eb013870	Zm00001eb030880	Zm00001eb017600	Zm00001eb019720	Zm00001eb032650	Zm00001eb017040	Zm00001eb023620	Zm00001eb030660	Zm00001eb033040	Zm00001eb019230	Zm00001eb015400	Zm00001eb019230	Zm00001eb021530	Zm00001eb023810	Zm00001eb021600	Zm00001eb017350	Zm00001eb022680	Zm00001eb017120	Zm00001eb036560	Zm00001eb010980	Zm00001eb012780	Zm00001eb016950	Zm00001eb012310
Zm00001eb015440	Zm00001eb013940	Zm00001eb031100	Zm00001eb017640	Zm00001eb019850	Zm00001eb032670	Zm00001eb017120	Zm00001eb024130	Zm00001eb030760	Zm00001eb033100	Zm00001eb019240	Zm00001eb015440	Zm00001eb019440	Zm00001eb021550	Zm00001eb023950	Zm00001eb021690	Zm00001eb017450	Zm00001eb022760	Zm00001eb017140	Zm00001eb036580	Zm00001eb011060	Zm00001eb012800	Zm00001eb017120	Zm00001eb012340
Zm00001eb015570	Zm00001eb013950	Zm00001eb031250	Zm00001eb017810	Zm00001eb020180	Zm00001eb032860	Zm00001eb017150	Zm00001eb024150	Zm00001eb030770	Zm00001eb033400	Zm00001eb019370	Zm00001eb015450	Zm00001eb019510	Zm00001eb022040	Zm00001eb024130	Zm00001eb022160	Zm00001eb017530	Zm00001eb023020	Zm00001eb017330	Zm00001eb037100	Zm00001eb011070	Zm00001eb013150	Zm00001eb017170	Zm00001eb012440
Zm00001eb015720	Zm00001eb013970	Zm00001eb031410	Zm00001eb017910	Zm00001eb020360	Zm00001eb032890	Zm00001eb017170	Zm00001eb024620	Zm00001eb031040	Zm00001eb033550	Zm00001eb019510	Zm00001eb015620	Zm00001eb019530	Zm00001eb022210	Zm00001eb024150	Zm00001eb022210	Zm00001eb017560	Zm00001eb023130	Zm00001eb017340	Zm00001eb037200	Zm00001eb011420	Zm00001eb013190	Zm00001eb017180	Zm00001eb012470
Zm00001eb015800	Zm00001eb014120	Zm00001eb032040	Zm00001eb017920	Zm00001eb020540	Zm00001eb032960	Zm00001eb017330	Zm00001eb025210	Zm00001eb031590	Zm00001eb033580	Zm00001eb019720	Zm00001eb015930	Zm00001eb019580	Zm00001eb022380	Zm00001eb024450	Zm00001eb022500	Zm00001eb017600	Zm00001eb023210	Zm00001eb017350	Zm00001eb037210	Zm00001eb011670	Zm00001eb013220	Zm00001eb017330	Zm00001eb012480
Zm00001eb015840	Zm00001eb014470	Zm00001eb032780	Zm00001eb017970	Zm00001eb020560	Zm00001eb033100	Zm00001eb017340	Zm00001eb025470	Zm00001eb032030	Zm00001eb033910	Zm00001eb019780	Zm00001eb016080	Zm00001eb019850	Zm00001eb022410	Zm00001eb024570	Zm00001eb022660	Zm00001eb017920	Zm00001eb023230	Zm00001eb017450	Zm00001eb037360	Zm00001eb011680	Zm00001eb013230	Zm00001eb017340	Zm00001eb012540
Zm00001eb015850	Zm00001eb014500	Zm00001eb032890	Zm00001eb018000	Zm00001eb020580	Zm00001eb033110	Zm00001eb017350	Zm00001eb025540	Zm00001eb032380	Zm00001eb034130	Zm00001eb019800	Zm00001eb016110	Zm00001eb019860	Zm00001eb022500	Zm00001eb024620	Zm00001eb022680	Zm00001eb017970	Zm00001eb023460	Zm00001eb017520	Zm00001eb037520	Zm00001eb011810	Zm00001eb013370	Zm00001eb017350	Zm00001eb012560
Zm00001eb015930	Zm00001eb014780	Zm00001eb033040	Zm00001eb018180	Zm00001eb020680	Zm00001eb033950	Zm00001eb017450	Zm00001eb025900	Zm00001eb032890	Zm00001eb034610	Zm00001eb019850	Zm00001eb016200	Zm00001eb019900	Zm00001eb022810	Zm00001eb024850	Zm00001eb022760	Zm00001eb018030	Zm00001eb023650	Zm00001eb017550	Zm00001eb037690	Zm00001eb011940	Zm00001eb013540	Zm00001eb017450	Zm00001eb012580
Zm00001eb015980	Zm00001eb014870	Zm00001eb033490	Zm00001eb018200	Zm00001eb020750	Zm00001eb034130	Zm00001eb017550	Zm00001eb026930	Zm00001eb033040	Zm00001eb034890	Zm00001eb019900	Zm00001eb016250	Zm00001eb020080	Zm00001eb022920	Zm00001eb024900	Zm00001eb022870	Zm00001eb018180	Zm00001eb024450	Zm00001eb017660	Zm00001eb038140	Zm00001eb012000	Zm00001eb013620	Zm00001eb017550	Zm00001eb012610
Zm00001eb016110	Zm00001eb015070	Zm00001eb033540	Zm00001eb018230	Zm00001eb020970	Zm00001eb034650	Zm00001eb017920	Zm00001eb027860	Zm00001eb033080	Zm00001eb034970	Zm00001eb020080	Zm00001eb016320	Zm00001eb020110	Zm00001eb022950	Zm00001eb025210	Zm00001eb022920	Zm00001eb018200	Zm00001eb024550	Zm00001eb017810	Zm00001eb038380	Zm00001eb012020	Zm00001eb013650	Zm00001eb017560	Zm00001eb012650
Zm00001eb016200	Zm00001eb015110	Zm00001eb033550	Zm00001eb018270	Zm00001eb021240	Zm00001eb034850	Zm00001eb018030	Zm00001eb027900	Zm00001eb033100	Zm00001eb034990	Zm00001eb020240	Zm00001eb016640	Zm00001eb020180	Zm00001eb023210	Zm00001eb025470	Zm00001eb022950	Zm00001eb018320	Zm00001eb024620	Zm00001eb017920	Zm00001eb038410	Zm00001eb012070	Zm00001eb013740	Zm00001eb017600	Zm00001eb012660
Zm00001eb016250	Zm00001eb015210	Zm00001eb033580	Zm00001eb018410	Zm00001eb021360	Zm00001eb035310	Zm00001eb018200	Zm00001eb028000	Zm00001eb033490	Zm00001eb035500	Zm00001eb020250	Zm00001eb016690	Zm00001eb020260	Zm00001eb023230	Zm00001eb025540	Zm00001eb022980	Zm00001eb018870	Zm00001eb024850	Zm00001eb017970	Zm00001eb038890	Zm00001eb012130	Zm00001eb013830	Zm00001eb017630	Zm00001eb012690
Zm00001eb016560	Zm00001eb015270	Zm00001eb033870	Zm00001eb018570	Zm00001eb021530	Zm00001eb035600	Zm00001eb018320	Zm00001eb028360	Zm00001eb033580	Zm00001eb035580	Zm00001eb020360	Zm00001eb016870	Zm00001eb020560	Zm00001eb023620	Zm00001eb025910	Zm00001eb023110	Zm00001eb018900	Zm00001eb024960	Zm00001eb018030	Zm00001eb039350	Zm00001eb012200	Zm00001eb013870	Zm00001eb017920	Zm00001eb012750
Zm00001eb016720	Zm00001eb015410	Zm00001eb033910	Zm00001eb018640	Zm00001eb021690	Zm00001eb035700	Zm00001eb018700	Zm00001eb029220	Zm00001eb034650	Zm00001eb035700	Zm00001eb020530	Zm00001eb017120	Zm00001eb020600	Zm00001eb023780	Zm00001eb026860	Zm00001eb023230	Zm00001eb018960	Zm00001eb025080	Zm00001eb018180	Zm00001eb039560	Zm00001eb012270	Zm00001eb013880	Zm00001eb017970	Zm00001eb012850
Zm00001eb017120	Zm00001eb015440	Zm00001eb034990	Zm00001eb018700	Zm00001eb021710	Zm00001eb036370	Zm00001eb019090	Zm00001eb029410	Zm00001eb034940	Zm00001eb035960	Zm00001eb020560	Zm00001eb017130	Zm00001eb020690	Zm00001eb023840	Zm00001eb028780	Zm00001eb023240	Zm00001eb019420	Zm00001eb025100	Zm00001eb018300	Zm00001eb039810	Zm00001eb012340	Zm00001eb013950	Zm00001eb018010	Zm00001eb012860
Zm00001eb017140	Zm00001eb015620	Zm00001eb035390	Zm00001eb019160	Zm00001eb022160	Zm00001eb037100	Zm00001eb019130	Zm00001eb029960	Zm00001eb035580	Zm00001eb036270	Zm00001eb020660	Zm00001eb017330	Zm00001eb020850	Zm00001eb024120	Zm00001eb028810	Zm00001eb023400	Zm00001eb019510	Zm00001eb025490	Zm00001eb018410	Zm00001eb039830	Zm00001eb012360	Zm00001eb013970	Zm00001eb018320	Zm00001eb012870
Zm00001eb017330	Zm00001eb015720	Zm00001eb035580	Zm00001eb019510	Zm00001eb022210	Zm00001eb037210	Zm00001eb019160	Zm00001eb030190	Zm00001eb035670	Zm00001eb036470	Zm00001eb021350	Zm00001eb017340	Zm00001eb020860	Zm00001eb024570	Zm00001eb028820	Zm00001eb023460	Zm00001eb019590	Zm00001eb025550	Zm00001eb018460	Zm00001eb040140	Zm00001eb012380	Zm00001eb013990	Zm00001eb018600	Zm00001eb012890
Zm00001eb017350	Zm00001eb015800	Zm00001eb035600	Zm00001eb019580	Zm00001eb022390	Zm00001eb037690	Zm00001eb019240	Zm00001eb030260	Zm00001eb035700	Zm00001eb036610	Zm00001eb021360	Zm00001eb017350	Zm00001eb021260	Zm00001eb024620	Zm00001eb029390	Zm00001eb023590	Zm00001eb019650	Zm00001eb025900	Zm00001eb018600	Zm00001eb040160	Zm00001eb012560	Zm00001eb014090	Zm00001eb018630	Zm00001eb012910
Zm00001eb017450	Zm00001eb015930	Zm00001eb035700	Zm00001eb019850	Zm00001eb022760	Zm00001eb038010	Zm00001eb019510	Zm00001eb030660	Zm00001eb036040	Zm00001eb036790	Zm00001eb021450	Zm00001eb017450	Zm00001eb021270	Zm00001eb024750	Zm00001eb029410	Zm00001eb023690	Zm00001eb019780	Zm00001eb026220	Zm00001eb018900	Zm00001eb040450	Zm00001eb012580	Zm00001eb014250	Zm00001eb018900	Zm00001eb012920
Zm00001eb017640	Zm00001eb016160	Zm00001eb036040	Zm00001eb019900	Zm00001eb022860	Zm00001eb038410	Zm00001eb019530	Zm00001eb031160	Zm00001eb036050	Zm00001eb036930	Zm00001eb021530	Zm00001eb017520	Zm00001eb021400	Zm00001eb024820	Zm00001eb029550	Zm00001eb025100	Zm00001eb019800	Zm00001eb026530	Zm00001eb018960	Zm00001eb040550	Zm00001eb012670	Zm00001eb014490	Zm00001eb018960	Zm00001eb012930
Zm00001eb017920	Zm00001eb016420	Zm00001eb036050	Zm00001eb020060	Zm00001eb022930	Zm00001eb038890	Zm00001eb019590	Zm00001eb031410	Zm00001eb036440	Zm00001eb036940	Zm00001eb021700	Zm00001eb017550	Zm00001eb021530	Zm00001eb024850	Zm00001eb029590	Zm00001eb025160	Zm00001eb019850	Zm00001eb026930	Zm00001eb019030	Zm00001eb040730	Zm00001eb012870	Zm00001eb014500	Zm00001eb019160	Zm00001eb012950
Zm00001eb017970	Zm00001eb016560	Zm00001eb036100	Zm00001eb020170	Zm00001eb023460	Zm00001eb039350	Zm00001eb019840	Zm00001eb031590	Zm00001eb036550	Zm00001eb037100	Zm00001eb021840	Zm00001eb017620	Zm00001eb021550	Zm00001eb024900	Zm00001eb029690	Zm00001eb025550	Zm00001eb019890	Zm00001eb027860	Zm00001eb019160	Zm00001eb040760	Zm00001eb012930	Zm00001eb014600	Zm00001eb019210	Zm00001eb012960
Zm00001eb018030	Zm00001eb016600	Zm00001eb036440	Zm00001eb020250	Zm00001eb023620	Zm00001eb039810	Zm00001eb019850	Zm00001eb032220	Zm00001eb036800	Zm00001eb037280	Zm00001eb021970	Zm00001eb017630	Zm00001eb021700	Zm00001eb025080	Zm00001eb029960	Zm00001eb025640	Zm00001eb019900	Zm00001eb027900	Zm00001eb019510	Zm00001eb040790	Zm00001eb012950	Zm00001eb014810	Zm00001eb019220	Zm00001eb013030
Zm00001eb018040	Zm00001eb016620	Zm00001eb036550	Zm00001eb020360	Zm00001eb023950	Zm00001eb039840	Zm00001eb019890	Zm00001eb032340	Zm00001eb037100	Zm00001eb037300	Zm00001eb022000	Zm00001eb017920	Zm00001eb022080	Zm00001eb025210	Zm00001eb030110	Zm00001eb025730	Zm00001eb020020	Zm00001eb028780	Zm00001eb019530	Zm00001eb040800	Zm00001eb012960	Zm00001eb014870	Zm00001eb019230	Zm00001eb013100
Zm00001eb018180	Zm00001eb016640	Zm00001eb036610	Zm00001eb020530	Zm00001eb024130	Zm00001eb040100	Zm00001eb019900	Zm00001eb032670	Zm00001eb037210	Zm00001eb037500	Zm00001eb022040	Zm00001eb018180	Zm00001eb022210	Zm00001eb025900	Zm00001eb030260	Zm00001eb025890	Zm00001eb020110	Zm00001eb029020	Zm00001eb019580	Zm00001eb041050	Zm00001eb013030	Zm00001eb014950	Zm00001eb019510	Zm00001eb013110
Zm00001eb018200	Zm00001eb016720	Zm00001eb036790	Zm00001eb020560	Zm00001eb024150	Zm00001eb040160	Zm00001eb020020	Zm00001eb033100	Zm00001eb037470	Zm00001eb037520	Zm00001eb022210	Zm00001eb018630	Zm00001eb022330	Zm00001eb026310	Zm00001eb030430	Zm00001eb026540	Zm00001eb020330	Zm00001eb029220	Zm00001eb019850	Zm00001eb041090	Zm00001eb013620	Zm00001eb014980	Zm00001eb019520	Zm00001eb013120
Zm00001eb018270	Zm00001eb016850	Zm00001eb036930	Zm00001eb020680	Zm00001eb024490	Zm00001eb040230	Zm00001eb020180	Zm00001eb033580	Zm00001eb037690	Zm00001eb037690	Zm00001eb022280	Zm00001eb018700	Zm00001eb022410	Zm00001eb026680	Zm00001eb030770	Zm00001eb026680	Zm00001eb020560	Zm00001eb029390	Zm00001eb019900	Zm00001eb041130	Zm00001eb013650	Zm00001eb015090	Zm00001eb019530	Zm00001eb013140
Zm00001eb018460	Zm00001eb016950	Zm00001eb037100	Zm00001eb020730	Zm00001eb024620	Zm00001eb040310	Zm00001eb020260	Zm00001eb033950	Zm00001eb038010	Zm00001eb037820	Zm00001eb022630	Zm00001eb018960	Zm00001eb022660	Zm00001eb027900	Zm00001eb031410	Zm00001eb026700	Zm00001eb020730	Zm00001eb029410	Zm00001eb020120	Zm00001eb041240	Zm00001eb013660	Zm00001eb015240	Zm00001eb019850	Zm00001eb013150
Zm00001eb018690	Zm00001eb016970	Zm00001eb037280	Zm00001eb020750	Zm00001eb024850	Zm00001eb040560	Zm00001eb020450	Zm00001eb034130	Zm00001eb038160	Zm00001eb038010	Zm00001eb022660	Zm00001eb019030	Zm00001eb022810	Zm00001eb028780	Zm00001eb031590	Zm00001eb026930	Zm00001eb021040	Zm00001eb029550	Zm00001eb020180	Zm00001eb041410	Zm00001eb013700	Zm00001eb015250	Zm00001eb019890	Zm00001eb013180
Zm00001eb018870	Zm00001eb017120	Zm00001eb037470	Zm00001eb020840	Zm00001eb024900	Zm00001eb040790	Zm00001eb020560	Zm00001eb034220	Zm00001eb038410	Zm00001eb038160	Zm00001eb022860	Zm00001eb019130	Zm00001eb022870	Zm00001eb028810	Zm00001eb031680	Zm00001eb027920	Zm00001eb021140	Zm00001eb029690	Zm00001eb020240	Zm00001eb041430	Zm00001eb013720	Zm00001eb015430	Zm00001eb019900	Zm00001eb013190
Zm00001eb018910	Zm00001eb017130	Zm00001eb037500	Zm00001eb020950	Zm00001eb025040	Zm00001eb041040	Zm00001eb020600	Zm00001eb034650	Zm00001eb038880	Zm00001eb038210	Zm00001eb022920	Zm00001eb019160	Zm00001eb022940	Zm00001eb029020	Zm00001eb032200	Zm00001eb028440	Zm00001eb021200	Zm00001eb029960	Zm00001eb020390	Zm00001eb041470	Zm00001eb013830	Zm00001eb015570	Zm00001eb020060	Zm00001eb013360
Zm00001eb018930	Zm00001eb017260	Zm00001eb037540	Zm00001eb021260	Zm00001eb025080	Zm00001eb041070	Zm00001eb020660	Zm00001eb035410	Zm00001eb038890	Zm00001eb038700	Zm00001eb022950	Zm00001eb019510	Zm00001eb022950	Zm00001eb029390	Zm00001eb032640	Zm00001eb028780	Zm00001eb021260	Zm00001eb030190	Zm00001eb020440	Zm00001eb041600	Zm00001eb013840	Zm00001eb015620	Zm00001eb020100	Zm00001eb013370
Zm00001eb018960	Zm00001eb017320	Zm00001eb037690	Zm00001eb021300	Zm00001eb025340	Zm00001eb041090	Zm00001eb020680	Zm00001eb035600	Zm00001eb039280	Zm00001eb038890	Zm00001eb022980	Zm00001eb019800	Zm00001eb023130	Zm00001eb029960	Zm00001eb033100	Zm00001eb028930	Zm00001eb021390	Zm00001eb030430	Zm00001eb020560	Zm00001eb041630	Zm00001eb013880	Zm00001eb015700	Zm00001eb020110	Zm00001eb013380
Zm00001eb019050	Zm00001eb017330	Zm00001eb038010	Zm00001eb021360	Zm00001eb025400	Zm00001eb041170	Zm00001eb020730	Zm00001eb035670	Zm00001eb039350	Zm00001eb039340	Zm00001eb023020	Zm00001eb019850	Zm00001eb023350	Zm00001eb030400	Zm00001eb033120	Zm00001eb029410	Zm00001eb021530	Zm00001eb030660	Zm00001eb020600	Zm00001eb042000	Zm00001eb013940	Zm00001eb015720	Zm00001eb020170	Zm00001eb013420
Zm00001eb019590	Zm00001eb017340	Zm00001eb038040	Zm00001eb021610	Zm00001eb025410	Zm00001eb041410	Zm00001eb020740	Zm00001eb035700	Zm00001eb039810	Zm00001eb039350	Zm00001eb023450	Zm00001eb020090	Zm00001eb024600	Zm00001eb030890	Zm00001eb033490	Zm00001eb029510	Zm00001eb021550	Zm00001eb031810	Zm00001eb020780	Zm00001eb042200	Zm00001eb013950	Zm00001eb015770	Zm00001eb020240	Zm00001eb013430
Zm00001eb019650	Zm00001eb017350	Zm00001eb038110	Zm00001eb021710	Zm00001eb025460	Zm00001eb041470	Zm00001eb021140	Zm00001eb036440	Zm00001eb039820	Zm00001eb039560	Zm00001eb023620	Zm00001eb020240	Zm00001eb024620	Zm00001eb031160	Zm00001eb033680	Zm00001eb029890	Zm00001eb021970	Zm00001eb031880	Zm00001eb021070	Zm00001eb042220	Zm00001eb013970	Zm00001eb015880	Zm00001eb020390	Zm00001eb013480
Zm00001eb019680	Zm00001eb017450	Zm00001eb038160	Zm00001eb021720	Zm00001eb025470	Zm00001eb041860	Zm00001eb021310	Zm00001eb036480	Zm00001eb040100	Zm00001eb039810	Zm00001eb023780	Zm00001eb020260	Zm00001eb024820	Zm00001eb031400	Zm00001eb034130	Zm00001eb030110	Zm00001eb022080	Zm00001eb032200	Zm00001eb021140	Zm00001eb042370	Zm00001eb013980	Zm00001eb015930	Zm00001eb020420	Zm00001eb013500
Zm00001eb019830	Zm00001eb017520	Zm00001eb038350	Zm00001eb021750	Zm00001eb025880	Zm00001eb041910	Zm00001eb021360	Zm00001eb036580	Zm00001eb040150	Zm00001eb040260	Zm00001eb023950	Zm00001eb020390	Zm00001eb024850	Zm00001eb031410	Zm00001eb034840	Zm00001eb030260	Zm00001eb022160	Zm00001eb032220	Zm00001eb021260	Zm00001eb043440	Zm00001eb013990	Zm00001eb015960	Zm00001eb020560	Zm00001eb013660
Zm00001eb019890	Zm00001eb017530	Zm00001eb038410	Zm00001eb021970	Zm00001eb026330	Zm00001eb042220	Zm00001eb021400	Zm00001eb036800	Zm00001eb040160	Zm00001eb040310	Zm00001eb024570	Zm00001eb020420	Zm00001eb025080	Zm00001eb031670	Zm00001eb034940	Zm00001eb030300	Zm00001eb022210	Zm00001eb032640	Zm00001eb021270	Zm00001eb043650	Zm00001eb014050	Zm00001eb015980	Zm00001eb020660	Zm00001eb013700
Zm00001eb019900	Zm00001eb017550	Zm00001eb038880	Zm00001eb022080	Zm00001eb026650	Zm00001eb042270	Zm00001eb021700	Zm00001eb037000	Zm00001eb040450	Zm00001eb040460	Zm00001eb024620	Zm00001eb020470	Zm00001eb025190	Zm00001eb032110	Zm00001eb035190	Zm00001eb030310	Zm00001eb022660	Zm00001eb032650	Zm00001eb021300	Zm00001eb043900	Zm00001eb014500	Zm00001eb016020	Zm00001eb020690	Zm00001eb013730
Zm00001eb020020	Zm00001eb017560	Zm00001eb038890	Zm00001eb022210	Zm00001eb026700	Zm00001eb042700	Zm00001eb021970	Zm00001eb037210	Zm00001eb040460	Zm00001eb040790	Zm00001eb024850	Zm00001eb020560	Zm00001eb025210	Zm00001eb032200	Zm00001eb035500	Zm00001eb030410	Zm00001eb022760	Zm00001eb032780	Zm00001eb021310	Zm00001eb044140	Zm00001eb014810	Zm00001eb016320	Zm00001eb021260	Zm00001eb013740
Zm00001eb020040	Zm00001eb017600	Zm00001eb039350	Zm00001eb022280	Zm00001eb028000	Zm00001eb042720	Zm00001eb022050	Zm00001eb037280	Zm00001eb040560	Zm00001eb040800	Zm00001eb024870	Zm00001eb020730	Zm00001eb025640	Zm00001eb032380	Zm00001eb035580	Zm00001eb031100	Zm00001eb022860	Zm00001eb032860	Zm00001eb021340	Zm00001eb044210	Zm00001eb014870	Zm00001eb016400	Zm00001eb021270	Zm00001eb013750
Zm00001eb020060	Zm00001eb017630	Zm00001eb039380	Zm00001eb022500	Zm00001eb028430	Zm00001eb042890	Zm00001eb022210	Zm00001eb037290	Zm00001eb041070	Zm00001eb040970	Zm00001eb025550	Zm00001eb021040	Zm00001eb025910	Zm00001eb032520	Zm00001eb035600	Zm00001eb031160	Zm00001eb022950	Zm00001eb033100	Zm00001eb021380	Zm00001eb044240	Zm00001eb014950	Zm00001eb016570	Zm00001eb021350	Zm00001eb013830
Zm00001eb020080	Zm00001eb017640	Zm00001eb039560	Zm00001eb022580	Zm00001eb029410	Zm00001eb043090	Zm00001eb022410	Zm00001eb037300	Zm00001eb041090	Zm00001eb041030	Zm00001eb025900	Zm00001eb021140	Zm00001eb026700	Zm00001eb032670	Zm00001eb035660	Zm00001eb031250	Zm00001eb023130	Zm00001eb033120	Zm00001eb022160	Zm00001eb044440	Zm00001eb015010	Zm00001eb016600	Zm00001eb021390	Zm00001eb013840
Zm00001eb020150	Zm00001eb017920	Zm00001eb040160	Zm00001eb022650	Zm00001eb029520	Zm00001eb043120	Zm00001eb022630	Zm00001eb037440	Zm00001eb041240	Zm00001eb041050	Zm00001eb025910	Zm00001eb021310	Zm00001eb026930	Zm00001eb032860	Zm00001eb035670	Zm00001eb031610	Zm00001eb023210	Zm00001eb033490	Zm00001eb022210	Zm00001eb044590	Zm00001eb015050	Zm00001eb016640	Zm00001eb021530	Zm00001eb013850
Zm00001eb020250	Zm00001eb017970	Zm00001eb040550	Zm00001eb022720	Zm00001eb029590	Zm00001eb043310	Zm00001eb022750	Zm00001eb037460	Zm00001eb041410	Zm00001eb041170	Zm00001eb026310	Zm00001eb021380	Zm00001eb027950	Zm00001eb033050	Zm00001eb035700	Zm00001eb031670	Zm00001eb023230	Zm00001eb033600	Zm00001eb022400	Zm00001eb044620	Zm00001eb015070	Zm00001eb016720	Zm00001eb021700	Zm00001eb013910
Zm00001eb020280	Zm00001eb018000	Zm00001eb040560	Zm00001eb022760	Zm00001eb029690	Zm00001eb043590	Zm00001eb022760	Zm00001eb037470	Zm00001eb041430	Zm00001eb041340	Zm00001eb026930	Zm00001eb021390	Zm00001eb028010	Zm00001eb033060	Zm00001eb035770	Zm00001eb031800	Zm00001eb023250	Zm00001eb033760	Zm00001eb022660	Zm00001eb044650	Zm00001eb015090	Zm00001eb017120	Zm00001eb021970	Zm00001eb013940
Zm00001eb020360	Zm00001eb018010	Zm00001eb040760	Zm00001eb022950	Zm00001eb029890	Zm00001eb043650	Zm00001eb022810	Zm00001eb037670	Zm00001eb041470	Zm00001eb041400	Zm00001eb027950	Zm00001eb021530	Zm00001eb028360	Zm00001eb033100	Zm00001eb035870	Zm00001eb031940	Zm00001eb023540	Zm00001eb033870	Zm00001eb022730	Zm00001eb045280	Zm00001eb015130	Zm00001eb017130	Zm00001eb022080	Zm00001eb013970
Zm00001eb020400	Zm00001eb018180	Zm00001eb040900	Zm00001eb023230	Zm00001eb030110	Zm00001eb043700	Zm00001eb022820	Zm00001eb037690	Zm00001eb041630	Zm00001eb041410	Zm00001eb028680	Zm00001eb021550	Zm00001eb028560	Zm00001eb033190	Zm00001eb035960	Zm00001eb032040	Zm00001eb023600	Zm00001eb033950	Zm00001eb022760	Zm00001eb045630	Zm00001eb015200	Zm00001eb017170	Zm00001eb022160	Zm00001eb013990
Zm00001eb020410	Zm00001eb018200	Zm00001eb041170	Zm00001eb023420	Zm00001eb030250	Zm00001eb043760	Zm00001eb022920	Zm00001eb038010	Zm00001eb042200	Zm00001eb041470	Zm00001eb028690	Zm00001eb021850	Zm00001eb029390	Zm00001eb033540	Zm00001eb036300	Zm00001eb032110	Zm00001eb024130	Zm00001eb034220	Zm00001eb023220	Zm00001eb046400	Zm00001eb015250	Zm00001eb017180	Zm00001eb022210	Zm00001eb014030
Zm00001eb020500	Zm00001eb018230	Zm00001eb041340	Zm00001eb023460	Zm00001eb030260	Zm00001eb044140	Zm00001eb023290	Zm00001eb038600	Zm00001eb042400	Zm00001eb041690	Zm00001eb028740	Zm00001eb021990	Zm00001eb029410	Zm00001eb033950	Zm00001eb036790	Zm00001eb032200	Zm00001eb024150	Zm00001eb034650	Zm00001eb023230	Zm00001eb046590	Zm00001eb015470	Zm00001eb017330	Zm00001eb022280	Zm00001eb014050
Zm00001eb020600	Zm00001eb018320	Zm00001eb041390	Zm00001eb023500	Zm00001eb030410	Zm00001eb044190	Zm00001eb023500	Zm00001eb038650	Zm00001eb042450	Zm00001eb041700	Zm00001eb028750	Zm00001eb022160	Zm00001eb029570	Zm00001eb034130	Zm00001eb037100	Zm00001eb032220	Zm00001eb024600	Zm00001eb034970	Zm00001eb023250	Zm00001eb046750	Zm00001eb015570	Zm00001eb017340	Zm00001eb022330	Zm00001eb014180
Zm00001eb020690	Zm00001eb018430	Zm00001eb041410	Zm00001eb023590	Zm00001eb030880	Zm00001eb044210	Zm00001eb023540	Zm00001eb038880	Zm00001eb042530	Zm00001eb041710	Zm00001eb028770	Zm00001eb022210	Zm00001eb029680	Zm00001eb034610	Zm00001eb037210	Zm00001eb032600	Zm00001eb024620	Zm00001eb035310	Zm00001eb023510	Zm00001eb046980	Zm00001eb015620	Zm00001eb017400	Zm00001eb022410	Zm00001eb014950
Zm00001eb020740	Zm00001eb018700	Zm00001eb041470	Zm00001eb023620	Zm00001eb031160	Zm00001eb044650	Zm00001eb023600	Zm00001eb038890	Zm00001eb043120	Zm00001eb041790	Zm00001eb028810	Zm00001eb022500	Zm00001eb029730	Zm00001eb034650	Zm00001eb037350	Zm00001eb032890	Zm00001eb024700	Zm00001eb035340	Zm00001eb023540	Zm00001eb047210	Zm00001eb015660	Zm00001eb017550	Zm00001eb022660	Zm00001eb014970
Zm00001eb020780	Zm00001eb018860	Zm00001eb041630	Zm00001eb023950	Zm00001eb031190	Zm00001eb044970	Zm00001eb023840	Zm00001eb039560	Zm00001eb043310	Zm00001eb042000	Zm00001eb028820	Zm00001eb022660	Zm00001eb030110	Zm00001eb034840	Zm00001eb037570	Zm00001eb032970	Zm00001eb024850	Zm00001eb035450	Zm00001eb023650	Zm00001eb047520	Zm00001eb015710	Zm00001eb017560	Zm00001eb022710	Zm00001eb014980
Zm00001eb020970	Zm00001eb018870	Zm00001eb041860	Zm00001eb024030	Zm00001eb031340	Zm00001eb045370	Zm00001eb024020	Zm00001eb039830	Zm00001eb043590	Zm00001eb042270	Zm00001eb029020	Zm00001eb022680	Zm00001eb030260	Zm00001eb035410	Zm00001eb037670	Zm00001eb033100	Zm00001eb024960	Zm00001eb035580	Zm00001eb024550	Zm00001eb047690	Zm00001eb015720	Zm00001eb017620	Zm00001eb022750	Zm00001eb015040
Zm00001eb020980	Zm00001eb018900	Zm00001eb042030	Zm00001eb024620	Zm00001eb031730	Zm00001eb045540	Zm00001eb024380	Zm00001eb039940	Zm00001eb043610	Zm00001eb042370	Zm00001eb029220	Zm00001eb022710	Zm00001eb030410	Zm00001eb035520	Zm00001eb037690	Zm00001eb033400	Zm00001eb025510	Zm00001eb035700	Zm00001eb024620	Zm00001eb047770	Zm00001eb015750	Zm00001eb017640	Zm00001eb022950	Zm00001eb015050
Zm00001eb021040	Zm00001eb018910	Zm00001eb042270	Zm00001eb024740	Zm00001eb032000	Zm00001eb045690	Zm00001eb024570	Zm00001eb040490	Zm00001eb043650	Zm00001eb042530	Zm00001eb029390	Zm00001eb022920	Zm00001eb030880	Zm00001eb035580	Zm00001eb037820	Zm00001eb033760	Zm00001eb025540	Zm00001eb035960	Zm00001eb024850	Zm00001eb047940	Zm00001eb015860	Zm00001eb017800	Zm00001eb023020	Zm00001eb015070
Zm00001eb021140	Zm00001eb018930	Zm00001eb042310	Zm00001eb024750	Zm00001eb032040	Zm00001eb046170	Zm00001eb024620	Zm00001eb040560	Zm00001eb044400	Zm00001eb042860	Zm00001eb029680	Zm00001eb023130	Zm00001eb031190	Zm00001eb035660	Zm00001eb038010	Zm00001eb033820	Zm00001eb025910	Zm00001eb036040	Zm00001eb025080	Zm00001eb047980	Zm00001eb015890	Zm00001eb017920	Zm00001eb023220	Zm00001eb015090
Zm00001eb021320	Zm00001eb018960	Zm00001eb042410	Zm00001eb024820	Zm00001eb032200	Zm00001eb046400	Zm00001eb024850	Zm00001eb040610	Zm00001eb044650	Zm00001eb042880	Zm00001eb029700	Zm00001eb023230	Zm00001eb031700	Zm00001eb035670	Zm00001eb038410	Zm00001eb034220	Zm00001eb026550	Zm00001eb036100	Zm00001eb025400	Zm00001eb048280	Zm00001eb015930	Zm00001eb017930	Zm00001eb023950	Zm00001eb015130
Zm00001eb021340	Zm00001eb019160	Zm00001eb042450	Zm00001eb024850	Zm00001eb032890	Zm00001eb046450	Zm00001eb025080	Zm00001eb040890	Zm00001eb044660	Zm00001eb042890	Zm00001eb030240	Zm00001eb023240	Zm00001eb031900	Zm00001eb035700	Zm00001eb038880	Zm00001eb034290	Zm00001eb028020	Zm00001eb036560	Zm00001eb025900	Zm00001eb048390	Zm00001eb015980	Zm00001eb018040	Zm00001eb024020	Zm00001eb015150
Zm00001eb021360	Zm00001eb019220	Zm00001eb042760	Zm00001eb025080	Zm00001eb032990	Zm00001eb046510	Zm00001eb025210	Zm00001eb041040	Zm00001eb044950	Zm00001eb042980	Zm00001eb030260	Zm00001eb023460	Zm00001eb032200	Zm00001eb035960	Zm00001eb038890	Zm00001eb034650	Zm00001eb028030	Zm00001eb036580	Zm00001eb025990	Zm00001eb048680	Zm00001eb016040	Zm00001eb018180	Zm00001eb024450	Zm00001eb015200
Zm00001eb021390	Zm00001eb019510	Zm00001eb042860	Zm00001eb025190	Zm00001eb033040	Zm00001eb047070	Zm00001eb025400	Zm00001eb041050	Zm00001eb044970	Zm00001eb043120	Zm00001eb030300	Zm00001eb023620	Zm00001eb032380	Zm00001eb036040	Zm00001eb039270	Zm00001eb034850	Zm00001eb028060	Zm00001eb036800	Zm00001eb026200	Zm00001eb049040	Zm00001eb016080	Zm00001eb018200	Zm00001eb024490	Zm00001eb015210
Zm00001eb021550	Zm00001eb019590	Zm00001eb043220	Zm00001eb025410	Zm00001eb033080	Zm00001eb047210	Zm00001eb025490	Zm00001eb041090	Zm00001eb044980	Zm00001eb043480	Zm00001eb030770	Zm00001eb023650	Zm00001eb032520	Zm00001eb036370	Zm00001eb039350	Zm00001eb035010	Zm00001eb028250	Zm00001eb036930	Zm00001eb026220	Zm00001eb049100	Zm00001eb016180	Zm00001eb018230	Zm00001eb024600	Zm00001eb015240
Zm00001eb021590	Zm00001eb019650	Zm00001eb043400	Zm00001eb025510	Zm00001eb033100	Zm00001eb047520	Zm00001eb025540	Zm00001eb041240	Zm00001eb045370	Zm00001eb043640	Zm00001eb031250	Zm00001eb023680	Zm00001eb032650	Zm00001eb036580	Zm00001eb039400	Zm00001eb035440	Zm00001eb028360	Zm00001eb037000	Zm00001eb026930	Zm00001eb049660	Zm00001eb016190	Zm00001eb018270	Zm00001eb024620	Zm00001eb015250
Zm00001eb021650	Zm00001eb019840	Zm00001eb043450	Zm00001eb025540	Zm00001eb033120	Zm00001eb047690	Zm00001eb025900	Zm00001eb041390	Zm00001eb045630	Zm00001eb043810	Zm00001eb031410	Zm00001eb023740	Zm00001eb032670	Zm00001eb036790	Zm00001eb039560	Zm00001eb035580	Zm00001eb029020	Zm00001eb037010	Zm00001eb028000	Zm00001eb049920	Zm00001eb016400	Zm00001eb018380	Zm00001eb024820	Zm00001eb015260
Zm00001eb021690	Zm00001eb019850	Zm00001eb043590	Zm00001eb025790	Zm00001eb033190	Zm00001eb047820	Zm00001eb026310	Zm00001eb041400	Zm00001eb045690	Zm00001eb044140	Zm00001eb031680	Zm00001eb023840	Zm00001eb032690	Zm00001eb037000	Zm00001eb039810	Zm00001eb035600	Zm00001eb029390	Zm00001eb037100	Zm00001eb028030	Zm00001eb049930	Zm00001eb016600	Zm00001eb018430	Zm00001eb024920	Zm00001eb015270
Zm00001eb021790	Zm00001eb020060	Zm00001eb043730	Zm00001eb025890	Zm00001eb033400	Zm00001eb047990	Zm00001eb026640	Zm00001eb041410	Zm00001eb047070	Zm00001eb044280	Zm00001eb032030	Zm00001eb024020	Zm00001eb032860	Zm00001eb037290	Zm00001eb039820	Zm00001eb035700	Zm00001eb029410	Zm00001eb037150	Zm00001eb028060	Zm00001eb049940	Zm00001eb016610	Zm00001eb018900	Zm00001eb024960	Zm00001eb015420
Zm00001eb021900	Zm00001eb020100	Zm00001eb043760	Zm00001eb025990	Zm00001eb033570	Zm00001eb048340	Zm00001eb028000	Zm00001eb041430	Zm00001eb047210	Zm00001eb044350	Zm00001eb032040	Zm00001eb024620	Zm00001eb032890	Zm00001eb037300	Zm00001eb039830	Zm00001eb035780	Zm00001eb029690	Zm00001eb037200	Zm00001eb028440	Zm00001eb050010	Zm00001eb016640	Zm00001eb018910	Zm00001eb025030	Zm00001eb015440
Zm00001eb021940	Zm00001eb020110	Zm00001eb043810	Zm00001eb026330	Zm00001eb033600	Zm00001eb048700	Zm00001eb028020	Zm00001eb041470	Zm00001eb047520	Zm00001eb044590	Zm00001eb032110	Zm00001eb024820	Zm00001eb032940	Zm00001eb037670	Zm00001eb040140	Zm00001eb035890	Zm00001eb029960	Zm00001eb037210	Zm00001eb028500	Zm00001eb050070	Zm00001eb016720	Zm00001eb018930	Zm00001eb025080	Zm00001eb015450
Zm00001eb021970	Zm00001eb020180	Zm00001eb043900	Zm00001eb026550	Zm00001eb033740	Zm00001eb048710	Zm00001eb028340	Zm00001eb041630	Zm00001eb047840	Zm00001eb044650	Zm00001eb032670	Zm00001eb025210	Zm00001eb033050	Zm00001eb037690	Zm00001eb040230	Zm00001eb036040	Zm00001eb030260	Zm00001eb037280	Zm00001eb028610	Zm00001eb051620	Zm00001eb016860	Zm00001eb018960	Zm00001eb025140	Zm00001eb015470
Zm00001eb022040	Zm00001eb020380	Zm00001eb044140	Zm00001eb026930	Zm00001eb033950	Zm00001eb048920	Zm00001eb028360	Zm00001eb042030	Zm00001eb047860	Zm00001eb044830	Zm00001eb032860	Zm00001eb025540	Zm00001eb033100	Zm00001eb037940	Zm00001eb040280	Zm00001eb036130	Zm00001eb030770	Zm00001eb037290	Zm00001eb029380	Zm00001eb051780	Zm00001eb016950	Zm00001eb019440	Zm00001eb025190	Zm00001eb015490
Zm00001eb022180	Zm00001eb020420	Zm00001eb044830	Zm00001eb028500	Zm00001eb034970	Zm00001eb049060	Zm00001eb028380	Zm00001eb042220	Zm00001eb048680	Zm00001eb045270	Zm00001eb032970	Zm00001eb025550	Zm00001eb033400	Zm00001eb038010	Zm00001eb040550	Zm00001eb036350	Zm00001eb030880	Zm00001eb037690	Zm00001eb029960	Zm00001eb052780	Zm00001eb017000	Zm00001eb019510	Zm00001eb025210	Zm00001eb015620
Zm00001eb022280	Zm00001eb020560	Zm00001eb044840	Zm00001eb028770	Zm00001eb035410	Zm00001eb049100	Zm00001eb028560	Zm00001eb042270	Zm00001eb049040	Zm00001eb045630	Zm00001eb033100	Zm00001eb025790	Zm00001eb033490	Zm00001eb038160	Zm00001eb040790	Zm00001eb036440	Zm00001eb030930	Zm00001eb038400	Zm00001eb029990	Zm00001eb053240	Zm00001eb017040	Zm00001eb019530	Zm00001eb025290	Zm00001eb015630
Zm00001eb022660	Zm00001eb020600	Zm00001eb044870	Zm00001eb028780	Zm00001eb035500	Zm00001eb049920	Zm00001eb028670	Zm00001eb042370	Zm00001eb049060	Zm00001eb045690	Zm00001eb033110	Zm00001eb025800	Zm00001eb033600	Zm00001eb038410	Zm00001eb041000	Zm00001eb036550	Zm00001eb031160	Zm00001eb038410	Zm00001eb030090	Zm00001eb053320	Zm00001eb017140	Zm00001eb019720	Zm00001eb025350	Zm00001eb015680
Zm00001eb022710	Zm00001eb020660	Zm00001eb044970	Zm00001eb029390	Zm00001eb035580	Zm00001eb049940	Zm00001eb029220	Zm00001eb042760	Zm00001eb049920	Zm00001eb045750	Zm00001eb033120	Zm00001eb025910	Zm00001eb033790	Zm00001eb038540	Zm00001eb041040	Zm00001eb036610	Zm00001eb031190	Zm00001eb038700	Zm00001eb030210	Zm00001eb053470	Zm00001eb017170	Zm00001eb019730	Zm00001eb025390	Zm00001eb015690
Zm00001eb022720	Zm00001eb020740	Zm00001eb045280	Zm00001eb029410	Zm00001eb035700	Zm00001eb050140	Zm00001eb029410	Zm00001eb042800	Zm00001eb049940	Zm00001eb045880	Zm00001eb033220	Zm00001eb026880	Zm00001eb033830	Zm00001eb038830	Zm00001eb041090	Zm00001eb036790	Zm00001eb031250	Zm00001eb038880	Zm00001eb030260	Zm00001eb053500	Zm00001eb017460	Zm00001eb019780	Zm00001eb025510	Zm00001eb015730
Zm00001eb022750	Zm00001eb020860	Zm00001eb045300	Zm00001eb029490	Zm00001eb035720	Zm00001eb050410	Zm00001eb029520	Zm00001eb042890	Zm00001eb050280	Zm00001eb046750	Zm00001eb033290	Zm00001eb026930	Zm00001eb033950	Zm00001eb038890	Zm00001eb041100	Zm00001eb036930	Zm00001eb031430	Zm00001eb038890	Zm00001eb030410	Zm00001eb053860	Zm00001eb017520	Zm00001eb019800	Zm00001eb025540	Zm00001eb015750
Zm00001eb022760	Zm00001eb021140	Zm00001eb045370	Zm00001eb029520	Zm00001eb035980	Zm00001eb050470	Zm00001eb029690	Zm00001eb043090	Zm00001eb050510	Zm00001eb047070	Zm00001eb033400	Zm00001eb027950	Zm00001eb034050	Zm00001eb039340	Zm00001eb041130	Zm00001eb037300	Zm00001eb032040	Zm00001eb039020	Zm00001eb030470	Zm00001eb054040	Zm00001eb017550	Zm00001eb019850	Zm00001eb025550	Zm00001eb015790
Zm00001eb022810	Zm00001eb021340	Zm00001eb045670	Zm00001eb029890	Zm00001eb036020	Zm00001eb050600	Zm00001eb029960	Zm00001eb043100	Zm00001eb051070	Zm00001eb047110	Zm00001eb033490	Zm00001eb028020	Zm00001eb034220	Zm00001eb039560	Zm00001eb041240	Zm00001eb037670	Zm00001eb032060	Zm00001eb039350	Zm00001eb030550	Zm00001eb054100	Zm00001eb017600	Zm00001eb019890	Zm00001eb025620	Zm00001eb015840
Zm00001eb022950	Zm00001eb021360	Zm00001eb045690	Zm00001eb029990	Zm00001eb036330	Zm00001eb050630	Zm00001eb030260	Zm00001eb043120	Zm00001eb051130	Zm00001eb047210	Zm00001eb033580	Zm00001eb028360	Zm00001eb034650	Zm00001eb039840	Zm00001eb041270	Zm00001eb037690	Zm00001eb032110	Zm00001eb039560	Zm00001eb030760	Zm00001eb054140	Zm00001eb017620	Zm00001eb019900	Zm00001eb025650	Zm00001eb015860
Zm00001eb023010	Zm00001eb021550	Zm00001eb046090	Zm00001eb030430	Zm00001eb036370	Zm00001eb050900	Zm00001eb030410	Zm00001eb043310	Zm00001eb051360	Zm00001eb047520	Zm00001eb033620	Zm00001eb028430	Zm00001eb034990	Zm00001eb040160	Zm00001eb041400	Zm00001eb038160	Zm00001eb032200	Zm00001eb039610	Zm00001eb030770	Zm00001eb055400	Zm00001eb017640	Zm00001eb020110	Zm00001eb025670	Zm00001eb015910
Zm00001eb023020	Zm00001eb021590	Zm00001eb046450	Zm00001eb030860	Zm00001eb036470	Zm00001eb051060	Zm00001eb030760	Zm00001eb043590	Zm00001eb051750	Zm00001eb047650	Zm00001eb033870	Zm00001eb028500	Zm00001eb035050	Zm00001eb040190	Zm00001eb041410	Zm00001eb038410	Zm00001eb032860	Zm00001eb039710	Zm00001eb031190	Zm00001eb055460	Zm00001eb017660	Zm00001eb020170	Zm00001eb025760	Zm00001eb015930
Zm00001eb023240	Zm00001eb021600	Zm00001eb046590	Zm00001eb031100	Zm00001eb036580	Zm00001eb051130	Zm00001eb030770	Zm00001eb043760	Zm00001eb051780	Zm00001eb047690	Zm00001eb033950	Zm00001eb028810	Zm00001eb035500	Zm00001eb040310	Zm00001eb041430	Zm00001eb038830	Zm00001eb033000	Zm00001eb039810	Zm00001eb031510	Zm00001eb055770	Zm00001eb017670	Zm00001eb020240	Zm00001eb025780	Zm00001eb015960
Zm00001eb023250	Zm00001eb021710	Zm00001eb046750	Zm00001eb031610	Zm00001eb036610	Zm00001eb051160	Zm00001eb031160	Zm00001eb043900	Zm00001eb052110	Zm00001eb047740	Zm00001eb034130	Zm00001eb028820	Zm00001eb035700	Zm00001eb040350	Zm00001eb041470	Zm00001eb038880	Zm00001eb033100	Zm00001eb040100	Zm00001eb032030	Zm00001eb056030	Zm00001eb017830	Zm00001eb020250	Zm00001eb025900	Zm00001eb016020
Zm00001eb023590	Zm00001eb021790	Zm00001eb047070	Zm00001eb031800	Zm00001eb036800	Zm00001eb051240	Zm00001eb031190	Zm00001eb044060	Zm00001eb052520	Zm00001eb047890	Zm00001eb034220	Zm00001eb029330	Zm00001eb035740	Zm00001eb041030	Zm00001eb041520	Zm00001eb038890	Zm00001eb033190	Zm00001eb040140	Zm00001eb032200	Zm00001eb056250	Zm00001eb017920	Zm00001eb020280	Zm00001eb026220	Zm00001eb016040
Zm00001eb023840	Zm00001eb021970	Zm00001eb047210	Zm00001eb032860	Zm00001eb036930	Zm00001eb051780	Zm00001eb031430	Zm00001eb044080	Zm00001eb052600	Zm00001eb047980	Zm00001eb034650	Zm00001eb029390	Zm00001eb036040	Zm00001eb041170	Zm00001eb041770	Zm00001eb039020	Zm00001eb033540	Zm00001eb040450	Zm00001eb032760	Zm00001eb056950	Zm00001eb017970	Zm00001eb020360	Zm00001eb026530	Zm00001eb016100
Zm00001eb023890	Zm00001eb022040	Zm00001eb047280	Zm00001eb032960	Zm00001eb036950	Zm00001eb052110	Zm00001eb031800	Zm00001eb044140	Zm00001eb052650	Zm00001eb047990	Zm00001eb034760	Zm00001eb029410	Zm00001eb036050	Zm00001eb041470	Zm00001eb042200	Zm00001eb039350	Zm00001eb033580	Zm00001eb040970	Zm00001eb032780	Zm00001eb057100	Zm00001eb018000	Zm00001eb020410	Zm00001eb026550	Zm00001eb016110
Zm00001eb023930	Zm00001eb022160	Zm00001eb047520	Zm00001eb033100	Zm00001eb037200	Zm00001eb052300	Zm00001eb031810	Zm00001eb044190	Zm00001eb052780	Zm00001eb048320	Zm00001eb034940	Zm00001eb029660	Zm00001eb036100	Zm00001eb041690	Zm00001eb042540	Zm00001eb039610	Zm00001eb033830	Zm00001eb041040	Zm00001eb032890	Zm00001eb057350	Zm00001eb018010	Zm00001eb020530	Zm00001eb026930	Zm00001eb016130
Zm00001eb023950	Zm00001eb022330	Zm00001eb047550	Zm00001eb033120	Zm00001eb037290	Zm00001eb052440	Zm00001eb031880	Zm00001eb044410	Zm00001eb053340	Zm00001eb048510	Zm00001eb034980	Zm00001eb029680	Zm00001eb036350	Zm00001eb041700	Zm00001eb042890	Zm00001eb039740	Zm00001eb033950	Zm00001eb041050	Zm00001eb033050	Zm00001eb058150	Zm00001eb018030	Zm00001eb020680	Zm00001eb028430	Zm00001eb016160
Zm00001eb024120	Zm00001eb022580	Zm00001eb047770	Zm00001eb033130	Zm00001eb037300	Zm00001eb052510	Zm00001eb032340	Zm00001eb044500	Zm00001eb053470	Zm00001eb049140	Zm00001eb035010	Zm00001eb029780	Zm00001eb036470	Zm00001eb041710	Zm00001eb042940	Zm00001eb040160	Zm00001eb034650	Zm00001eb041090	Zm00001eb033100	Zm00001eb058970	Zm00001eb018180	Zm00001eb020730	Zm00001eb028750	Zm00001eb016170
Zm00001eb024130	Zm00001eb022660	Zm00001eb048480	Zm00001eb033400	Zm00001eb037690	Zm00001eb052520	Zm00001eb032520	Zm00001eb044620	Zm00001eb053490	Zm00001eb049930	Zm00001eb035310	Zm00001eb029960	Zm00001eb036560	Zm00001eb041900	Zm00001eb043000	Zm00001eb040280	Zm00001eb034850	Zm00001eb041170	Zm00001eb033110	Zm00001eb059930	Zm00001eb018670	Zm00001eb020750	Zm00001eb029250	Zm00001eb016180
Zm00001eb024450	Zm00001eb022680	Zm00001eb048510	Zm00001eb033550	Zm00001eb037820	Zm00001eb052780	Zm00001eb032690	Zm00001eb044740	Zm00001eb053520	Zm00001eb050140	Zm00001eb035450	Zm00001eb030110	Zm00001eb036800	Zm00001eb042000	Zm00001eb043090	Zm00001eb040560	Zm00001eb034990	Zm00001eb041240	Zm00001eb033540	Zm00001eb059950	Zm00001eb018700	Zm00001eb020780	Zm00001eb029390	Zm00001eb016190
Zm00001eb024620	Zm00001eb022720	Zm00001eb048930	Zm00001eb033580	Zm00001eb037890	Zm00001eb052910	Zm00001eb032760	Zm00001eb044840	Zm00001eb054040	Zm00001eb050410	Zm00001eb035580	Zm00001eb030260	Zm00001eb037000	Zm00001eb042310	Zm00001eb043310	Zm00001eb040790	Zm00001eb035450	Zm00001eb041270	Zm00001eb033600	Zm00001eb060580	Zm00001eb018870	Zm00001eb020860	Zm00001eb029410	Zm00001eb016200
Zm00001eb024820	Zm00001eb022750	Zm00001eb049040	Zm00001eb033950	Zm00001eb037920	Zm00001eb053240	Zm00001eb032780	Zm00001eb044960	Zm00001eb054120	Zm00001eb050880	Zm00001eb035600	Zm00001eb030410	Zm00001eb037100	Zm00001eb042400	Zm00001eb043480	Zm00001eb041030	Zm00001eb035580	Zm00001eb041400	Zm00001eb033830	Zm00001eb060590	Zm00001eb018910	Zm00001eb020870	Zm00001eb029510	Zm00001eb016320
Zm00001eb024870	Zm00001eb022760	Zm00001eb049060	Zm00001eb034000	Zm00001eb038890	Zm00001eb053470	Zm00001eb032970	Zm00001eb044980	Zm00001eb054130	Zm00001eb051140	Zm00001eb035650	Zm00001eb031190	Zm00001eb037150	Zm00001eb042470	Zm00001eb043590	Zm00001eb041040	Zm00001eb035700	Zm00001eb041410	Zm00001eb034130	Zm00001eb060640	Zm00001eb019030	Zm00001eb020950	Zm00001eb029580	Zm00001eb016370
Zm00001eb025720	Zm00001eb022810	Zm00001eb049730	Zm00001eb034010	Zm00001eb039350	Zm00001eb053500	Zm00001eb033100	Zm00001eb045690	Zm00001eb054990	Zm00001eb051420	Zm00001eb035670	Zm00001eb031910	Zm00001eb037470	Zm00001eb042730	Zm00001eb043680	Zm00001eb041050	Zm00001eb035960	Zm00001eb041430	Zm00001eb034220	Zm00001eb060680	Zm00001eb019050	Zm00001eb021040	Zm00001eb029960	Zm00001eb016390
Zm00001eb025730	Zm00001eb022870	Zm00001eb049920	Zm00001eb034060	Zm00001eb039560	Zm00001eb053570	Zm00001eb033120	Zm00001eb045970	Zm00001eb055280	Zm00001eb051750	Zm00001eb035700	Zm00001eb031980	Zm00001eb037690	Zm00001eb042740	Zm00001eb044060	Zm00001eb041170	Zm00001eb036040	Zm00001eb041470	Zm00001eb034610	Zm00001eb061150	Zm00001eb019090	Zm00001eb021200	Zm00001eb030110	Zm00001eb016410
Zm00001eb025910	Zm00001eb022920	Zm00001eb050140	Zm00001eb034080	Zm00001eb039810	Zm00001eb053650	Zm00001eb033130	Zm00001eb046120	Zm00001eb055650	Zm00001eb052110	Zm00001eb035770	Zm00001eb032110	Zm00001eb037820	Zm00001eb042760	Zm00001eb044240	Zm00001eb041230	Zm00001eb036580	Zm00001eb041600	Zm00001eb034850	Zm00001eb061170	Zm00001eb019160	Zm00001eb021260	Zm00001eb030260	Zm00001eb016420
Zm00001eb026330	Zm00001eb022950	Zm00001eb050410	Zm00001eb034090	Zm00001eb039830	Zm00001eb053860	Zm00001eb033490	Zm00001eb046170	Zm00001eb055830	Zm00001eb052440	Zm00001eb035820	Zm00001eb032200	Zm00001eb037890	Zm00001eb042860	Zm00001eb044430	Zm00001eb041390	Zm00001eb036790	Zm00001eb041630	Zm00001eb034940	Zm00001eb061250	Zm00001eb019220	Zm00001eb021310	Zm00001eb030410	Zm00001eb016470
Zm00001eb026710	Zm00001eb023020	Zm00001eb050600	Zm00001eb034100	Zm00001eb039840	Zm00001eb054040	Zm00001eb033580	Zm00001eb046450	Zm00001eb055880	Zm00001eb052760	Zm00001eb035870	Zm00001eb032380	Zm00001eb038010	Zm00001eb042890	Zm00001eb044440	Zm00001eb041400	Zm00001eb036930	Zm00001eb041700	Zm00001eb034970	Zm00001eb061400	Zm00001eb019420	Zm00001eb021340	Zm00001eb031590	Zm00001eb016680
Zm00001eb027920	Zm00001eb023130	Zm00001eb051050	Zm00001eb034180	Zm00001eb040260	Zm00001eb054120	Zm00001eb033630	Zm00001eb046510	Zm00001eb056110	Zm00001eb052780	Zm00001eb036040	Zm00001eb032640	Zm00001eb038110	Zm00001eb043090	Zm00001eb044500	Zm00001eb041410	Zm00001eb036950	Zm00001eb041900	Zm00001eb035650	Zm00001eb061410	Zm00001eb019510	Zm00001eb021550	Zm00001eb032380	Zm00001eb016770
Zm00001eb027950	Zm00001eb023210	Zm00001eb051240	Zm00001eb034220	Zm00001eb040540	Zm00001eb055180	Zm00001eb034220	Zm00001eb046750	Zm00001eb056390	Zm00001eb052890	Zm00001eb036300	Zm00001eb032670	Zm00001eb038160	Zm00001eb043120	Zm00001eb044810	Zm00001eb041430	Zm00001eb037260	Zm00001eb042220	Zm00001eb035670	Zm00001eb061460	Zm00001eb019530	Zm00001eb021590	Zm00001eb033050	Zm00001eb016800
Zm00001eb028000	Zm00001eb023230	Zm00001eb051780	Zm00001eb034260	Zm00001eb040550	Zm00001eb055300	Zm00001eb034650	Zm00001eb047210	Zm00001eb056860	Zm00001eb052940	Zm00001eb036370	Zm00001eb032850	Zm00001eb038380	Zm00001eb043220	Zm00001eb044950	Zm00001eb041600	Zm00001eb037280	Zm00001eb042370	Zm00001eb035700	Zm00001eb061630	Zm00001eb019630	Zm00001eb021690	Zm00001eb033100	Zm00001eb016850
Zm00001eb028020	Zm00001eb023280	Zm00001eb052600	Zm00001eb034290	Zm00001eb040560	Zm00001eb055320	Zm00001eb035010	Zm00001eb047520	Zm00001eb057280	Zm00001eb053220	Zm00001eb036440	Zm00001eb033040	Zm00001eb038700	Zm00001eb043310	Zm00001eb044960	Zm00001eb041860	Zm00001eb037440	Zm00001eb042450	Zm00001eb035730	Zm00001eb062170	Zm00001eb019780	Zm00001eb021720	Zm00001eb033120	Zm00001eb016940
Zm00001eb028030	Zm00001eb023290	Zm00001eb052780	Zm00001eb034650	Zm00001eb040790	Zm00001eb055490	Zm00001eb035260	Zm00001eb047890	Zm00001eb057470	Zm00001eb053650	Zm00001eb036550	Zm00001eb033050	Zm00001eb038860	Zm00001eb043650	Zm00001eb044980	Zm00001eb041880	Zm00001eb037520	Zm00001eb042530	Zm00001eb035860	Zm00001eb062770	Zm00001eb019800	Zm00001eb021790	Zm00001eb033490	Zm00001eb016950
Zm00001eb028060	Zm00001eb023460	Zm00001eb053190	Zm00001eb034980	Zm00001eb040800	Zm00001eb055650	Zm00001eb035600	Zm00001eb047990	Zm00001eb058320	Zm00001eb053860	Zm00001eb036580	Zm00001eb033080	Zm00001eb038880	Zm00001eb043680	Zm00001eb045200	Zm00001eb041910	Zm00001eb037540	Zm00001eb042780	Zm00001eb035870	Zm00001eb062900	Zm00001eb019840	Zm00001eb021800	Zm00001eb033570	Zm00001eb017040
Zm00001eb028210	Zm00001eb023590	Zm00001eb053470	Zm00001eb035450	Zm00001eb041030	Zm00001eb056110	Zm00001eb035700	Zm00001eb048310	Zm00001eb058610	Zm00001eb054100	Zm00001eb036610	Zm00001eb033100	Zm00001eb039350	Zm00001eb043700	Zm00001eb045280	Zm00001eb042190	Zm00001eb037690	Zm00001eb042860	Zm00001eb036440	Zm00001eb063310	Zm00001eb019890	Zm00001eb021840	Zm00001eb033580	Zm00001eb017130
Zm00001eb028250	Zm00001eb023600	Zm00001eb053520	Zm00001eb035500	Zm00001eb041090	Zm00001eb056430	Zm00001eb035750	Zm00001eb048510	Zm00001eb058620	Zm00001eb054130	Zm00001eb036760	Zm00001eb033120	Zm00001eb039560	Zm00001eb043760	Zm00001eb045350	Zm00001eb042310	Zm00001eb037820	Zm00001eb042880	Zm00001eb036560	Zm00001eb063350	Zm00001eb019900	Zm00001eb021900	Zm00001eb033640	Zm00001eb017260
Zm00001eb028280	Zm00001eb023690	Zm00001eb053730	Zm00001eb035580	Zm00001eb041170	Zm00001eb056700	Zm00001eb035760	Zm00001eb048710	Zm00001eb058640	Zm00001eb054420	Zm00001eb037000	Zm00001eb033400	Zm00001eb039810	Zm00001eb043770	Zm00001eb045540	Zm00001eb042410	Zm00001eb037890	Zm00001eb042890	Zm00001eb036580	Zm00001eb063910	Zm00001eb020080	Zm00001eb021970	Zm00001eb033650	Zm00001eb017330
Zm00001eb028310	Zm00001eb023780	Zm00001eb054040	Zm00001eb035600	Zm00001eb041410	Zm00001eb056780	Zm00001eb035860	Zm00001eb048860	Zm00001eb058970	Zm00001eb055030	Zm00001eb037010	Zm00001eb033470	Zm00001eb039820	Zm00001eb043900	Zm00001eb045630	Zm00001eb042450	Zm00001eb037990	Zm00001eb043120	Zm00001eb036800	Zm00001eb064040	Zm00001eb020090	Zm00001eb022000	Zm00001eb033670	Zm00001eb017340
Zm00001eb029390	Zm00001eb023810	Zm00001eb054100	Zm00001eb035670	Zm00001eb041470	Zm00001eb056900	Zm00001eb035870	Zm00001eb049010	Zm00001eb059240	Zm00001eb055280	Zm00001eb037040	Zm00001eb033550	Zm00001eb039830	Zm00001eb044140	Zm00001eb046400	Zm00001eb042760	Zm00001eb038010	Zm00001eb043310	Zm00001eb037280	Zm00001eb064270	Zm00001eb020110	Zm00001eb022040	Zm00001eb033690	Zm00001eb017350
Zm00001eb029580	Zm00001eb023860	Zm00001eb054120	Zm00001eb035700	Zm00001eb041630	Zm00001eb056910	Zm00001eb035960	Zm00001eb049040	Zm00001eb059860	Zm00001eb055460	Zm00001eb037100	Zm00001eb033580	Zm00001eb040230	Zm00001eb044500	Zm00001eb046590	Zm00001eb043120	Zm00001eb038110	Zm00001eb043590	Zm00001eb037290	Zm00001eb064390	Zm00001eb020120	Zm00001eb022080	Zm00001eb033760	Zm00001eb017400
Zm00001eb029690	Zm00001eb024180	Zm00001eb054420	Zm00001eb035800	Zm00001eb041860	Zm00001eb056960	Zm00001eb036550	Zm00001eb049060	Zm00001eb059930	Zm00001eb055820	Zm00001eb037200	Zm00001eb033600	Zm00001eb040310	Zm00001eb044950	Zm00001eb046750	Zm00001eb043420	Zm00001eb038160	Zm00001eb043680	Zm00001eb037440	Zm00001eb064450	Zm00001eb020180	Zm00001eb022160	Zm00001eb033780	Zm00001eb017520
Zm00001eb029890	Zm00001eb024450	Zm00001eb054980	Zm00001eb035860	Zm00001eb041880	Zm00001eb057000	Zm00001eb036560	Zm00001eb049580	Zm00001eb060170	Zm00001eb055880	Zm00001eb037210	Zm00001eb033870	Zm00001eb040460	Zm00001eb044970	Zm00001eb047070	Zm00001eb043600	Zm00001eb038400	Zm00001eb043730	Zm00001eb037470	Zm00001eb064530	Zm00001eb020380	Zm00001eb022180	Zm00001eb033790	Zm00001eb017550
Zm00001eb029960	Zm00001eb024550	Zm00001eb055110	Zm00001eb035970	Zm00001eb042000	Zm00001eb057100	Zm00001eb037100	Zm00001eb049630	Zm00001eb060560	Zm00001eb055900	Zm00001eb037260	Zm00001eb034100	Zm00001eb040550	Zm00001eb045690	Zm00001eb047210	Zm00001eb043630	Zm00001eb038410	Zm00001eb043760	Zm00001eb037520	Zm00001eb064550	Zm00001eb020420	Zm00001eb022210	Zm00001eb034000	Zm00001eb017560
Zm00001eb030090	Zm00001eb024960	Zm00001eb055280	Zm00001eb036750	Zm00001eb042270	Zm00001eb057280	Zm00001eb037210	Zm00001eb049880	Zm00001eb060630	Zm00001eb056030	Zm00001eb037350	Zm00001eb034220	Zm00001eb040560	Zm00001eb045970	Zm00001eb047520	Zm00001eb043730	Zm00001eb038870	Zm00001eb043770	Zm00001eb037690	Zm00001eb065380	Zm00001eb020530	Zm00001eb022280	Zm00001eb034050	Zm00001eb017570
Zm00001eb030210	Zm00001eb025490	Zm00001eb055300	Zm00001eb036940	Zm00001eb042370	Zm00001eb057350	Zm00001eb037280	Zm00001eb049940	Zm00001eb060680	Zm00001eb056110	Zm00001eb037690	Zm00001eb034650	Zm00001eb041000	Zm00001eb046450	Zm00001eb047690	Zm00001eb043760	Zm00001eb038890	Zm00001eb043900	Zm00001eb037980	Zm00001eb065410	Zm00001eb020560	Zm00001eb022500	Zm00001eb034060	Zm00001eb017600
Zm00001eb030220	Zm00001eb025510	Zm00001eb055430	Zm00001eb037080	Zm00001eb042720	Zm00001eb057700	Zm00001eb037300	Zm00001eb050070	Zm00001eb061070	Zm00001eb056210	Zm00001eb037820	Zm00001eb034710	Zm00001eb041090	Zm00001eb046590	Zm00001eb048320	Zm00001eb044140	Zm00001eb039300	Zm00001eb044090	Zm00001eb038010	Zm00001eb065630	Zm00001eb020580	Zm00001eb022580	Zm00001eb034090	Zm00001eb017640
Zm00001eb030250	Zm00001eb025550	Zm00001eb055490	Zm00001eb037360	Zm00001eb042850	Zm00001eb058150	Zm00001eb037350	Zm00001eb050280	Zm00001eb061150	Zm00001eb056250	Zm00001eb037860	Zm00001eb034850	Zm00001eb041170	Zm00001eb046850	Zm00001eb048510	Zm00001eb044590	Zm00001eb039340	Zm00001eb044140	Zm00001eb038230	Zm00001eb065750	Zm00001eb020600	Zm00001eb022630	Zm00001eb034100	Zm00001eb017800
Zm00001eb030260	Zm00001eb025890	Zm00001eb055620	Zm00001eb037690	Zm00001eb042890	Zm00001eb058320	Zm00001eb037440	Zm00001eb050410	Zm00001eb061410	Zm00001eb056390	Zm00001eb037940	Zm00001eb034990	Zm00001eb041220	Zm00001eb047070	Zm00001eb048550	Zm00001eb044620	Zm00001eb039350	Zm00001eb044210	Zm00001eb038410	Zm00001eb065950	Zm00001eb020690	Zm00001eb022660	Zm00001eb034180	Zm00001eb018040
Zm00001eb030300	Zm00001eb025910	Zm00001eb055650	Zm00001eb037860	Zm00001eb043090	Zm00001eb058640	Zm00001eb037470	Zm00001eb050600	Zm00001eb061470	Zm00001eb056860	Zm00001eb038140	Zm00001eb035410	Zm00001eb041410	Zm00001eb047210	Zm00001eb048670	Zm00001eb044650	Zm00001eb039410	Zm00001eb044840	Zm00001eb038530	Zm00001eb066010	Zm00001eb020730	Zm00001eb022760	Zm00001eb034220	Zm00001eb018180
Zm00001eb030420	Zm00001eb026330	Zm00001eb056030	Zm00001eb037920	Zm00001eb043120	Zm00001eb058970	Zm00001eb037690	Zm00001eb050840	Zm00001eb061850	Zm00001eb056910	Zm00001eb038410	Zm00001eb035440	Zm00001eb041430	Zm00001eb047580	Zm00001eb049040	Zm00001eb044960	Zm00001eb039810	Zm00001eb045270	Zm00001eb038700	Zm00001eb066150	Zm00001eb020750	Zm00001eb022930	Zm00001eb034650	Zm00001eb018200
Zm00001eb030530	Zm00001eb026410	Zm00001eb056180	Zm00001eb037990	Zm00001eb043220	Zm00001eb059270	Zm00001eb037820	Zm00001eb051140	Zm00001eb062110	Zm00001eb057350	Zm00001eb038880	Zm00001eb035580	Zm00001eb041470	Zm00001eb047770	Zm00001eb049060	Zm00001eb044980	Zm00001eb039830	Zm00001eb045350	Zm00001eb038710	Zm00001eb066380	Zm00001eb020790	Zm00001eb022980	Zm00001eb034820	Zm00001eb018230
Zm00001eb030760	Zm00001eb026700	Zm00001eb056910	Zm00001eb038160	Zm00001eb043270	Zm00001eb059370	Zm00001eb038010	Zm00001eb051160	Zm00001eb062230	Zm00001eb057390	Zm00001eb038890	Zm00001eb035700	Zm00001eb041770	Zm00001eb047890	Zm00001eb049980	Zm00001eb045370	Zm00001eb040140	Zm00001eb045520	Zm00001eb039340	Zm00001eb066400	Zm00001eb021020	Zm00001eb023020	Zm00001eb034850	Zm00001eb018270
Zm00001eb030780	Zm00001eb026930	Zm00001eb056950	Zm00001eb038180	Zm00001eb043310	Zm00001eb059780	Zm00001eb038300	Zm00001eb051200	Zm00001eb062420	Zm00001eb057430	Zm00001eb039300	Zm00001eb035720	Zm00001eb041860	Zm00001eb048510	Zm00001eb050010	Zm00001eb045670	Zm00001eb040160	Zm00001eb045630	Zm00001eb039350	Zm00001eb066420	Zm00001eb021040	Zm00001eb023230	Zm00001eb034920	Zm00001eb018410
Zm00001eb030880	Zm00001eb027920	Zm00001eb057160	Zm00001eb038190	Zm00001eb043440	Zm00001eb059840	Zm00001eb038410	Zm00001eb051240	Zm00001eb063350	Zm00001eb057860	Zm00001eb039350	Zm00001eb035750	Zm00001eb041880	Zm00001eb048560	Zm00001eb050070	Zm00001eb045690	Zm00001eb040230	Zm00001eb045690	Zm00001eb039560	Zm00001eb066480	Zm00001eb021200	Zm00001eb023600	Zm00001eb034940	Zm00001eb018430
Zm00001eb031250	Zm00001eb027950	Zm00001eb057300	Zm00001eb038230	Zm00001eb043600	Zm00001eb060170	Zm00001eb038890	Zm00001eb051360	Zm00001eb063420	Zm00001eb058050	Zm00001eb039400	Zm00001eb035780	Zm00001eb042000	Zm00001eb048680	Zm00001eb050140	Zm00001eb045750	Zm00001eb040310	Zm00001eb045730	Zm00001eb039610	Zm00001eb066490	Zm00001eb021260	Zm00001eb023620	Zm00001eb034990	Zm00001eb018570
Zm00001eb031270	Zm00001eb028030	Zm00001eb057350	Zm00001eb038830	Zm00001eb043650	Zm00001eb060390	Zm00001eb039340	Zm00001eb052110	Zm00001eb063530	Zm00001eb058120	Zm00001eb039560	Zm00001eb035800	Zm00001eb042110	Zm00001eb048710	Zm00001eb050280	Zm00001eb046170	Zm00001eb040450	Zm00001eb045970	Zm00001eb039650	Zm00001eb066830	Zm00001eb021270	Zm00001eb023780	Zm00001eb035260	Zm00001eb018850
Zm00001eb031280	Zm00001eb028440	Zm00001eb057390	Zm00001eb038880	Zm00001eb043700	Zm00001eb060640	Zm00001eb039550	Zm00001eb052440	Zm00001eb063810	Zm00001eb058150	Zm00001eb039810	Zm00001eb036040	Zm00001eb042270	Zm00001eb048860	Zm00001eb050350	Zm00001eb047070	Zm00001eb040460	Zm00001eb046450	Zm00001eb039810	Zm00001eb067230	Zm00001eb021650	Zm00001eb023810	Zm00001eb035340	Zm00001eb018910
Zm00001eb031590	Zm00001eb028500	Zm00001eb057860	Zm00001eb038890	Zm00001eb043900	Zm00001eb060690	Zm00001eb039560	Zm00001eb052600	Zm00001eb063910	Zm00001eb058320	Zm00001eb040160	Zm00001eb036470	Zm00001eb042340	Zm00001eb048920	Zm00001eb050470	Zm00001eb047510	Zm00001eb040580	Zm00001eb046590	Zm00001eb040130	Zm00001eb067590	Zm00001eb021690	Zm00001eb023820	Zm00001eb035440	Zm00001eb018930
Zm00001eb031600	Zm00001eb028570	Zm00001eb057930	Zm00001eb039350	Zm00001eb043970	Zm00001eb060800	Zm00001eb039810	Zm00001eb052740	Zm00001eb064040	Zm00001eb058330	Zm00001eb040260	Zm00001eb036560	Zm00001eb042780	Zm00001eb049040	Zm00001eb051000	Zm00001eb047520	Zm00001eb040730	Zm00001eb046650	Zm00001eb040140	Zm00001eb067620	Zm00001eb021710	Zm00001eb023840	Zm00001eb035580	Zm00001eb018960
Zm00001eb031650	Zm00001eb029200	Zm00001eb058150	Zm00001eb039390	Zm00001eb044140	Zm00001eb061070	Zm00001eb039830	Zm00001eb052780	Zm00001eb064270	Zm00001eb059090	Zm00001eb040760	Zm00001eb036580	Zm00001eb042890	Zm00001eb049100	Zm00001eb051160	Zm00001eb047650	Zm00001eb040790	Zm00001eb046750	Zm00001eb040160	Zm00001eb067710	Zm00001eb021720	Zm00001eb023950	Zm00001eb035600	Zm00001eb019130
Zm00001eb031880	Zm00001eb029220	Zm00001eb058620	Zm00001eb039410	Zm00001eb044190	Zm00001eb061180	Zm00001eb040160	Zm00001eb053230	Zm00001eb064420	Zm00001eb059240	Zm00001eb040790	Zm00001eb036610	Zm00001eb042900	Zm00001eb049140	Zm00001eb051360	Zm00001eb047690	Zm00001eb040920	Zm00001eb047210	Zm00001eb040230	Zm00001eb068120	Zm00001eb021790	Zm00001eb023970	Zm00001eb035700	Zm00001eb019160
Zm00001eb031900	Zm00001eb029390	Zm00001eb059050	Zm00001eb039810	Zm00001eb044620	Zm00001eb061280	Zm00001eb040460	Zm00001eb053240	Zm00001eb064440	Zm00001eb059790	Zm00001eb041040	Zm00001eb036760	Zm00001eb042940	Zm00001eb049150	Zm00001eb051780	Zm00001eb047740	Zm00001eb041030	Zm00001eb047510	Zm00001eb040260	Zm00001eb068340	Zm00001eb021970	Zm00001eb024600	Zm00001eb035770	Zm00001eb019420
Zm00001eb032200	Zm00001eb029400	Zm00001eb059860	Zm00001eb039830	Zm00001eb044700	Zm00001eb061300	Zm00001eb040560	Zm00001eb053470	Zm00001eb064480	Zm00001eb059850	Zm00001eb041050	Zm00001eb036770	Zm00001eb043100	Zm00001eb049580	Zm00001eb051860	Zm00001eb047770	Zm00001eb041050	Zm00001eb047520	Zm00001eb040280	Zm00001eb068380	Zm00001eb022110	Zm00001eb024620	Zm00001eb035860	Zm00001eb019440
Zm00001eb032380	Zm00001eb029410	Zm00001eb060160	Zm00001eb039840	Zm00001eb044780	Zm00001eb061410	Zm00001eb040580	Zm00001eb053490	Zm00001eb064590	Zm00001eb060020	Zm00001eb041090	Zm00001eb036790	Zm00001eb043120	Zm00001eb049630	Zm00001eb051900	Zm00001eb047820	Zm00001eb041090	Zm00001eb047690	Zm00001eb040560	Zm00001eb068550	Zm00001eb022120	Zm00001eb024870	Zm00001eb035870	Zm00001eb019510
Zm00001eb032640	Zm00001eb029690	Zm00001eb060630	Zm00001eb040070	Zm00001eb044810	Zm00001eb061460	Zm00001eb040790	Zm00001eb053860	Zm00001eb065380	Zm00001eb060070	Zm00001eb041410	Zm00001eb037000	Zm00001eb043220	Zm00001eb049750	Zm00001eb051920	Zm00001eb047840	Zm00001eb041100	Zm00001eb047740	Zm00001eb040790	Zm00001eb068580	Zm00001eb022160	Zm00001eb025510	Zm00001eb035960	Zm00001eb019590
Zm00001eb032690	Zm00001eb029730	Zm00001eb060640	Zm00001eb040160	Zm00001eb044950	Zm00001eb061920	Zm00001eb041040	Zm00001eb054100	Zm00001eb065410	Zm00001eb060170	Zm00001eb041430	Zm00001eb037100	Zm00001eb043270	Zm00001eb049920	Zm00001eb052070	Zm00001eb047990	Zm00001eb041150	Zm00001eb048150	Zm00001eb041090	Zm00001eb069100	Zm00001eb022210	Zm00001eb025880	Zm00001eb036020	Zm00001eb019830
Zm00001eb032780	Zm00001eb029740	Zm00001eb060680	Zm00001eb040190	Zm00001eb044980	Zm00001eb062170	Zm00001eb041050	Zm00001eb054120	Zm00001eb065610	Zm00001eb060200	Zm00001eb041520	Zm00001eb037280	Zm00001eb043310	Zm00001eb049930	Zm00001eb052110	Zm00001eb048230	Zm00001eb041230	Zm00001eb048310	Zm00001eb041160	Zm00001eb069160	Zm00001eb022410	Zm00001eb025890	Zm00001eb036040	Zm00001eb019840
Zm00001eb032860	Zm00001eb029960	Zm00001eb060830	Zm00001eb040450	Zm00001eb045010	Zm00001eb062210	Zm00001eb041070	Zm00001eb054130	Zm00001eb065790	Zm00001eb060390	Zm00001eb041600	Zm00001eb037440	Zm00001eb043610	Zm00001eb049940	Zm00001eb052300	Zm00001eb048390	Zm00001eb041270	Zm00001eb048390	Zm00001eb041170	Zm00001eb069260	Zm00001eb022660	Zm00001eb025910	Zm00001eb036140	Zm00001eb019850
Zm00001eb032990	Zm00001eb029990	Zm00001eb061070	Zm00001eb040490	Zm00001eb045370	Zm00001eb062420	Zm00001eb041100	Zm00001eb055280	Zm00001eb065930	Zm00001eb060580	Zm00001eb041630	Zm00001eb037540	Zm00001eb043620	Zm00001eb049980	Zm00001eb052440	Zm00001eb048680	Zm00001eb041400	Zm00001eb048510	Zm00001eb041220	Zm00001eb069310	Zm00001eb022680	Zm00001eb026220	Zm00001eb036270	Zm00001eb019900
Zm00001eb033040	Zm00001eb030210	Zm00001eb061150	Zm00001eb040610	Zm00001eb045540	Zm00001eb062910	Zm00001eb041270	Zm00001eb055770	Zm00001eb066380	Zm00001eb060590	Zm00001eb041700	Zm00001eb037690	Zm00001eb043690	Zm00001eb050140	Zm00001eb052600	Zm00001eb049040	Zm00001eb041410	Zm00001eb048680	Zm00001eb041410	Zm00001eb069630	Zm00001eb022720	Zm00001eb026300	Zm00001eb036330	Zm00001eb020100
Zm00001eb033100	Zm00001eb030260	Zm00001eb061410	Zm00001eb040790	Zm00001eb045690	Zm00001eb063310	Zm00001eb041360	Zm00001eb055820	Zm00001eb066400	Zm00001eb060680	Zm00001eb041710	Zm00001eb037980	Zm00001eb043760	Zm00001eb050410	Zm00001eb052630	Zm00001eb049060	Zm00001eb041630	Zm00001eb048920	Zm00001eb041430	Zm00001eb070520	Zm00001eb022730	Zm00001eb026330	Zm00001eb036350	Zm00001eb020110
Zm00001eb033330	Zm00001eb030400	Zm00001eb061510	Zm00001eb041040	Zm00001eb045750	Zm00001eb063350	Zm00001eb041380	Zm00001eb056010	Zm00001eb066420	Zm00001eb060810	Zm00001eb041800	Zm00001eb038010	Zm00001eb043900	Zm00001eb050460	Zm00001eb052760	Zm00001eb049140	Zm00001eb041760	Zm00001eb049040	Zm00001eb041470	Zm00001eb070700	Zm00001eb022920	Zm00001eb026680	Zm00001eb036450	Zm00001eb020120
Zm00001eb033550	Zm00001eb030410	Zm00001eb061540	Zm00001eb041090	Zm00001eb045760	Zm00001eb063500	Zm00001eb041430	Zm00001eb056030	Zm00001eb066490	Zm00001eb060930	Zm00001eb041900	Zm00001eb038230	Zm00001eb044350	Zm00001eb050470	Zm00001eb052780	Zm00001eb049660	Zm00001eb041880	Zm00001eb049140	Zm00001eb041520	Zm00001eb070780	Zm00001eb022950	Zm00001eb027900	Zm00001eb036560	Zm00001eb020260
Zm00001eb033570	Zm00001eb030780	Zm00001eb061630	Zm00001eb041130	Zm00001eb046510	Zm00001eb063710	Zm00001eb041470	Zm00001eb056110	Zm00001eb066600	Zm00001eb061180	Zm00001eb041910	Zm00001eb038410	Zm00001eb044410	Zm00001eb050880	Zm00001eb052950	Zm00001eb049790	Zm00001eb042160	Zm00001eb049630	Zm00001eb041770	Zm00001eb070790	Zm00001eb023230	Zm00001eb027920	Zm00001eb036580	Zm00001eb020280
Zm00001eb033590	Zm00001eb030880	Zm00001eb061800	Zm00001eb041240	Zm00001eb047070	Zm00001eb063730	Zm00001eb041520	Zm00001eb056430	Zm00001eb066850	Zm00001eb061210	Zm00001eb042110	Zm00001eb038870	Zm00001eb044540	Zm00001eb050900	Zm00001eb053220	Zm00001eb049920	Zm00001eb042240	Zm00001eb049910	Zm00001eb041880	Zm00001eb070890	Zm00001eb023350	Zm00001eb028160	Zm00001eb036920	Zm00001eb020530
Zm00001eb033670	Zm00001eb030930	Zm00001eb062020	Zm00001eb041270	Zm00001eb047120	Zm00001eb063810	Zm00001eb041600	Zm00001eb056470	Zm00001eb066900	Zm00001eb061410	Zm00001eb042130	Zm00001eb038880	Zm00001eb044550	Zm00001eb050930	Zm00001eb053240	Zm00001eb049930	Zm00001eb042270	Zm00001eb049940	Zm00001eb042000	Zm00001eb070900	Zm00001eb023510	Zm00001eb028310	Zm00001eb037300	Zm00001eb020560
Zm00001eb033740	Zm00001eb030990	Zm00001eb062150	Zm00001eb041290	Zm00001eb047520	Zm00001eb064080	Zm00001eb041630	Zm00001eb056950	Zm00001eb066970	Zm00001eb061440	Zm00001eb042270	Zm00001eb038890	Zm00001eb044650	Zm00001eb051140	Zm00001eb053320	Zm00001eb050070	Zm00001eb042670	Zm00001eb050670	Zm00001eb042160	Zm00001eb070980	Zm00001eb023520	Zm00001eb028450	Zm00001eb037440	Zm00001eb020730
Zm00001eb033820	Zm00001eb031150	Zm00001eb062270	Zm00001eb041380	Zm00001eb047740	Zm00001eb064270	Zm00001eb041750	Zm00001eb057200	Zm00001eb066980	Zm00001eb061630	Zm00001eb042370	Zm00001eb039390	Zm00001eb044740	Zm00001eb051160	Zm00001eb054420	Zm00001eb050290	Zm00001eb042780	Zm00001eb051040	Zm00001eb042220	Zm00001eb071700	Zm00001eb023810	Zm00001eb028520	Zm00001eb037540	Zm00001eb020750
Zm00001eb033870	Zm00001eb031650	Zm00001eb062420	Zm00001eb041400	Zm00001eb047770	Zm00001eb064420	Zm00001eb041790	Zm00001eb058050	Zm00001eb067230	Zm00001eb061810	Zm00001eb042730	Zm00001eb039830	Zm00001eb044950	Zm00001eb051240	Zm00001eb055110	Zm00001eb050530	Zm00001eb042850	Zm00001eb051130	Zm00001eb042270	Zm00001eb071770	Zm00001eb023820	Zm00001eb028750	Zm00001eb037570	Zm00001eb021040
Zm00001eb033880	Zm00001eb031900	Zm00001eb062490	Zm00001eb041410	Zm00001eb047860	Zm00001eb064450	Zm00001eb041880	Zm00001eb058320	Zm00001eb067350	Zm00001eb061920	Zm00001eb042760	Zm00001eb040100	Zm00001eb044980	Zm00001eb051780	Zm00001eb055400	Zm00001eb050840	Zm00001eb042880	Zm00001eb051140	Zm00001eb042340	Zm00001eb072190	Zm00001eb023870	Zm00001eb029220	Zm00001eb037690	Zm00001eb021140
Zm00001eb033950	Zm00001eb032110	Zm00001eb062580	Zm00001eb041470	Zm00001eb047990	Zm00001eb065630	Zm00001eb041910	Zm00001eb058550	Zm00001eb067590	Zm00001eb062420	Zm00001eb043270	Zm00001eb040130	Zm00001eb045270	Zm00001eb051840	Zm00001eb055650	Zm00001eb050880	Zm00001eb042890	Zm00001eb051150	Zm00001eb042370	Zm00001eb072380	Zm00001eb023890	Zm00001eb029390	Zm00001eb037990	Zm00001eb021200
Zm00001eb034040	Zm00001eb032380	Zm00001eb063130	Zm00001eb041600	Zm00001eb048150	Zm00001eb065730	Zm00001eb042000	Zm00001eb058620	Zm00001eb067720	Zm00001eb062940	Zm00001eb043340	Zm00001eb040160	Zm00001eb045370	Zm00001eb052110	Zm00001eb055720	Zm00001eb051140	Zm00001eb043000	Zm00001eb052110	Zm00001eb042400	Zm00001eb072880	Zm00001eb024180	Zm00001eb029470	Zm00001eb038010	Zm00001eb021260
Zm00001eb034100	Zm00001eb032500	Zm00001eb063810	Zm00001eb041630	Zm00001eb048510	Zm00001eb065850	Zm00001eb042100	Zm00001eb058640	Zm00001eb067910	Zm00001eb063230	Zm00001eb043400	Zm00001eb040260	Zm00001eb045540	Zm00001eb052440	Zm00001eb055820	Zm00001eb051150	Zm00001eb043060	Zm00001eb052780	Zm00001eb042670	Zm00001eb073300	Zm00001eb024210	Zm00001eb029530	Zm00001eb038140	Zm00001eb021360
Zm00001eb034260	Zm00001eb032520	Zm00001eb063910	Zm00001eb041770	Zm00001eb048730	Zm00001eb066050	Zm00001eb042110	Zm00001eb059090	Zm00001eb068110	Zm00001eb063350	Zm00001eb043760	Zm00001eb040460	Zm00001eb045630	Zm00001eb052550	Zm00001eb055970	Zm00001eb051160	Zm00001eb043090	Zm00001eb052890	Zm00001eb042800	Zm00001eb073310	Zm00001eb025040	Zm00001eb029540	Zm00001eb038160	Zm00001eb021400
Zm00001eb034290	Zm00001eb032640	Zm00001eb064080	Zm00001eb041800	Zm00001eb048950	Zm00001eb066130	Zm00001eb042150	Zm00001eb059840	Zm00001eb068340	Zm00001eb063430	Zm00001eb043900	Zm00001eb040560	Zm00001eb045690	Zm00001eb052780	Zm00001eb056030	Zm00001eb051170	Zm00001eb043120	Zm00001eb052940	Zm00001eb043100	Zm00001eb073350	Zm00001eb025080	Zm00001eb029570	Zm00001eb038410	Zm00001eb021590
Zm00001eb034610	Zm00001eb032860	Zm00001eb064270	Zm00001eb041860	Zm00001eb049040	Zm00001eb066190	Zm00001eb042240	Zm00001eb059930	Zm00001eb068380	Zm00001eb063730	Zm00001eb044350	Zm00001eb040790	Zm00001eb045730	Zm00001eb052890	Zm00001eb056130	Zm00001eb051840	Zm00001eb043310	Zm00001eb053090	Zm00001eb043120	Zm00001eb073480	Zm00001eb025400	Zm00001eb029690	Zm00001eb038890	Zm00001eb021690
Zm00001eb034650	Zm00001eb032890	Zm00001eb064390	Zm00001eb042100	Zm00001eb049750	Zm00001eb066380	Zm00001eb043150	Zm00001eb059950	Zm00001eb068410	Zm00001eb063810	Zm00001eb044410	Zm00001eb040890	Zm00001eb046170	Zm00001eb053320	Zm00001eb056320	Zm00001eb051860	Zm00001eb043440	Zm00001eb053470	Zm00001eb043270	Zm00001eb073520	Zm00001eb025410	Zm00001eb029890	Zm00001eb039020	Zm00001eb021710
Zm00001eb034730	Zm00001eb032940	Zm00001eb064440	Zm00001eb042200	Zm00001eb049910	Zm00001eb066400	Zm00001eb043220	Zm00001eb060040	Zm00001eb068660	Zm00001eb064080	Zm00001eb044500	Zm00001eb041030	Zm00001eb046590	Zm00001eb053570	Zm00001eb056390	Zm00001eb052440	Zm00001eb043480	Zm00001eb053520	Zm00001eb043400	Zm00001eb073880	Zm00001eb025880	Zm00001eb029960	Zm00001eb039350	Zm00001eb021720
Zm00001eb034840	Zm00001eb032990	Zm00001eb064450	Zm00001eb042410	Zm00001eb049920	Zm00001eb066480	Zm00001eb043590	Zm00001eb060330	Zm00001eb068910	Zm00001eb064190	Zm00001eb044620	Zm00001eb041090	Zm00001eb046750	Zm00001eb053730	Zm00001eb056910	Zm00001eb052760	Zm00001eb043760	Zm00001eb053630	Zm00001eb043590	Zm00001eb074080	Zm00001eb026550	Zm00001eb030010	Zm00001eb039810	Zm00001eb021970
Zm00001eb034850	Zm00001eb033000	Zm00001eb065610	Zm00001eb042720	Zm00001eb049940	Zm00001eb066490	Zm00001eb043680	Zm00001eb060580	Zm00001eb069100	Zm00001eb064270	Zm00001eb044650	Zm00001eb041360	Zm00001eb047070	Zm00001eb053740	Zm00001eb056940	Zm00001eb052870	Zm00001eb043770	Zm00001eb053650	Zm00001eb043610	Zm00001eb074150	Zm00001eb026700	Zm00001eb030260	Zm00001eb039830	Zm00001eb022080
Zm00001eb034940	Zm00001eb033080	Zm00001eb065630	Zm00001eb042890	Zm00001eb050110	Zm00001eb066530	Zm00001eb043730	Zm00001eb060640	Zm00001eb069390	Zm00001eb064390	Zm00001eb044730	Zm00001eb041380	Zm00001eb047140	Zm00001eb053860	Zm00001eb057100	Zm00001eb052940	Zm00001eb043810	Zm00001eb053860	Zm00001eb043770	Zm00001eb074240	Zm00001eb026930	Zm00001eb030310	Zm00001eb040100	Zm00001eb022160
Zm00001eb034970	Zm00001eb033100	Zm00001eb065720	Zm00001eb043090	Zm00001eb050280	Zm00001eb066590	Zm00001eb043760	Zm00001eb060680	Zm00001eb070190	Zm00001eb064480	Zm00001eb045200	Zm00001eb041400	Zm00001eb047210	Zm00001eb054120	Zm00001eb057230	Zm00001eb053520	Zm00001eb043900	Zm00001eb053880	Zm00001eb043890	Zm00001eb074880	Zm00001eb027200	Zm00001eb030880	Zm00001eb040130	Zm00001eb022180
Zm00001eb034990	Zm00001eb033400	Zm00001eb065730	Zm00001eb043120	Zm00001eb050350	Zm00001eb066600	Zm00001eb043770	Zm00001eb060930	Zm00001eb070520	Zm00001eb064490	Zm00001eb045370	Zm00001eb041410	Zm00001eb047280	Zm00001eb054280	Zm00001eb057260	Zm00001eb055490	Zm00001eb044440	Zm00001eb054430	Zm00001eb043900	Zm00001eb075000	Zm00001eb027860	Zm00001eb030930	Zm00001eb040160	Zm00001eb022210
Zm00001eb035040	Zm00001eb033480	Zm00001eb066290	Zm00001eb043170	Zm00001eb050470	Zm00001eb066830	Zm00001eb043800	Zm00001eb061060	Zm00001eb070600	Zm00001eb064540	Zm00001eb045470	Zm00001eb041430	Zm00001eb047520	Zm00001eb054800	Zm00001eb057820	Zm00001eb055550	Zm00001eb044500	Zm00001eb054940	Zm00001eb044140	Zm00001eb075070	Zm00001eb028000	Zm00001eb030970	Zm00001eb040280	Zm00001eb022380
Zm00001eb035240	Zm00001eb033580	Zm00001eb066380	Zm00001eb043220	Zm00001eb050530	Zm00001eb067350	Zm00001eb043900	Zm00001eb061070	Zm00001eb070740	Zm00001eb064780	Zm00001eb045540	Zm00001eb041470	Zm00001eb047570	Zm00001eb055110	Zm00001eb057860	Zm00001eb055650	Zm00001eb044650	Zm00001eb054990	Zm00001eb044350	Zm00001eb075110	Zm00001eb028360	Zm00001eb030990	Zm00001eb040490	Zm00001eb022400
Zm00001eb035310	Zm00001eb033600	Zm00001eb066400	Zm00001eb043270	Zm00001eb050710	Zm00001eb067380	Zm00001eb044140	Zm00001eb061150	Zm00001eb070790	Zm00001eb064930	Zm00001eb045630	Zm00001eb041520	Zm00001eb047580	Zm00001eb055490	Zm00001eb058050	Zm00001eb055750	Zm00001eb044740	Zm00001eb055460	Zm00001eb044650	Zm00001eb075660	Zm00001eb028380	Zm00001eb031160	Zm00001eb040560	Zm00001eb022410
Zm00001eb035320	Zm00001eb033830	Zm00001eb066490	Zm00001eb043310	Zm00001eb051050	Zm00001eb067450	Zm00001eb044190	Zm00001eb061180	Zm00001eb071070	Zm00001eb065300	Zm00001eb045690	Zm00001eb041600	Zm00001eb047690	Zm00001eb055650	Zm00001eb058150	Zm00001eb055770	Zm00001eb044840	Zm00001eb055490	Zm00001eb044740	Zm00001eb075740	Zm00001eb028430	Zm00001eb031650	Zm00001eb040790	Zm00001eb022580
Zm00001eb035450	Zm00001eb033950	Zm00001eb066600	Zm00001eb043420	Zm00001eb051380	Zm00001eb067590	Zm00001eb044650	Zm00001eb061300	Zm00001eb071110	Zm00001eb065380	Zm00001eb045730	Zm00001eb041630	Zm00001eb047770	Zm00001eb055770	Zm00001eb058360	Zm00001eb055880	Zm00001eb044980	Zm00001eb056030	Zm00001eb044840	Zm00001eb075840	Zm00001eb028490	Zm00001eb031670	Zm00001eb040890	Zm00001eb022660
Zm00001eb035500	Zm00001eb034130	Zm00001eb066620	Zm00001eb043440	Zm00001eb052110	Zm00001eb067620	Zm00001eb044740	Zm00001eb061400	Zm00001eb071240	Zm00001eb065550	Zm00001eb046040	Zm00001eb041880	Zm00001eb047820	Zm00001eb055830	Zm00001eb058440	Zm00001eb055980	Zm00001eb045370	Zm00001eb056110	Zm00001eb044960	Zm00001eb075850	Zm00001eb028500	Zm00001eb031900	Zm00001eb041000	Zm00001eb022680
Zm00001eb035580	Zm00001eb034220	Zm00001eb067230	Zm00001eb043450	Zm00001eb052440	Zm00001eb068380	Zm00001eb044840	Zm00001eb061560	Zm00001eb071360	Zm00001eb065630	Zm00001eb046080	Zm00001eb041980	Zm00001eb047860	Zm00001eb055880	Zm00001eb058550	Zm00001eb056430	Zm00001eb045670	Zm00001eb056320	Zm00001eb044980	Zm00001eb077100	Zm00001eb028510	Zm00001eb032200	Zm00001eb041090	Zm00001eb022760
Zm00001eb035600	Zm00001eb034850	Zm00001eb067380	Zm00001eb043470	Zm00001eb052600	Zm00001eb068390	Zm00001eb044870	Zm00001eb061640	Zm00001eb071970	Zm00001eb065730	Zm00001eb046400	Zm00001eb042000	Zm00001eb047990	Zm00001eb056030	Zm00001eb058620	Zm00001eb056540	Zm00001eb045690	Zm00001eb056430	Zm00001eb045200	Zm00001eb077630	Zm00001eb028520	Zm00001eb032230	Zm00001eb041100	Zm00001eb022830
Zm00001eb035670	Zm00001eb035240	Zm00001eb067450	Zm00001eb043590	Zm00001eb053320	Zm00001eb068410	Zm00001eb044960	Zm00001eb061890	Zm00001eb072040	Zm00001eb065850	Zm00001eb046450	Zm00001eb042160	Zm00001eb048510	Zm00001eb056320	Zm00001eb058640	Zm00001eb056880	Zm00001eb045730	Zm00001eb056720	Zm00001eb045540	Zm00001eb077700	Zm00001eb029040	Zm00001eb032380	Zm00001eb041130	Zm00001eb022860
Zm00001eb035760	Zm00001eb035310	Zm00001eb067590	Zm00001eb043600	Zm00001eb053340	Zm00001eb068660	Zm00001eb044970	Zm00001eb061920	Zm00001eb072060	Zm00001eb065900	Zm00001eb046590	Zm00001eb042270	Zm00001eb048680	Zm00001eb056390	Zm00001eb059910	Zm00001eb056960	Zm00001eb046040	Zm00001eb056880	Zm00001eb045630	Zm00001eb077760	Zm00001eb029220	Zm00001eb032550	Zm00001eb041340	Zm00001eb022870
Zm00001eb035780	Zm00001eb035450	Zm00001eb067600	Zm00001eb043760	Zm00001eb053470	Zm00001eb068910	Zm00001eb044980	Zm00001eb062170	Zm00001eb072370	Zm00001eb065950	Zm00001eb046750	Zm00001eb042400	Zm00001eb048920	Zm00001eb056430	Zm00001eb059930	Zm00001eb057280	Zm00001eb046170	Zm00001eb056890	Zm00001eb045730	Zm00001eb078070	Zm00001eb029250	Zm00001eb032600	Zm00001eb041380	Zm00001eb022920
Zm00001eb035870	Zm00001eb035500	Zm00001eb067620	Zm00001eb043770	Zm00001eb053490	Zm00001eb069100	Zm00001eb045270	Zm00001eb062300	Zm00001eb073030	Zm00001eb066380	Zm00001eb047070	Zm00001eb042530	Zm00001eb049040	Zm00001eb057350	Zm00001eb060020	Zm00001eb057350	Zm00001eb046400	Zm00001eb056910	Zm00001eb046040	Zm00001eb078890	Zm00001eb029680	Zm00001eb032640	Zm00001eb041390	Zm00001eb022950
Zm00001eb036040	Zm00001eb035580	Zm00001eb067650	Zm00001eb043900	Zm00001eb053510	Zm00001eb069190	Zm00001eb045370	Zm00001eb063350	Zm00001eb073260	Zm00001eb066400	Zm00001eb047170	Zm00001eb042570	Zm00001eb049060	Zm00001eb057430	Zm00001eb060500	Zm00001eb057740	Zm00001eb046590	Zm00001eb056930	Zm00001eb046170	Zm00001eb079170	Zm00001eb029780	Zm00001eb032650	Zm00001eb041410	Zm00001eb023020
Zm00001eb036370	Zm00001eb035600	Zm00001eb067710	Zm00001eb043930	Zm00001eb053520	Zm00001eb069260	Zm00001eb045420	Zm00001eb063370	Zm00001eb073330	Zm00001eb066420	Zm00001eb047210	Zm00001eb042770	Zm00001eb049120	Zm00001eb057860	Zm00001eb060680	Zm00001eb057750	Zm00001eb046790	Zm00001eb056950	Zm00001eb046400	Zm00001eb079330	Zm00001eb029890	Zm00001eb032750	Zm00001eb041470	Zm00001eb023110
Zm00001eb036470	Zm00001eb035640	Zm00001eb068270	Zm00001eb044080	Zm00001eb053860	Zm00001eb069310	Zm00001eb045540	Zm00001eb063530	Zm00001eb073530	Zm00001eb066490	Zm00001eb047520	Zm00001eb042800	Zm00001eb049140	Zm00001eb058150	Zm00001eb060830	Zm00001eb057780	Zm00001eb046850	Zm00001eb057040	Zm00001eb046590	Zm00001eb079380	Zm00001eb029960	Zm00001eb032860	Zm00001eb041520	Zm00001eb023130
Zm00001eb036580	Zm00001eb035700	Zm00001eb068380	Zm00001eb044140	Zm00001eb053970	Zm00001eb070200	Zm00001eb045670	Zm00001eb063810	Zm00001eb073790	Zm00001eb066560	Zm00001eb047740	Zm00001eb042890	Zm00001eb049730	Zm00001eb058320	Zm00001eb061070	Zm00001eb057860	Zm00001eb047070	Zm00001eb057260	Zm00001eb046960	Zm00001eb079520	Zm00001eb030110	Zm00001eb032890	Zm00001eb041630	Zm00001eb023210
Zm00001eb036720	Zm00001eb035780	Zm00001eb068400	Zm00001eb044190	Zm00001eb054100	Zm00001eb070220	Zm00001eb045690	Zm00001eb063910	Zm00001eb074080	Zm00001eb066650	Zm00001eb047770	Zm00001eb043090	Zm00001eb049940	Zm00001eb058330	Zm00001eb061640	Zm00001eb058100	Zm00001eb047520	Zm00001eb057350	Zm00001eb047210	Zm00001eb079610	Zm00001eb030880	Zm00001eb032970	Zm00001eb041700	Zm00001eb023230
Zm00001eb036760	Zm00001eb036040	Zm00001eb068410	Zm00001eb044200	Zm00001eb054120	Zm00001eb070250	Zm00001eb045730	Zm00001eb064270	Zm00001eb074100	Zm00001eb066670	Zm00001eb048000	Zm00001eb043120	Zm00001eb050010	Zm00001eb058620	Zm00001eb061840	Zm00001eb058120	Zm00001eb047550	Zm00001eb057390	Zm00001eb047280	Zm00001eb079730	Zm00001eb031160	Zm00001eb032990	Zm00001eb041860	Zm00001eb023250
Zm00001eb036910	Zm00001eb036350	Zm00001eb068550	Zm00001eb044260	Zm00001eb055030	Zm00001eb070400	Zm00001eb046160	Zm00001eb064420	Zm00001eb074540	Zm00001eb066830	Zm00001eb048090	Zm00001eb043170	Zm00001eb050140	Zm00001eb058860	Zm00001eb061920	Zm00001eb058150	Zm00001eb047570	Zm00001eb058130	Zm00001eb047520	Zm00001eb079780	Zm00001eb031610	Zm00001eb033100	Zm00001eb042000	Zm00001eb023400
Zm00001eb037000	Zm00001eb036550	Zm00001eb068950	Zm00001eb044500	Zm00001eb055460	Zm00001eb070700	Zm00001eb046590	Zm00001eb064450	Zm00001eb074640	Zm00001eb066910	Zm00001eb048390	Zm00001eb043220	Zm00001eb050350	Zm00001eb059780	Zm00001eb062930	Zm00001eb058260	Zm00001eb047580	Zm00001eb058150	Zm00001eb047690	Zm00001eb079860	Zm00001eb031650	Zm00001eb033120	Zm00001eb042130	Zm00001eb023460
Zm00001eb037150	Zm00001eb036560	Zm00001eb068990	Zm00001eb044650	Zm00001eb055490	Zm00001eb070790	Zm00001eb046690	Zm00001eb064480	Zm00001eb074820	Zm00001eb066980	Zm00001eb048510	Zm00001eb043270	Zm00001eb050510	Zm00001eb059930	Zm00001eb063310	Zm00001eb058360	Zm00001eb047690	Zm00001eb058610	Zm00001eb047770	Zm00001eb080310	Zm00001eb032200	Zm00001eb033190	Zm00001eb042240	Zm00001eb023690
Zm00001eb037260	Zm00001eb036580	Zm00001eb069260	Zm00001eb044970	Zm00001eb055650	Zm00001eb070890	Zm00001eb046750	Zm00001eb065300	Zm00001eb075000	Zm00001eb067080	Zm00001eb048560	Zm00001eb043360	Zm00001eb050520	Zm00001eb060020	Zm00001eb063350	Zm00001eb058640	Zm00001eb047770	Zm00001eb058620	Zm00001eb048320	Zm00001eb080340	Zm00001eb032290	Zm00001eb033220	Zm00001eb042270	Zm00001eb023730
Zm00001eb037280	Zm00001eb036610	Zm00001eb069630	Zm00001eb044980	Zm00001eb055820	Zm00001eb070900	Zm00001eb046980	Zm00001eb065380	Zm00001eb075250	Zm00001eb067190	Zm00001eb048680	Zm00001eb043590	Zm00001eb050670	Zm00001eb060590	Zm00001eb063360	Zm00001eb059050	Zm00001eb047780	Zm00001eb058860	Zm00001eb048510	Zm00001eb080420	Zm00001eb032380	Zm00001eb033460	Zm00001eb042280	Zm00001eb023780
Zm00001eb037290	Zm00001eb036780	Zm00001eb070050	Zm00001eb045010	Zm00001eb055830	Zm00001eb071020	Zm00001eb047070	Zm00001eb066230	Zm00001eb075480	Zm00001eb067230	Zm00001eb048710	Zm00001eb043610	Zm00001eb050880	Zm00001eb060630	Zm00001eb063370	Zm00001eb059090	Zm00001eb047860	Zm00001eb058970	Zm00001eb048680	Zm00001eb080570	Zm00001eb032520	Zm00001eb033580	Zm00001eb042300	Zm00001eb024550
Zm00001eb037350	Zm00001eb036790	Zm00001eb070220	Zm00001eb045280	Zm00001eb055850	Zm00001eb071070	Zm00001eb047210	Zm00001eb066290	Zm00001eb075800	Zm00001eb067710	Zm00001eb048810	Zm00001eb043650	Zm00001eb051070	Zm00001eb060680	Zm00001eb063720	Zm00001eb059780	Zm00001eb047890	Zm00001eb059140	Zm00001eb048730	Zm00001eb080680	Zm00001eb032550	Zm00001eb033600	Zm00001eb042390	Zm00001eb024570
Zm00001eb037500	Zm00001eb036910	Zm00001eb070310	Zm00001eb045300	Zm00001eb055910	Zm00001eb071110	Zm00001eb047510	Zm00001eb066380	Zm00001eb076070	Zm00001eb067750	Zm00001eb048860	Zm00001eb043680	Zm00001eb051130	Zm00001eb060980	Zm00001eb063730	Zm00001eb059930	Zm00001eb047980	Zm00001eb059220	Zm00001eb048930	Zm00001eb080950	Zm00001eb032640	Zm00001eb033680	Zm00001eb042470	Zm00001eb024620
Zm00001eb037690	Zm00001eb037000	Zm00001eb070340	Zm00001eb045370	Zm00001eb056030	Zm00001eb071210	Zm00001eb047520	Zm00001eb066490	Zm00001eb076790	Zm00001eb068170	Zm00001eb048920	Zm00001eb043800	Zm00001eb051160	Zm00001eb061060	Zm00001eb063810	Zm00001eb060200	Zm00001eb048310	Zm00001eb059840	Zm00001eb049060	Zm00001eb081120	Zm00001eb032780	Zm00001eb033910	Zm00001eb042480	Zm00001eb024870
Zm00001eb038010	Zm00001eb037010	Zm00001eb070520	Zm00001eb045540	Zm00001eb056110	Zm00001eb071240	Zm00001eb047740	Zm00001eb066520	Zm00001eb077130	Zm00001eb068380	Zm00001eb049040	Zm00001eb043900	Zm00001eb051200	Zm00001eb061070	Zm00001eb063940	Zm00001eb060250	Zm00001eb048320	Zm00001eb059930	Zm00001eb049150	Zm00001eb081430	Zm00001eb032860	Zm00001eb034650	Zm00001eb042530	Zm00001eb024960
Zm00001eb038100	Zm00001eb037110	Zm00001eb070790	Zm00001eb045630	Zm00001eb056330	Zm00001eb071360	Zm00001eb047980	Zm00001eb066530	Zm00001eb077250	Zm00001eb068580	Zm00001eb049060	Zm00001eb044140	Zm00001eb051780	Zm00001eb061150	Zm00001eb063970	Zm00001eb060580	Zm00001eb048340	Zm00001eb060200	Zm00001eb049630	Zm00001eb081590	Zm00001eb032970	Zm00001eb034850	Zm00001eb042540	Zm00001eb025160
Zm00001eb038140	Zm00001eb037210	Zm00001eb070860	Zm00001eb045690	Zm00001eb056860	Zm00001eb071920	Zm00001eb047990	Zm00001eb066600	Zm00001eb077890	Zm00001eb069100	Zm00001eb049140	Zm00001eb044190	Zm00001eb052110	Zm00001eb061250	Zm00001eb064080	Zm00001eb060610	Zm00001eb048390	Zm00001eb060350	Zm00001eb049730	Zm00001eb081720	Zm00001eb032990	Zm00001eb034940	Zm00001eb042570	Zm00001eb025180
Zm00001eb038300	Zm00001eb037360	Zm00001eb070890	Zm00001eb046400	Zm00001eb056880	Zm00001eb071940	Zm00001eb048130	Zm00001eb066900	Zm00001eb077910	Zm00001eb069160	Zm00001eb049810	Zm00001eb044210	Zm00001eb052440	Zm00001eb061390	Zm00001eb064270	Zm00001eb060630	Zm00001eb048480	Zm00001eb060580	Zm00001eb049810	Zm00001eb081750	Zm00001eb033040	Zm00001eb035450	Zm00001eb042590	Zm00001eb025470
Zm00001eb038350	Zm00001eb037440	Zm00001eb070900	Zm00001eb046590	Zm00001eb056950	Zm00001eb072040	Zm00001eb048340	Zm00001eb066980	Zm00001eb077930	Zm00001eb069260	Zm00001eb049920	Zm00001eb044350	Zm00001eb052520	Zm00001eb061400	Zm00001eb064350	Zm00001eb060640	Zm00001eb048510	Zm00001eb060640	Zm00001eb049920	Zm00001eb081980	Zm00001eb033080	Zm00001eb035500	Zm00001eb042600	Zm00001eb025510
Zm00001eb038700	Zm00001eb037520	Zm00001eb071020	Zm00001eb046750	Zm00001eb057200	Zm00001eb072100	Zm00001eb048510	Zm00001eb067130	Zm00001eb078290	Zm00001eb070220	Zm00001eb049930	Zm00001eb044500	Zm00001eb052530	Zm00001eb061520	Zm00001eb064530	Zm00001eb060680	Zm00001eb049010	Zm00001eb060680	Zm00001eb049930	Zm00001eb082730	Zm00001eb033100	Zm00001eb035650	Zm00001eb042700	Zm00001eb025540
Zm00001eb038880	Zm00001eb037690	Zm00001eb071040	Zm00001eb047070	Zm00001eb057570	Zm00001eb072360	Zm00001eb048680	Zm00001eb067710	Zm00001eb078530	Zm00001eb070250	Zm00001eb050010	Zm00001eb044590	Zm00001eb052540	Zm00001eb061530	Zm00001eb064590	Zm00001eb060840	Zm00001eb049040	Zm00001eb060810	Zm00001eb050010	Zm00001eb083530	Zm00001eb033190	Zm00001eb035670	Zm00001eb042710	Zm00001eb025550
Zm00001eb039310	Zm00001eb038110	Zm00001eb071070	Zm00001eb047270	Zm00001eb057780	Zm00001eb072600	Zm00001eb048860	Zm00001eb067910	Zm00001eb078870	Zm00001eb070520	Zm00001eb050280	Zm00001eb044650	Zm00001eb052600	Zm00001eb061540	Zm00001eb065100	Zm00001eb061070	Zm00001eb049060	Zm00001eb061060	Zm00001eb050070	Zm00001eb083760	Zm00001eb033330	Zm00001eb035680	Zm00001eb042730	Zm00001eb025610
Zm00001eb039350	Zm00001eb038140	Zm00001eb071110	Zm00001eb047280	Zm00001eb057860	Zm00001eb072820	Zm00001eb049040	Zm00001eb068300	Zm00001eb078890	Zm00001eb070700	Zm00001eb050410	Zm00001eb044660	Zm00001eb052780	Zm00001eb061630	Zm00001eb065140	Zm00001eb061410	Zm00001eb049140	Zm00001eb061070	Zm00001eb050140	Zm00001eb083870	Zm00001eb033400	Zm00001eb035700	Zm00001eb042740	Zm00001eb025730
Zm00001eb039560	Zm00001eb038380	Zm00001eb071360	Zm00001eb047510	Zm00001eb058110	Zm00001eb073040	Zm00001eb049100	Zm00001eb068340	Zm00001eb079170	Zm00001eb070790	Zm00001eb050600	Zm00001eb044980	Zm00001eb052870	Zm00001eb061920	Zm00001eb065300	Zm00001eb061490	Zm00001eb049310	Zm00001eb061180	Zm00001eb050410	Zm00001eb084080	Zm00001eb033630	Zm00001eb035730	Zm00001eb042750	Zm00001eb025910
Zm00001eb039610	Zm00001eb038410	Zm00001eb071500	Zm00001eb047520	Zm00001eb058120	Zm00001eb073300	Zm00001eb049120	Zm00001eb068380	Zm00001eb079300	Zm00001eb070890	Zm00001eb050630	Zm00001eb045670	Zm00001eb053220	Zm00001eb062330	Zm00001eb065360	Zm00001eb061640	Zm00001eb049320	Zm00001eb061210	Zm00001eb050600	Zm00001eb084250	Zm00001eb033670	Zm00001eb036040	Zm00001eb042760	Zm00001eb026120
Zm00001eb039630	Zm00001eb038780	Zm00001eb072100	Zm00001eb047580	Zm00001eb058260	Zm00001eb073330	Zm00001eb049140	Zm00001eb068410	Zm00001eb079310	Zm00001eb070900	Zm00001eb050900	Zm00001eb046580	Zm00001eb053240	Zm00001eb062580	Zm00001eb065390	Zm00001eb061840	Zm00001eb049730	Zm00001eb061510	Zm00001eb050670	Zm00001eb084360	Zm00001eb033680	Zm00001eb036300	Zm00001eb042770	Zm00001eb028430
Zm00001eb039720	Zm00001eb038880	Zm00001eb072480	Zm00001eb047770	Zm00001eb058320	Zm00001eb073350	Zm00001eb049660	Zm00001eb069020	Zm00001eb079330	Zm00001eb071020	Zm00001eb051070	Zm00001eb046650	Zm00001eb053320	Zm00001eb063350	Zm00001eb065550	Zm00001eb062170	Zm00001eb049770	Zm00001eb061630	Zm00001eb050840	Zm00001eb084760	Zm00001eb033830	Zm00001eb036370	Zm00001eb042800	Zm00001eb028670
Zm00001eb039740	Zm00001eb038890	Zm00001eb072570	Zm00001eb047990	Zm00001eb058460	Zm00001eb073390	Zm00001eb049850	Zm00001eb069090	Zm00001eb079380	Zm00001eb071070	Zm00001eb051160	Zm00001eb046740	Zm00001eb053530	Zm00001eb063530	Zm00001eb065630	Zm00001eb062190	Zm00001eb049910	Zm00001eb062170	Zm00001eb051140	Zm00001eb084850	Zm00001eb033950	Zm00001eb036440	Zm00001eb042830	Zm00001eb029220
Zm00001eb039810	Zm00001eb039300	Zm00001eb072820	Zm00001eb048510	Zm00001eb058490	Zm00001eb073510	Zm00001eb049940	Zm00001eb070220	Zm00001eb079410	Zm00001eb071240	Zm00001eb051860	Zm00001eb046750	Zm00001eb053580	Zm00001eb063610	Zm00001eb066010	Zm00001eb062200	Zm00001eb049920	Zm00001eb062190	Zm00001eb051150	Zm00001eb085510	Zm00001eb034130	Zm00001eb036470	Zm00001eb042890	Zm00001eb029380
Zm00001eb039820	Zm00001eb039310	Zm00001eb072900	Zm00001eb048560	Zm00001eb058620	Zm00001eb073880	Zm00001eb050070	Zm00001eb070250	Zm00001eb079730	Zm00001eb071500	Zm00001eb052110	Zm00001eb046790	Zm00001eb053630	Zm00001eb063710	Zm00001eb066150	Zm00001eb062210	Zm00001eb049930	Zm00001eb062250	Zm00001eb051160	Zm00001eb085610	Zm00001eb034370	Zm00001eb036550	Zm00001eb043090	Zm00001eb029410
Zm00001eb040160	Zm00001eb039350	Zm00001eb073280	Zm00001eb048680	Zm00001eb058940	Zm00001eb074080	Zm00001eb050140	Zm00001eb070520	Zm00001eb079770	Zm00001eb071570	Zm00001eb052270	Zm00001eb046850	Zm00001eb053650	Zm00001eb063720	Zm00001eb066180	Zm00001eb062490	Zm00001eb049940	Zm00001eb062350	Zm00001eb051280	Zm00001eb086270	Zm00001eb034650	Zm00001eb036580	Zm00001eb043120	Zm00001eb029610
Zm00001eb040190	Zm00001eb039390	Zm00001eb073300	Zm00001eb048810	Zm00001eb058970	Zm00001eb074240	Zm00001eb050410	Zm00001eb070570	Zm00001eb079780	Zm00001eb071820	Zm00001eb052440	Zm00001eb046860	Zm00001eb054100	Zm00001eb063770	Zm00001eb066290	Zm00001eb062520	Zm00001eb050010	Zm00001eb062360	Zm00001eb051490	Zm00001eb086370	Zm00001eb034850	Zm00001eb036610	Zm00001eb043310	Zm00001eb029690
Zm00001eb040280	Zm00001eb039400	Zm00001eb073330	Zm00001eb048950	Zm00001eb059220	Zm00001eb074330	Zm00001eb050600	Zm00001eb070750	Zm00001eb079860	Zm00001eb071970	Zm00001eb052600	Zm00001eb046920	Zm00001eb054120	Zm00001eb063800	Zm00001eb066380	Zm00001eb062930	Zm00001eb050140	Zm00001eb062420	Zm00001eb051900	Zm00001eb086540	Zm00001eb034970	Zm00001eb036710	Zm00001eb043340	Zm00001eb029740
Zm00001eb040550	Zm00001eb039550	Zm00001eb073340	Zm00001eb049140	Zm00001eb059240	Zm00001eb074830	Zm00001eb051130	Zm00001eb070770	Zm00001eb080500	Zm00001eb072040	Zm00001eb052760	Zm00001eb047070	Zm00001eb054140	Zm00001eb063810	Zm00001eb066460	Zm00001eb063210	Zm00001eb050470	Zm00001eb063190	Zm00001eb051930	Zm00001eb087080	Zm00001eb034990	Zm00001eb036750	Zm00001eb043440	Zm00001eb029780
Zm00001eb040650	Zm00001eb039560	Zm00001eb073390	Zm00001eb049150	Zm00001eb059370	Zm00001eb075000	Zm00001eb051160	Zm00001eb070790	Zm00001eb080510	Zm00001eb072380	Zm00001eb052780	Zm00001eb047120	Zm00001eb054790	Zm00001eb063910	Zm00001eb066480	Zm00001eb063310	Zm00001eb050600	Zm00001eb063230	Zm00001eb052270	Zm00001eb088700	Zm00001eb035190	Zm00001eb036780	Zm00001eb043480	Zm00001eb029890
Zm00001eb040730	Zm00001eb039740	Zm00001eb073530	Zm00001eb049310	Zm00001eb059840	Zm00001eb075370	Zm00001eb051490	Zm00001eb070860	Zm00001eb080680	Zm00001eb072710	Zm00001eb052890	Zm00001eb047210	Zm00001eb054800	Zm00001eb064040	Zm00001eb066490	Zm00001eb063350	Zm00001eb050670	Zm00001eb063250	Zm00001eb052300	Zm00001eb088790	Zm00001eb035960	Zm00001eb036800	Zm00001eb043610	Zm00001eb029960
Zm00001eb040760	Zm00001eb039810	Zm00001eb073620	Zm00001eb049790	Zm00001eb059860	Zm00001eb075580	Zm00001eb051780	Zm00001eb070890	Zm00001eb080810	Zm00001eb072820	Zm00001eb052940	Zm00001eb047510	Zm00001eb055230	Zm00001eb064270	Zm00001eb066600	Zm00001eb063420	Zm00001eb050840	Zm00001eb063350	Zm00001eb052440	Zm00001eb088920	Zm00001eb036040	Zm00001eb036920	Zm00001eb043640	Zm00001eb030260
Zm00001eb040790	Zm00001eb040070	Zm00001eb073630	Zm00001eb049930	Zm00001eb059950	Zm00001eb075740	Zm00001eb052220	Zm00001eb070900	Zm00001eb081110	Zm00001eb073280	Zm00001eb053220	Zm00001eb047520	Zm00001eb055280	Zm00001eb064380	Zm00001eb066980	Zm00001eb063720	Zm00001eb050930	Zm00001eb063530	Zm00001eb052540	Zm00001eb089160	Zm00001eb036130	Zm00001eb036930	Zm00001eb043650	Zm00001eb030430
Zm00001eb040800	Zm00001eb040140	Zm00001eb073880	Zm00001eb050070	Zm00001eb060020	Zm00001eb075810	Zm00001eb052300	Zm00001eb070940	Zm00001eb081350	Zm00001eb073330	Zm00001eb053280	Zm00001eb047690	Zm00001eb055300	Zm00001eb064420	Zm00001eb067380	Zm00001eb063730	Zm00001eb051020	Zm00001eb063610	Zm00001eb052600	Zm00001eb089480	Zm00001eb036300	Zm00001eb037000	Zm00001eb043700	Zm00001eb031160
Zm00001eb040860	Zm00001eb040160	Zm00001eb074710	Zm00001eb050140	Zm00001eb060330	Zm00001eb075840	Zm00001eb052440	Zm00001eb071040	Zm00001eb081420	Zm00001eb073410	Zm00001eb053470	Zm00001eb047990	Zm00001eb055400	Zm00001eb064440	Zm00001eb067450	Zm00001eb063910	Zm00001eb051040	Zm00001eb063720	Zm00001eb052630	Zm00001eb089800	Zm00001eb036450	Zm00001eb037010	Zm00001eb043760	Zm00001eb031600
Zm00001eb040900	Zm00001eb040190	Zm00001eb075480	Zm00001eb050410	Zm00001eb060390	Zm00001eb075850	Zm00001eb052780	Zm00001eb071070	Zm00001eb081430	Zm00001eb073640	Zm00001eb053520	Zm00001eb048150	Zm00001eb055490	Zm00001eb064540	Zm00001eb067590	Zm00001eb064040	Zm00001eb051140	Zm00001eb063810	Zm00001eb052780	Zm00001eb090230	Zm00001eb036550	Zm00001eb037200	Zm00001eb043900	Zm00001eb031650
Zm00001eb040970	Zm00001eb040310	Zm00001eb075840	Zm00001eb050470	Zm00001eb060410	Zm00001eb076130	Zm00001eb053220	Zm00001eb071210	Zm00001eb081590	Zm00001eb073830	Zm00001eb053580	Zm00001eb048310	Zm00001eb055650	Zm00001eb064590	Zm00001eb067720	Zm00001eb064080	Zm00001eb051160	Zm00001eb063890	Zm00001eb052890	Zm00001eb090260	Zm00001eb036580	Zm00001eb037210	Zm00001eb044140	Zm00001eb031900
Zm00001eb041120	Zm00001eb040460	Zm00001eb076010	Zm00001eb050710	Zm00001eb060580	Zm00001eb076140	Zm00001eb053240	Zm00001eb071360	Zm00001eb081630	Zm00001eb073880	Zm00001eb053630	Zm00001eb048510	Zm00001eb055700	Zm00001eb064730	Zm00001eb067910	Zm00001eb064270	Zm00001eb051200	Zm00001eb063910	Zm00001eb053170	Zm00001eb090880	Zm00001eb036780	Zm00001eb037260	Zm00001eb044190	Zm00001eb032290
Zm00001eb041140	Zm00001eb040550	Zm00001eb077100	Zm00001eb051160	Zm00001eb060590	Zm00001eb077030	Zm00001eb053340	Zm00001eb071430	Zm00001eb081700	Zm00001eb074240	Zm00001eb053650	Zm00001eb048560	Zm00001eb055720	Zm00001eb064930	Zm00001eb068040	Zm00001eb064310	Zm00001eb051780	Zm00001eb064270	Zm00001eb053220	Zm00001eb090920	Zm00001eb036790	Zm00001eb037300	Zm00001eb044210	Zm00001eb032800
Zm00001eb041170	Zm00001eb040560	Zm00001eb077120	Zm00001eb051370	Zm00001eb060630	Zm00001eb077100	Zm00001eb053470	Zm00001eb071500	Zm00001eb081720	Zm00001eb074830	Zm00001eb053730	Zm00001eb048680	Zm00001eb055750	Zm00001eb065380	Zm00001eb068270	Zm00001eb064440	Zm00001eb051840	Zm00001eb064420	Zm00001eb053240	Zm00001eb090960	Zm00001eb036800	Zm00001eb037690	Zm00001eb044350	Zm00001eb032860
Zm00001eb041200	Zm00001eb040700	Zm00001eb077890	Zm00001eb051510	Zm00001eb060800	Zm00001eb077250	Zm00001eb053650	Zm00001eb071970	Zm00001eb081750	Zm00001eb074880	Zm00001eb054880	Zm00001eb048920	Zm00001eb055810	Zm00001eb065630	Zm00001eb068290	Zm00001eb064530	Zm00001eb051950	Zm00001eb064440	Zm00001eb053320	Zm00001eb091200	Zm00001eb036840	Zm00001eb037860	Zm00001eb044650	Zm00001eb032880
Zm00001eb041270	Zm00001eb040730	Zm00001eb077920	Zm00001eb051780	Zm00001eb060840	Zm00001eb077540	Zm00001eb053670	Zm00001eb072040	Zm00001eb081930	Zm00001eb075400	Zm00001eb055280	Zm00001eb049060	Zm00001eb055850	Zm00001eb065730	Zm00001eb068300	Zm00001eb064870	Zm00001eb052110	Zm00001eb064690	Zm00001eb053470	Zm00001eb091360	Zm00001eb036930	Zm00001eb037890	Zm00001eb044950	Zm00001eb032890
Zm00001eb041340	Zm00001eb040760	Zm00001eb077990	Zm00001eb052110	Zm00001eb061150	Zm00001eb077630	Zm00001eb053730	Zm00001eb072380	Zm00001eb082050	Zm00001eb075540	Zm00001eb055430	Zm00001eb049730	Zm00001eb056020	Zm00001eb066150	Zm00001eb068310	Zm00001eb064930	Zm00001eb052220	Zm00001eb064710	Zm00001eb053490	Zm00001eb093800	Zm00001eb036940	Zm00001eb037920	Zm00001eb045280	Zm00001eb032970
Zm00001eb041360	Zm00001eb040790	Zm00001eb078070	Zm00001eb052300	Zm00001eb061300	Zm00001eb077910	Zm00001eb053860	Zm00001eb072650	Zm00001eb082100	Zm00001eb075570	Zm00001eb055460	Zm00001eb049910	Zm00001eb056330	Zm00001eb066230	Zm00001eb068380	Zm00001eb065250	Zm00001eb052270	Zm00001eb064780	Zm00001eb053630	Zm00001eb094300	Zm00001eb036950	Zm00001eb037980	Zm00001eb045370	Zm00001eb032990
Zm00001eb041390	Zm00001eb040890	Zm00001eb078800	Zm00001eb052440	Zm00001eb061370	Zm00001eb077920	Zm00001eb053870	Zm00001eb072780	Zm00001eb082190	Zm00001eb075660	Zm00001eb055770	Zm00001eb049920	Zm00001eb056700	Zm00001eb066380	Zm00001eb068410	Zm00001eb065300	Zm00001eb052780	Zm00001eb064830	Zm00001eb053650	Zm00001eb094310	Zm00001eb036970	Zm00001eb038160	Zm00001eb045690	Zm00001eb033030
Zm00001eb041410	Zm00001eb040920	Zm00001eb078870	Zm00001eb052520	Zm00001eb061410	Zm00001eb078070	Zm00001eb054230	Zm00001eb073030	Zm00001eb082480	Zm00001eb075700	Zm00001eb055830	Zm00001eb049940	Zm00001eb056910	Zm00001eb066400	Zm00001eb068670	Zm00001eb065550	Zm00001eb052860	Zm00001eb065380	Zm00001eb053860	Zm00001eb094730	Zm00001eb037000	Zm00001eb038350	Zm00001eb045730	Zm00001eb033100
Zm00001eb041430	Zm00001eb041030	Zm00001eb078880	Zm00001eb052550	Zm00001eb061460	Zm00001eb078190	Zm00001eb054650	Zm00001eb073180	Zm00001eb082560	Zm00001eb075740	Zm00001eb055880	Zm00001eb050070	Zm00001eb057260	Zm00001eb066490	Zm00001eb068910	Zm00001eb065630	Zm00001eb052940	Zm00001eb065630	Zm00001eb053880	Zm00001eb094740	Zm00001eb037280	Zm00001eb038410	Zm00001eb046040	Zm00001eb033110
Zm00001eb041460	Zm00001eb041050	Zm00001eb078890	Zm00001eb052600	Zm00001eb061540	Zm00001eb078890	Zm00001eb055030	Zm00001eb073240	Zm00001eb082600	Zm00001eb076570	Zm00001eb055970	Zm00001eb050140	Zm00001eb057390	Zm00001eb066580	Zm00001eb069100	Zm00001eb065890	Zm00001eb053220	Zm00001eb065900	Zm00001eb054120	Zm00001eb094860	Zm00001eb037470	Zm00001eb038530	Zm00001eb046580	Zm00001eb033120
Zm00001eb041470	Zm00001eb041090	Zm00001eb079220	Zm00001eb052890	Zm00001eb061560	Zm00001eb079000	Zm00001eb055280	Zm00001eb073310	Zm00001eb082630	Zm00001eb076730	Zm00001eb056030	Zm00001eb050410	Zm00001eb057570	Zm00001eb066590	Zm00001eb069140	Zm00001eb066050	Zm00001eb053320	Zm00001eb065950	Zm00001eb054130	Zm00001eb094930	Zm00001eb037570	Zm00001eb038700	Zm00001eb046750	Zm00001eb033190
Zm00001eb041480	Zm00001eb041130	Zm00001eb079270	Zm00001eb052940	Zm00001eb061630	Zm00001eb079200	Zm00001eb055400	Zm00001eb073330	Zm00001eb083170	Zm00001eb077100	Zm00001eb056430	Zm00001eb050470	Zm00001eb058010	Zm00001eb066600	Zm00001eb069260	Zm00001eb066140	Zm00001eb053340	Zm00001eb066130	Zm00001eb054430	Zm00001eb095830	Zm00001eb037690	Zm00001eb038750	Zm00001eb046790	Zm00001eb033220
Zm00001eb041520	Zm00001eb041170	Zm00001eb079290	Zm00001eb053340	Zm00001eb061840	Zm00001eb079220	Zm00001eb055430	Zm00001eb073350	Zm00001eb083390	Zm00001eb077250	Zm00001eb056910	Zm00001eb050600	Zm00001eb058330	Zm00001eb066620	Zm00001eb070050	Zm00001eb066380	Zm00001eb053440	Zm00001eb066140	Zm00001eb054810	Zm00001eb096390	Zm00001eb037820	Zm00001eb038880	Zm00001eb046960	Zm00001eb033240
Zm00001eb041800	Zm00001eb041270	Zm00001eb079380	Zm00001eb053420	Zm00001eb061910	Zm00001eb079300	Zm00001eb055490	Zm00001eb073510	Zm00001eb083950	Zm00001eb077560	Zm00001eb057040	Zm00001eb050650	Zm00001eb058360	Zm00001eb067080	Zm00001eb070240	Zm00001eb066490	Zm00001eb053470	Zm00001eb066600	Zm00001eb055230	Zm00001eb096930	Zm00001eb037890	Zm00001eb038890	Zm00001eb047070	Zm00001eb033460
Zm00001eb041980	Zm00001eb041340	Zm00001eb079410	Zm00001eb053470	Zm00001eb061920	Zm00001eb079380	Zm00001eb055650	Zm00001eb073530	Zm00001eb084080	Zm00001eb077630	Zm00001eb057100	Zm00001eb050840	Zm00001eb058460	Zm00001eb067150	Zm00001eb070250	Zm00001eb066600	Zm00001eb053650	Zm00001eb066950	Zm00001eb055280	Zm00001eb096950	Zm00001eb037920	Zm00001eb039270	Zm00001eb047120	Zm00001eb033480
Zm00001eb042110	Zm00001eb041360	Zm00001eb079640	Zm00001eb053490	Zm00001eb062020	Zm00001eb079410	Zm00001eb055720	Zm00001eb073610	Zm00001eb084250	Zm00001eb077760	Zm00001eb057260	Zm00001eb050930	Zm00001eb058590	Zm00001eb067190	Zm00001eb070520	Zm00001eb066620	Zm00001eb054040	Zm00001eb066980	Zm00001eb055430	Zm00001eb097100	Zm00001eb037990	Zm00001eb039310	Zm00001eb047280	Zm00001eb033580
Zm00001eb042150	Zm00001eb041390	Zm00001eb079780	Zm00001eb053520	Zm00001eb062170	Zm00001eb079430	Zm00001eb055770	Zm00001eb073620	Zm00001eb084290	Zm00001eb077910	Zm00001eb057270	Zm00001eb051070	Zm00001eb058620	Zm00001eb067230	Zm00001eb070600	Zm00001eb066830	Zm00001eb054100	Zm00001eb067130	Zm00001eb055450	Zm00001eb097480	Zm00001eb038010	Zm00001eb039350	Zm00001eb047520	Zm00001eb033600
Zm00001eb042220	Zm00001eb041400	Zm00001eb079790	Zm00001eb053730	Zm00001eb062200	Zm00001eb079730	Zm00001eb055820	Zm00001eb073630	Zm00001eb084430	Zm00001eb077930	Zm00001eb057280	Zm00001eb051110	Zm00001eb059050	Zm00001eb067380	Zm00001eb070790	Zm00001eb066920	Zm00001eb054110	Zm00001eb067200	Zm00001eb055460	Zm00001eb097580	Zm00001eb038130	Zm00001eb039360	Zm00001eb047770	Zm00001eb033820
Zm00001eb042270	Zm00001eb041410	Zm00001eb079860	Zm00001eb053740	Zm00001eb062420	Zm00001eb079780	Zm00001eb056030	Zm00001eb073790	Zm00001eb084550	Zm00001eb078290	Zm00001eb057300	Zm00001eb051130	Zm00001eb059140	Zm00001eb067450	Zm00001eb070860	Zm00001eb067090	Zm00001eb054990	Zm00001eb067230	Zm00001eb055490	Zm00001eb097950	Zm00001eb038160	Zm00001eb039390	Zm00001eb047780	Zm00001eb033870
Zm00001eb042400	Zm00001eb041470	Zm00001eb080310	Zm00001eb053860	Zm00001eb062930	Zm00001eb079790	Zm00001eb056250	Zm00001eb074100	Zm00001eb084910	Zm00001eb078360	Zm00001eb057360	Zm00001eb051160	Zm00001eb059180	Zm00001eb067590	Zm00001eb071070	Zm00001eb067230	Zm00001eb055010	Zm00001eb067350	Zm00001eb055650	Zm00001eb098040	Zm00001eb038180	Zm00001eb039400	Zm00001eb047980	Zm00001eb033910
Zm00001eb042550	Zm00001eb041600	Zm00001eb080420	Zm00001eb054040	Zm00001eb063070	Zm00001eb079860	Zm00001eb056390	Zm00001eb074330	Zm00001eb085100	Zm00001eb078760	Zm00001eb057390	Zm00001eb051200	Zm00001eb059460	Zm00001eb068050	Zm00001eb071210	Zm00001eb067250	Zm00001eb055170	Zm00001eb067450	Zm00001eb055720	Zm00001eb098080	Zm00001eb038210	Zm00001eb039560	Zm00001eb047990	Zm00001eb033960
Zm00001eb042610	Zm00001eb041630	Zm00001eb080470	Zm00001eb054120	Zm00001eb063230	Zm00001eb080230	Zm00001eb056430	Zm00001eb074850	Zm00001eb085350	Zm00001eb078800	Zm00001eb057430	Zm00001eb051240	Zm00001eb059630	Zm00001eb068120	Zm00001eb071240	Zm00001eb067450	Zm00001eb055280	Zm00001eb067690	Zm00001eb055770	Zm00001eb098220	Zm00001eb038300	Zm00001eb039810	Zm00001eb048130	Zm00001eb034060
Zm00001eb042760	Zm00001eb041700	Zm00001eb080510	Zm00001eb054250	Zm00001eb063360	Zm00001eb080420	Zm00001eb056740	Zm00001eb075380	Zm00001eb085770	Zm00001eb078870	Zm00001eb057470	Zm00001eb051410	Zm00001eb059780	Zm00001eb068300	Zm00001eb071480	Zm00001eb068120	Zm00001eb055490	Zm00001eb067700	Zm00001eb055820	Zm00001eb098610	Zm00001eb038410	Zm00001eb039840	Zm00001eb048510	Zm00001eb034130
Zm00001eb042850	Zm00001eb041760	Zm00001eb080680	Zm00001eb054410	Zm00001eb063470	Zm00001eb080470	Zm00001eb056790	Zm00001eb075480	Zm00001eb086270	Zm00001eb078890	Zm00001eb057570	Zm00001eb051900	Zm00001eb059930	Zm00001eb068400	Zm00001eb071500	Zm00001eb068130	Zm00001eb055650	Zm00001eb068270	Zm00001eb055910	Zm00001eb098840	Zm00001eb038530	Zm00001eb040040	Zm00001eb049010	Zm00001eb034220
Zm00001eb042860	Zm00001eb042000	Zm00001eb080700	Zm00001eb054420	Zm00001eb063610	Zm00001eb080500	Zm00001eb056900	Zm00001eb075580	Zm00001eb086990	Zm00001eb079170	Zm00001eb057860	Zm00001eb052000	Zm00001eb060020	Zm00001eb068410	Zm00001eb071590	Zm00001eb068410	Zm00001eb055750	Zm00001eb068290	Zm00001eb056010	Zm00001eb098990	Zm00001eb038540	Zm00001eb040180	Zm00001eb049040	Zm00001eb034290
Zm00001eb042890	Zm00001eb042200	Zm00001eb080760	Zm00001eb055110	Zm00001eb063660	Zm00001eb080680	Zm00001eb056910	Zm00001eb075800	Zm00001eb087080	Zm00001eb079270	Zm00001eb057870	Zm00001eb052110	Zm00001eb060170	Zm00001eb068530	Zm00001eb071770	Zm00001eb068510	Zm00001eb055770	Zm00001eb068340	Zm00001eb056430	Zm00001eb099010	Zm00001eb038650	Zm00001eb040190	Zm00001eb049060	Zm00001eb034650
Zm00001eb042940	Zm00001eb042220	Zm00001eb080830	Zm00001eb055400	Zm00001eb063810	Zm00001eb081030	Zm00001eb056960	Zm00001eb075840	Zm00001eb088410	Zm00001eb079300	Zm00001eb057970	Zm00001eb052250	Zm00001eb060580	Zm00001eb068550	Zm00001eb072100	Zm00001eb068580	Zm00001eb055850	Zm00001eb068380	Zm00001eb056790	Zm00001eb099120	Zm00001eb038730	Zm00001eb040280	Zm00001eb049140	Zm00001eb034920
Zm00001eb043090	Zm00001eb042260	Zm00001eb080950	Zm00001eb055460	Zm00001eb063880	Zm00001eb081120	Zm00001eb057260	Zm00001eb077030	Zm00001eb088700	Zm00001eb079380	Zm00001eb058150	Zm00001eb052270	Zm00001eb060590	Zm00001eb068670	Zm00001eb072570	Zm00001eb068880	Zm00001eb055910	Zm00001eb068400	Zm00001eb056860	Zm00001eb099170	Zm00001eb038880	Zm00001eb040760	Zm00001eb049200	Zm00001eb034940
Zm00001eb043120	Zm00001eb042270	Zm00001eb081350	Zm00001eb055650	Zm00001eb064000	Zm00001eb081450	Zm00001eb057270	Zm00001eb077210	Zm00001eb088780	Zm00001eb079410	Zm00001eb058360	Zm00001eb052440	Zm00001eb060720	Zm00001eb068770	Zm00001eb073200	Zm00001eb068910	Zm00001eb056010	Zm00001eb068770	Zm00001eb056880	Zm00001eb099290	Zm00001eb038890	Zm00001eb040890	Zm00001eb049810	Zm00001eb034970
Zm00001eb043310	Zm00001eb042280	Zm00001eb081430	Zm00001eb055990	Zm00001eb064010	Zm00001eb081580	Zm00001eb057350	Zm00001eb077220	Zm00001eb088960	Zm00001eb079640	Zm00001eb058620	Zm00001eb052520	Zm00001eb060730	Zm00001eb069260	Zm00001eb073310	Zm00001eb069160	Zm00001eb056110	Zm00001eb069160	Zm00001eb057150	Zm00001eb099460	Zm00001eb038900	Zm00001eb041030	Zm00001eb049910	Zm00001eb034990
Zm00001eb043420	Zm00001eb042370	Zm00001eb081570	Zm00001eb056110	Zm00001eb064040	Zm00001eb081590	Zm00001eb057430	Zm00001eb077250	Zm00001eb088970	Zm00001eb080110	Zm00001eb058640	Zm00001eb052600	Zm00001eb060930	Zm00001eb070100	Zm00001eb073330	Zm00001eb069330	Zm00001eb056130	Zm00001eb069190	Zm00001eb057170	Zm00001eb099530	Zm00001eb039020	Zm00001eb041050	Zm00001eb049920	Zm00001eb035310
Zm00001eb043650	Zm00001eb042760	Zm00001eb081750	Zm00001eb056760	Zm00001eb064270	Zm00001eb081750	Zm00001eb057570	Zm00001eb077350	Zm00001eb089390	Zm00001eb080230	Zm00001eb058690	Zm00001eb052700	Zm00001eb060980	Zm00001eb070250	Zm00001eb073350	Zm00001eb069390	Zm00001eb056430	Zm00001eb069310	Zm00001eb057260	Zm00001eb099930	Zm00001eb039310	Zm00001eb041130	Zm00001eb049940	Zm00001eb035320
Zm00001eb043780	Zm00001eb042880	Zm00001eb081930	Zm00001eb056860	Zm00001eb064390	Zm00001eb081760	Zm00001eb057840	Zm00001eb077560	Zm00001eb089800	Zm00001eb080310	Zm00001eb059220	Zm00001eb052780	Zm00001eb061140	Zm00001eb070410	Zm00001eb073400	Zm00001eb069520	Zm00001eb056790	Zm00001eb070250	Zm00001eb057350	Zm00001eb100140	Zm00001eb039350	Zm00001eb041240	Zm00001eb050010	Zm00001eb035360
Zm00001eb043900	Zm00001eb042890	Zm00001eb081980	Zm00001eb056900	Zm00001eb064420	Zm00001eb081980	Zm00001eb057860	Zm00001eb077630	Zm00001eb089840	Zm00001eb080420	Zm00001eb059850	Zm00001eb052910	Zm00001eb061150	Zm00001eb070520	Zm00001eb073430	Zm00001eb069630	Zm00001eb056870	Zm00001eb070400	Zm00001eb057870	Zm00001eb100250	Zm00001eb039360	Zm00001eb041270	Zm00001eb050070	Zm00001eb035450
Zm00001eb044190	Zm00001eb042940	Zm00001eb082130	Zm00001eb056950	Zm00001eb064440	Zm00001eb082170	Zm00001eb058150	Zm00001eb077760	Zm00001eb090230	Zm00001eb080680	Zm00001eb059930	Zm00001eb053230	Zm00001eb061170	Zm00001eb070600	Zm00001eb073440	Zm00001eb069700	Zm00001eb056930	Zm00001eb070410	Zm00001eb057920	Zm00001eb100310	Zm00001eb039380	Zm00001eb041340	Zm00001eb050280	Zm00001eb035500
Zm00001eb044630	Zm00001eb043090	Zm00001eb082380	Zm00001eb057040	Zm00001eb064530	Zm00001eb082790	Zm00001eb058330	Zm00001eb077890	Zm00001eb090260	Zm00001eb080700	Zm00001eb059950	Zm00001eb053240	Zm00001eb061180	Zm00001eb070790	Zm00001eb073510	Zm00001eb070250	Zm00001eb056950	Zm00001eb070700	Zm00001eb058150	Zm00001eb100620	Zm00001eb039390	Zm00001eb041410	Zm00001eb050410	Zm00001eb035580
Zm00001eb044650	Zm00001eb043120	Zm00001eb082540	Zm00001eb057780	Zm00001eb064590	Zm00001eb083250	Zm00001eb058620	Zm00001eb077910	Zm00001eb090330	Zm00001eb081570	Zm00001eb060170	Zm00001eb053470	Zm00001eb061300	Zm00001eb070890	Zm00001eb073640	Zm00001eb070490	Zm00001eb057170	Zm00001eb070790	Zm00001eb058320	Zm00001eb100820	Zm00001eb039400	Zm00001eb041470	Zm00001eb050840	Zm00001eb035650
Zm00001eb044710	Zm00001eb043310	Zm00001eb082560	Zm00001eb058360	Zm00001eb065160	Zm00001eb083400	Zm00001eb058800	Zm00001eb077930	Zm00001eb090960	Zm00001eb081750	Zm00001eb060470	Zm00001eb053490	Zm00001eb061390	Zm00001eb070900	Zm00001eb073760	Zm00001eb070520	Zm00001eb057300	Zm00001eb070960	Zm00001eb058330	Zm00001eb101150	Zm00001eb039430	Zm00001eb041520	Zm00001eb050860	Zm00001eb035670
Zm00001eb044830	Zm00001eb043340	Zm00001eb082730	Zm00001eb058460	Zm00001eb065380	Zm00001eb083810	Zm00001eb058940	Zm00001eb077990	Zm00001eb091420	Zm00001eb081980	Zm00001eb060560	Zm00001eb053650	Zm00001eb061410	Zm00001eb071070	Zm00001eb073790	Zm00001eb070730	Zm00001eb057350	Zm00001eb071070	Zm00001eb058360	Zm00001eb101350	Zm00001eb039560	Zm00001eb041700	Zm00001eb050880	Zm00001eb035870
Zm00001eb044840	Zm00001eb043620	Zm00001eb082870	Zm00001eb058620	Zm00001eb066140	Zm00001eb083840	Zm00001eb059090	Zm00001eb078190	Zm00001eb091530	Zm00001eb082500	Zm00001eb060580	Zm00001eb053860	Zm00001eb061630	Zm00001eb071110	Zm00001eb073810	Zm00001eb070750	Zm00001eb057390	Zm00001eb071170	Zm00001eb058550	Zm00001eb101420	Zm00001eb039630	Zm00001eb041860	Zm00001eb050900	Zm00001eb035960
Zm00001eb044910	Zm00001eb043630	Zm00001eb082890	Zm00001eb059150	Zm00001eb066150	Zm00001eb083870	Zm00001eb059140	Zm00001eb078360	Zm00001eb091740	Zm00001eb083530	Zm00001eb060590	Zm00001eb054120	Zm00001eb061750	Zm00001eb071190	Zm00001eb073980	Zm00001eb070790	Zm00001eb057430	Zm00001eb071210	Zm00001eb058570	Zm00001eb101700	Zm00001eb039820	Zm00001eb042000	Zm00001eb051160	Zm00001eb035970
Zm00001eb044980	Zm00001eb043650	Zm00001eb082910	Zm00001eb059220	Zm00001eb066190	Zm00001eb084250	Zm00001eb059240	Zm00001eb078390	Zm00001eb092240	Zm00001eb084250	Zm00001eb060630	Zm00001eb054140	Zm00001eb061840	Zm00001eb071360	Zm00001eb074030	Zm00001eb070820	Zm00001eb057570	Zm00001eb071240	Zm00001eb058620	Zm00001eb101770	Zm00001eb039830	Zm00001eb042090	Zm00001eb051200	Zm00001eb036040
Zm00001eb045350	Zm00001eb043800	Zm00001eb083180	Zm00001eb059370	Zm00001eb066400	Zm00001eb084290	Zm00001eb059270	Zm00001eb078760	Zm00001eb092300	Zm00001eb084680	Zm00001eb060680	Zm00001eb054420	Zm00001eb061850	Zm00001eb071470	Zm00001eb074080	Zm00001eb070890	Zm00001eb058150	Zm00001eb071390	Zm00001eb058860	Zm00001eb101800	Zm00001eb039930	Zm00001eb042270	Zm00001eb051780	Zm00001eb036050
Zm00001eb045420	Zm00001eb043900	Zm00001eb083530	Zm00001eb059840	Zm00001eb066420	Zm00001eb084360	Zm00001eb059370	Zm00001eb078780	Zm00001eb093440	Zm00001eb084730	Zm00001eb060980	Zm00001eb054690	Zm00001eb062020	Zm00001eb071480	Zm00001eb074150	Zm00001eb071020	Zm00001eb058460	Zm00001eb071500	Zm00001eb058970	Zm00001eb101860	Zm00001eb040160	Zm00001eb042540	Zm00001eb051860	Zm00001eb036370
Zm00001eb045520	Zm00001eb044060	Zm00001eb083810	Zm00001eb059930	Zm00001eb066490	Zm00001eb084550	Zm00001eb059460	Zm00001eb078880	Zm00001eb093550	Zm00001eb084740	Zm00001eb061070	Zm00001eb054800	Zm00001eb062150	Zm00001eb071500	Zm00001eb074850	Zm00001eb071080	Zm00001eb058550	Zm00001eb071580	Zm00001eb059090	Zm00001eb102260	Zm00001eb040180	Zm00001eb042570	Zm00001eb052110	Zm00001eb036440
Zm00001eb045630	Zm00001eb044080	Zm00001eb084080	Zm00001eb060020	Zm00001eb066530	Zm00001eb084910	Zm00001eb059630	Zm00001eb078890	Zm00001eb094200	Zm00001eb084910	Zm00001eb061140	Zm00001eb055280	Zm00001eb062170	Zm00001eb071770	Zm00001eb075000	Zm00001eb071090	Zm00001eb058620	Zm00001eb071590	Zm00001eb059220	Zm00001eb102800	Zm00001eb040490	Zm00001eb042760	Zm00001eb052270	Zm00001eb036550
Zm00001eb045640	Zm00001eb044140	Zm00001eb084250	Zm00001eb060390	Zm00001eb066620	Zm00001eb085270	Zm00001eb059840	Zm00001eb079130	Zm00001eb094300	Zm00001eb085100	Zm00001eb061150	Zm00001eb055300	Zm00001eb062330	Zm00001eb071920	Zm00001eb075660	Zm00001eb071110	Zm00001eb058940	Zm00001eb071700	Zm00001eb059270	Zm00001eb103220	Zm00001eb040550	Zm00001eb043270	Zm00001eb052440	Zm00001eb036560
Zm00001eb045690	Zm00001eb044210	Zm00001eb084550	Zm00001eb060410	Zm00001eb066830	Zm00001eb085400	Zm00001eb059860	Zm00001eb079270	Zm00001eb094410	Zm00001eb085340	Zm00001eb061170	Zm00001eb055430	Zm00001eb062420	Zm00001eb071970	Zm00001eb075740	Zm00001eb071360	Zm00001eb059050	Zm00001eb071710	Zm00001eb059310	Zm00001eb103240	Zm00001eb040560	Zm00001eb043520	Zm00001eb052600	Zm00001eb036580
Zm00001eb045750	Zm00001eb044350	Zm00001eb084680	Zm00001eb060530	Zm00001eb066910	Zm00001eb085510	Zm00001eb059930	Zm00001eb079300	Zm00001eb094460	Zm00001eb085500	Zm00001eb061180	Zm00001eb055700	Zm00001eb062480	Zm00001eb072060	Zm00001eb075800	Zm00001eb071440	Zm00001eb059270	Zm00001eb072040	Zm00001eb059950	Zm00001eb104220	Zm00001eb040700	Zm00001eb043640	Zm00001eb052780	Zm00001eb036780
Zm00001eb045760	Zm00001eb044590	Zm00001eb084740	Zm00001eb060580	Zm00001eb066920	Zm00001eb085590	Zm00001eb060020	Zm00001eb079420	Zm00001eb094560	Zm00001eb086480	Zm00001eb061260	Zm00001eb055720	Zm00001eb062510	Zm00001eb072600	Zm00001eb075840	Zm00001eb071650	Zm00001eb059310	Zm00001eb072050	Zm00001eb060020	Zm00001eb104250	Zm00001eb040790	Zm00001eb043650	Zm00001eb052890	Zm00001eb036790
Zm00001eb045990	Zm00001eb044650	Zm00001eb084910	Zm00001eb060610	Zm00001eb066960	Zm00001eb086200	Zm00001eb060410	Zm00001eb079780	Zm00001eb094670	Zm00001eb086540	Zm00001eb061280	Zm00001eb055770	Zm00001eb063110	Zm00001eb072780	Zm00001eb075850	Zm00001eb071920	Zm00001eb059810	Zm00001eb072100	Zm00001eb060410	Zm00001eb104590	Zm00001eb041030	Zm00001eb043760	Zm00001eb052910	Zm00001eb036910
Zm00001eb046040	Zm00001eb044850	Zm00001eb085100	Zm00001eb060760	Zm00001eb067230	Zm00001eb086270	Zm00001eb060640	Zm00001eb079860	Zm00001eb094730	Zm00001eb087380	Zm00001eb061390	Zm00001eb055830	Zm00001eb063200	Zm00001eb072900	Zm00001eb076310	Zm00001eb071970	Zm00001eb059930	Zm00001eb072310	Zm00001eb060500	Zm00001eb105390	Zm00001eb041090	Zm00001eb043770	Zm00001eb053470	Zm00001eb036940
Zm00001eb046120	Zm00001eb044950	Zm00001eb085270	Zm00001eb060800	Zm00001eb067250	Zm00001eb086320	Zm00001eb060680	Zm00001eb080230	Zm00001eb094840	Zm00001eb087500	Zm00001eb061400	Zm00001eb055900	Zm00001eb063350	Zm00001eb073280	Zm00001eb077030	Zm00001eb072310	Zm00001eb059950	Zm00001eb072360	Zm00001eb060680	Zm00001eb105910	Zm00001eb041100	Zm00001eb043800	Zm00001eb053500	Zm00001eb036970
Zm00001eb046260	Zm00001eb045280	Zm00001eb085330	Zm00001eb060840	Zm00001eb067380	Zm00001eb086990	Zm00001eb060730	Zm00001eb080500	Zm00001eb094860	Zm00001eb087570	Zm00001eb061440	Zm00001eb056020	Zm00001eb063360	Zm00001eb073300	Zm00001eb077100	Zm00001eb072600	Zm00001eb059960	Zm00001eb072370	Zm00001eb060830	Zm00001eb106140	Zm00001eb041190	Zm00001eb043900	Zm00001eb053630	Zm00001eb037000
Zm00001eb046400	Zm00001eb045370	Zm00001eb085400	Zm00001eb061030	Zm00001eb067450	Zm00001eb087380	Zm00001eb060830	Zm00001eb080680	Zm00001eb094890	Zm00001eb087750	Zm00001eb061460	Zm00001eb056390	Zm00001eb063710	Zm00001eb073310	Zm00001eb077130	Zm00001eb073280	Zm00001eb060070	Zm00001eb072380	Zm00001eb061070	Zm00001eb106250	Zm00001eb041220	Zm00001eb044060	Zm00001eb053860	Zm00001eb037260
Zm00001eb046580	Zm00001eb045630	Zm00001eb085460	Zm00001eb061070	Zm00001eb067580	Zm00001eb087570	Zm00001eb060930	Zm00001eb080760	Zm00001eb095060	Zm00001eb087920	Zm00001eb061470	Zm00001eb056780	Zm00001eb063720	Zm00001eb073480	Zm00001eb077540	Zm00001eb073300	Zm00001eb060110	Zm00001eb072480	Zm00001eb061150	Zm00001eb106850	Zm00001eb041290	Zm00001eb044090	Zm00001eb054100	Zm00001eb037300
Zm00001eb046590	Zm00001eb046040	Zm00001eb086270	Zm00001eb061280	Zm00001eb067710	Zm00001eb088630	Zm00001eb061060	Zm00001eb080870	Zm00001eb095550	Zm00001eb088630	Zm00001eb061520	Zm00001eb056790	Zm00001eb063730	Zm00001eb073610	Zm00001eb077560	Zm00001eb073330	Zm00001eb060350	Zm00001eb072570	Zm00001eb061180	Zm00001eb106950	Zm00001eb041330	Zm00001eb044140	Zm00001eb054130	Zm00001eb037500
Zm00001eb046670	Zm00001eb046210	Zm00001eb086370	Zm00001eb061410	Zm00001eb067900	Zm00001eb088700	Zm00001eb061070	Zm00001eb080950	Zm00001eb095830	Zm00001eb088640	Zm00001eb061540	Zm00001eb057090	Zm00001eb063770	Zm00001eb073620	Zm00001eb077630	Zm00001eb073480	Zm00001eb060500	Zm00001eb072600	Zm00001eb061210	Zm00001eb107190	Zm00001eb041430	Zm00001eb044190	Zm00001eb054140	Zm00001eb037520
Zm00001eb046750	Zm00001eb046280	Zm00001eb086480	Zm00001eb061670	Zm00001eb068240	Zm00001eb088860	Zm00001eb061180	Zm00001eb081100	Zm00001eb095890	Zm00001eb088730	Zm00001eb061630	Zm00001eb057150	Zm00001eb063810	Zm00001eb073630	Zm00001eb077760	Zm00001eb073490	Zm00001eb060680	Zm00001eb072650	Zm00001eb061280	Zm00001eb107670	Zm00001eb041470	Zm00001eb044200	Zm00001eb054410	Zm00001eb037670
Zm00001eb046790	Zm00001eb046400	Zm00001eb086540	Zm00001eb061890	Zm00001eb068300	Zm00001eb089070	Zm00001eb061210	Zm00001eb081110	Zm00001eb096950	Zm00001eb088920	Zm00001eb061800	Zm00001eb057160	Zm00001eb063890	Zm00001eb073760	Zm00001eb077890	Zm00001eb073540	Zm00001eb060830	Zm00001eb072900	Zm00001eb061300	Zm00001eb107700	Zm00001eb041520	Zm00001eb044500	Zm00001eb054420	Zm00001eb037690
Zm00001eb046870	Zm00001eb046450	Zm00001eb086980	Zm00001eb061920	Zm00001eb068340	Zm00001eb089460	Zm00001eb061510	Zm00001eb081450	Zm00001eb097100	Zm00001eb090230	Zm00001eb061850	Zm00001eb057170	Zm00001eb064000	Zm00001eb073790	Zm00001eb077900	Zm00001eb073630	Zm00001eb061210	Zm00001eb073040	Zm00001eb061410	Zm00001eb107810	Zm00001eb041600	Zm00001eb044650	Zm00001eb054980	Zm00001eb038110
Zm00001eb047200	Zm00001eb046590	Zm00001eb086990	Zm00001eb061940	Zm00001eb068550	Zm00001eb089490	Zm00001eb061630	Zm00001eb081750	Zm00001eb097550	Zm00001eb090260	Zm00001eb062080	Zm00001eb057260	Zm00001eb064040	Zm00001eb073830	Zm00001eb077910	Zm00001eb073790	Zm00001eb061370	Zm00001eb073280	Zm00001eb061440	Zm00001eb108350	Zm00001eb041700	Zm00001eb044740	Zm00001eb054990	Zm00001eb038160
Zm00001eb047270	Zm00001eb046650	Zm00001eb088280	Zm00001eb062150	Zm00001eb068730	Zm00001eb090230	Zm00001eb062020	Zm00001eb081980	Zm00001eb098040	Zm00001eb090880	Zm00001eb062110	Zm00001eb057440	Zm00001eb064080	Zm00001eb074240	Zm00001eb077920	Zm00001eb073880	Zm00001eb061400	Zm00001eb073330	Zm00001eb061460	Zm00001eb108390	Zm00001eb042090	Zm00001eb044820	Zm00001eb055280	Zm00001eb038180
Zm00001eb047280	Zm00001eb047270	Zm00001eb088410	Zm00001eb062170	Zm00001eb068910	Zm00001eb090260	Zm00001eb062150	Zm00001eb082190	Zm00001eb098080	Zm00001eb090920	Zm00001eb062330	Zm00001eb057470	Zm00001eb064090	Zm00001eb074330	Zm00001eb078070	Zm00001eb074080	Zm00001eb061410	Zm00001eb073480	Zm00001eb061470	Zm00001eb108720	Zm00001eb042160	Zm00001eb045010	Zm00001eb055430	Zm00001eb038270
Zm00001eb047510	Zm00001eb047280	Zm00001eb088640	Zm00001eb062190	Zm00001eb068960	Zm00001eb090330	Zm00001eb062170	Zm00001eb082500	Zm00001eb098220	Zm00001eb090960	Zm00001eb062420	Zm00001eb057500	Zm00001eb064420	Zm00001eb074410	Zm00001eb078120	Zm00001eb074760	Zm00001eb061440	Zm00001eb073610	Zm00001eb061510	Zm00001eb108760	Zm00001eb042200	Zm00001eb045520	Zm00001eb055620	Zm00001eb038350
Zm00001eb047520	Zm00001eb047520	Zm00001eb088790	Zm00001eb062200	Zm00001eb069020	Zm00001eb091230	Zm00001eb062190	Zm00001eb082600	Zm00001eb098330	Zm00001eb091230	Zm00001eb062500	Zm00001eb057700	Zm00001eb064450	Zm00001eb074820	Zm00001eb078360	Zm00001eb074850	Zm00001eb061460	Zm00001eb073620	Zm00001eb061530	Zm00001eb108910	Zm00001eb042240	Zm00001eb045570	Zm00001eb055650	Zm00001eb038410
Zm00001eb047690	Zm00001eb047690	Zm00001eb088960	Zm00001eb062420	Zm00001eb069050	Zm00001eb091250	Zm00001eb062210	Zm00001eb083400	Zm00001eb098400	Zm00001eb091360	Zm00001eb062520	Zm00001eb057810	Zm00001eb064530	Zm00001eb074830	Zm00001eb078390	Zm00001eb075000	Zm00001eb061550	Zm00001eb073630	Zm00001eb061540	Zm00001eb109110	Zm00001eb042920	Zm00001eb045630	Zm00001eb055770	Zm00001eb038830
Zm00001eb047770	Zm00001eb047740	Zm00001eb089080	Zm00001eb063230	Zm00001eb069310	Zm00001eb091530	Zm00001eb062230	Zm00001eb083530	Zm00001eb098700	Zm00001eb091490	Zm00001eb062580	Zm00001eb057860	Zm00001eb064620	Zm00001eb074850	Zm00001eb078530	Zm00001eb075100	Zm00001eb061630	Zm00001eb073760	Zm00001eb061630	Zm00001eb109390	Zm00001eb043090	Zm00001eb045660	Zm00001eb055850	Zm00001eb038880
Zm00001eb047780	Zm00001eb047770	Zm00001eb089250	Zm00001eb063350	Zm00001eb069330	Zm00001eb091740	Zm00001eb062420	Zm00001eb083610	Zm00001eb098840	Zm00001eb091750	Zm00001eb062680	Zm00001eb058120	Zm00001eb064710	Zm00001eb075000	Zm00001eb078760	Zm00001eb075250	Zm00001eb061800	Zm00001eb073880	Zm00001eb061640	Zm00001eb109480	Zm00001eb043240	Zm00001eb045670	Zm00001eb056030	Zm00001eb038890
Zm00001eb047820	Zm00001eb047820	Zm00001eb089800	Zm00001eb063370	Zm00001eb069410	Zm00001eb092750	Zm00001eb062580	Zm00001eb083840	Zm00001eb098940	Zm00001eb093500	Zm00001eb062880	Zm00001eb058320	Zm00001eb064730	Zm00001eb075030	Zm00001eb078880	Zm00001eb075380	Zm00001eb061820	Zm00001eb074060	Zm00001eb061910	Zm00001eb110000	Zm00001eb043310	Zm00001eb045690	Zm00001eb056050	Zm00001eb039020
Zm00001eb047840	Zm00001eb047890	Zm00001eb090230	Zm00001eb063470	Zm00001eb069440	Zm00001eb092890	Zm00001eb062770	Zm00001eb084080	Zm00001eb099010	Zm00001eb094300	Zm00001eb063190	Zm00001eb058370	Zm00001eb064830	Zm00001eb075070	Zm00001eb078890	Zm00001eb075480	Zm00001eb061860	Zm00001eb074240	Zm00001eb062150	Zm00001eb110020	Zm00001eb043340	Zm00001eb045730	Zm00001eb056220	Zm00001eb039300
Zm00001eb047990	Zm00001eb047940	Zm00001eb090260	Zm00001eb063660	Zm00001eb069490	Zm00001eb093130	Zm00001eb063190	Zm00001eb084250	Zm00001eb099170	Zm00001eb094550	Zm00001eb063220	Zm00001eb058550	Zm00001eb065310	Zm00001eb075100	Zm00001eb079300	Zm00001eb075540	Zm00001eb061880	Zm00001eb074330	Zm00001eb062420	Zm00001eb110370	Zm00001eb043400	Zm00001eb045880	Zm00001eb056240	Zm00001eb039310
Zm00001eb048340	Zm00001eb047980	Zm00001eb090330	Zm00001eb063810	Zm00001eb069570	Zm00001eb093140	Zm00001eb063350	Zm00001eb084420	Zm00001eb099290	Zm00001eb094580	Zm00001eb063350	Zm00001eb058620	Zm00001eb065330	Zm00001eb075110	Zm00001eb079360	Zm00001eb075550	Zm00001eb062040	Zm00001eb074820	Zm00001eb062500	Zm00001eb110640	Zm00001eb043420	Zm00001eb046040	Zm00001eb056390	Zm00001eb039350
Zm00001eb048920	Zm00001eb048310	Zm00001eb090350	Zm00001eb064270	Zm00001eb070240	Zm00001eb093390	Zm00001eb063360	Zm00001eb084680	Zm00001eb099360	Zm00001eb094710	Zm00001eb063370	Zm00001eb058760	Zm00001eb065380	Zm00001eb075120	Zm00001eb079410	Zm00001eb076790	Zm00001eb062150	Zm00001eb074880	Zm00001eb062680	Zm00001eb110930	Zm00001eb043480	Zm00001eb046160	Zm00001eb056430	Zm00001eb039360
Zm00001eb048950	Zm00001eb048390	Zm00001eb090960	Zm00001eb064380	Zm00001eb070250	Zm00001eb093440	Zm00001eb063430	Zm00001eb084850	Zm00001eb099570	Zm00001eb094730	Zm00001eb063420	Zm00001eb059050	Zm00001eb065420	Zm00001eb075130	Zm00001eb079430	Zm00001eb077100	Zm00001eb062230	Zm00001eb075480	Zm00001eb062810	Zm00001eb111020	Zm00001eb043630	Zm00001eb046400	Zm00001eb056580	Zm00001eb039390
Zm00001eb049040	Zm00001eb048510	Zm00001eb091230	Zm00001eb064440	Zm00001eb070460	Zm00001eb093510	Zm00001eb063500	Zm00001eb085100	Zm00001eb099670	Zm00001eb094740	Zm00001eb063530	Zm00001eb059270	Zm00001eb065850	Zm00001eb075540	Zm00001eb079730	Zm00001eb077250	Zm00001eb062250	Zm00001eb075540	Zm00001eb062930	Zm00001eb111110	Zm00001eb043680	Zm00001eb046670	Zm00001eb056900	Zm00001eb039400
Zm00001eb049120	Zm00001eb048560	Zm00001eb091740	Zm00001eb065250	Zm00001eb070520	Zm00001eb093550	Zm00001eb063530	Zm00001eb085260	Zm00001eb099820	Zm00001eb094860	Zm00001eb063680	Zm00001eb059630	Zm00001eb065900	Zm00001eb075580	Zm00001eb079780	Zm00001eb077760	Zm00001eb062510	Zm00001eb075580	Zm00001eb063190	Zm00001eb111250	Zm00001eb043770	Zm00001eb046750	Zm00001eb056910	Zm00001eb039430
Zm00001eb049140	Zm00001eb048680	Zm00001eb092180	Zm00001eb065380	Zm00001eb070770	Zm00001eb093630	Zm00001eb063720	Zm00001eb085270	Zm00001eb099910	Zm00001eb094990	Zm00001eb063730	Zm00001eb059650	Zm00001eb066230	Zm00001eb075840	Zm00001eb079860	Zm00001eb077890	Zm00001eb062550	Zm00001eb075700	Zm00001eb063350	Zm00001eb111350	Zm00001eb043900	Zm00001eb046980	Zm00001eb056950	Zm00001eb039560
Zm00001eb049640	Zm00001eb048950	Zm00001eb092670	Zm00001eb065850	Zm00001eb070790	Zm00001eb094240	Zm00001eb063770	Zm00001eb085310	Zm00001eb099930	Zm00001eb095060	Zm00001eb063800	Zm00001eb059790	Zm00001eb066290	Zm00001eb075850	Zm00001eb080350	Zm00001eb077910	Zm00001eb062600	Zm00001eb075740	Zm00001eb063470	Zm00001eb112180	Zm00001eb044060	Zm00001eb047270	Zm00001eb057060	Zm00001eb039610
Zm00001eb049750	Zm00001eb049040	Zm00001eb093130	Zm00001eb066190	Zm00001eb070860	Zm00001eb094340	Zm00001eb063810	Zm00001eb085460	Zm00001eb100010	Zm00001eb095100	Zm00001eb063940	Zm00001eb059840	Zm00001eb066380	Zm00001eb076310	Zm00001eb080500	Zm00001eb077930	Zm00001eb062680	Zm00001eb075800	Zm00001eb063500	Zm00001eb112690	Zm00001eb044140	Zm00001eb047520	Zm00001eb057170	Zm00001eb039630
Zm00001eb049780	Zm00001eb049060	Zm00001eb093140	Zm00001eb066230	Zm00001eb070890	Zm00001eb094460	Zm00001eb063870	Zm00001eb085590	Zm00001eb100140	Zm00001eb095110	Zm00001eb063970	Zm00001eb059930	Zm00001eb066420	Zm00001eb076410	Zm00001eb080560	Zm00001eb077960	Zm00001eb062770	Zm00001eb077100	Zm00001eb063510	Zm00001eb112830	Zm00001eb044190	Zm00001eb047980	Zm00001eb057230	Zm00001eb039810
Zm00001eb049910	Zm00001eb049100	Zm00001eb093150	Zm00001eb066380	Zm00001eb070910	Zm00001eb094560	Zm00001eb063890	Zm00001eb086270	Zm00001eb100200	Zm00001eb095270	Zm00001eb064020	Zm00001eb059970	Zm00001eb066480	Zm00001eb077100	Zm00001eb080570	Zm00001eb077990	Zm00001eb062880	Zm00001eb077560	Zm00001eb063720	Zm00001eb112900	Zm00001eb044200	Zm00001eb047990	Zm00001eb057350	Zm00001eb039840
Zm00001eb049940	Zm00001eb049120	Zm00001eb093550	Zm00001eb066420	Zm00001eb071020	Zm00001eb094730	Zm00001eb063910	Zm00001eb086410	Zm00001eb100820	Zm00001eb095690	Zm00001eb064040	Zm00001eb060020	Zm00001eb066520	Zm00001eb077130	Zm00001eb080680	Zm00001eb078390	Zm00001eb063250	Zm00001eb077630	Zm00001eb063810	Zm00001eb113090	Zm00001eb044260	Zm00001eb048000	Zm00001eb057390	Zm00001eb040040
Zm00001eb049960	Zm00001eb049140	Zm00001eb093580	Zm00001eb066490	Zm00001eb071070	Zm00001eb094740	Zm00001eb063970	Zm00001eb086540	Zm00001eb101150	Zm00001eb095830	Zm00001eb064080	Zm00001eb060170	Zm00001eb066560	Zm00001eb077140	Zm00001eb080710	Zm00001eb078440	Zm00001eb063310	Zm00001eb077760	Zm00001eb063870	Zm00001eb113310	Zm00001eb044350	Zm00001eb048090	Zm00001eb057430	Zm00001eb040100
Zm00001eb050070	Zm00001eb049310	Zm00001eb093630	Zm00001eb066540	Zm00001eb071170	Zm00001eb094860	Zm00001eb064000	Zm00001eb087080	Zm00001eb101320	Zm00001eb096390	Zm00001eb064270	Zm00001eb060200	Zm00001eb066600	Zm00001eb077250	Zm00001eb080830	Zm00001eb078530	Zm00001eb063350	Zm00001eb077790	Zm00001eb063890	Zm00001eb113380	Zm00001eb044390	Zm00001eb048390	Zm00001eb057470	Zm00001eb040140
Zm00001eb050140	Zm00001eb049660	Zm00001eb093750	Zm00001eb066560	Zm00001eb071360	Zm00001eb095060	Zm00001eb064040	Zm00001eb087570	Zm00001eb101420	Zm00001eb096940	Zm00001eb064350	Zm00001eb060350	Zm00001eb066850	Zm00001eb077890	Zm00001eb081030	Zm00001eb078730	Zm00001eb063500	Zm00001eb077890	Zm00001eb063900	Zm00001eb113870	Zm00001eb044830	Zm00001eb048510	Zm00001eb057860	Zm00001eb040190
Zm00001eb050410	Zm00001eb049770	Zm00001eb094200	Zm00001eb066570	Zm00001eb071440	Zm00001eb095700	Zm00001eb064270	Zm00001eb087750	Zm00001eb101710	Zm00001eb097100	Zm00001eb064420	Zm00001eb060500	Zm00001eb066880	Zm00001eb077910	Zm00001eb081310	Zm00001eb078890	Zm00001eb063660	Zm00001eb077910	Zm00001eb063910	Zm00001eb114020	Zm00001eb044840	Zm00001eb048560	Zm00001eb057870	Zm00001eb040230
Zm00001eb050460	Zm00001eb049910	Zm00001eb094300	Zm00001eb066850	Zm00001eb071500	Zm00001eb095830	Zm00001eb064350	Zm00001eb088630	Zm00001eb101920	Zm00001eb097160	Zm00001eb064440	Zm00001eb060560	Zm00001eb066960	Zm00001eb077990	Zm00001eb081430	Zm00001eb079230	Zm00001eb063680	Zm00001eb078040	Zm00001eb063940	Zm00001eb114270	Zm00001eb044860	Zm00001eb048680	Zm00001eb058150	Zm00001eb040280
Zm00001eb050530	Zm00001eb049920	Zm00001eb094310	Zm00001eb066920	Zm00001eb071580	Zm00001eb096940	Zm00001eb064420	Zm00001eb088780	Zm00001eb102260	Zm00001eb097710	Zm00001eb064590	Zm00001eb060580	Zm00001eb067190	Zm00001eb078120	Zm00001eb081450	Zm00001eb079290	Zm00001eb063730	Zm00001eb078070	Zm00001eb063970	Zm00001eb114370	Zm00001eb044910	Zm00001eb048710	Zm00001eb058360	Zm00001eb040310
Zm00001eb050660	Zm00001eb049930	Zm00001eb094670	Zm00001eb066970	Zm00001eb071650	Zm00001eb097100	Zm00001eb064440	Zm00001eb088920	Zm00001eb102290	Zm00001eb097950	Zm00001eb064730	Zm00001eb060590	Zm00001eb067230	Zm00001eb078360	Zm00001eb081590	Zm00001eb079300	Zm00001eb063800	Zm00001eb078100	Zm00001eb064080	Zm00001eb115010	Zm00001eb045010	Zm00001eb048810	Zm00001eb058550	Zm00001eb040450
Zm00001eb050670	Zm00001eb049940	Zm00001eb094710	Zm00001eb066980	Zm00001eb071960	Zm00001eb097550	Zm00001eb064530	Zm00001eb088960	Zm00001eb102370	Zm00001eb097990	Zm00001eb064740	Zm00001eb060670	Zm00001eb067350	Zm00001eb078390	Zm00001eb081750	Zm00001eb079530	Zm00001eb063810	Zm00001eb078120	Zm00001eb064090	Zm00001eb115090	Zm00001eb045280	Zm00001eb048860	Zm00001eb059070	Zm00001eb040460
Zm00001eb050710	Zm00001eb050010	Zm00001eb094730	Zm00001eb067080	Zm00001eb072040	Zm00001eb097710	Zm00001eb064540	Zm00001eb088970	Zm00001eb102490	Zm00001eb098080	Zm00001eb064830	Zm00001eb060930	Zm00001eb067380	Zm00001eb078440	Zm00001eb081760	Zm00001eb079860	Zm00001eb063870	Zm00001eb078130	Zm00001eb064270	Zm00001eb115110	Zm00001eb045300	Zm00001eb048870	Zm00001eb059140	Zm00001eb040560
Zm00001eb051080	Zm00001eb050070	Zm00001eb094860	Zm00001eb067230	Zm00001eb072230	Zm00001eb097990	Zm00001eb064550	Zm00001eb089070	Zm00001eb102920	Zm00001eb098220	Zm00001eb064930	Zm00001eb061060	Zm00001eb067450	Zm00001eb078570	Zm00001eb081980	Zm00001eb080110	Zm00001eb063910	Zm00001eb078140	Zm00001eb064390	Zm00001eb115220	Zm00001eb045370	Zm00001eb048920	Zm00001eb059370	Zm00001eb040610
Zm00001eb051090	Zm00001eb050140	Zm00001eb095060	Zm00001eb067250	Zm00001eb072380	Zm00001eb098080	Zm00001eb064590	Zm00001eb089480	Zm00001eb102970	Zm00001eb098680	Zm00001eb065000	Zm00001eb061070	Zm00001eb067590	Zm00001eb078640	Zm00001eb082560	Zm00001eb080350	Zm00001eb063940	Zm00001eb078570	Zm00001eb064420	Zm00001eb115270	Zm00001eb045390	Zm00001eb048940	Zm00001eb059630	Zm00001eb040650
Zm00001eb051120	Zm00001eb050280	Zm00001eb095100	Zm00001eb067290	Zm00001eb072600	Zm00001eb098220	Zm00001eb065100	Zm00001eb089570	Zm00001eb103010	Zm00001eb098700	Zm00001eb065120	Zm00001eb061180	Zm00001eb068300	Zm00001eb079230	Zm00001eb082630	Zm00001eb080420	Zm00001eb063970	Zm00001eb078590	Zm00001eb064480	Zm00001eb115740	Zm00001eb045420	Zm00001eb049040	Zm00001eb059930	Zm00001eb040730
Zm00001eb051160	Zm00001eb050710	Zm00001eb095270	Zm00001eb067590	Zm00001eb072650	Zm00001eb098330	Zm00001eb065160	Zm00001eb089800	Zm00001eb103050	Zm00001eb098730	Zm00001eb065630	Zm00001eb061210	Zm00001eb068310	Zm00001eb079290	Zm00001eb082730	Zm00001eb080550	Zm00001eb064040	Zm00001eb078620	Zm00001eb064530	Zm00001eb116230	Zm00001eb045450	Zm00001eb049060	Zm00001eb060020	Zm00001eb040760
Zm00001eb051200	Zm00001eb050850	Zm00001eb095640	Zm00001eb067660	Zm00001eb072750	Zm00001eb098370	Zm00001eb065310	Zm00001eb090190	Zm00001eb103090	Zm00001eb099070	Zm00001eb065730	Zm00001eb061260	Zm00001eb068340	Zm00001eb079300	Zm00001eb083300	Zm00001eb080560	Zm00001eb064090	Zm00001eb079000	Zm00001eb064590	Zm00001eb116610	Zm00001eb045520	Zm00001eb049310	Zm00001eb060130	Zm00001eb040790
Zm00001eb051370	Zm00001eb051120	Zm00001eb095790	Zm00001eb067900	Zm00001eb072780	Zm00001eb098490	Zm00001eb065450	Zm00001eb090960	Zm00001eb103680	Zm00001eb099290	Zm00001eb065950	Zm00001eb061280	Zm00001eb068380	Zm00001eb079380	Zm00001eb083310	Zm00001eb080680	Zm00001eb064100	Zm00001eb079330	Zm00001eb064680	Zm00001eb116670	Zm00001eb045570	Zm00001eb049650	Zm00001eb060200	Zm00001eb040970
Zm00001eb051380	Zm00001eb051160	Zm00001eb095830	Zm00001eb068120	Zm00001eb073120	Zm00001eb099010	Zm00001eb065790	Zm00001eb090980	Zm00001eb103980	Zm00001eb099320	Zm00001eb066110	Zm00001eb061300	Zm00001eb068410	Zm00001eb079410	Zm00001eb083460	Zm00001eb080700	Zm00001eb064120	Zm00001eb079360	Zm00001eb064730	Zm00001eb116780	Zm00001eb045630	Zm00001eb049770	Zm00001eb060350	Zm00001eb041000
Zm00001eb051510	Zm00001eb051200	Zm00001eb096030	Zm00001eb068300	Zm00001eb073280	Zm00001eb099460	Zm00001eb065920	Zm00001eb091200	Zm00001eb104880	Zm00001eb099360	Zm00001eb066190	Zm00001eb061370	Zm00001eb068640	Zm00001eb079420	Zm00001eb083530	Zm00001eb080770	Zm00001eb064270	Zm00001eb079380	Zm00001eb064950	Zm00001eb117240	Zm00001eb045670	Zm00001eb049810	Zm00001eb060580	Zm00001eb041090
Zm00001eb051780	Zm00001eb051370	Zm00001eb096360	Zm00001eb068340	Zm00001eb073300	Zm00001eb099540	Zm00001eb066000	Zm00001eb092070	Zm00001eb106230	Zm00001eb099410	Zm00001eb066230	Zm00001eb061400	Zm00001eb068770	Zm00001eb079610	Zm00001eb083760	Zm00001eb081120	Zm00001eb064350	Zm00001eb079390	Zm00001eb064990	Zm00001eb117660	Zm00001eb045690	Zm00001eb049820	Zm00001eb060670	Zm00001eb041100
Zm00001eb051900	Zm00001eb051490	Zm00001eb096390	Zm00001eb068370	Zm00001eb073310	Zm00001eb099640	Zm00001eb066060	Zm00001eb093140	Zm00001eb106250	Zm00001eb099460	Zm00001eb066490	Zm00001eb061410	Zm00001eb068910	Zm00001eb079640	Zm00001eb083810	Zm00001eb081550	Zm00001eb064420	Zm00001eb079420	Zm00001eb065100	Zm00001eb118300	Zm00001eb045780	Zm00001eb049920	Zm00001eb060730	Zm00001eb041130
Zm00001eb051950	Zm00001eb051500	Zm00001eb096620	Zm00001eb068390	Zm00001eb073330	Zm00001eb099670	Zm00001eb066380	Zm00001eb093440	Zm00001eb107190	Zm00001eb099520	Zm00001eb066620	Zm00001eb061460	Zm00001eb069070	Zm00001eb080230	Zm00001eb084250	Zm00001eb081590	Zm00001eb064440	Zm00001eb079430	Zm00001eb065120	Zm00001eb118350	Zm00001eb046120	Zm00001eb049940	Zm00001eb060830	Zm00001eb041170
Zm00001eb052110	Zm00001eb051620	Zm00001eb096940	Zm00001eb068400	Zm00001eb073510	Zm00001eb099980	Zm00001eb066420	Zm00001eb093510	Zm00001eb107420	Zm00001eb099540	Zm00001eb066640	Zm00001eb061470	Zm00001eb069310	Zm00001eb080350	Zm00001eb084850	Zm00001eb081750	Zm00001eb064590	Zm00001eb079490	Zm00001eb065360	Zm00001eb118820	Zm00001eb046170	Zm00001eb050010	Zm00001eb061060	Zm00001eb041240
Zm00001eb052460	Zm00001eb051780	Zm00001eb096950	Zm00001eb068410	Zm00001eb073830	Zm00001eb100060	Zm00001eb066460	Zm00001eb093540	Zm00001eb107470	Zm00001eb099620	Zm00001eb067130	Zm00001eb061520	Zm00001eb069390	Zm00001eb080420	Zm00001eb084980	Zm00001eb081760	Zm00001eb064620	Zm00001eb079500	Zm00001eb065410	Zm00001eb118850	Zm00001eb046580	Zm00001eb050080	Zm00001eb061070	Zm00001eb041270
Zm00001eb052530	Zm00001eb051980	Zm00001eb097100	Zm00001eb068530	Zm00001eb073880	Zm00001eb100130	Zm00001eb066480	Zm00001eb093550	Zm00001eb107490	Zm00001eb099930	Zm00001eb067180	Zm00001eb061540	Zm00001eb069500	Zm00001eb080470	Zm00001eb085100	Zm00001eb081930	Zm00001eb064740	Zm00001eb079540	Zm00001eb065630	Zm00001eb118920	Zm00001eb046590	Zm00001eb050130	Zm00001eb061140	Zm00001eb041340
Zm00001eb052550	Zm00001eb053220	Zm00001eb097160	Zm00001eb068670	Zm00001eb074080	Zm00001eb100250	Zm00001eb066490	Zm00001eb093580	Zm00001eb107630	Zm00001eb099970	Zm00001eb067210	Zm00001eb061560	Zm00001eb069700	Zm00001eb080480	Zm00001eb085270	Zm00001eb082640	Zm00001eb064750	Zm00001eb079590	Zm00001eb065730	Zm00001eb118930	Zm00001eb046750	Zm00001eb050280	Zm00001eb061150	Zm00001eb041360
Zm00001eb052590	Zm00001eb053340	Zm00001eb097480	Zm00001eb068730	Zm00001eb074330	Zm00001eb100350	Zm00001eb066560	Zm00001eb094300	Zm00001eb107660	Zm00001eb099980	Zm00001eb067230	Zm00001eb061630	Zm00001eb070190	Zm00001eb080500	Zm00001eb085330	Zm00001eb082790	Zm00001eb064950	Zm00001eb079640	Zm00001eb065850	Zm00001eb118970	Zm00001eb047200	Zm00001eb050410	Zm00001eb061180	Zm00001eb041410
Zm00001eb052600	Zm00001eb053470	Zm00001eb097550	Zm00001eb068770	Zm00001eb074380	Zm00001eb100360	Zm00001eb066620	Zm00001eb094310	Zm00001eb107810	Zm00001eb100090	Zm00001eb067450	Zm00001eb061890	Zm00001eb070250	Zm00001eb080510	Zm00001eb085630	Zm00001eb082830	Zm00001eb065120	Zm00001eb079730	Zm00001eb066480	Zm00001eb118980	Zm00001eb047270	Zm00001eb050510	Zm00001eb061280	Zm00001eb041430
Zm00001eb052870	Zm00001eb053500	Zm00001eb098560	Zm00001eb068780	Zm00001eb074400	Zm00001eb100620	Zm00001eb066910	Zm00001eb094560	Zm00001eb107890	Zm00001eb100110	Zm00001eb068170	Zm00001eb062020	Zm00001eb070310	Zm00001eb080550	Zm00001eb085770	Zm00001eb082840	Zm00001eb065360	Zm00001eb079760	Zm00001eb066490	Zm00001eb119050	Zm00001eb047280	Zm00001eb050530	Zm00001eb061370	Zm00001eb041470
Zm00001eb053190	Zm00001eb053520	Zm00001eb098650	Zm00001eb069190	Zm00001eb074760	Zm00001eb100690	Zm00001eb066950	Zm00001eb094700	Zm00001eb108030	Zm00001eb100180	Zm00001eb068340	Zm00001eb062170	Zm00001eb070410	Zm00001eb080680	Zm00001eb086270	Zm00001eb083180	Zm00001eb065380	Zm00001eb079790	Zm00001eb066630	Zm00001eb119280	Zm00001eb047310	Zm00001eb050650	Zm00001eb061460	Zm00001eb041600
Zm00001eb053240	Zm00001eb053570	Zm00001eb098990	Zm00001eb069260	Zm00001eb074910	Zm00001eb101130	Zm00001eb066980	Zm00001eb094710	Zm00001eb108360	Zm00001eb100360	Zm00001eb068380	Zm00001eb062340	Zm00001eb070450	Zm00001eb080700	Zm00001eb086540	Zm00001eb083200	Zm00001eb065420	Zm00001eb080470	Zm00001eb066870	Zm00001eb119430	Zm00001eb047510	Zm00001eb050710	Zm00001eb061470	Zm00001eb041630
Zm00001eb053650	Zm00001eb053580	Zm00001eb099030	Zm00001eb069400	Zm00001eb075030	Zm00001eb101410	Zm00001eb067230	Zm00001eb094750	Zm00001eb108530	Zm00001eb100450	Zm00001eb068400	Zm00001eb062420	Zm00001eb070520	Zm00001eb081030	Zm00001eb087060	Zm00001eb083610	Zm00001eb065730	Zm00001eb080540	Zm00001eb067410	Zm00001eb119910	Zm00001eb047520	Zm00001eb051070	Zm00001eb061810	Zm00001eb041700
Zm00001eb053680	Zm00001eb053860	Zm00001eb099120	Zm00001eb069410	Zm00001eb075120	Zm00001eb101420	Zm00001eb067380	Zm00001eb095060	Zm00001eb108550	Zm00001eb100820	Zm00001eb068410	Zm00001eb062600	Zm00001eb070700	Zm00001eb081350	Zm00001eb087570	Zm00001eb083750	Zm00001eb065890	Zm00001eb080570	Zm00001eb067590	Zm00001eb120470	Zm00001eb047550	Zm00001eb051200	Zm00001eb061860	Zm00001eb041760
Zm00001eb053730	Zm00001eb054040	Zm00001eb099460	Zm00001eb069440	Zm00001eb075490	Zm00001eb101630	Zm00001eb067450	Zm00001eb095550	Zm00001eb108640	Zm00001eb101150	Zm00001eb068660	Zm00001eb062770	Zm00001eb070740	Zm00001eb081570	Zm00001eb087750	Zm00001eb083870	Zm00001eb065900	Zm00001eb080680	Zm00001eb067660	Zm00001eb120630	Zm00001eb047580	Zm00001eb051480	Zm00001eb062420	Zm00001eb042000
Zm00001eb053770	Zm00001eb054060	Zm00001eb099520	Zm00001eb069450	Zm00001eb075540	Zm00001eb101640	Zm00001eb067590	Zm00001eb095830	Zm00001eb108660	Zm00001eb101680	Zm00001eb068770	Zm00001eb062790	Zm00001eb070770	Zm00001eb081720	Zm00001eb088070	Zm00001eb083980	Zm00001eb066150	Zm00001eb081030	Zm00001eb067690	Zm00001eb120810	Zm00001eb047770	Zm00001eb051510	Zm00001eb062530	Zm00001eb042040
Zm00001eb053870	Zm00001eb054100	Zm00001eb099540	Zm00001eb069640	Zm00001eb075550	Zm00001eb101800	Zm00001eb067660	Zm00001eb096950	Zm00001eb108780	Zm00001eb101770	Zm00001eb069180	Zm00001eb062910	Zm00001eb070790	Zm00001eb081750	Zm00001eb088280	Zm00001eb084080	Zm00001eb066290	Zm00001eb081060	Zm00001eb067720	Zm00001eb120890	Zm00001eb047980	Zm00001eb051750	Zm00001eb062680	Zm00001eb042100
Zm00001eb054050	Zm00001eb054120	Zm00001eb099790	Zm00001eb069670	Zm00001eb075700	Zm00001eb101920	Zm00001eb068100	Zm00001eb097100	Zm00001eb108910	Zm00001eb101800	Zm00001eb069260	Zm00001eb063110	Zm00001eb070820	Zm00001eb081780	Zm00001eb088630	Zm00001eb084180	Zm00001eb066360	Zm00001eb081090	Zm00001eb068300	Zm00001eb121000	Zm00001eb048390	Zm00001eb051840	Zm00001eb062770	Zm00001eb042190
Zm00001eb054060	Zm00001eb054130	Zm00001eb099930	Zm00001eb069860	Zm00001eb075740	Zm00001eb101930	Zm00001eb068280	Zm00001eb097160	Zm00001eb109140	Zm00001eb101860	Zm00001eb069310	Zm00001eb063130	Zm00001eb070890	Zm00001eb081980	Zm00001eb088640	Zm00001eb084250	Zm00001eb066380	Zm00001eb081120	Zm00001eb068340	Zm00001eb121290	Zm00001eb048440	Zm00001eb052250	Zm00001eb062930	Zm00001eb042200
Zm00001eb054100	Zm00001eb054140	Zm00001eb099980	Zm00001eb070170	Zm00001eb075780	Zm00001eb102000	Zm00001eb068300	Zm00001eb097480	Zm00001eb109190	Zm00001eb101920	Zm00001eb069350	Zm00001eb063350	Zm00001eb070900	Zm00001eb082100	Zm00001eb088920	Zm00001eb084560	Zm00001eb066400	Zm00001eb081190	Zm00001eb068380	Zm00001eb121580	Zm00001eb048510	Zm00001eb052270	Zm00001eb063350	Zm00001eb042220
Zm00001eb054120	Zm00001eb054250	Zm00001eb100140	Zm00001eb070250	Zm00001eb075800	Zm00001eb102260	Zm00001eb068340	Zm00001eb097550	Zm00001eb109390	Zm00001eb102030	Zm00001eb070700	Zm00001eb063420	Zm00001eb071040	Zm00001eb082290	Zm00001eb088960	Zm00001eb084740	Zm00001eb066420	Zm00001eb081200	Zm00001eb068390	Zm00001eb121770	Zm00001eb048560	Zm00001eb052290	Zm00001eb063390	Zm00001eb042240
Zm00001eb054280	Zm00001eb054420	Zm00001eb100160	Zm00001eb070340	Zm00001eb075840	Zm00001eb102540	Zm00001eb068380	Zm00001eb097780	Zm00001eb109570	Zm00001eb102260	Zm00001eb070770	Zm00001eb063450	Zm00001eb071110	Zm00001eb082480	Zm00001eb090230	Zm00001eb084850	Zm00001eb066460	Zm00001eb081270	Zm00001eb068400	Zm00001eb122120	Zm00001eb048680	Zm00001eb052440	Zm00001eb063660	Zm00001eb042270
Zm00001eb055110	Zm00001eb054730	Zm00001eb100310	Zm00001eb070460	Zm00001eb075850	Zm00001eb102620	Zm00001eb068410	Zm00001eb098250	Zm00001eb110000	Zm00001eb102370	Zm00001eb070790	Zm00001eb063500	Zm00001eb071430	Zm00001eb082560	Zm00001eb090260	Zm00001eb085100	Zm00001eb066480	Zm00001eb081320	Zm00001eb068410	Zm00001eb122290	Zm00001eb048700	Zm00001eb052520	Zm00001eb063810	Zm00001eb042760
Zm00001eb055170	Zm00001eb054940	Zm00001eb100750	Zm00001eb070770	Zm00001eb076950	Zm00001eb102910	Zm00001eb068580	Zm00001eb098330	Zm00001eb110300	Zm00001eb102580	Zm00001eb070860	Zm00001eb063750	Zm00001eb071550	Zm00001eb082720	Zm00001eb090330	Zm00001eb085290	Zm00001eb066490	Zm00001eb081420	Zm00001eb068640	Zm00001eb122360	Zm00001eb048810	Zm00001eb052550	Zm00001eb063890	Zm00001eb042800
Zm00001eb055230	Zm00001eb055110	Zm00001eb100820	Zm00001eb070790	Zm00001eb077060	Zm00001eb102920	Zm00001eb068600	Zm00001eb098520	Zm00001eb110720	Zm00001eb102660	Zm00001eb070900	Zm00001eb063770	Zm00001eb071770	Zm00001eb082730	Zm00001eb090960	Zm00001eb085360	Zm00001eb066530	Zm00001eb081430	Zm00001eb068660	Zm00001eb122740	Zm00001eb048920	Zm00001eb052630	Zm00001eb063910	Zm00001eb042860
Zm00001eb055280	Zm00001eb055280	Zm00001eb100840	Zm00001eb070890	Zm00001eb077130	Zm00001eb103050	Zm00001eb069020	Zm00001eb098650	Zm00001eb110730	Zm00001eb103050	Zm00001eb071020	Zm00001eb063810	Zm00001eb071820	Zm00001eb082790	Zm00001eb091530	Zm00001eb085400	Zm00001eb066600	Zm00001eb081590	Zm00001eb068910	Zm00001eb122990	Zm00001eb049200	Zm00001eb052690	Zm00001eb063970	Zm00001eb042900
Zm00001eb055490	Zm00001eb055310	Zm00001eb101050	Zm00001eb070900	Zm00001eb077250	Zm00001eb103200	Zm00001eb069100	Zm00001eb098900	Zm00001eb110800	Zm00001eb103190	Zm00001eb071920	Zm00001eb063890	Zm00001eb071830	Zm00001eb082820	Zm00001eb091740	Zm00001eb085500	Zm00001eb066790	Zm00001eb081610	Zm00001eb068960	Zm00001eb123140	Zm00001eb049310	Zm00001eb052860	Zm00001eb064040	Zm00001eb043090
Zm00001eb055820	Zm00001eb055430	Zm00001eb101150	Zm00001eb071050	Zm00001eb077340	Zm00001eb103410	Zm00001eb069260	Zm00001eb099010	Zm00001eb110820	Zm00001eb103220	Zm00001eb071970	Zm00001eb063910	Zm00001eb071910	Zm00001eb082840	Zm00001eb091850	Zm00001eb085540	Zm00001eb066830	Zm00001eb081700	Zm00001eb069070	Zm00001eb123330	Zm00001eb049320	Zm00001eb052950	Zm00001eb064270	Zm00001eb043310
Zm00001eb055870	Zm00001eb055460	Zm00001eb101270	Zm00001eb071080	Zm00001eb077560	Zm00001eb103680	Zm00001eb069350	Zm00001eb099120	Zm00001eb110930	Zm00001eb103240	Zm00001eb072380	Zm00001eb063940	Zm00001eb072190	Zm00001eb082890	Zm00001eb091920	Zm00001eb085590	Zm00001eb067230	Zm00001eb081720	Zm00001eb069180	Zm00001eb123340	Zm00001eb049660	Zm00001eb053470	Zm00001eb064480	Zm00001eb043340
Zm00001eb055880	Zm00001eb055470	Zm00001eb101450	Zm00001eb071090	Zm00001eb077840	Zm00001eb103730	Zm00001eb069640	Zm00001eb099170	Zm00001eb111160	Zm00001eb103320	Zm00001eb072650	Zm00001eb064010	Zm00001eb072370	Zm00001eb083400	Zm00001eb092180	Zm00001eb086220	Zm00001eb067350	Zm00001eb081750	Zm00001eb069290	Zm00001eb123370	Zm00001eb049770	Zm00001eb053490	Zm00001eb064530	Zm00001eb043400
Zm00001eb055910	Zm00001eb055540	Zm00001eb101500	Zm00001eb071110	Zm00001eb077890	Zm00001eb104210	Zm00001eb070190	Zm00001eb099290	Zm00001eb111350	Zm00001eb104060	Zm00001eb073280	Zm00001eb064020	Zm00001eb072510	Zm00001eb083530	Zm00001eb092750	Zm00001eb086270	Zm00001eb067380	Zm00001eb081930	Zm00001eb069390	Zm00001eb124380	Zm00001eb049910	Zm00001eb053520	Zm00001eb064590	Zm00001eb043420
Zm00001eb055980	Zm00001eb055730	Zm00001eb101630	Zm00001eb071240	Zm00001eb077910	Zm00001eb104250	Zm00001eb070250	Zm00001eb099460	Zm00001eb111630	Zm00001eb104400	Zm00001eb073300	Zm00001eb064040	Zm00001eb072570	Zm00001eb083610	Zm00001eb093090	Zm00001eb086410	Zm00001eb067590	Zm00001eb082050	Zm00001eb069570	Zm00001eb124410	Zm00001eb049920	Zm00001eb053580	Zm00001eb064730	Zm00001eb043590
Zm00001eb056010	Zm00001eb055770	Zm00001eb101640	Zm00001eb071440	Zm00001eb077990	Zm00001eb104260	Zm00001eb070410	Zm00001eb099520	Zm00001eb111650	Zm00001eb104590	Zm00001eb073310	Zm00001eb064080	Zm00001eb072580	Zm00001eb084080	Zm00001eb093440	Zm00001eb086540	Zm00001eb067660	Zm00001eb083450	Zm00001eb070050	Zm00001eb124550	Zm00001eb049930	Zm00001eb053610	Zm00001eb064740	Zm00001eb043600
Zm00001eb056030	Zm00001eb055820	Zm00001eb101770	Zm00001eb071500	Zm00001eb078120	Zm00001eb104540	Zm00001eb070420	Zm00001eb099590	Zm00001eb111670	Zm00001eb104640	Zm00001eb073330	Zm00001eb064270	Zm00001eb072650	Zm00001eb084680	Zm00001eb093550	Zm00001eb087750	Zm00001eb068100	Zm00001eb084110	Zm00001eb070190	Zm00001eb124670	Zm00001eb049940	Zm00001eb053650	Zm00001eb064840	Zm00001eb043630
Zm00001eb056060	Zm00001eb055830	Zm00001eb101800	Zm00001eb071580	Zm00001eb078290	Zm00001eb104550	Zm00001eb070520	Zm00001eb099640	Zm00001eb111830	Zm00001eb104790	Zm00001eb073350	Zm00001eb064350	Zm00001eb072780	Zm00001eb084740	Zm00001eb093580	Zm00001eb088350	Zm00001eb068170	Zm00001eb084120	Zm00001eb070220	Zm00001eb124680	Zm00001eb049950	Zm00001eb054040	Zm00001eb064930	Zm00001eb043650
Zm00001eb056210	Zm00001eb056010	Zm00001eb101860	Zm00001eb071960	Zm00001eb078360	Zm00001eb104610	Zm00001eb070750	Zm00001eb099670	Zm00001eb112510	Zm00001eb104810	Zm00001eb073390	Zm00001eb064420	Zm00001eb072790	Zm00001eb084910	Zm00001eb094250	Zm00001eb088410	Zm00001eb068280	Zm00001eb084250	Zm00001eb070250	Zm00001eb124800	Zm00001eb050010	Zm00001eb054110	Zm00001eb065000	Zm00001eb043680
Zm00001eb056330	Zm00001eb056030	Zm00001eb101920	Zm00001eb071970	Zm00001eb078370	Zm00001eb104740	Zm00001eb070790	Zm00001eb099910	Zm00001eb112690	Zm00001eb104970	Zm00001eb073410	Zm00001eb064440	Zm00001eb072820	Zm00001eb084990	Zm00001eb094300	Zm00001eb088630	Zm00001eb068300	Zm00001eb084290	Zm00001eb070310	Zm00001eb124820	Zm00001eb050060	Zm00001eb054140	Zm00001eb065300	Zm00001eb043800
Zm00001eb056390	Zm00001eb056790	Zm00001eb102260	Zm00001eb072040	Zm00001eb078390	Zm00001eb105230	Zm00001eb070860	Zm00001eb099930	Zm00001eb112750	Zm00001eb105090	Zm00001eb073480	Zm00001eb064480	Zm00001eb072840	Zm00001eb085270	Zm00001eb094520	Zm00001eb088780	Zm00001eb068340	Zm00001eb084350	Zm00001eb070510	Zm00001eb124930	Zm00001eb050140	Zm00001eb054230	Zm00001eb065630	Zm00001eb043900
Zm00001eb056540	Zm00001eb056860	Zm00001eb102830	Zm00001eb072380	Zm00001eb078530	Zm00001eb105390	Zm00001eb070900	Zm00001eb099970	Zm00001eb112950	Zm00001eb105230	Zm00001eb073640	Zm00001eb064590	Zm00001eb073280	Zm00001eb085330	Zm00001eb094550	Zm00001eb088840	Zm00001eb068380	Zm00001eb084360	Zm00001eb070520	Zm00001eb124940	Zm00001eb050280	Zm00001eb054280	Zm00001eb065710	Zm00001eb044140
Zm00001eb056890	Zm00001eb056950	Zm00001eb102920	Zm00001eb072570	Zm00001eb078780	Zm00001eb105590	Zm00001eb071040	Zm00001eb099980	Zm00001eb113090	Zm00001eb105390	Zm00001eb073760	Zm00001eb064620	Zm00001eb073300	Zm00001eb085500	Zm00001eb094730	Zm00001eb088930	Zm00001eb068400	Zm00001eb084410	Zm00001eb070700	Zm00001eb125230	Zm00001eb050310	Zm00001eb054430	Zm00001eb065900	Zm00001eb044190
Zm00001eb056910	Zm00001eb057100	Zm00001eb103010	Zm00001eb072600	Zm00001eb078800	Zm00001eb106010	Zm00001eb071070	Zm00001eb100820	Zm00001eb113210	Zm00001eb105730	Zm00001eb073880	Zm00001eb064650	Zm00001eb073310	Zm00001eb085590	Zm00001eb094740	Zm00001eb089250	Zm00001eb068410	Zm00001eb084430	Zm00001eb070770	Zm00001eb125360	Zm00001eb050410	Zm00001eb054470	Zm00001eb066150	Zm00001eb044200
Zm00001eb056930	Zm00001eb057160	Zm00001eb103050	Zm00001eb072650	Zm00001eb078880	Zm00001eb106080	Zm00001eb071110	Zm00001eb101150	Zm00001eb113330	Zm00001eb105750	Zm00001eb074030	Zm00001eb064830	Zm00001eb073330	Zm00001eb085610	Zm00001eb094750	Zm00001eb089450	Zm00001eb068730	Zm00001eb084450	Zm00001eb070790	Zm00001eb125850	Zm00001eb050530	Zm00001eb054670	Zm00001eb066370	Zm00001eb044210
Zm00001eb056950	Zm00001eb057230	Zm00001eb103380	Zm00001eb072680	Zm00001eb078890	Zm00001eb106440	Zm00001eb071140	Zm00001eb101420	Zm00001eb113360	Zm00001eb105790	Zm00001eb074100	Zm00001eb064880	Zm00001eb073340	Zm00001eb085630	Zm00001eb094890	Zm00001eb089480	Zm00001eb068770	Zm00001eb084510	Zm00001eb070890	Zm00001eb126140	Zm00001eb050600	Zm00001eb055230	Zm00001eb066420	Zm00001eb044240
Zm00001eb057040	Zm00001eb057250	Zm00001eb104250	Zm00001eb072810	Zm00001eb079220	Zm00001eb106510	Zm00001eb071210	Zm00001eb101680	Zm00001eb113880	Zm00001eb105850	Zm00001eb074270	Zm00001eb065300	Zm00001eb073390	Zm00001eb086270	Zm00001eb095030	Zm00001eb089800	Zm00001eb068780	Zm00001eb084520	Zm00001eb071040	Zm00001eb126330	Zm00001eb050610	Zm00001eb055280	Zm00001eb066480	Zm00001eb044350
Zm00001eb057170	Zm00001eb057350	Zm00001eb104430	Zm00001eb073030	Zm00001eb079290	Zm00001eb106660	Zm00001eb071240	Zm00001eb101800	Zm00001eb114150	Zm00001eb106080	Zm00001eb074650	Zm00001eb065550	Zm00001eb073430	Zm00001eb086370	Zm00001eb095270	Zm00001eb090190	Zm00001eb069020	Zm00001eb084530	Zm00001eb071120	Zm00001eb126930	Zm00001eb050890	Zm00001eb055430	Zm00001eb066490	Zm00001eb044400
Zm00001eb057200	Zm00001eb057430	Zm00001eb104590	Zm00001eb073040	Zm00001eb079310	Zm00001eb106840	Zm00001eb071490	Zm00001eb101860	Zm00001eb114260	Zm00001eb106320	Zm00001eb074820	Zm00001eb065630	Zm00001eb073480	Zm00001eb086540	Zm00001eb095550	Zm00001eb090230	Zm00001eb069310	Zm00001eb084540	Zm00001eb071210	Zm00001eb126970	Zm00001eb051040	Zm00001eb055490	Zm00001eb066510	Zm00001eb044410
Zm00001eb057230	Zm00001eb057640	Zm00001eb104780	Zm00001eb073300	Zm00001eb079330	Zm00001eb106950	Zm00001eb071500	Zm00001eb101920	Zm00001eb114430	Zm00001eb106590	Zm00001eb074880	Zm00001eb065860	Zm00001eb073530	Zm00001eb087080	Zm00001eb095700	Zm00001eb090260	Zm00001eb070050	Zm00001eb084550	Zm00001eb071240	Zm00001eb127210	Zm00001eb051050	Zm00001eb055550	Zm00001eb066520	Zm00001eb044540
Zm00001eb057300	Zm00001eb058150	Zm00001eb104820	Zm00001eb073310	Zm00001eb079380	Zm00001eb107080	Zm00001eb071540	Zm00001eb102200	Zm00001eb114960	Zm00001eb106660	Zm00001eb075000	Zm00001eb066140	Zm00001eb073880	Zm00001eb087570	Zm00001eb095790	Zm00001eb090330	Zm00001eb070150	Zm00001eb084680	Zm00001eb071360	Zm00001eb127930	Zm00001eb051070	Zm00001eb055770	Zm00001eb066580	Zm00001eb044550
Zm00001eb057500	Zm00001eb058260	Zm00001eb104970	Zm00001eb073330	Zm00001eb079410	Zm00001eb107090	Zm00001eb071580	Zm00001eb102260	Zm00001eb115110	Zm00001eb106720	Zm00001eb075030	Zm00001eb066150	Zm00001eb074080	Zm00001eb087750	Zm00001eb095830	Zm00001eb090880	Zm00001eb070180	Zm00001eb084740	Zm00001eb071430	Zm00001eb127940	Zm00001eb051130	Zm00001eb055910	Zm00001eb066600	Zm00001eb044590
Zm00001eb057750	Zm00001eb058360	Zm00001eb105590	Zm00001eb073350	Zm00001eb079420	Zm00001eb107190	Zm00001eb071770	Zm00001eb102290	Zm00001eb115220	Zm00001eb106910	Zm00001eb075060	Zm00001eb066190	Zm00001eb074280	Zm00001eb088730	Zm00001eb095890	Zm00001eb090960	Zm00001eb070190	Zm00001eb085270	Zm00001eb071500	Zm00001eb128040	Zm00001eb051160	Zm00001eb056020	Zm00001eb066840	Zm00001eb044620
Zm00001eb057860	Zm00001eb058950	Zm00001eb105660	Zm00001eb073670	Zm00001eb079430	Zm00001eb107290	Zm00001eb071940	Zm00001eb102370	Zm00001eb115340	Zm00001eb107190	Zm00001eb075070	Zm00001eb066290	Zm00001eb074460	Zm00001eb088920	Zm00001eb095920	Zm00001eb091100	Zm00001eb070220	Zm00001eb086270	Zm00001eb071570	Zm00001eb128250	Zm00001eb051200	Zm00001eb056210	Zm00001eb066850	Zm00001eb044650
Zm00001eb058110	Zm00001eb059140	Zm00001eb105740	Zm00001eb073790	Zm00001eb079530	Zm00001eb107320	Zm00001eb071970	Zm00001eb102910	Zm00001eb116230	Zm00001eb107660	Zm00001eb075100	Zm00001eb066360	Zm00001eb075400	Zm00001eb089090	Zm00001eb096130	Zm00001eb091250	Zm00001eb070230	Zm00001eb086370	Zm00001eb071760	Zm00001eb128590	Zm00001eb051370	Zm00001eb056390	Zm00001eb066910	Zm00001eb044710
Zm00001eb058130	Zm00001eb059230	Zm00001eb106140	Zm00001eb073880	Zm00001eb079610	Zm00001eb107660	Zm00001eb072040	Zm00001eb103010	Zm00001eb116250	Zm00001eb107940	Zm00001eb075110	Zm00001eb066380	Zm00001eb075480	Zm00001eb089390	Zm00001eb096940	Zm00001eb091530	Zm00001eb070250	Zm00001eb086410	Zm00001eb071770	Zm00001eb128880	Zm00001eb051840	Zm00001eb056430	Zm00001eb067380	Zm00001eb044780
Zm00001eb058260	Zm00001eb059270	Zm00001eb106250	Zm00001eb073910	Zm00001eb079860	Zm00001eb107730	Zm00001eb072050	Zm00001eb103050	Zm00001eb116470	Zm00001eb108360	Zm00001eb075200	Zm00001eb066420	Zm00001eb075570	Zm00001eb090200	Zm00001eb096950	Zm00001eb092720	Zm00001eb070600	Zm00001eb087570	Zm00001eb071820	Zm00001eb128920	Zm00001eb051860	Zm00001eb056860	Zm00001eb067450	Zm00001eb044840
Zm00001eb058630	Zm00001eb059310	Zm00001eb106510	Zm00001eb074240	Zm00001eb080080	Zm00001eb108070	Zm00001eb072060	Zm00001eb103220	Zm00001eb116610	Zm00001eb108390	Zm00001eb075480	Zm00001eb066480	Zm00001eb075740	Zm00001eb090230	Zm00001eb097040	Zm00001eb092750	Zm00001eb070700	Zm00001eb087750	Zm00001eb071970	Zm00001eb129550	Zm00001eb051900	Zm00001eb056950	Zm00001eb067590	Zm00001eb044860
Zm00001eb058670	Zm00001eb059360	Zm00001eb106650	Zm00001eb074270	Zm00001eb080110	Zm00001eb108230	Zm00001eb072480	Zm00001eb103260	Zm00001eb116740	Zm00001eb108530	Zm00001eb075580	Zm00001eb066490	Zm00001eb075800	Zm00001eb090330	Zm00001eb097050	Zm00001eb093210	Zm00001eb070750	Zm00001eb088470	Zm00001eb072040	Zm00001eb129580	Zm00001eb052110	Zm00001eb057110	Zm00001eb067620	Zm00001eb044870
Zm00001eb058750	Zm00001eb059460	Zm00001eb106950	Zm00001eb074280	Zm00001eb080420	Zm00001eb108360	Zm00001eb072780	Zm00001eb103680	Zm00001eb117090	Zm00001eb108550	Zm00001eb075840	Zm00001eb066600	Zm00001eb075840	Zm00001eb090880	Zm00001eb097100	Zm00001eb093430	Zm00001eb070770	Zm00001eb088500	Zm00001eb072060	Zm00001eb130280	Zm00001eb052470	Zm00001eb057190	Zm00001eb067660	Zm00001eb044960
Zm00001eb058800	Zm00001eb059790	Zm00001eb107760	Zm00001eb074640	Zm00001eb080500	Zm00001eb108530	Zm00001eb072820	Zm00001eb103880	Zm00001eb117240	Zm00001eb108640	Zm00001eb075850	Zm00001eb066620	Zm00001eb076140	Zm00001eb090960	Zm00001eb097160	Zm00001eb093440	Zm00001eb070790	Zm00001eb088630	Zm00001eb072100	Zm00001eb131440	Zm00001eb052550	Zm00001eb057200	Zm00001eb067710	Zm00001eb045010
Zm00001eb058860	Zm00001eb059850	Zm00001eb107940	Zm00001eb074760	Zm00001eb080770	Zm00001eb108550	Zm00001eb073280	Zm00001eb103980	Zm00001eb117540	Zm00001eb108660	Zm00001eb075990	Zm00001eb066630	Zm00001eb076740	Zm00001eb091230	Zm00001eb097200	Zm00001eb093580	Zm00001eb070860	Zm00001eb088930	Zm00001eb072370	Zm00001eb131690	Zm00001eb052600	Zm00001eb057230	Zm00001eb068050	Zm00001eb045350
Zm00001eb058940	Zm00001eb059930	Zm00001eb108230	Zm00001eb074850	Zm00001eb081100	Zm00001eb108660	Zm00001eb073300	Zm00001eb104250	Zm00001eb117660	Zm00001eb108760	Zm00001eb077100	Zm00001eb066830	Zm00001eb076940	Zm00001eb091360	Zm00001eb097230	Zm00001eb094200	Zm00001eb070890	Zm00001eb089230	Zm00001eb072520	Zm00001eb132450	Zm00001eb052630	Zm00001eb057260	Zm00001eb068100	Zm00001eb045370
Zm00001eb058980	Zm00001eb059950	Zm00001eb108320	Zm00001eb075480	Zm00001eb081210	Zm00001eb108920	Zm00001eb073310	Zm00001eb104570	Zm00001eb117700	Zm00001eb108890	Zm00001eb077120	Zm00001eb066960	Zm00001eb077100	Zm00001eb092240	Zm00001eb097550	Zm00001eb094550	Zm00001eb070900	Zm00001eb089250	Zm00001eb072600	Zm00001eb134240	Zm00001eb052800	Zm00001eb057350	Zm00001eb068110	Zm00001eb045490
Zm00001eb059310	Zm00001eb060170	Zm00001eb108390	Zm00001eb075550	Zm00001eb081270	Zm00001eb109390	Zm00001eb073330	Zm00001eb104810	Zm00001eb118020	Zm00001eb108920	Zm00001eb077130	Zm00001eb066980	Zm00001eb077130	Zm00001eb092750	Zm00001eb097670	Zm00001eb095000	Zm00001eb070910	Zm00001eb089490	Zm00001eb072650	Zm00001eb135050	Zm00001eb053090	Zm00001eb057430	Zm00001eb068140	Zm00001eb045540
Zm00001eb059650	Zm00001eb060410	Zm00001eb108530	Zm00001eb075560	Zm00001eb081290	Zm00001eb109450	Zm00001eb073340	Zm00001eb104820	Zm00001eb118070	Zm00001eb109450	Zm00001eb077220	Zm00001eb067130	Zm00001eb077250	Zm00001eb092900	Zm00001eb098560	Zm00001eb095010	Zm00001eb071020	Zm00001eb089580	Zm00001eb072710	Zm00001eb135550	Zm00001eb053320	Zm00001eb057750	Zm00001eb068280	Zm00001eb045570
Zm00001eb059780	Zm00001eb060580	Zm00001eb108550	Zm00001eb075570	Zm00001eb081310	Zm00001eb109480	Zm00001eb073350	Zm00001eb104970	Zm00001eb118250	Zm00001eb109500	Zm00001eb077700	Zm00001eb067350	Zm00001eb077270	Zm00001eb093130	Zm00001eb098900	Zm00001eb095030	Zm00001eb071050	Zm00001eb090140	Zm00001eb072820	Zm00001eb135720	Zm00001eb053520	Zm00001eb057780	Zm00001eb068300	Zm00001eb045630
Zm00001eb059950	Zm00001eb060590	Zm00001eb108720	Zm00001eb075840	Zm00001eb081420	Zm00001eb109690	Zm00001eb073390	Zm00001eb105060	Zm00001eb118270	Zm00001eb109660	Zm00001eb077760	Zm00001eb067380	Zm00001eb077350	Zm00001eb093140	Zm00001eb099170	Zm00001eb095060	Zm00001eb071110	Zm00001eb090260	Zm00001eb072890	Zm00001eb135850	Zm00001eb053570	Zm00001eb057860	Zm00001eb068310	Zm00001eb045640
Zm00001eb060250	Zm00001eb060610	Zm00001eb108760	Zm00001eb076140	Zm00001eb081430	Zm00001eb109800	Zm00001eb073410	Zm00001eb105590	Zm00001eb118300	Zm00001eb109670	Zm00001eb077790	Zm00001eb067450	Zm00001eb077410	Zm00001eb093440	Zm00001eb099290	Zm00001eb095270	Zm00001eb071170	Zm00001eb090920	Zm00001eb073040	Zm00001eb135930	Zm00001eb054040	Zm00001eb058100	Zm00001eb068340	Zm00001eb045670
Zm00001eb060260	Zm00001eb060630	Zm00001eb109370	Zm00001eb076150	Zm00001eb081450	Zm00001eb110000	Zm00001eb073480	Zm00001eb105660	Zm00001eb118350	Zm00001eb109770	Zm00001eb077910	Zm00001eb067590	Zm00001eb077560	Zm00001eb093550	Zm00001eb099460	Zm00001eb095550	Zm00001eb071240	Zm00001eb090960	Zm00001eb073180	Zm00001eb135940	Zm00001eb054120	Zm00001eb058110	Zm00001eb068380	Zm00001eb045690
Zm00001eb060350	Zm00001eb060640	Zm00001eb109490	Zm00001eb076950	Zm00001eb081750	Zm00001eb110070	Zm00001eb073640	Zm00001eb105770	Zm00001eb118820	Zm00001eb109800	Zm00001eb077930	Zm00001eb067660	Zm00001eb077630	Zm00001eb094200	Zm00001eb099540	Zm00001eb095790	Zm00001eb071290	Zm00001eb091010	Zm00001eb073200	Zm00001eb135970	Zm00001eb054250	Zm00001eb058120	Zm00001eb068410	Zm00001eb045730
Zm00001eb060500	Zm00001eb060680	Zm00001eb109500	Zm00001eb077010	Zm00001eb081760	Zm00001eb110140	Zm00001eb073790	Zm00001eb105910	Zm00001eb118930	Zm00001eb109870	Zm00001eb077990	Zm00001eb067810	Zm00001eb077760	Zm00001eb094940	Zm00001eb099720	Zm00001eb095840	Zm00001eb071360	Zm00001eb091230	Zm00001eb073250	Zm00001eb137120	Zm00001eb054260	Zm00001eb058150	Zm00001eb068910	Zm00001eb045750
Zm00001eb060520	Zm00001eb060700	Zm00001eb109710	Zm00001eb077100	Zm00001eb081780	Zm00001eb110340	Zm00001eb073830	Zm00001eb106080	Zm00001eb119020	Zm00001eb110000	Zm00001eb078000	Zm00001eb068290	Zm00001eb077890	Zm00001eb095030	Zm00001eb099910	Zm00001eb095920	Zm00001eb071430	Zm00001eb091250	Zm00001eb073280	Zm00001eb137530	Zm00001eb054980	Zm00001eb058260	Zm00001eb069090	Zm00001eb045760
Zm00001eb060580	Zm00001eb061060	Zm00001eb109790	Zm00001eb077160	Zm00001eb082480	Zm00001eb110630	Zm00001eb074030	Zm00001eb106090	Zm00001eb119050	Zm00001eb110030	Zm00001eb078100	Zm00001eb068300	Zm00001eb077930	Zm00001eb095060	Zm00001eb100020	Zm00001eb096360	Zm00001eb071490	Zm00001eb091920	Zm00001eb073300	Zm00001eb137540	Zm00001eb055010	Zm00001eb058320	Zm00001eb069100	Zm00001eb045780
[truncated: 4,163 more rows]

## Sheet: Table_S7c
Overview of ASE genes under drought stressed condition.
A188	A619	B97	CML103	CML247	CML277	CML322	CML333	CML69	HP301	IL14H	Ki11	Ki3	Ky21	M162W	Mo17	Mo18W	Ms71	NC358	Oh43	Oh7b	P39	Tx303	W22
[truncated: 5,425 more rows]

## Sheet: Table_S8
Heritability estimate descriptive statistics across VCAP components. Descriptive statistics of all heritability estimates of the 100 permutations of VCAP for each trait. Mean, median, and standard deviation of estimated heritability for the bQTL, background, and rest components as well as the total heritability are included.
[truncated: 144 more rows]

[truncated: 7 more sheets: Table_S9, Table_S10, Table_S11, Table_S12, Table_S13a, Table_S13b, Table_S14]
