# Supplementary material for: Genetic variation at transcription factor binding sites largely explains phenotypic heritability in maize
Source: Nat Genet. 2025 Aug 11;57(9):2313–22. doi: 10.1038/s41588-025-02246-7 (PMC12425805; doi:10.1038/s41588-025-02246-7)
Supplement: Supplementary file 6 — Statistical source data. [file 41588_2025_2246_MOESM6_ESM.xlsx]

## Sheet: Source_data_Fig_1b
List of SNP positions that carry MOA reads in both inbred B73/Mo17 and F1 hybrid B73/Mo17 plants.
Chr	Pos	Mo17Pos	IB	IN	HB	HN	p.value	Binding frequency Inbred	Binding frequency Hybrid	Sigificance
B73-chr1	128294	Mo17-chr1:248154	12	48	7	23	0.786366	0.2	0.233333	nosig
B73-chr1	256865	Mo17-chr1:384609	27	24	15	16	0.820287	0.529412	0.483871	nosig
B73-chr1	256894	Mo17-chr1:384638	36	39	19	16	0.682568	0.48	0.542857	nosig
B73-chr1	257086	Mo17-chr1:384830	48	41	28	36	0.252306	0.539326	0.4375	nosig
B73-chr1	257245	Mo17-chr1:384989	35	17	16	17	0.112523	0.673077	0.484848	nosig
B73-chr1	442966	Mo17-chr1:747247	4	37	2	18	1	0.097561	0.1	nosig
B73-chr1	442975	Mo17-chr1:747256	3	37	2	18	1	0.075	0.1	nosig
B73-chr1	442978	Mo17-chr1:747259	2	35	2	18	0.606592	0.0540541	0.1	nosig
B73-chr1	442982	Mo17-chr1:747263	9	31	2	17	0.475535	0.225	0.105263	nosig
B73-chr1	460792	Mo17-chr1:764937	20	31	6	24	0.0885831	0.392157	0.2	nosig
B73-chr1	461999	Mo17-chr1:766135	31	26	14	19	0.381781	0.54386	0.424242	nosig
B73-chr1	462005	Mo17-chr1:766141	25	26	14	19	0.655635	0.490196	0.424242	nosig
B73-chr1	462006	Mo17-chr1:766142	25	26	14	19	0.655635	0.490196	0.424242	nosig
B73-chr1	988655	Mo17-chr1:1366159	13	33	3	16	0.357231	0.282609	0.157895	nosig
B73-chr1	1002935	Mo17-chr1:1380456	54	44	22	20	0.853629	0.55102	0.52381	nosig
B73-chr1	1002936	Mo17-chr1:1380457	54	45	22	20	0.85478	0.545455	0.52381	nosig
B73-chr1	1002940	Mo17-chr1:1380461	53	41	22	13	0.552131	0.56383	0.628571	nosig
B73-chr1	1002942	Mo17-chr1:1380463	52	39	22	13	0.686768	0.571429	0.628571	nosig
B73-chr1	1005580	Mo17-chr1:1383111	27	29	19	5	0.0134723	0.482143	0.791667	sig
B73-chr1	1012352	Mo17-chr1:1386406	34	22	18	8	0.622794	0.607143	0.692308	nosig
B73-chr1	1014485	Mo17-chr1:1388533	33	26	9	19	0.0426213	0.559322	0.321429	sig
B73-chr1	1014619	Mo17-chr1:1388669	29	26	16	21	0.402021	0.527273	0.432432	nosig
B73-chr1	1022333	Mo17-chr1:1393545	41	20	18	16	0.191034	0.672131	0.529412	nosig
B73-chr1	1022337	Mo17-chr1:1393549	49	24	19	17	0.206849	0.671233	0.527778	nosig
B73-chr1	1022397	Mo17-chr1:1393617	53	33	24	16	1	0.616279	0.6	nosig
B73-chr1	1023413	Mo17-chr1:1399849	33	22	16	6	0.432049	0.6	0.727273	nosig
B73-chr1	1027330	Mo17-chr1:1403773	12	34	11	18	0.312085	0.26087	0.37931	nosig
B73-chr1	1027331	Mo17-chr1:1403774	12	33	11	18	0.318357	0.266667	0.37931	nosig
B73-chr1	1057127	Mo17-chr1:1433720	49	35	33	24	1	0.583333	0.578947	nosig
B73-chr1	1057275	Mo17-chr1:1433867	40	22	21	21	0.159496	0.645161	0.5	nosig
B73-chr1	1602436	Mo17-chr1:1989377	46	7	21	7	0.222062	0.867925	0.75	nosig
B73-chr1	1603286	Mo17-chr1:1990244	26	23	21	16	0.827872	0.530612	0.567568	nosig
B73-chr1	1707737	Mo17-chr1:2105241	29	25	16	16	0.824571	0.537037	0.5	nosig
B73-chr1	1707833	Mo17-chr1:2105338	27	35	13	20	0.827753	0.435484	0.393939	nosig
B73-chr1	1708358	Mo17-chr1:2105860	46	41	18	28	0.14765	0.528736	0.391304	nosig
B73-chr1	1802050	Mo17-chr1:2191609	79	43	29	23	0.306841	0.647541	0.557692	nosig
B73-chr1	1833108	Mo17-chr1:2352463	20	31	19	15	0.182591	0.392157	0.558824	nosig
B73-chr1	1834373	Mo17-chr1:2353820	50	18	18	13	0.161535	0.735294	0.580645	nosig
B73-chr1	1834404	Mo17-chr1:2353851	34	30	14	21	0.292998	0.53125	0.4	nosig
B73-chr1	1834420	Mo17-chr1:2353867	45	31	22	18	0.69592	0.592105	0.55	nosig
B73-chr1	1834528	Mo17-chr1:2353975	53	53	24	40	0.152154	0.5	0.375	nosig
B73-chr1	1835978	Mo17-chr1:2360232	28	28	14	16	0.823403	0.5	0.466667	nosig
B73-chr1	1835982	Mo17-chr1:2360236	28	30	14	16	1	0.482759	0.466667	nosig
B73-chr1	1928563	Mo17-chr1:2435891	19	27	2	16	0.0359989	0.413043	0.111111	sig
B73-chr1	1928566	Mo17-chr1:2435894	40	30	11	20	0.0539224	0.571429	0.354839	nosig
B73-chr1	1928987	Mo17-chr1:2436318	24	35	9	16	0.808432	0.40678	0.36	nosig
B73-chr1	1928995	Mo17-chr1:2436326	23	41	12	18	0.81955	0.359375	0.4	nosig
B73-chr1	1929038	Mo17-chr1:2436368	14	30	8	19	1	0.318182	0.296296	nosig
B73-chr1	1930107	Mo17-chr1:2437465	26	18	16	13	0.811038	0.590909	0.551724	nosig
B73-chr1	1930111	Mo17-chr1:2437469	26	20	15	16	0.496232	0.565217	0.483871	nosig
B73-chr1	1931129	Mo17-chr1:2438541	28	19	20	16	0.823279	0.595745	0.555556	nosig
B73-chr1	1932710	Mo17-chr1:2441930	32	27	16	11	0.815501	0.542373	0.592593	nosig
B73-chr1	1934861	Mo17-chr1:2444070	38	42	31	21	0.212765	0.475	0.596154	nosig
B73-chr1	2014336	Mo17-chr1:2511681	17	30	21	19	0.136477	0.361702	0.525	nosig
B73-chr1	2014381	Mo17-chr1:2511708	27	41	18	23	0.692129	0.397059	0.439024	nosig
B73-chr1	2014384	Mo17-chr1:2511711	30	41	18	21	0.840913	0.422535	0.461538	nosig
B73-chr1	2017050	Mo17-chr1:2513822	29	37	31	13	0.00685361	0.439394	0.704545	sig
B73-chr1	2017081	Mo17-chr1:2513853	33	33	21	8	0.0467568	0.5	0.724138	sig
B73-chr1	2017385	Mo17-chr1:2514133	24	31	14	17	1	0.436364	0.451613	nosig
B73-chr1	2018843	Mo17-chr1:2515608	31	17	9	17	0.0162843	0.645833	0.346154	sig
B73-chr1	2024810	Mo17-chr1:2521534	24	33	21	16	0.206385	0.421053	0.567568	nosig
B73-chr1	2024950	Mo17-chr1:2521669	48	40	43	22	0.18313	0.545455	0.661538	nosig
B73-chr1	2024951	Mo17-chr1:2521670	48	43	43	22	0.102397	0.527473	0.661538	nosig
B73-chr1	2024965	Mo17-chr1:2521684	91	91	67	46	0.14948	0.5	0.59292	nosig
B73-chr1	2024987	Mo17-chr1:2521706	118	96	63	54	0.908093	0.551402	0.538462	nosig
B73-chr1	2025029	Mo17-chr1:2521748	67	46	23	39	0.00699558	0.59292	0.370968	sig
B73-chr1	2025048	Mo17-chr1:2521767	24	33	26	25	0.440034	0.421053	0.509804	nosig
B73-chr1	2025055	Mo17-chr1:2521774	24	39	26	26	0.257147	0.380952	0.5	nosig
B73-chr1	2025061	Mo17-chr1:2521780	21	39	24	26	0.179166	0.35	0.48	nosig
B73-chr1	2025075	Mo17-chr1:2521794	24	37	23	26	0.444476	0.393443	0.469388	nosig
B73-chr1	2095110	Mo17-chr1:2581482	50	35	16	21	0.119791	0.588235	0.432432	nosig
B73-chr1	2095144	Mo17-chr1:2581516	33	34	15	16	1	0.492537	0.483871	nosig
B73-chr1	2095187	Mo17-chr1:2581558	78	80	37	34	0.775409	0.493671	0.521127	nosig
B73-chr1	2095239	Mo17-chr1:2581610	38	44	21	26	1	0.463415	0.446809	nosig
B73-chr1	2095281	Mo17-chr1:2581652	60	64	33	36	1	0.483871	0.478261	nosig
B73-chr1	2095288	Mo17-chr1:2581659	63	59	33	36	0.652992	0.516393	0.478261	nosig
B73-chr1	2104374	Mo17-chr1:2590696	26	23	29	16	0.299448	0.530612	0.644444	nosig
B73-chr1	2104385	Mo17-chr1:2590707	25	27	27	16	0.213974	0.480769	0.627907	nosig
B73-chr1	2145034	Mo17-chr1:2649325	41	14	18	16	0.0414786	0.745455	0.529412	sig
B73-chr1	2145051	Mo17-chr1:2649342	41	8	20	9	0.160168	0.836735	0.689655	nosig
B73-chr1	2145065	Mo17-chr1:2649356	27	10	17	10	0.424894	0.72973	0.62963	nosig
B73-chr1	2277214	Mo17-chr1:2781122	16	28	8	24	0.327823	0.363636	0.25	nosig
B73-chr1	2280275	Mo17-chr1:2784195	83	54	40	35	0.312865	0.605839	0.533333	nosig
B73-chr1	2287593	Mo17-chr1:2784290	12	101	5	64	0.601556	0.106195	0.0724638	nosig
B73-chr1	2287594	Mo17-chr1:2784291	12	103	5	63	0.602976	0.104348	0.0735294	nosig
B73-chr1	2287595	Mo17-chr1:2784292	12	107	5	63	0.606573	0.10084	0.0735294	nosig
B73-chr1	2287596	Mo17-chr1:2784293	12	107	5	63	0.606573	0.10084	0.0735294	nosig
B73-chr1	2288061	Mo17-chr1:2784758	14	32	3	16	0.352823	0.304348	0.157895	nosig
B73-chr1	2288066	Mo17-chr1:2784763	14	32	3	16	0.352823	0.304348	0.157895	nosig
B73-chr1	2288077	Mo17-chr1:2784774	15	32	3	17	0.229916	0.319149	0.15	nosig
B73-chr1	2288095	Mo17-chr1:2784792	16	29	3	16	0.142849	0.355556	0.157895	nosig
B73-chr1	2288770	Mo17-chr1:2785458	30	26	19	6	0.0844285	0.535714	0.76	nosig
B73-chr1	2288777	Mo17-chr1:2785465	31	18	16	6	0.588875	0.632653	0.727273	nosig
B73-chr1	2288915	Mo17-chr1:2785603	46	55	15	32	0.151395	0.455446	0.319149	nosig
B73-chr1	2288923	Mo17-chr1:2785611	45	77	16	38	0.393621	0.368852	0.296296	nosig
B73-chr1	2288944	Mo17-chr1:2785632	44	70	14	36	0.217457	0.385965	0.28	nosig
B73-chr1	2414862	Mo17-chr1:2888416	34	25	16	15	0.657847	0.576271	0.516129	nosig
B73-chr1	2415268	Mo17-chr1:2888822	30	12	21	19	0.110666	0.714286	0.525	nosig
B73-chr1	2415277	Mo17-chr1:2888831	29	12	20	18	0.110599	0.707317	0.526316	nosig
B73-chr1	2415382	Mo17-chr1:2888878	42	26	24	11	0.52421	0.617647	0.685714	nosig
B73-chr1	2415384	Mo17-chr1:2888880	42	29	24	11	0.398783	0.591549	0.685714	nosig
B73-chr1	2415596	Mo17-chr1:2889101	41	21	18	6	0.605086	0.66129	0.75	nosig
B73-chr1	2415622	Mo17-chr1:2889130	27	24	17	8	0.229256	0.529412	0.68	nosig
B73-chr1	2415661	Mo17-chr1:2889148	83	40	37	22	0.616473	0.674797	0.627119	nosig
B73-chr1	2415663	Mo17-chr1:2889150	85	41	40	23	0.626455	0.674603	0.634921	nosig
B73-chr1	2415668	Mo17-chr1:2889155	110	45	50	24	0.645142	0.709677	0.675676	nosig
B73-chr1	2415674	Mo17-chr1:2889159	122	52	52	27	0.558539	0.701149	0.658228	nosig
B73-chr1	2415701	Mo17-chr1:2889186	106	58	57	26	0.571303	0.646341	0.686747	nosig
B73-chr1	2415709	Mo17-chr1:2889194	109	55	67	26	0.402923	0.664634	0.72043	nosig
B73-chr1	2415740	Mo17-chr1:2889218	66	37	62	16	0.031677	0.640777	0.794872	sig
B73-chr1	2415762	Mo17-chr1:2889240	61	31	43	21	1	0.663043	0.671875	nosig
B73-chr1	2415843	Mo17-chr1:2889313	32	20	27	7	0.0993111	0.615385	0.794118	nosig
B73-chr1	2415844	Mo17-chr1:2889314	32	16	26	7	0.317379	0.666667	0.787879	nosig
B73-chr1	2420454	Mo17-chr1:2894149	52	34	29	11	0.23269	0.604651	0.725	nosig
B73-chr1	2420471	Mo17-chr1:2894166	49	50	29	18	0.214088	0.494949	0.617021	nosig
B73-chr1	2420485	Mo17-chr1:2894180	35	43	19	14	0.299048	0.448718	0.575758	nosig
B73-chr1	2514292	Mo17-chr1:3024668	17	41	14	24	0.505947	0.293103	0.368421	nosig
B73-chr1	2514327	Mo17-chr1:3024703	40	28	19	19	0.419401	0.588235	0.5	nosig
B73-chr1	2514340	Mo17-chr1:3024716	49	34	23	26	0.207296	0.590361	0.469388	nosig
B73-chr1	2514341	Mo17-chr1:3024717	49	36	23	26	0.281295	0.576471	0.469388	nosig
B73-chr1	2514484	Mo17-chr1:3024869	64	47	27	29	0.255011	0.576577	0.482143	nosig
B73-chr1	2514598	Mo17-chr1:3024977	59	30	31	27	0.1239	0.662921	0.534483	nosig
B73-chr1	2521176	Mo17-chr1:3031552	22	29	26	17	0.103115	0.431373	0.604651	nosig
B73-chr1	2521272	Mo17-chr1:3031649	32	27	10	18	0.115906	0.542373	0.357143	nosig
B73-chr1	2521276	Mo17-chr1:3031653	32	27	12	18	0.263441	0.542373	0.4	nosig
B73-chr1	2624365	Mo17-chr1:3156550	10	26	6	16	1	0.277778	0.272727	nosig
B73-chr1	2737522	Mo17-chr1:3270228	37	25	14	16	0.269266	0.596774	0.466667	nosig
B73-chr1	2775866	Mo17-chr1:3308121	28	21	18	15	0.824767	0.571429	0.545455	nosig
B73-chr1	2787370	Mo17-chr1:3308636	37	35	21	15	0.543485	0.513889	0.583333	nosig
B73-chr1	2787435	Mo17-chr1:3308701	68	52	25	38	0.0308356	0.566667	0.396825	sig
B73-chr1	2787482	Mo17-chr1:3308748	35	21	17	19	0.196653	0.625	0.472222	nosig
B73-chr1	2800623	Mo17-chr1:3330870	51	53	32	35	0.876936	0.490385	0.477612	nosig
B73-chr1	2800624	Mo17-chr1:3330871	50	54	32	35	1	0.480769	0.477612	nosig
B73-chr1	2800728	Mo17-chr1:3330977	56	39	30	12	0.184016	0.589474	0.714286	nosig
B73-chr1	2800735	Mo17-chr1:3330984	50	34	27	17	1	0.595238	0.613636	nosig
B73-chr1	2800736	Mo17-chr1:3330985	51	37	29	19	0.856123	0.579545	0.604167	nosig
B73-chr1	2800747	Mo17-chr1:3330996	49	41	29	19	0.589417	0.544444	0.604167	nosig
B73-chr1	2800782	Mo17-chr1:3331031	41	33	22	17	1	0.554054	0.564103	nosig
B73-chr1	2800801	Mo17-chr1:3331050	42	33	14	20	0.214376	0.56	0.411765	nosig
B73-chr1	2804794	Mo17-chr1:3335359	26	41	14	28	0.683659	0.38806	0.333333	nosig
B73-chr1	2804823	Mo17-chr1:3335387	91	70	38	62	0.00497816	0.565217	0.38	sig
B73-chr1	2804894	Mo17-chr1:3335458	55	32	29	16	1	0.632184	0.644444	nosig
B73-chr1	2804909	Mo17-chr1:3335473	34	28	22	12	0.392286	0.548387	0.647059	nosig
B73-chr1	2805685	Mo17-chr1:3335656	26	20	6	18	0.021928	0.565217	0.25	sig
B73-chr1	2806916	Mo17-chr1:3337428	16	26	20	15	0.112708	0.380952	0.571429	nosig
B73-chr1	2806922	Mo17-chr1:3337434	19	30	25	30	0.553471	0.387755	0.454545	nosig
B73-chr1	2806931	Mo17-chr1:3337443	19	28	25	29	0.68771	0.404255	0.462963	nosig
B73-chr1	2806939	Mo17-chr1:3337451	18	30	23	27	0.419642	0.375	0.46	nosig
B73-chr1	2806949	Mo17-chr1:3337461	18	33	21	27	0.41711	0.352941	0.4375	nosig
B73-chr1	2806956	Mo17-chr1:3337468	16	33	17	26	0.520579	0.326531	0.395349	nosig
B73-chr1	2807020	Mo17-chr1:3337532	36	43	27	18	0.138293	0.455696	0.6	nosig
B73-chr1	2807062	Mo17-chr1:3337574	32	35	30	13	0.0303206	0.477612	0.697674	sig
B73-chr1	2807131	Mo17-chr1:3337633	37	30	18	20	0.542474	0.552239	0.473684	nosig
B73-chr1	2807139	Mo17-chr1:3337641	34	24	18	17	0.52486	0.586207	0.514286	nosig
B73-chr1	2807758	Mo17-chr1:3338188	27	39	10	23	0.380089	0.409091	0.30303	nosig
B73-chr1	2809343	Mo17-chr1:3367965	48	30	16	11	0.823667	0.615385	0.592593	nosig
B73-chr1	2809962	Mo17-chr1:3368574	33	22	13	18	0.120775	0.6	0.419355	nosig
B73-chr1	2810032	Mo17-chr1:3368641	24	28	7	16	0.309154	0.461538	0.304348	nosig
B73-chr1	2810033	Mo17-chr1:3368642	18	28	5	16	0.274785	0.391304	0.238095	nosig
B73-chr1	2810035	Mo17-chr1:3368644	18	30	5	16	0.405638	0.375	0.238095	nosig
B73-chr1	2810271	Mo17-chr1:3368882	31	20	11	17	0.0986526	0.607843	0.392857	nosig
B73-chr1	2818845	Mo17-chr1:3378074	29	24	18	11	0.641663	0.54717	0.62069	nosig
B73-chr1	2818846	Mo17-chr1:3378075	29	25	18	11	0.495202	0.537037	0.62069	nosig
B73-chr1	2821234	Mo17-chr1:3380454	21	30	17	12	0.165233	0.411765	0.586207	nosig
B73-chr1	2821247	Mo17-chr1:3380467	18	27	17	12	0.15408	0.4	0.586207	nosig
B73-chr1	2869494	Mo17-chr1:3428707	27	26	11	16	0.479588	0.509434	0.407407	nosig
B73-chr1	2870619	Mo17-chr1:3429841	22	36	18	10	0.0369244	0.37931	0.642857	sig
B73-chr1	2874521	Mo17-chr1:3439563	70	48	31	36	0.0934077	0.59322	0.462687	nosig
B73-chr1	2874575	Mo17-chr1:3439606	27	32	25	16	0.157483	0.457627	0.609756	nosig
B73-chr1	2874628	Mo17-chr1:3439659	19	40	26	23	0.0328343	0.322034	0.530612	sig
B73-chr1	2874655	Mo17-chr1:3439686	30	25	14	17	0.5015	0.545455	0.451613	nosig
B73-chr1	2875713	Mo17-chr1:3440328	18	42	20	11	0.00318765	0.3	0.645161	sig
B73-chr1	2885933	Mo17-chr1:3450558	27	33	24	17	0.225452	0.45	0.585366	nosig
B73-chr1	2885987	Mo17-chr1:3450612	54	20	30	12	1	0.72973	0.714286	nosig
B73-chr1	2925092	Mo17-chr1:3492877	36	68	25	50	0.874508	0.346154	0.333333	nosig
B73-chr1	2926064	Mo17-chr1:3493849	19	39	13	25	1	0.327586	0.342105	nosig
B73-chr1	2926066	Mo17-chr1:3493851	20	45	13	30	1	0.307692	0.302326	nosig
B73-chr1	2926072	Mo17-chr1:3493857	25	45	14	31	0.688583	0.357143	0.311111	nosig
B73-chr1	2926194	Mo17-chr1:3493986	22	44	17	33	1	0.333333	0.34	nosig
B73-chr1	2926732	Mo17-chr1:3494525	26	27	12	17	0.643812	0.490566	0.413793	nosig
B73-chr1	2927127	Mo17-chr1:3494890	50	35	31	29	0.402121	0.588235	0.516667	nosig
B73-chr1	2927176	Mo17-chr1:3494938	76	19	34	20	0.032407	0.8	0.62963	sig
B73-chr1	2927206	Mo17-chr1:3495372	40	23	20	7	0.46474	0.634921	0.740741	nosig
B73-chr1	2950564	Mo17-chr1:3544990	65	64	34	23	0.267395	0.503876	0.596491	nosig
B73-chr1	2950567	Mo17-chr1:3544993	65	65	35	26	0.355829	0.5	0.57377	nosig
B73-chr1	2950579	Mo17-chr1:3545005	67	63	32	21	0.327425	0.515385	0.603774	nosig
B73-chr1	2950642	Mo17-chr1:3545062	76	56	43	19	0.1545	0.575758	0.693548	nosig
B73-chr1	2960930	Mo17-chr1:3550785	24	26	17	9	0.225006	0.48	0.653846	nosig
B73-chr1	2965143	Mo17-chr1:3554765	18	33	13	21	0.820949	0.352941	0.382353	nosig
B73-chr1	2965148	Mo17-chr1:3554770	18	32	13	21	1	0.36	0.382353	nosig
B73-chr1	2965154	Mo17-chr1:3554776	18	34	10	21	1	0.346154	0.322581	nosig
B73-chr1	3041969	Mo17-chr1:3636801	18	45	17	7	0.000516298	0.285714	0.708333	sig
B73-chr1	3087157	Mo17-chr1:3687330	14	31	16	11	0.0266157	0.311111	0.592593	sig
B73-chr1	3087175	Mo17-chr1:3687348	20	43	16	13	0.0402015	0.31746	0.551724	sig
B73-chr1	3087237	Mo17-chr1:3687404	26	26	17	12	0.493919	0.5	0.586207	nosig
B73-chr1	3087374	Mo17-chr1:3687520	34	26	18	10	0.642241	0.566667	0.642857	nosig
B73-chr1	3087379	Mo17-chr1:3687525	41	24	18	13	0.659579	0.630769	0.580645	nosig
B73-chr1	3087380	Mo17-chr1:3687526	42	24	18	13	0.656967	0.636364	0.580645	nosig
B73-chr1	3087383	Mo17-chr1:3687529	43	24	18	14	0.510336	0.641791	0.5625	nosig
B73-chr1	3089575	Mo17-chr1:3689810	30	8	26	6	1	0.789474	0.8125	nosig
B73-chr1	3089579	Mo17-chr1:3689814	30	9	27	6	0.772529	0.769231	0.818182	nosig
B73-chr1	3089621	Mo17-chr1:3689856	31	7	16	1	0.411307	0.815789	0.941176	nosig
B73-chr1	3095191	Mo17-chr1:3712137	36	35	20	14	0.531699	0.507042	0.588235	nosig
B73-chr1	3095203	Mo17-chr1:3712149	33	33	18	13	0.517169	0.5	0.580645	nosig
B73-chr1	3098983	Mo17-chr1:3716181	7	27	16	7	0.000322432	0.205882	0.695652	sig
B73-chr1	3114475	Mo17-chr1:3726724	25	31	23	16	0.21223	0.446429	0.589744	nosig
B73-chr1	3114705	Mo17-chr1:3726954	21	38	10	28	0.379468	0.355932	0.263158	nosig
B73-chr1	3114913	Mo17-chr1:3727130	36	18	22	9	0.809989	0.666667	0.709677	nosig
B73-chr1	3126708	Mo17-chr1:3738901	25	27	18	12	0.361505	0.480769	0.6	nosig
B73-chr1	3129296	Mo17-chr1:3741536	38	16	26	6	0.314324	0.703704	0.8125	nosig
B73-chr1	3129301	Mo17-chr1:3741541	37	14	25	6	0.44194	0.72549	0.806452	nosig
B73-chr1	3129302	Mo17-chr1:3741542	38	13	25	6	0.597592	0.745098	0.806452	nosig
B73-chr1	3129314	Mo17-chr1:3741554	50	11	28	5	0.782369	0.819672	0.848485	nosig
B73-chr1	3129317	Mo17-chr1:3741557	51	11	27	5	1	0.822581	0.84375	nosig
B73-chr1	3129346	Mo17-chr1:3741586	49	4	22	1	1	0.924528	0.956522	nosig
B73-chr1	3129348	Mo17-chr1:3741588	54	4	21	1	1	0.931034	0.954545	nosig
B73-chr1	3129355	Mo17-chr1:3741595	60	7	25	1	0.43497	0.895522	0.961538	nosig
B73-chr1	3129386	Mo17-chr1:3741626	75	4	33	1	1	0.949367	0.970588	nosig
B73-chr1	3129409	Mo17-chr1:3741650	59	12	41	6	0.6094	0.830986	0.87234	nosig
B73-chr1	3129438	Mo17-chr1:3741679	59	19	31	6	0.468226	0.75641	0.837838	nosig
B73-chr1	3129441	Mo17-chr1:3741682	69	17	30	6	0.802848	0.802326	0.833333	nosig
B73-chr1	3129465	Mo17-chr1:3741706	49	15	22	4	0.570187	0.765625	0.846154	nosig
B73-chr1	3129499	Mo17-chr1:3741740	65	7	34	4	1	0.902778	0.894737	nosig
B73-chr1	3129547	Mo17-chr1:3741788	59	12	19	8	0.172367	0.830986	0.703704	nosig
B73-chr1	3135669	Mo17-chr1:3744808	39	27	29	27	0.466986	0.590909	0.517857	nosig
B73-chr1	3135791	Mo17-chr1:3744930	60	48	32	23	0.867467	0.555556	0.581818	nosig
B73-chr1	3136246	Mo17-chr1:3745386	62	56	30	37	0.359502	0.525424	0.447761	nosig
B73-chr1	3136260	Mo17-chr1:3745400	55	54	26	31	0.62464	0.504587	0.45614	nosig
B73-chr1	3136351	Mo17-chr1:3745489	45	47	19	25	0.584344	0.48913	0.431818	nosig
B73-chr1	3136364	Mo17-chr1:3745506	42	53	18	24	1	0.442105	0.428571	nosig
B73-chr1	3137187	Mo17-chr1:3746333	36	23	32	16	0.686598	0.610169	0.666667	nosig
B73-chr1	3156398	Mo17-chr1:3795064	29	28	13	17	0.65212	0.508772	0.433333	nosig
B73-chr1	3156399	Mo17-chr1:3795065	29	27	13	17	0.502926	0.517857	0.433333	nosig
B73-chr1	3166694	Mo17-chr1:3805318	55	34	29	16	0.850822	0.617978	0.644444	nosig
B73-chr1	3169014	Mo17-chr1:3807613	60	86	30	41	0.884198	0.410959	0.422535	nosig
B73-chr1	3169017	Mo17-chr1:3807616	62	83	30	41	1	0.427586	0.422535	nosig
B73-chr1	3169022	Mo17-chr1:3807621	65	78	29	38	0.881739	0.454545	0.432836	nosig
B73-chr1	3169039	Mo17-chr1:3807638	41	33	37	15	0.0938891	0.554054	0.711538	nosig
B73-chr1	3169076	Mo17-chr1:3807671	32	18	26	15	1	0.64	0.634146	nosig
B73-chr1	3169094	Mo17-chr1:3807689	31	18	24	14	1	0.632653	0.631579	nosig
B73-chr1	3169100	Mo17-chr1:3807695	44	23	26	17	0.685178	0.656716	0.604651	nosig
B73-chr1	3169141	Mo17-chr1:3807734	67	37	48	29	0.875996	0.644231	0.623377	nosig
B73-chr1	3169163	Mo17-chr1:3807756	59	37	52	30	0.87687	0.614583	0.634146	nosig
B73-chr1	3169259	Mo17-chr1:3807858	31	31	18	16	0.833086	0.5	0.529412	nosig
B73-chr1	3169321	Mo17-chr1:3807920	28	25	24	10	0.120055	0.528302	0.705882	nosig
B73-chr1	3169324	Mo17-chr1:3807922	26	22	23	9	0.159901	0.541667	0.71875	nosig
B73-chr1	3180585	Mo17-chr1:3812298	37	20	23	6	0.217725	0.649123	0.793103	nosig
B73-chr1	3180724	Mo17-chr1:3812437	29	11	16	5	1	0.725	0.761905	nosig
B73-chr1	3180725	Mo17-chr1:3812438	29	11	16	5	1	0.725	0.761905	nosig
B73-chr1	3181017	Mo17-chr1:3812728	32	29	19	24	0.432104	0.52459	0.44186	nosig
B73-chr1	3215243	Mo17-chr1:3836623	46	39	20	17	1	0.541176	0.540541	nosig
B73-chr1	3215370	Mo17-chr1:3836750	43	57	16	34	0.217911	0.43	0.32	nosig
B73-chr1	3221952	Mo17-chr1:3843381	40	25	27	24	0.449019	0.615385	0.529412	nosig
B73-chr1	3222859	Mo17-chr1:3844280	31	14	14	20	0.0213418	0.688889	0.411765	sig
B73-chr1	3222861	Mo17-chr1:3844282	33	14	14	23	0.00405689	0.702128	0.378378	sig
B73-chr1	3222882	Mo17-chr1:3844305	29	7	9	19	0.000120088	0.805556	0.321429	sig
B73-chr1	3224781	Mo17-chr9:162530862	53	24	26	9	0.657296	0.688312	0.742857	nosig
B73-chr1	3224783	Mo17-chr9:162530837	54	20	24	10	0.81986	0.72973	0.705882	nosig
B73-chr1	3224784	Mo17-chr9:162530836	55	23	24	15	0.403022	0.705128	0.615385	nosig
B73-chr1	3224787	Mo17-chr9:162530833	53	25	24	16	0.419184	0.679487	0.6	nosig
B73-chr1	3224788	Mo17-chr9:162530832	53	22	24	16	0.299364	0.706667	0.6	nosig
B73-chr1	3260679	Mo17-chr1:3884067	43	26	22	12	1	0.623188	0.647059	nosig
B73-chr1	3260751	Mo17-chr1:3884139	34	37	16	3	0.00471352	0.478873	0.842105	sig
B73-chr1	3260912	Mo17-chr1:3884301	42	34	16	11	0.822597	0.552632	0.592593	nosig
B73-chr1	3262565	Mo17-chr1:3885975	12	33	16	16	0.0540474	0.266667	0.5	nosig
B73-chr1	3262661	Mo17-chr1:3886070	16	26	6	16	0.422202	0.380952	0.272727	nosig
B73-chr1	3262834	Mo17-chr1:3886241	40	43	21	16	0.432753	0.481928	0.567568	nosig
B73-chr1	3279118	Mo17-chr1:3902811	29	39	24	21	0.336134	0.426471	0.533333	nosig
B73-chr1	3279220	Mo17-chr1:3903508	27	30	16	19	1	0.473684	0.457143	nosig
B73-chr1	3279326	Mo17-chr1:3903614	26	40	21	24	0.557589	0.393939	0.466667	nosig
B73-chr1	3279415	Mo17-chr1:3903704	32	36	18	18	0.838002	0.470588	0.5	nosig
B73-chr1	3279417	Mo17-chr1:3903706	32	34	22	19	0.691946	0.484848	0.536585	nosig
B73-chr1	3279518	Mo17-chr1:3903807	31	43	18	29	0.708961	0.418919	0.382979	nosig
B73-chr1	3279743	Mo17-chr1:3904026	27	11	22	12	0.618733	0.710526	0.647059	nosig
B73-chr1	3279863	Mo17-chr1:3904146	12	31	22	14	0.00579748	0.27907	0.611111	sig
B73-chr1	3279905	Mo17-chr1:3904192	17	28	27	24	0.15531	0.377778	0.529412	nosig
B73-chr1	3279906	Mo17-chr1:3904193	17	28	27	25	0.219989	0.377778	0.519231	nosig
B73-chr1	3279936	Mo17-chr1:3904216	12	26	13	25	1	0.315789	0.342105	nosig
B73-chr1	3282172	Mo17-chr1:3906466	50	35	22	38	0.0113417	0.588235	0.366667	sig
B73-chr1	3282268	Mo17-chr1:3906562	42	31	29	16	0.56198	0.575342	0.644444	nosig
B73-chr1	3282537	Mo17-chr1:3906824	32	25	16	18	0.515473	0.561404	0.470588	nosig
B73-chr1	3282564	Mo17-chr1:3906851	29	17	21	15	0.819836	0.630435	0.583333	nosig
B73-chr1	3282608	Mo17-chr1:3906895	46	24	21	16	0.40472	0.657143	0.567568	nosig
B73-chr1	3283677	Mo17-chr1:3907810	26	27	9	18	0.235265	0.490566	0.333333	nosig
B73-chr1	3284632	Mo17-chr1:3908787	34	15	17	18	0.0709001	0.693878	0.485714	nosig
B73-chr1	3284636	Mo17-chr1:3908791	37	14	16	18	0.0229497	0.72549	0.470588	sig
B73-chr1	3284646	Mo17-chr1:3908801	35	15	15	20	0.0149435	0.7	0.428571	sig
B73-chr1	3284712	Mo17-chr1:3908903	22	26	18	10	0.15518	0.458333	0.642857	nosig
B73-chr1	3284721	Mo17-chr1:3908912	23	27	19	12	0.25287	0.46	0.612903	nosig
B73-chr1	3285678	Mo17-chr1:3909859	30	20	21	20	0.524587	0.6	0.512195	nosig
B73-chr1	3369473	Mo17-chr1:3993083	88	49	50	43	0.131768	0.642336	0.537634	nosig
B73-chr1	3369480	Mo17-chr1:3993090	83	46	46	35	0.309068	0.643411	0.567901	nosig
B73-chr1	3369495	Mo17-chr1:3993105	99	61	47	38	0.340347	0.61875	0.552941	nosig
B73-chr1	3369643	Mo17-chr1:3993255	39	34	16	15	1	0.534247	0.516129	nosig
B73-chr1	3369673	Mo17-chr1:3993285	36	15	16	8	0.791296	0.705882	0.666667	nosig
B73-chr1	3369859	Mo17-chr1:3993788	25	33	21	13	0.129996	0.431034	0.617647	nosig
B73-chr1	3369863	Mo17-chr1:3993792	24	33	21	13	0.0851344	0.421053	0.617647	nosig
B73-chr1	3370053	Mo17-chr1:3993989	30	30	18	11	0.365457	0.5	0.62069	nosig
B73-chr1	3371300	Mo17-chr1:3995230	35	34	15	18	0.675286	0.507246	0.454545	nosig
B73-chr1	3371305	Mo17-chr1:3995235	35	32	16	18	0.676915	0.522388	0.470588	nosig
B73-chr1	3371362	Mo17-chr1:3995292	25	35	17	20	0.833129	0.416667	0.459459	nosig
B73-chr1	3371467	Mo17-chr1:3995396	27	39	16	16	0.515347	0.409091	0.5	nosig
B73-chr1	3371472	Mo17-chr1:3995401	27	39	17	16	0.392036	0.409091	0.515152	nosig
B73-chr1	3376792	Mo17-chr1:4007195	14	55	8	31	1	0.202899	0.205128	nosig
B73-chr1	3376800	Mo17-chr1:4007203	14	70	9	33	0.625374	0.166667	0.214286	nosig
B73-chr1	3376801	Mo17-chr1:4007204	14	70	9	35	0.632257	0.166667	0.204545	nosig
B73-chr1	3376804	Mo17-chr1:4007207	15	77	9	37	0.6402	0.163043	0.195652	nosig
B73-chr1	3376850	Mo17-chr1:4007253	7	63	2	33	0.714429	0.1	0.0571429	nosig
B73-chr1	3376868	Mo17-chr1:4007271	13	55	3	36	0.159804	0.191176	0.0769231	nosig
B73-chr1	3376869	Mo17-chr1:4007272	14	55	3	36	0.103545	0.202899	0.0769231	nosig
B73-chr1	3434373	Mo17-chr1:4078941	34	34	18	16	0.835424	0.5	0.529412	nosig
B73-chr1	3434409	Mo17-chr1:4078977	41	49	41	33	0.271964	0.455556	0.554054	nosig
B73-chr1	3434454	Mo17-chr1:4079023	32	40	31	30	0.489999	0.444444	0.508197	nosig
B73-chr1	3434488	Mo17-chr1:4079057	50	41	40	33	1	0.549451	0.547945	nosig
B73-chr1	3434495	Mo17-chr1:4079064	50	40	40	27	0.62795	0.555556	0.597015	nosig
B73-chr1	3434508	Mo17-chr1:4079080	41	33	25	20	1	0.554054	0.555556	nosig
B73-chr1	3434543	Mo17-chr1:4079116	29	11	21	13	0.455243	0.725	0.617647	nosig
B73-chr1	3434553	Mo17-chr1:4079126	29	19	29	25	0.551043	0.604167	0.537037	nosig
B73-chr1	3437227	Mo17-chr1:4082121	31	33	10	20	0.18806	0.484375	0.333333	nosig
B73-chr1	3442357	Mo17-chr1:4091973	26	16	18	3	0.080053	0.619048	0.857143	nosig
B73-chr1	3442435	Mo17-chr1:4092051	26	23	17	6	0.124019	0.530612	0.73913	nosig
B73-chr1	3443325	Mo17-chr1:4092913	43	19	17	7	1	0.693548	0.708333	nosig
B73-chr1	3443387	Mo17-chr1:4093145	52	33	24	8	0.19577	0.611765	0.75	nosig
B73-chr1	3443425	Mo17-chr1:4093183	39	33	22	4	0.00863035	0.541667	0.846154	sig
B73-chr1	3443504	Mo17-chr1:4093218	53	31	19	5	0.218873	0.630952	0.791667	nosig
B73-chr1	3472254	Mo17-chr1:4111907	26	25	11	16	0.477003	0.509804	0.407407	nosig
B73-chr1	3472362	Mo17-chr1:4112014	18	37	22	24	0.153933	0.327273	0.478261	nosig
B73-chr1	3473002	Mo17-chr1:4112125	29	36	20	21	0.693999	0.446154	0.487805	nosig
B73-chr1	3473105	Mo17-chr1:4112228	30	21	19	19	0.51864	0.588235	0.5	nosig
B73-chr1	3473116	Mo17-chr1:4112241	30	18	19	17	0.382645	0.625	0.527778	nosig
B73-chr1	3473257	Mo17-chr1:4112382	23	28	16	16	0.821499	0.45098	0.5	nosig
B73-chr1	3473336	Mo17-chr1:4112465	42	29	19	17	0.542789	0.591549	0.527778	nosig
B73-chr1	3473350	Mo17-chr1:4112479	59	26	27	17	0.431461	0.694118	0.613636	nosig
B73-chr1	3482941	Mo17-chr1:4122247	34	38	14	21	0.538066	0.472222	0.4	nosig
B73-chr1	3482949	Mo17-chr1:4122255	31	41	17	20	0.839734	0.430556	0.459459	nosig
B73-chr1	3482985	Mo17-chr1:4122291	20	35	12	19	1	0.363636	0.387097	nosig
B73-chr1	3483264	Mo17-chr1:4122577	24	26	19	10	0.163027	0.48	0.655172	nosig
B73-chr1	3483386	Mo17-chr1:4122699	25	37	13	18	1	0.403226	0.419355	nosig
B73-chr1	3483645	Mo17-chr1:4122959	28	23	18	18	0.66936	0.54902	0.5	nosig
B73-chr1	3483672	Mo17-chr1:4122986	27	19	17	7	0.435665	0.586957	0.708333	nosig
B73-chr1	3483816	Mo17-chr1:4123130	50	42	30	29	0.739182	0.543478	0.508475	nosig
B73-chr1	3483834	Mo17-chr1:4123148	61	63	24	36	0.271524	0.491935	0.4	nosig
B73-chr1	3484122	Mo17-chr1:4123442	26	27	17	13	0.647955	0.490566	0.566667	nosig
B73-chr1	3484321	Mo17-chr1:4123641	26	20	19	16	1	0.565217	0.542857	nosig
B73-chr1	3488509	Mo17-chr1:4127714	23	35	16	24	1	0.396552	0.4	nosig
B73-chr1	3488767	Mo17-chr1:4127986	43	39	16	17	0.8369	0.52439	0.484848	nosig
B73-chr1	3488769	Mo17-chr1:4127988	43	40	16	17	0.837758	0.518072	0.484848	nosig
B73-chr1	3533567	Mo17-chr1:4191437	16	33	11	19	0.808296	0.326531	0.366667	nosig
B73-chr1	3535183	Mo17-chr1:4193061	26	55	13	36	0.557513	0.320988	0.265306	nosig
B73-chr1	3535364	Mo17-chr1:4193084	24	59	11	33	0.681794	0.289157	0.25	nosig
B73-chr1	3535367	Mo17-chr1:4193087	25	68	11	36	0.688433	0.268817	0.234043	nosig
B73-chr1	3535372	Mo17-chr1:4193092	33	62	11	27	0.54892	0.347368	0.289474	nosig
B73-chr1	3535374	Mo17-chr1:4193094	34	50	11	26	0.310364	0.404762	0.297297	nosig
B73-chr1	3535391	Mo17-chr1:4193111	47	75	14	26	0.71199	0.385246	0.35	nosig
B73-chr1	3535392	Mo17-chr1:4193112	46	77	11	26	0.438819	0.373984	0.297297	nosig
B73-chr1	3535393	Mo17-chr1:4193113	46	78	11	26	0.441038	0.370968	0.297297	nosig
B73-chr1	3535430	Mo17-chr1:4193150	38	61	18	18	0.241886	0.383838	0.5	nosig
B73-chr1	3535442	Mo17-chr1:4193165	45	57	18	20	0.84877	0.441176	0.473684	nosig
B73-chr1	3547632	Mo17-chr1:4205266	46	49	11	21	0.218176	0.484211	0.34375	nosig
B73-chr1	3564262	Mo17-chr1:4221548	31	22	16	6	0.300989	0.584906	0.727273	nosig
B73-chr1	3565664	Mo17-chr1:4222956	31	8	21	9	0.408225	0.794872	0.7	nosig
B73-chr1	3565665	Mo17-chr1:4222957	33	8	21	9	0.400573	0.804878	0.7	nosig
B73-chr1	3566477	Mo17-chr1:4223760	49	30	22	9	0.506871	0.620253	0.709677	nosig
B73-chr1	3650737	Mo17-chr1:4228713	37	21	20	20	0.213124	0.637931	0.5	nosig
B73-chr1	3650741	Mo17-chr1:4228717	36	24	20	18	0.532677	0.6	0.526316	nosig
B73-chr1	3652252	Mo17-chr1:4230296	51	32	17	20	0.162197	0.614458	0.459459	nosig
B73-chr1	3652304	Mo17-chr1:4230348	47	36	17	14	1	0.566265	0.548387	nosig
B73-chr1	3652318	Mo17-chr1:4230362	52	55	25	24	0.863429	0.485981	0.510204	nosig
B73-chr1	3652373	Mo17-chr1:4230431	62	38	17	13	0.671571	0.62	0.566667	nosig
B73-chr1	3652376	Mo17-chr1:4230434	62	35	19	12	0.832288	0.639175	0.612903	nosig
B73-chr1	3652377	Mo17-chr1:4230435	61	42	19	12	1	0.592233	0.612903	nosig
B73-chr1	3730694	Mo17-chr1:4264928	29	15	15	20	0.0674514	0.659091	0.428571	nosig
B73-chr1	3730717	Mo17-chr1:4264951	30	25	14	21	0.200436	0.545455	0.4	nosig
B73-chr1	3730724	Mo17-chr1:4264958	29	25	14	22	0.199759	0.537037	0.388889	nosig
B73-chr1	3730739	Mo17-chr1:4264973	35	24	11	26	0.00631989	0.59322	0.297297	sig
B73-chr1	3730834	Mo17-chr1:4265071	37	33	16	16	0.833117	0.528571	0.5	nosig
B73-chr1	3730986	Mo17-chr1:4265223	55	54	34	21	0.186944	0.504587	0.618182	nosig
B73-chr1	3732023	Mo17-chr1:4266097	12	28	16	15	0.0876368	0.3	0.516129	nosig
B73-chr1	3732026	Mo17-chr1:4266100	16	28	16	15	0.238246	0.363636	0.516129	nosig
B73-chr1	3732028	Mo17-chr1:4266102	16	30	16	15	0.163237	0.347826	0.516129	nosig
B73-chr1	3732049	Mo17-chr1:4266118	18	27	19	15	0.179431	0.4	0.558824	nosig
B73-chr1	3732059	Mo17-chr1:4266128	17	26	17	18	0.494207	0.395349	0.485714	nosig
B73-chr1	3732277	Mo17-chr1:4266359	10	26	12	18	0.309995	0.277778	0.4	nosig
B73-chr1	3732293	Mo17-chr1:4266371	14	30	19	18	0.111652	0.318182	0.513514	nosig
B73-chr1	3732297	Mo17-chr1:4266375	17	31	21	14	0.0439756	0.354167	0.6	sig
B73-chr1	3732311	Mo17-chr1:4266389	31	41	23	19	0.24867	0.430556	0.547619	nosig
B73-chr1	3732313	Mo17-chr1:4266391	32	41	23	18	0.24394	0.438356	0.560976	nosig
B73-chr1	3732447	Mo17-chr1:4266525	50	37	24	20	0.852299	0.574713	0.545455	nosig
B73-chr1	3732539	Mo17-chr1:4266617	36	32	13	24	0.102397	0.529412	0.351351	nosig
B73-chr1	3732581	Mo17-chr1:4266658	36	33	15	23	0.230571	0.521739	0.394737	nosig
B73-chr1	3732619	Mo17-chr1:4266696	48	30	18	16	0.411415	0.615385	0.529412	nosig
B73-chr1	3732620	Mo17-chr1:4266697	50	31	18	20	0.16642	0.617284	0.473684	nosig
B73-chr1	3732660	Mo17-chr1:4266737	66	40	27	30	0.0710326	0.622642	0.473684	nosig
B73-chr1	3732689	Mo17-chr1:4266766	60	64	30	28	0.750909	0.483871	0.517241	nosig
B73-chr1	3734227	Mo17-chr1:4268273	28	36	24	28	0.852182	0.4375	0.461538	nosig
B73-chr1	3734259	Mo17-chr1:4268303	29	41	33	39	0.615739	0.414286	0.458333	nosig
B73-chr1	3734291	Mo17-chr1:4268335	29	18	34	27	0.560604	0.617021	0.557377	nosig
B73-chr1	3734307	Mo17-chr1:4268351	23	42	20	28	0.558703	0.353846	0.416667	nosig
B73-chr1	3734373	Mo17-chr1:4268417	71	57	37	26	0.756589	0.554688	0.587302	nosig
B73-chr1	3734470	Mo17-chr1:4268514	24	30	24	18	0.303634	0.444444	0.571429	nosig
B73-chr1	3734637	Mo17-chr1:4268686	67	37	31	28	0.18278	0.644231	0.525424	nosig
B73-chr1	3734642	Mo17-chr1:4268691	71	52	33	35	0.229368	0.577236	0.485294	nosig
B73-chr1	3734748	Mo17-chr1:4268797	44	49	22	21	0.714819	0.473118	0.511628	nosig
B73-chr1	3734751	Mo17-chr1:4268800	46	48	17	21	0.703539	0.489362	0.447368	nosig
B73-chr1	3765369	Mo17-chr1:4299538	37	27	17	13	1	0.578125	0.566667	nosig
B73-chr1	3765500	Mo17-chr1:4299672	41	29	14	23	0.0453089	0.585714	0.378378	sig
B73-chr1	3765586	Mo17-chr1:4299760	45	45	20	25	0.586746	0.5	0.444444	nosig
B73-chr1	3766125	Mo17-chr1:4300300	30	20	19	13	1	0.6	0.59375	nosig
B73-chr1	3766531	Mo17-chr1:4300711	38	33	15	16	0.671187	0.535211	0.483871	nosig
B73-chr1	3766594	Mo17-chr1:4300773	27	14	26	11	0.808873	0.658537	0.702703	nosig
B73-chr1	3766596	Mo17-chr1:4300775	27	14	26	11	0.808873	0.658537	0.702703	nosig
B73-chr1	3767088	Mo17-chr1:4301214	19	26	17	13	0.246261	0.422222	0.566667	nosig
B73-chr1	3789387	Mo17-chr1:4307877	61	59	18	44	0.00706461	0.508333	0.290323	sig
B73-chr1	3789760	Mo17-chr1:4308738	55	70	41	27	0.0353901	0.44	0.602941	sig
B73-chr1	3789825	Mo17-chr1:4308803	29	42	18	27	1	0.408451	0.4	nosig
B73-chr1	3789838	Mo17-chr1:4308816	24	41	17	24	0.685239	0.369231	0.414634	nosig
B73-chr1	3789840	Mo17-chr1:4308818	24	44	17	23	0.539112	0.352941	0.425	nosig
B73-chr1	3789851	Mo17-chr1:4308829	27	35	16	15	0.512717	0.435484	0.516129	nosig
B73-chr1	3789895	Mo17-chr1:4308853	32	22	20	17	0.670012	0.592593	0.540541	nosig
B73-chr1	3789914	Mo17-chr1:4308872	28	18	20	18	0.509936	0.608696	0.526316	nosig
B73-chr1	3789967	Mo17-chr1:4308925	20	26	11	21	0.485054	0.434783	0.34375	nosig
B73-chr1	3789992	Mo17-chr1:4308950	17	26	10	18	0.806188	0.395349	0.357143	nosig
B73-chr1	3790058	Mo17-chr1:4309016	21	27	15	21	1	0.4375	0.416667	nosig
B73-chr1	3790191	Mo17-chr1:4309149	39	21	27	14	1	0.65	0.658537	nosig
B73-chr1	3790253	Mo17-chr1:4309211	32	29	23	21	1	0.52459	0.522727	nosig
B73-chr1	3790293	Mo17-chr1:4309251	66	45	42	38	0.376191	0.594595	0.525	nosig
B73-chr1	3790298	Mo17-chr1:4309256	59	46	40	43	0.304966	0.561905	0.481928	nosig
B73-chr1	3790332	Mo17-chr1:4309290	58	23	25	18	0.161145	0.716049	0.581395	nosig
B73-chr1	3792383	Mo17-chr1:4311336	15	26	13	18	0.80747	0.365854	0.419355	nosig
B73-chr1	3795489	Mo17-chr1:4314442	21	34	17	18	0.384617	0.381818	0.485714	nosig
B73-chr1	3795635	Mo17-chr1:4314588	27	18	20	19	0.510137	0.6	0.512821	nosig
B73-chr1	3795642	Mo17-chr1:4314595	28	10	22	9	1	0.736842	0.709677	nosig
B73-chr1	3795668	Mo17-chr1:4314621	28	7	25	8	0.773363	0.8	0.757576	nosig
B73-chr1	3795887	Mo17-chr1:4314847	36	18	18	15	0.362573	0.666667	0.545455	nosig
B73-chr1	3795970	Mo17-chr1:4314922	35	19	20	11	1	0.648148	0.645161	nosig
B73-chr1	3796113	Mo17-chr1:4315065	27	17	17	8	0.61378	0.613636	0.68	nosig
B73-chr1	3796197	Mo17-chr1:4315152	59	21	31	7	0.487739	0.7375	0.815789	nosig
B73-chr1	3796204	Mo17-chr1:4315159	60	23	30	7	0.366252	0.722892	0.810811	nosig
B73-chr1	3796213	Mo17-chr1:4315168	52	13	27	4	0.568939	0.8	0.870968	nosig
B73-chr1	3796232	Mo17-chr1:4315505	46	13	26	9	0.801884	0.779661	0.742857	nosig
B73-chr1	3796277	Mo17-chr1:4315553	45	26	24	15	1	0.633803	0.615385	nosig
B73-chr1	3796334	Mo17-chr1:4315610	39	19	24	22	0.157534	0.672414	0.521739	nosig
B73-chr1	3798472	Mo17-chr1:4317762	56	41	20	9	0.387178	0.57732	0.689655	nosig
B73-chr1	3798495	Mo17-chr1:4317785	53	33	20	12	1	0.616279	0.625	nosig
B73-chr1	3802523	Mo17-chr1:4321650	52	47	23	16	0.570714	0.525253	0.589744	nosig
B73-chr1	3963670	Mo17-chr1:4497401	28	7	19	5	1	0.8	0.791667	nosig
B73-chr1	3963677	Mo17-chr1:4497408	31	8	17	9	0.254566	0.794872	0.653846	nosig
B73-chr1	3965429	Mo17-chr1:4499961	27	25	21	12	0.37048	0.519231	0.636364	nosig
B73-chr1	3965881	Mo17-chr1:4500457	34	18	20	8	0.625926	0.653846	0.714286	nosig
B73-chr1	3966182	Mo17-chr1:4500758	28	26	17	16	1	0.518519	0.515152	nosig
B73-chr1	3975378	Mo17-chr1:4514218	49	54	23	39	0.199412	0.475728	0.370968	nosig
B73-chr1	3975387	Mo17-chr1:4514227	36	22	16	19	0.1373	0.62069	0.457143	nosig
B73-chr1	4078656	Mo17-chr1:4620695	17	27	6	19	0.290459	0.386364	0.24	nosig
B73-chr1	4078658	Mo17-chr1:4620697	17	27	6	19	0.290459	0.386364	0.24	nosig
B73-chr1	4083786	Mo17-chr1:4625818	17	27	12	17	1	0.386364	0.413793	nosig
B73-chr1	4086693	Mo17-chr1:4628712	28	31	10	19	0.264067	0.474576	0.344828	nosig
B73-chr1	4087156	Mo17-chr1:4629170	27	14	20	20	0.180032	0.658537	0.5	nosig
B73-chr1	4087159	Mo17-chr1:4629173	27	14	19	21	0.118774	0.658537	0.475	nosig
B73-chr1	4087170	Mo17-chr1:4629184	27	17	21	17	0.655422	0.613636	0.552632	nosig
B73-chr1	4087241	Mo17-chr1:4629254	28	11	20	5	0.561011	0.717949	0.8	nosig
B73-chr1	4087261	Mo17-chr1:4629274	36	14	17	11	0.323532	0.72	0.607143	nosig
B73-chr1	4087983	Mo17-chr1:4630304	28	9	18	6	1	0.756757	0.75	nosig
B73-chr1	4088015	Mo17-chr1:4630336	39	22	28	11	0.514496	0.639344	0.717949	nosig
B73-chr1	4088024	Mo17-chr1:4630345	36	23	26	9	0.260694	0.610169	0.742857	nosig
B73-chr1	4089577	Mo17-chr1:4632040	68	55	20	24	0.293945	0.552846	0.454545	nosig
B73-chr1	4089611	Mo17-chr1:4632078	41	48	10	29	0.0327214	0.460674	0.25641	sig
B73-chr1	4089632	Mo17-chr1:4632099	41	48	13	23	0.327196	0.460674	0.361111	nosig
B73-chr1	4089676	Mo17-chr1:4632128	45	31	13	19	0.0929636	0.592105	0.40625	nosig
B73-chr1	4089682	Mo17-chr1:4632134	48	37	15	22	0.118645	0.564706	0.405405	nosig
B73-chr1	4089754	Mo17-chr1:4632204	19	33	8	20	0.620996	0.365385	0.285714	nosig
B73-chr1	4095310	Mo17-chr1:4637847	26	41	15	29	0.689702	0.38806	0.340909	nosig
B73-chr1	4095317	Mo17-chr1:4637854	27	26	12	33	0.0222486	0.509434	0.266667	sig
B73-chr1	4096981	Mo17-chr1:4638759	65	17	26	11	0.351166	0.792683	0.702703	nosig
B73-chr1	4097013	Mo17-chr1:4638791	51	23	19	18	0.095105	0.689189	0.513514	nosig
B73-chr1	4097030	Mo17-chr1:4638808	76	27	24	32	0.000153584	0.737864	0.428571	sig
B73-chr1	4097071	Mo17-chr1:4638849	57	30	17	17	0.146956	0.655172	0.5	nosig
B73-chr1	4097101	Mo17-chr1:4638878	48	35	5	20	0.00118019	0.578313	0.2	sig
B73-chr1	4097119	Mo17-chr1:4638896	52	47	15	28	0.0675137	0.525253	0.348837	nosig
B73-chr1	4097206	Mo17-chr1:4638980	25	28	8	17	0.229754	0.471698	0.32	nosig
B73-chr1	4097300	Mo17-chr1:4639002	27	29	19	20	1	0.482143	0.487179	nosig
B73-chr1	4097767	Mo17-chr1:4639100	13	26	4	22	0.151652	0.333333	0.153846	nosig
B73-chr1	4104807	Mo17-chr1:4646348	56	33	39	33	0.333645	0.629213	0.541667	nosig
B73-chr1	4104825	Mo17-chr1:4646375	37	37	26	23	0.854046	0.5	0.530612	nosig
B73-chr1	4105701	Mo17-chr1:4647261	69	71	28	33	0.759041	0.492857	0.459016	nosig
B73-chr1	4105778	Mo17-chr1:4647338	61	81	34	30	0.22687	0.429577	0.53125	nosig
B73-chr1	4105781	Mo17-chr1:4647341	59	80	31	30	0.284248	0.42446	0.508197	nosig
B73-chr1	4105858	Mo17-chr1:4647418	66	67	30	37	0.550988	0.496241	0.447761	nosig
B73-chr1	4105896	Mo17-chr1:4647457	45	57	36	33	0.349804	0.441176	0.521739	nosig
B73-chr1	4105961	Mo17-chr1:4647522	40	35	45	23	0.128424	0.533333	0.661765	nosig
B73-chr1	4106018	Mo17-chr1:4653731	55	15	36	7	0.626826	0.785714	0.837209	nosig
B73-chr1	4106060	Mo17-chr1:4653773	47	9	31	4	0.759484	0.839286	0.885714	nosig
B73-chr1	4108546	Mo17-chr1:4666393	23	30	8	20	0.234103	0.433962	0.285714	nosig
B73-chr1	4109015	Mo17-chr1:4667295	9	33	5	23	0.769905	0.214286	0.178571	nosig
B73-chr1	4109016	Mo17-chr1:4667296	9	36	5	23	1	0.2	0.178571	nosig
B73-chr1	4109018	Mo17-chr1:4667298	9	36	4	23	0.754587	0.2	0.148148	nosig
B73-chr1	4109019	Mo17-chr1:4667299	9	36	4	23	0.754587	0.2	0.148148	nosig
B73-chr1	4109021	Mo17-chr1:4667301	6	33	4	23	1	0.153846	0.148148	nosig
B73-chr1	4109063	Mo17-chr1:4667342	30	49	10	17	1	0.379747	0.37037	nosig
B73-chr1	4110256	Mo17-chr1:4668503	27	14	20	11	1	0.658537	0.645161	nosig
B73-chr1	4111805	Mo17-chr1:4669958	29	18	4	18	0.000831742	0.617021	0.181818	sig
B73-chr1	4118334	Mo17-chr1:4675627	27	23	11	16	0.341233	0.54	0.407407	nosig
B73-chr1	4173753	Mo17-chr1:4707971	38	28	18	10	0.647904	0.575758	0.642857	nosig
B73-chr1	4173769	Mo17-chr1:4707987	57	72	12	34	0.0355586	0.44186	0.26087	sig
B73-chr1	4173813	Mo17-chr1:4708031	62	71	13	25	0.197795	0.466165	0.342105	nosig
B73-chr1	4173831	Mo17-chr1:4708049	48	40	11	18	0.138172	0.545455	0.37931	nosig
B73-chr1	4370276	Mo17-chr1:4915916	27	21	20	9	0.337575	0.5625	0.689655	nosig
B73-chr1	4370284	Mo17-chr1:4915924	27	18	20	9	0.469081	0.6	0.689655	nosig
B73-chr1	4370528	Mo17-chr1:4916167	18	29	8	16	0.796694	0.382979	0.333333	nosig
B73-chr1	4378814	Mo17-chr1:4924553	39	42	15	20	0.686602	0.481481	0.428571	nosig
B73-chr1	4378882	Mo17-chr1:4924621	54	57	20	15	0.440353	0.486486	0.571429	nosig
B73-chr1	4378934	Mo17-chr1:4924673	36	49	19	31	0.717436	0.423529	0.38	nosig
B73-chr1	4448072	Mo17-chr1:4962434	63	65	18	30	0.178324	0.492188	0.375	nosig
B73-chr1	4448080	Mo17-chr1:4962442	65	57	20	25	0.383494	0.532787	0.444444	nosig
B73-chr1	4448106	Mo17-chr1:4962468	78	70	28	28	0.755494	0.527027	0.5	nosig
B73-chr1	4448139	Mo17-chr1:4962501	56	63	24	39	0.274229	0.470588	0.380952	nosig
B73-chr1	4448147	Mo17-chr1:4962509	56	63	31	38	0.879501	0.470588	0.449275	nosig
B73-chr1	4448178	Mo17-chr1:4962540	40	35	23	23	0.851469	0.533333	0.5	nosig
B73-chr1	4448261	Mo17-chr1:4962621	42	19	14	17	0.0414037	0.688525	0.451613	sig
B73-chr1	4448294	Mo17-chr1:4962654	30	18	16	15	0.36014	0.625	0.516129	nosig
B73-chr1	4450000	Mo17-chr1:4964360	21	30	17	17	0.506005	0.411765	0.5	nosig
B73-chr1	4451852	Mo17-chr9:162195919	43	16	25	8	0.809656	0.728814	0.757576	nosig
B73-chr1	4451854	Mo17-chr9:162195917	42	16	25	9	1	0.724138	0.735294	nosig
B73-chr1	4451931	Mo17-chr1:4966129	52	34	21	18	0.558328	0.604651	0.538462	nosig
B73-chr1	4453101	Mo17-chr1:4967169	50	25	29	16	0.843968	0.666667	0.644444	nosig
B73-chr1	4453535	Mo17-chr1:4967563	24	32	16	17	0.662561	0.428571	0.484848	nosig
B73-chr1	4453541	Mo17-chr1:4967569	25	31	16	18	0.83105	0.446429	0.470588	nosig
B73-chr1	4453551	Mo17-chr1:4967579	24	30	13	17	1	0.444444	0.433333	nosig
B73-chr1	4453552	Mo17-chr1:4967580	24	30	13	16	1	0.444444	0.448276	nosig
B73-chr1	4453561	Mo17-chr1:4967588	22	29	12	16	1	0.431373	0.428571	nosig
B73-chr1	4453628	Mo17-chr1:4967665	22	31	9	16	0.804804	0.415094	0.36	nosig
B73-chr1	4487318	Mo17-chr1:4986485	32	9	16	6	0.758269	0.780488	0.727273	nosig
B73-chr1	4488631	Mo17-chr1:4987803	50	43	20	32	0.0856176	0.537634	0.384615	nosig
B73-chr1	4488739	Mo17-chr1:4987915	33	13	18	13	0.230168	0.717391	0.580645	nosig
B73-chr1	4491445	Mo17-chr1:4990928	42	38	19	10	0.277678	0.525	0.655172	nosig
B73-chr1	4491448	Mo17-chr1:4990931	38	38	19	10	0.190899	0.5	0.655172	nosig
B73-chr1	4497988	Mo17-chr1:4997645	27	25	13	20	0.275487	0.519231	0.393939	nosig
B73-chr1	4498049	Mo17-chr1:4997708	46	77	26	36	0.632168	0.373984	0.419355	nosig
B73-chr1	4512294	Mo17-chr1:4998253	10	46	7	29	1	0.178571	0.194444	nosig
B73-chr1	4512298	Mo17-chr1:4998257	10	56	7	37	1	0.151515	0.159091	nosig
B73-chr1	4512316	Mo17-chr1:4998275	17	84	5	44	0.333759	0.168317	0.102041	nosig
B73-chr1	4512329	Mo17-chr1:4998289	16	82	5	48	0.32648	0.163265	0.0943396	nosig
B73-chr1	4512607	Mo17-chr1:4998303	10	67	6	37	1	0.12987	0.139535	nosig
B73-chr1	4512618	Mo17-chr1:4998314	11	76	6	37	1	0.126437	0.139535	nosig
B73-chr1	4512621	Mo17-chr1:4998317	11	70	6	37	1	0.135802	0.139535	nosig
B73-chr1	4512644	Mo17-chr1:4998340	8	81	4	53	0.765607	0.0898876	0.0701754	nosig
B73-chr1	4512647	Mo17-chr1:4998343	8	84	4	52	1	0.0869565	0.0714286	nosig
B73-chr1	4512656	Mo17-chr1:4998352	6	99	3	49	1	0.0571429	0.0576923	nosig
B73-chr1	4512659	Mo17-chr1:4998355	6	100	3	52	1	0.0566038	0.0545455	nosig
B73-chr1	4512660	Mo17-chr1:4998356	6	99	3	52	1	0.0571429	0.0545455	nosig
B73-chr1	4512690	Mo17-chr1:4998385	5	85	3	43	1	0.0555556	0.0652174	nosig
B73-chr1	4512694	Mo17-chr1:4998389	5	70	3	35	1	0.0666667	0.0789474	nosig
B73-chr1	4512695	Mo17-chr1:4998390	5	70	3	33	0.712687	0.0666667	0.0833333	nosig
B73-chr1	4512697	Mo17-chr1:4998392	2	61	4	28	0.174625	0.031746	0.125	nosig
B73-chr1	4512739	Mo17-chr1:4998434	4	63	4	34	0.456176	0.0597015	0.105263	nosig
B73-chr1	4512740	Mo17-chr1:4998435	4	63	4	34	0.456176	0.0597015	0.105263	nosig
B73-chr1	4512750	Mo17-chr1:4998445	8	67	4	34	1	0.106667	0.105263	nosig
B73-chr1	4512762	Mo17-chr1:4998457	8	51	4	25	1	0.135593	0.137931	nosig
B73-chr1	4513584	Mo17-chr1:4998475	4	43	3	17	0.417926	0.0851064	0.15	nosig
B73-chr1	4513630	Mo17-chr1:4998522	20	37	5	19	0.293157	0.350877	0.208333	nosig
B73-chr1	4541337	Mo17-chr1:4999127	5	27	5	18	0.725651	0.15625	0.217391	nosig
B73-chr1	4543136	Mo17-chr1:5000897	42	39	33	24	0.493845	0.518519	0.578947	nosig
B73-chr1	4543139	Mo17-chr1:5000900	43	44	34	28	0.61807	0.494253	0.548387	nosig
B73-chr1	4543187	Mo17-chr1:5000948	50	53	22	30	0.498464	0.485437	0.423077	nosig
B73-chr1	4543205	Mo17-chr1:5000966	51	52	24	26	0.865177	0.495146	0.48	nosig
B73-chr1	4543236	Mo17-chr1:5000997	54	41	38	24	0.621549	0.568421	0.612903	nosig
B73-chr1	4543262	Mo17-chr1:5001023	32	33	37	28	0.48223	0.492308	0.569231	nosig
B73-chr1	4543294	Mo17-chr1:5001055	35	26	21	24	0.326963	0.57377	0.466667	nosig
B73-chr1	4546061	Mo17-chr1:5004046	23	47	8	28	0.367293	0.328571	0.222222	nosig
B73-chr1	4546077	Mo17-chr1:5004062	50	61	30	50	0.372569	0.45045	0.375	nosig
B73-chr1	4546156	Mo17-chr1:5004132	116	76	52	56	0.0523106	0.604167	0.481481	nosig
B73-chr1	4546159	Mo17-chr1:5004135	108	74	51	54	0.085168	0.593407	0.485714	nosig
B73-chr1	4546244	Mo17-chr1:5004219	57	63	35	27	0.276246	0.475	0.564516	nosig
B73-chr1	4546257	Mo17-chr1:5004232	58	45	32	26	1	0.563107	0.551724	nosig
B73-chr1	4546260	Mo17-chr1:5004235	59	51	34	38	0.449374	0.536364	0.472222	nosig
B73-chr1	4546315	Mo17-chr1:5004290	48	61	22	26	0.862984	0.440367	0.458333	nosig
B73-chr1	4546438	Mo17-chr1:5004414	19	31	18	26	0.834063	0.38	0.409091	nosig
B73-chr1	4546439	Mo17-chr1:5004415	19	31	18	26	0.834063	0.38	0.409091	nosig
B73-chr1	4546496	Mo17-chr1:5004472	27	13	21	9	1	0.675	0.7	nosig
B73-chr1	4546501	Mo17-chr1:5004477	29	13	17	8	1	0.690476	0.68	nosig
B73-chr1	4546552	Mo17-chr1:5004528	15	39	3	16	0.367697	0.277778	0.157895	nosig
B73-chr1	4619316	Mo17-chr1:5097102	49	21	29	18	0.4246	0.7	0.617021	nosig
B73-chr1	4619445	Mo17-chr1:5097231	65	30	46	31	0.264049	0.684211	0.597403	nosig
B73-chr1	4622617	Mo17-chr1:5100360	14	27	12	16	0.613451	0.341463	0.428571	nosig
B73-chr1	4622633	Mo17-chr1:5100376	16	27	12	16	0.804116	0.372093	0.428571	nosig
B73-chr1	4672526	Mo17-chr1:5159346	36	18	18	10	1	0.666667	0.642857	nosig
B73-chr1	4678192	Mo17-chr1:5164684	31	30	11	18	0.269044	0.508197	0.37931	nosig
B73-chr1	4850617	Mo17-chr1:5478514	30	29	9	16	0.239844	0.508475	0.36	nosig
B73-chr1	4850654	Mo17-chr1:5478551	21	59	8	36	0.378596	0.2625	0.181818	nosig
B73-chr1	4850661	Mo17-chr1:5478559	18	62	5	38	0.15562	0.225	0.116279	nosig
B73-chr1	4851365	Mo17-chr1:5478562	22	55	11	37	0.536791	0.285714	0.229167	nosig
B73-chr1	4851464	Mo17-chr1:5478661	59	77	35	35	0.379545	0.433824	0.5	nosig
B73-chr1	4851477	Mo17-chr1:5478674	84	73	43	36	1	0.535032	0.544304	nosig
B73-chr1	4851560	Mo17-chr1:5478757	38	48	17	13	0.29038	0.44186	0.566667	nosig
B73-chr1	4853874	Mo17-chr1:5481289	29	18	16	14	0.487222	0.617021	0.533333	nosig
B73-chr1	4853896	Mo17-chr1:5481311	28	27	12	16	0.642645	0.509091	0.428571	nosig
B73-chr1	4854027	Mo17-chr1:5481442	15	38	21	15	0.00785331	0.283019	0.583333	sig
B73-chr1	4856595	Mo17-chr1:5489318	55	45	17	13	1	0.55	0.566667	nosig
B73-chr1	4856597	Mo17-chr1:5489320	56	44	19	12	0.680275	0.56	0.612903	nosig
B73-chr1	4856598	Mo17-chr1:5489321	56	44	19	17	0.845456	0.56	0.527778	nosig
B73-chr1	4856635	Mo17-chr1:5489358	63	61	40	34	0.662741	0.508065	0.540541	nosig
B73-chr1	4856659	Mo17-chr1:5489382	56	55	37	37	1	0.504505	0.5	nosig
B73-chr1	4856697	Mo17-chr1:5489420	36	34	16	14	1	0.514286	0.533333	nosig
B73-chr1	4856703	Mo17-chr1:5489426	61	38	19	18	0.329289	0.616162	0.513514	nosig
B73-chr1	4856707	Mo17-chr1:5489430	62	36	17	19	0.114295	0.632653	0.472222	nosig
B73-chr1	4856721	Mo17-chr1:5489444	51	26	16	13	0.367072	0.662338	0.551724	nosig
B73-chr1	4856722	Mo17-chr1:5489445	50	26	16	13	0.36893	0.657895	0.551724	nosig
B73-chr1	4856738	Mo17-chr1:5490088	68	19	30	4	0.302759	0.781609	0.882353	nosig
B73-chr1	4857231	Mo17-chr1:5490620	19	26	18	10	0.0925677	0.422222	0.642857	nosig
B73-chr1	4857232	Mo17-chr1:5490621	19	26	18	10	0.0925677	0.422222	0.642857	nosig
B73-chr1	4860016	Mo17-chr1:5493734	43	24	17	9	1	0.641791	0.653846	nosig
B73-chr1	4860043	Mo17-chr1:5493761	40	26	17	12	1	0.606061	0.586207	nosig
B73-chr1	4860121	Mo17-chr1:5493839	19	42	15	18	0.184402	0.311475	0.454545	nosig
B73-chr1	4860128	Mo17-chr1:5493846	20	42	17	19	0.194573	0.322581	0.472222	nosig
B73-chr1	4862692	Mo17-chr1:5496643	29	31	15	24	0.409162	0.483333	0.384615	nosig
B73-chr1	4862816	Mo17-chr1:5496768	42	17	21	14	0.364208	0.711864	0.6	nosig
B73-chr1	4862840	Mo17-chr1:5496792	55	42	22	23	0.469472	0.56701	0.488889	nosig
B73-chr1	4862862	Mo17-chr1:5496814	42	40	17	30	0.141453	0.512195	0.361702	nosig
B73-chr1	4864023	Mo17-chr1:5497998	45	36	24	28	0.374047	0.555556	0.461538	nosig
B73-chr1	4864052	Mo17-chr1:5498031	38	45	26	25	0.596256	0.457831	0.509804	nosig
B73-chr1	4864123	Mo17-chr1:5498102	34	38	18	16	0.678378	0.472222	0.529412	nosig
B73-chr1	4866413	Mo17-chr1:5500380	29	28	16	11	0.493314	0.508772	0.592593	nosig
B73-chr1	4866452	Mo17-chr1:5500420	27	21	16	12	1	0.5625	0.571429	nosig
B73-chr1	4867157	Mo17-chr1:5500958	26	19	20	15	1	0.577778	0.571429	nosig
B73-chr1	4868175	Mo17-chr1:5501973	34	27	18	11	0.651008	0.557377	0.62069	nosig
B73-chr1	4868239	Mo17-chr1:5502045	28	23	16	14	1	0.54902	0.533333	nosig
B73-chr1	4868240	Mo17-chr1:5502046	29	21	16	14	0.816433	0.58	0.533333	nosig
B73-chr1	4967089	Mo17-chr1:5583355	52	46	15	26	0.0945869	0.530612	0.365854	nosig
B73-chr1	5045187	Mo17-chr1:5651763	38	28	38	16	0.183668	0.575758	0.703704	nosig
B73-chr1	5045192	Mo17-chr1:5651768	39	32	37	16	0.0984005	0.549296	0.698113	nosig
B73-chr1	5045264	Mo17-chr1:5651840	43	22	25	7	0.249341	0.661538	0.78125	nosig
B73-chr1	5045454	Mo17-chr1:5652038	36	44	14	23	0.548384	0.45	0.378378	nosig
B73-chr1	5045462	Mo17-chr1:5652046	32	43	15	23	0.840732	0.426667	0.394737	nosig
B73-chr1	5045486	Mo17-chr1:5652071	21	44	13	20	0.507949	0.323077	0.393939	nosig
B73-chr1	5045515	Mo17-chr1:5652100	20	34	12	16	0.639445	0.37037	0.428571	nosig
B73-chr1	5045609	Mo17-chr1:5660569	27	20	18	14	1	0.574468	0.5625	nosig
B73-chr1	5045794	Mo17-chr1:5660693	21	26	9	21	0.236287	0.446809	0.3	nosig
B73-chr1	5046080	Mo17-chr1:5660986	42	24	20	11	1	0.636364	0.645161	nosig
B73-chr1	5046152	Mo17-chr1:5661056	40	55	26	36	1	0.421053	0.419355	nosig
B73-chr1	5046206	Mo17-chr1:5661116	50	29	24	17	0.693222	0.632911	0.585366	nosig
B73-chr1	5046208	Mo17-chr1:5661118	49	23	23	13	0.671171	0.680556	0.638889	nosig
B73-chr1	5046219	Mo17-chr1:5661129	38	26	18	18	0.405838	0.59375	0.5	nosig
B73-chr1	5046229	Mo17-chr1:5661139	34	42	28	23	0.28219	0.447368	0.54902	nosig
B73-chr1	5046274	Mo17-chr1:5661184	30	53	15	32	0.702982	0.361446	0.319149	nosig
B73-chr1	5046303	Mo17-chr1:5661213	44	63	18	23	0.8527	0.411215	0.439024	nosig
B73-chr1	5046316	Mo17-chr1:5661226	49	58	25	28	1	0.457944	0.471698	nosig
B73-chr1	5046318	Mo17-chr1:5661228	50	57	25	27	1	0.46729	0.480769	nosig
B73-chr1	5046321	Mo17-chr1:5661231	51	55	26	30	0.869798	0.481132	0.464286	nosig
B73-chr1	5046379	Mo17-chr1:5661289	39	26	26	28	0.267145	0.6	0.481481	nosig
B73-chr1	5047516	Mo17-chr1:5661992	39	9	24	12	0.137336	0.8125	0.666667	nosig
B73-chr1	5047548	Mo17-chr1:5662024	46	17	17	18	0.0269128	0.730159	0.485714	sig
B73-chr1	5047590	Mo17-chr1:5662066	40	6	24	12	0.0340903	0.869565	0.666667	sig
B73-chr1	5047604	Mo17-chr1:5662080	43	2	25	4	0.202307	0.955556	0.862069	nosig
B73-chr1	5047634	Mo17-chr1:5694912	35	12	19	9	0.599836	0.744681	0.678571	nosig
B73-chr1	5047636	Mo17-chr1:5694914	37	12	21	8	0.793026	0.755102	0.724138	nosig
B73-chr1	5047638	Mo17-chr1:5694916	36	12	20	8	0.790429	0.75	0.714286	nosig
B73-chr1	5047765	Mo17-chr1:5695055	33	6	21	2	0.698422	0.846154	0.913043	nosig
B73-chr1	5047774	Mo17-chr1:5695064	30	6	21	3	0.729021	0.833333	0.875	nosig
B73-chr1	5047777	Mo17-chr1:5695067	31	4	17	3	0.696049	0.885714	0.85	nosig
B73-chr1	5048489	Mo17-chr1:5700578	48	36	19	13	1	0.571429	0.59375	nosig
B73-chr1	5048539	Mo17-chr1:5700628	55	46	22	27	0.299479	0.544554	0.44898	nosig
B73-chr1	5048556	Mo17-chr1:5700645	36	42	23	27	1	0.461538	0.46	nosig
B73-chr1	5048571	Mo17-chr1:5700660	36	26	33	16	0.332711	0.580645	0.673469	nosig
B73-chr1	5048686	Mo17-chr1:5700775	38	30	23	12	0.400026	0.558824	0.657143	nosig
B73-chr1	5052533	Mo17-chr1:5704599	27	15	16	12	0.62009	0.642857	0.571429	nosig
B73-chr1	5064372	Mo17-chr1:5717035	45	37	21	15	0.840937	0.54878	0.583333	nosig
B73-chr1	5070386	Mo17-chr1:5721995	32	28	19	19	0.836464	0.533333	0.5	nosig
B73-chr1	5070400	Mo17-chr1:5722009	32	26	20	20	0.682583	0.551724	0.5	nosig
B73-chr1	5070521	Mo17-chr1:5722127	34	38	24	11	0.0415237	0.472222	0.685714	sig
B73-chr1	5070575	Mo17-chr1:5722202	49	39	25	23	0.721221	0.556818	0.520833	nosig
B73-chr1	5070672	Mo17-chr1:5722299	66	41	37	19	0.611934	0.616822	0.660714	nosig
B73-chr1	5071168	Mo17-chr1:5722793	15	33	13	16	0.328248	0.3125	0.448276	nosig
B73-chr1	5071213	Mo17-chr1:5722837	61	85	23	37	0.755227	0.417808	0.383333	nosig
B73-chr1	5071217	Mo17-chr1:5722841	61	86	23	37	0.75564	0.414966	0.383333	nosig
B73-chr1	5075399	Mo17-chr1:5728345	31	19	16	9	1	0.62	0.64	nosig
B73-chr1	5075689	Mo17-chr1:5728674	17	28	8	19	0.61086	0.377778	0.296296	nosig
B73-chr1	5075800	Mo17-chr1:5728791	41	52	22	32	0.731903	0.44086	0.407407	nosig
B73-chr1	5078131	Mo17-chr1:5733259	35	11	18	6	1	0.76087	0.75	nosig
B73-chr1	5078132	Mo17-chr1:5733260	35	11	18	6	1	0.76087	0.75	nosig
B73-chr1	5078879	Mo17-chr1:5734352	31	20	7	16	0.0233086	0.607843	0.304348	sig
B73-chr1	5079771	Mo17-chr1:5735474	42	21	25	10	0.658205	0.666667	0.714286	nosig
B73-chr1	5079793	Mo17-chr1:5735494	39	18	19	12	0.638263	0.684211	0.612903	nosig
B73-chr1	5079891	Mo17-chr1:5735584	39	34	10	16	0.254135	0.534247	0.384615	nosig
B73-chr1	5094485	Mo17-chr1:5749871	4	26	3	30	0.699722	0.133333	0.0909091	nosig
B73-chr1	5094646	Mo17-chr1:5750032	4	33	4	17	0.442848	0.108108	0.190476	nosig
B73-chr1	5113968	Mo17-chr1:5768947	13	29	15	19	0.338956	0.309524	0.441176	nosig
B73-chr1	5114074	Mo17-chr1:5769057	22	27	6	19	0.127562	0.44898	0.24	nosig
B73-chr1	5114088	Mo17-chr1:5769071	24	32	10	18	0.639133	0.428571	0.357143	nosig
B73-chr1	5114208	Mo17-chr1:5769198	34	26	19	15	1	0.566667	0.558824	nosig
B73-chr1	5114230	Mo17-chr1:5769220	49	50	25	29	0.737312	0.494949	0.462963	nosig
B73-chr1	5114247	Mo17-chr1:5769240	54	60	45	36	0.3093	0.473684	0.555556	nosig
B73-chr1	5114267	Mo17-chr1:5769260	56	54	46	37	0.562597	0.509091	0.554217	nosig
B73-chr1	5114279	Mo17-chr1:5769272	43	45	35	37	1	0.488636	0.486111	nosig
B73-chr1	5114379	Mo17-chr1:5769393	38	23	30	23	0.570188	0.622951	0.566038	nosig
B73-chr1	5114470	Mo17-chr1:5769483	39	36	20	28	0.274393	0.52	0.416667	nosig
B73-chr1	5115478	Mo17-chr1:5771051	34	17	17	7	0.79531	0.666667	0.708333	nosig
B73-chr1	5115501	Mo17-chr1:5771074	35	26	22	17	1	0.57377	0.564103	nosig
B73-chr1	5115505	Mo17-chr1:5771085	34	30	22	18	1	0.53125	0.55	nosig
B73-chr1	5115521	Mo17-chr1:5771101	29	26	17	20	0.670949	0.527273	0.459459	nosig
B73-chr1	5122175	Mo17-chr1:5773296	37	27	16	10	0.815937	0.578125	0.615385	nosig
B73-chr1	5122279	Mo17-chr1:5773420	51	26	25	20	0.252361	0.662338	0.555556	nosig
B73-chr1	5122290	Mo17-chr1:5773431	40	22	16	24	0.024422	0.645161	0.4	sig
B73-chr1	5122305	Mo17-chr1:5773446	46	32	25	21	0.707711	0.589744	0.543478	nosig
B73-chr1	5122379	Mo17-chr1:5773524	27	46	20	13	0.034226	0.369863	0.606061	sig
B73-chr1	5122435	Mo17-chr1:5773580	57	72	21	44	0.122985	0.44186	0.323077	nosig
B73-chr1	5122485	Mo17-chr1:5773630	39	33	30	21	0.712749	0.541667	0.588235	nosig
B73-chr1	5122505	Mo17-chr1:5773652	26	20	22	20	0.830597	0.565217	0.52381	nosig
B73-chr1	5124026	Mo17-chr1:5776171	44	7	26	8	0.261512	0.862745	0.764706	nosig
B73-chr1	5124027	Mo17-chr1:5776172	43	7	26	8	0.384495	0.86	0.764706	nosig
B73-chr1	5124047	Mo17-chr1:5776192	49	7	23	6	0.352009	0.875	0.793103	nosig
B73-chr1	5124057	Mo17-chr1:5776202	45	7	24	7	0.365931	0.865385	0.774194	nosig
B73-chr1	5124065	Mo17-chr1:5776210	34	5	19	3	1	0.871795	0.863636	nosig
B73-chr1	5124308	Mo17-chr1:5776511	39	29	23	21	0.69775	0.573529	0.522727	nosig
B73-chr1	5124360	Mo17-chr1:5776566	35	18	20	9	1	0.660377	0.689655	nosig
B73-chr1	5124361	Mo17-chr1:5776567	32	18	17	9	1	0.64	0.653846	nosig
B73-chr1	5124924	Mo17-chr1:5776951	43	38	20	17	1	0.530864	0.540541	nosig
B73-chr1	5124972	Mo17-chr1:5777012	32	29	20	14	0.667985	0.52459	0.588235	nosig
B73-chr1	5125037	Mo17-chr1:5777069	81	42	47	39	0.113857	0.658537	0.546512	nosig
B73-chr1	5125055	Mo17-chr1:5777087	96	48	52	41	0.101266	0.666667	0.55914	nosig
B73-chr1	5125070	Mo17-chr1:5777104	70	33	38	39	0.0140565	0.679612	0.493506	sig
B73-chr1	5125122	Mo17-chr1:5777156	35	16	28	11	0.818799	0.686275	0.717949	nosig
B73-chr1	5125124	Mo17-chr1:5777158	36	18	28	12	0.824371	0.666667	0.7	nosig
B73-chr1	5125956	Mo17-chr1:5778076	26	12	22	12	0.805138	0.684211	0.647059	nosig
B73-chr1	5125959	Mo17-chr1:5778079	27	11	22	13	0.618506	0.710526	0.628571	nosig
B73-chr1	5125961	Mo17-chr1:5778081	27	12	22	13	0.62716	0.692308	0.628571	nosig
B73-chr1	5125966	Mo17-chr1:5778086	29	10	18	11	0.30128	0.74359	0.62069	nosig
B73-chr1	5125980	Mo17-chr1:5778100	37	26	18	17	0.528616	0.587302	0.514286	nosig
B73-chr1	5126034	Mo17-chr1:5778165	67	74	31	36	0.882927	0.475177	0.462687	nosig
B73-chr1	5126039	Mo17-chr1:5778170	70	79	38	41	0.889941	0.469799	0.481013	nosig
B73-chr1	5126092	Mo17-chr1:5778223	45	30	31	20	1	0.6	0.607843	nosig
B73-chr1	5126133	Mo17-chr1:5778263	47	49	40	42	1	0.489583	0.487805	nosig
B73-chr1	5126421	Mo17-chr1:5778570	50	31	20	21	0.181574	0.617284	0.487805	nosig
B73-chr1	5126485	Mo17-chr1:5778641	49	25	27	22	0.256861	0.662162	0.55102	nosig
B73-chr1	5126486	Mo17-chr1:5778642	49	25	27	22	0.256861	0.662162	0.55102	nosig
B73-chr1	5126507	Mo17-chr1:5778663	46	18	21	11	0.638129	0.71875	0.65625	nosig
B73-chr1	5126516	Mo17-chr1:5778672	37	18	19	10	1	0.672727	0.655172	nosig
B73-chr1	5128705	Mo17-chr1:5780247	25	32	8	19	0.24049	0.438596	0.296296	nosig
B73-chr1	5155820	Mo17-chr1:5788562	26	23	17	13	0.818435	0.530612	0.566667	nosig
B73-chr1	5155902	Mo17-chr1:5788645	24	37	14	34	0.314506	0.393443	0.291667	nosig
B73-chr1	5156579	Mo17-chr1:5789253	35	35	30	19	0.264041	0.5	0.612245	nosig
B73-chr1	5156737	Mo17-chr1:5789416	20	36	11	16	0.809011	0.357143	0.407407	nosig
B73-chr1	5156864	Mo17-chr1:5789498	27	21	17	12	1	0.5625	0.586207	nosig
B73-chr1	5159727	Mo17-chr1:5792341	19	26	7	21	0.208551	0.422222	0.25	nosig
B73-chr1	5160665	Mo17-chr1:5793266	40	39	12	22	0.153678	0.506329	0.352941	nosig
B73-chr1	5161873	Mo17-chr1:5794447	29	21	34	20	0.689246	0.58	0.62963	nosig
B73-chr1	5161885	Mo17-chr1:5794459	26	16	30	20	1	0.619048	0.6	nosig
B73-chr1	5162110	Mo17-chr1:5794645	33	24	27	13	0.398741	0.578947	0.675	nosig
B73-chr1	5162319	Mo17-chr1:5794849	34	24	20	17	0.676959	0.586207	0.540541	nosig
B73-chr1	5162391	Mo17-chr1:5794919	27	18	20	21	0.386278	0.6	0.487805	nosig
B73-chr1	5162416	Mo17-chr1:5794944	27	20	21	24	0.403876	0.574468	0.466667	nosig
B73-chr1	5162800	Mo17-chr1:5795295	23	30	9	17	0.477572	0.433962	0.346154	nosig
B73-chr1	5162804	Mo17-chr1:5795299	23	33	7	21	0.226812	0.410714	0.25	nosig
B73-chr1	5162805	Mo17-chr1:5795300	23	32	7	22	0.151144	0.418182	0.241379	nosig
B73-chr1	5162806	Mo17-chr1:5795301	22	32	6	24	0.0588657	0.407407	0.2	nosig
B73-chr1	5162809	Mo17-chr1:5795304	22	33	6	23	0.091496	0.4	0.206897	nosig
B73-chr1	5162820	Mo17-chr1:5795315	34	46	18	29	0.710315	0.425	0.382979	nosig
B73-chr1	5163082	Mo17-chr1:5795589	7	42	1	18	0.426543	0.142857	0.0526316	nosig
B73-chr1	5163091	Mo17-chr1:5795592	9	40	3	17	1	0.183673	0.15	nosig
B73-chr1	5261418	Mo17-chr1:5804543	13	29	3	20	0.139445	0.309524	0.130435	nosig
B73-chr1	5261544	Mo17-chr1:5804655	72	60	27	37	0.127901	0.545455	0.421875	nosig
B73-chr1	5261646	Mo17-chr1:5804757	104	63	45	51	0.019835	0.622754	0.46875	sig
B73-chr1	5261652	Mo17-chr1:5804763	97	54	32	45	0.00121164	0.642384	0.415584	sig
B73-chr1	5261777	Mo17-chr1:5804884	31	26	13	16	0.4952	0.54386	0.448276	nosig
B73-chr1	5281102	Mo17-chr1:5844168	30	16	16	12	0.621814	0.652174	0.571429	nosig
B73-chr1	5281109	Mo17-chr1:5844175	32	16	16	12	0.464454	0.666667	0.571429	nosig
B73-chr1	5281360	Mo17-chr1:5844428	50	54	28	34	0.749744	0.480769	0.451613	nosig
B73-chr1	5281426	Mo17-chr1:5844494	67	62	25	17	0.476671	0.51938	0.595238	nosig
B73-chr1	5281470	Mo17-chr1:5844545	51	55	24	10	0.0293658	0.481132	0.705882	sig
B73-chr1	5281564	Mo17-chr1:5844646	41	34	23	23	0.708264	0.546667	0.5	nosig
B73-chr1	5281567	Mo17-chr1:5844649	45	34	23	23	0.463344	0.56962	0.5	nosig
B73-chr1	5281614	Mo17-chr1:5844689	41	44	18	13	0.404518	0.482353	0.580645	nosig
B73-chr1	5284248	Mo17-chr1:5847317	40	16	20	15	0.179405	0.714286	0.571429	nosig
B73-chr1	5284250	Mo17-chr1:5847319	41	18	20	15	0.266925	0.694915	0.571429	nosig
B73-chr1	5284259	Mo17-chr1:5847328	38	21	21	17	0.400052	0.644068	0.552632	nosig
B73-chr1	5284305	Mo17-chr1:5847375	27	33	13	23	0.521581	0.45	0.361111	nosig
B73-chr1	5284307	Mo17-chr1:5847377	27	33	10	24	0.187752	0.45	0.294118	nosig
B73-chr1	5284546	Mo17-chr1:5847606	54	46	35	37	0.537447	0.54	0.486111	nosig
B73-chr1	5284551	Mo17-chr1:5847611	55	46	38	36	0.759547	0.544554	0.513514	nosig
B73-chr1	5284681	Mo17-chr1:5847743	13	41	18	18	0.0137983	0.240741	0.5	sig
B73-chr1	5284799	Mo17-chr1:5847861	20	53	7	32	0.354956	0.273973	0.179487	nosig
B73-chr1	5284849	Mo17-chr1:5847918	34	49	21	33	0.859608	0.409639	0.388889	nosig
B73-chr1	5284891	Mo17-chr1:5847960	23	33	21	26	0.841725	0.410714	0.446809	nosig
B73-chr1	5284907	Mo17-chr1:5847979	13	33	13	24	0.634676	0.282609	0.351351	nosig
B73-chr1	5284908	Mo17-chr1:5847980	13	31	13	23	0.63315	0.295455	0.361111	nosig
B73-chr1	5284925	Mo17-chr1:5847997	11	26	15	18	0.218707	0.297297	0.454545	nosig
B73-chr1	5284937	Mo17-chr1:5848008	8	28	11	19	0.275841	0.222222	0.366667	nosig
B73-chr1	5290413	Mo17-chr1:5868895	39	24	25	15	1	0.619048	0.625	nosig
B73-chr1	5365242	Mo17-chr1:5942218	53	39	25	19	1	0.576087	0.568182	nosig
B73-chr1	5365253	Mo17-chr1:5942229	47	50	20	20	1	0.484536	0.5	nosig
B73-chr1	5365265	Mo17-chr1:5942241	57	63	20	23	1	0.475	0.465116	nosig
B73-chr1	5365294	Mo17-chr1:5942270	47	55	10	17	0.514199	0.460784	0.37037	nosig
B73-chr1	5365299	Mo17-chr1:5942275	49	48	10	18	0.200332	0.505155	0.357143	nosig
B73-chr1	5365324	Mo17-chr1:5942300	38	30	11	17	0.179153	0.558824	0.392857	nosig
B73-chr1	5365380	Mo17-chr1:5942356	31	19	5	19	0.00116532	0.62	0.208333	sig
B73-chr1	5373589	Mo17-chr1:5950762	21	36	13	20	0.825077	0.368421	0.393939	nosig
B73-chr1	5373673	Mo17-chr1:5950846	50	28	15	17	0.134556	0.641026	0.46875	nosig
B73-chr1	5374075	Mo17-chr1:5951252	39	24	19	13	0.827182	0.619048	0.59375	nosig
B73-chr1	5374088	Mo17-chr1:5951265	39	21	19	12	0.819071	0.65	0.612903	nosig
B73-chr1	5374089	Mo17-chr1:5951266	40	21	19	12	0.818516	0.655738	0.612903	nosig
B73-chr1	5374388	Mo17-chr1:5951498	18	28	5	18	0.18278	0.391304	0.217391	nosig
B73-chr1	5375783	Mo17-chr1:5953352	9	28	8	26	1	0.243243	0.235294	nosig
B73-chr1	5375808	Mo17-chr1:5953360	8	30	10	24	0.430233	0.210526	0.294118	nosig
B73-chr1	5375854	Mo17-chr1:5953407	28	55	30	33	0.12403	0.337349	0.47619	nosig
B73-chr1	5375871	Mo17-chr1:5953424	38	62	32	33	0.197151	0.38	0.492308	nosig
B73-chr1	5375911	Mo17-chr1:5953464	41	33	21	22	0.565901	0.554054	0.488372	nosig
B73-chr1	5375970	Mo17-chr1:5953527	41	56	32	32	0.41879	0.42268	0.5	nosig
B73-chr1	5375984	Mo17-chr1:5953541	65	60	44	36	0.774283	0.52	0.55	nosig
B73-chr1	5376019	Mo17-chr1:5953576	57	44	38	22	0.41203	0.564356	0.633333	nosig
B73-chr1	5376027	Mo17-chr1:5953586	57	40	37	19	0.39393	0.587629	0.660714	nosig
B73-chr1	5376055	Mo17-chr1:5953623	27	39	15	24	0.839302	0.409091	0.384615	nosig
B73-chr1	5376103	Mo17-chr1:5953673	46	48	22	33	0.311179	0.489362	0.4	nosig
B73-chr1	5376123	Mo17-chr1:5959700	76	22	39	13	0.839525	0.77551	0.75	nosig
B73-chr1	5376133	Mo17-chr1:5959710	81	19	40	12	0.671724	0.81	0.769231	nosig
B73-chr1	5376140	Mo17-chr1:5959717	70	21	33	12	0.674226	0.769231	0.733333	nosig
B73-chr1	5377385	Mo17-chr1:5960924	26	24	10	16	0.334956	0.52	0.384615	nosig
B73-chr1	5377408	Mo17-chr1:5960939	27	30	10	18	0.357594	0.473684	0.357143	nosig
B73-chr1	5377432	Mo17-chr1:5960963	18	27	15	23	1	0.4	0.394737	nosig
B73-chr1	5377597	Mo17-chr1:5961129	26	30	16	9	0.158173	0.464286	0.64	nosig
B73-chr1	5377613	Mo17-chr1:5961145	25	31	16	12	0.355946	0.446429	0.571429	nosig
B73-chr1	5377617	Mo17-chr1:5961149	25	26	16	10	0.341104	0.490196	0.615385	nosig
B73-chr1	5377618	Mo17-chr1:5961150	25	26	16	10	0.341104	0.490196	0.615385	nosig
B73-chr1	5377787	Mo17-chr1:5961297	54	47	20	20	0.713347	0.534653	0.5	nosig
B73-chr1	5377795	Mo17-chr1:5961305	54	45	20	20	0.708299	0.545455	0.5	nosig
B73-chr1	5377803	Mo17-chr1:5961313	50	41	20	18	0.847952	0.549451	0.526316	nosig
B73-chr1	5377876	Mo17-chr1:5961391	37	38	18	25	0.450519	0.493333	0.418605	nosig
B73-chr1	5377886	Mo17-chr1:5961401	38	41	17	26	0.446953	0.481013	0.395349	nosig
B73-chr1	5377896	Mo17-chr1:5961411	43	41	19	25	0.457773	0.511905	0.431818	nosig
B73-chr1	5382047	Mo17-chr1:5964785	65	36	26	26	0.117327	0.643564	0.5	nosig
B73-chr1	5382125	Mo17-chr1:5964861	34	11	28	12	0.62927	0.755556	0.7	nosig
B73-chr1	5382138	Mo17-chr1:5991969	28	11	22	9	1	0.717949	0.709677	nosig
B73-chr1	5382314	Mo17-chr1:5992145	42	26	13	26	0.00533436	0.617647	0.333333	sig
B73-chr1	5382343	Mo17-chr1:5992174	44	39	13	38	0.00216556	0.53012	0.254902	sig
B73-chr1	5382482	Mo17-chr1:5992305	60	45	33	33	0.430762	0.571429	0.5	nosig
B73-chr1	5382496	Mo17-chr1:5992319	66	48	36	34	0.445853	0.578947	0.514286	nosig
B73-chr1	5382499	Mo17-chr1:5992322	67	48	34	34	0.286433	0.582609	0.5	nosig
B73-chr1	5382538	Mo17-chr1:5992361	39	40	39	15	0.011841	0.493671	0.722222	sig
B73-chr1	5382568	Mo17-chr1:5992391	28	28	27	22	0.696138	0.5	0.55102	nosig
B73-chr1	5382586	Mo17-chr1:5992404	34	22	19	19	0.397002	0.607143	0.5	nosig
B73-chr1	5382590	Mo17-chr1:5992408	29	20	18	21	0.283388	0.591837	0.461538	nosig
B73-chr1	5382603	Mo17-chr1:5992421	32	16	15	19	0.0691037	0.666667	0.441176	nosig
B73-chr1	5382614	Mo17-chr1:5992433	31	11	14	17	0.0161499	0.738095	0.451613	sig
B73-chr1	5382744	Mo17-chr1:5992562	38	47	25	40	0.505536	0.447059	0.384615	nosig
B73-chr1	5382783	Mo17-chr1:5992600	34	50	27	45	0.743893	0.404762	0.375	nosig
B73-chr1	5382991	Mo17-chr1:5992783	29	16	11	18	0.0328187	0.644444	0.37931	sig
B73-chr1	5383091	Mo17-chr1:5992884	18	29	12	18	1	0.382979	0.4	nosig
B73-chr1	5384404	Mo17-chr1:5994494	43	39	16	16	0.837606	0.52439	0.5	nosig
B73-chr1	5385333	Mo17-chr1:5995407	17	27	10	17	1	0.386364	0.37037	nosig
B73-chr1	5385350	Mo17-chr1:5995424	16	49	10	16	0.206766	0.246154	0.384615	nosig
B73-chr1	5389191	Mo17-chr1:5999231	68	77	35	57	0.226194	0.468966	0.380435	nosig
B73-chr1	5389255	Mo17-chr1:5999303	46	84	29	65	0.566315	0.353846	0.308511	nosig
B73-chr1	5389262	Mo17-chr1:5999310	57	91	35	69	0.506579	0.385135	0.336538	nosig
B73-chr1	5389305	Mo17-chr1:5999353	34	39	25	42	0.306012	0.465753	0.373134	nosig
B73-chr1	5389390	Mo17-chr1:5999438	24	36	18	14	0.187437	0.4	0.5625	nosig
B73-chr1	5389537	Mo17-chr1:5999584	12	26	23	33	0.390825	0.315789	0.410714	nosig
B73-chr1	5417293	Mo17-chr1:6028822	27	29	20	10	0.116834	0.482143	0.666667	nosig
B73-chr1	5418527	Mo17-chr1:6030055	22	29	9	16	0.624524	0.431373	0.36	nosig
B73-chr1	5420471	Mo17-chr1:6031621	38	23	16	7	0.615614	0.622951	0.695652	nosig
B73-chr1	5420472	Mo17-chr1:6031622	38	24	16	7	0.613887	0.612903	0.695652	nosig
B73-chr1	5434479	Mo17-chr1:6073058	58	59	33	33	1	0.495726	0.5	nosig
B73-chr1	5449204	Mo17-chr1:6087819	26	39	11	16	1	0.4	0.407407	nosig
B73-chr1	5449223	Mo17-chr1:6087838	38	51	16	22	1	0.426966	0.421053	nosig
B73-chr1	5449617	Mo17-chr1:6088232	36	24	19	15	0.827885	0.6	0.558824	nosig
B73-chr1	5449748	Mo17-chr1:6088353	34	44	13	31	0.174839	0.435897	0.295455	nosig
B73-chr1	5452635	Mo17-chr1:6091210	30	11	17	14	0.136116	0.731707	0.548387	nosig
B73-chr1	5453377	Mo17-chr1:6091951	36	26	19	18	0.537516	0.580645	0.513514	nosig
B73-chr1	5453390	Mo17-chr1:6091964	38	27	19	17	0.676267	0.584615	0.527778	nosig
B73-chr1	5470925	Mo17-chr1:6109562	33	23	22	13	0.826357	0.589286	0.628571	nosig
B73-chr1	5477941	Mo17-chr1:6116236	33	14	14	19	0.0205547	0.702128	0.424242	sig
B73-chr1	5489134	Mo17-chr1:6127871	45	69	20	36	0.737443	0.394737	0.357143	nosig
B73-chr1	5490700	Mo17-chr1:6133319	32	17	16	11	0.626974	0.653061	0.592593	nosig
B73-chr1	5542927	Mo17-chr1:6202265	27	17	18	8	0.609144	0.613636	0.692308	nosig
B73-chr1	5542936	Mo17-chr1:6202274	32	26	23	11	0.276086	0.551724	0.676471	nosig
B73-chr1	5542969	Mo17-chr1:6202302	33	26	25	9	0.120716	0.559322	0.735294	nosig
B73-chr1	5542980	Mo17-chr1:6202313	33	23	25	8	0.166413	0.589286	0.757576	nosig
B73-chr1	5543058	Mo17-chr1:6202398	50	18	26	5	0.312752	0.735294	0.83871	nosig
B73-chr1	5543063	Mo17-chr1:6202403	43	18	25	4	0.122921	0.704918	0.862069	nosig
B73-chr1	5554654	Mo17-chr1:6208403	28	49	12	16	0.650415	0.363636	0.428571	nosig
B73-chr1	5555125	Mo17-chr1:6208933	21	28	11	19	0.642215	0.428571	0.366667	nosig
B73-chr1	5555381	Mo17-chr1:6209188	27	11	17	11	0.434717	0.710526	0.607143	nosig
B73-chr1	5558473	Mo17-chr1:6212309	32	24	16	5	0.186706	0.571429	0.761905	nosig
B73-chr1	5558474	Mo17-chr1:6212310	32	24	16	5	0.186706	0.571429	0.761905	nosig
B73-chr1	5558483	Mo17-chr1:6212319	33	23	16	5	0.192113	0.589286	0.761905	nosig
B73-chr1	5558486	Mo17-chr1:6212322	37	23	18	5	0.198348	0.616667	0.782609	nosig
B73-chr1	5560217	Mo17-chr1:6213801	50	40	39	28	0.747943	0.555556	0.58209	nosig
B73-chr1	5560237	Mo17-chr1:6213821	42	47	37	27	0.251003	0.47191	0.578125	nosig
B73-chr1	5560714	Mo17-chr1:6214294	29	39	17	10	0.11044	0.426471	0.62963	nosig
B73-chr1	5560723	Mo17-chr1:6214303	30	36	16	10	0.246763	0.454545	0.615385	nosig
B73-chr1	5560752	Mo17-chr1:6214326	50	31	23	14	1	0.617284	0.621622	nosig
B73-chr1	5563767	Mo17-chr1:6272785	32	26	17	14	1	0.551724	0.548387	nosig
B73-chr1	5567787	Mo17-chr1:6276853	31	34	7	21	0.0648204	0.476923	0.25	nosig
B73-chr1	5568353	Mo17-chr1:6277421	23	35	16	15	0.370227	0.396552	0.516129	nosig
B73-chr1	5608360	Mo17-chr1:6323839	28	23	19	8	0.228163	0.54902	0.703704	nosig
B73-chr1	5608474	Mo17-chr1:6323955	27	37	32	14	0.00647214	0.421875	0.695652	sig
B73-chr1	5608498	Mo17-chr1:6323976	39	40	41	19	0.0372001	0.493671	0.683333	sig
B73-chr1	5608502	Mo17-chr1:6323983	40	18	40	10	0.270917	0.689655	0.8	nosig
B73-chr1	5608505	Mo17-chr1:6323986	38	22	39	16	0.431543	0.633333	0.709091	nosig
B73-chr1	5608510	Mo17-chr1:6323991	41	50	47	36	0.132822	0.450549	0.566265	nosig
B73-chr1	5608511	Mo17-chr1:6323992	41	55	47	36	0.0729339	0.427083	0.566265	nosig
B73-chr1	5608518	Mo17-chr1:6323999	47	55	45	35	0.182474	0.460784	0.5625	nosig
B73-chr1	5608555	Mo17-chr1:6324036	32	49	28	49	0.744014	0.395062	0.363636	nosig
B73-chr1	5608592	Mo17-chr1:6324071	28	26	20	33	0.174973	0.518519	0.377358	nosig
B73-chr1	5608645	Mo17-chr1:6324124	47	36	27	21	1	0.566265	0.5625	nosig
B73-chr1	5608677	Mo17-chr1:6324156	31	33	21	20	0.842739	0.484375	0.512195	nosig
B73-chr1	5608848	Mo17-chr1:6324326	22	39	21	18	0.0990886	0.360656	0.538462	nosig
B73-chr1	5608871	Mo17-chr1:6324349	24	43	12	24	0.831989	0.358209	0.333333	nosig
B73-chr1	5608896	Mo17-chr1:6324374	32	38	16	26	0.5544	0.457143	0.380952	nosig
B73-chr1	5608987	Mo17-chr1:6324465	37	26	13	17	0.187281	0.587302	0.433333	nosig
B73-chr1	5609106	Mo17-chr1:6324584	67	69	43	45	1	0.492647	0.488636	nosig
B73-chr1	5609257	Mo17-chr1:6324738	34	26	22	23	0.43815	0.566667	0.488889	nosig
B73-chr1	5609308	Mo17-chr1:6324789	41	25	29	14	0.683472	0.621212	0.674419	nosig
B73-chr1	5609312	Mo17-chr1:6324793	45	24	26	12	0.83198	0.652174	0.684211	nosig
B73-chr1	5609315	Mo17-chr1:6324799	44	23	26	11	0.668763	0.656716	0.702703	nosig
B73-chr1	5609316	Mo17-chr1:6324800	44	20	27	13	1	0.6875	0.675	nosig
B73-chr1	5609345	Mo17-chr1:6324830	27	16	19	10	1	0.627907	0.655172	nosig
B73-chr1	5610739	Mo17-chr1:6325574	11	26	5	20	0.555539	0.297297	0.2	nosig
B73-chr1	5613601	Mo17-chr1:6328748	46	11	32	1	0.049537	0.807018	0.969697	sig
B73-chr1	5613617	Mo17-chr1:6328764	44	11	31	1	0.0490168	0.8	0.96875	sig
B73-chr1	5613671	Mo17-chr1:6328818	38	4	20	4	0.44815	0.904762	0.833333	nosig
B73-chr1	5616372	Mo17-chr1:6335631	45	40	28	23	0.86043	0.529412	0.54902	nosig
B73-chr1	5616385	Mo17-chr1:6335644	72	41	39	27	0.632309	0.637168	0.590909	nosig
B73-chr1	5616439	Mo17-chr1:6335701	33	52	16	33	0.577016	0.388235	0.326531	nosig
B73-chr1	5616466	Mo17-chr1:6335702	77	52	37	33	0.371172	0.596899	0.528571	nosig
B73-chr1	5616467	Mo17-chr1:6335703	77	47	37	31	0.356963	0.620968	0.544118	nosig
B73-chr1	5616468	Mo17-chr1:6335704	73	46	40	31	0.542622	0.613445	0.56338	nosig
B73-chr1	5616562	Mo17-chr1:6335802	69	66	48	39	0.583749	0.511111	0.551724	nosig
B73-chr1	5616579	Mo17-chr1:6335819	154	90	94	61	0.672086	0.631148	0.606452	nosig
B73-chr1	5616788	Mo17-chr1:6336018	50	49	30	36	0.633562	0.505051	0.454545	nosig
B73-chr1	5616791	Mo17-chr1:6336021	47	49	29	36	0.631345	0.489583	0.446154	nosig
B73-chr1	5651649	Mo17-chr1:6370870	28	13	4	20	8.16577e-05	0.682927	0.166667	sig
B73-chr1	5652666	Mo17-chr1:6371894	22	27	11	22	0.361292	0.44898	0.333333	nosig
B73-chr1	5652742	Mo17-chr1:6371964	39	22	20	14	0.663251	0.639344	0.588235	nosig
B73-chr1	5652743	Mo17-chr1:6371965	43	23	22	14	0.82963	0.651515	0.611111	nosig
B73-chr1	5652787	Mo17-chr1:6372010	50	51	35	28	0.52117	0.49505	0.555556	nosig
B73-chr1	5652796	Mo17-chr1:6372019	54	56	37	31	0.538624	0.490909	0.544118	nosig
B73-chr1	5652990	Mo17-chr1:6372071	16	26	10	28	0.340545	0.380952	0.263158	nosig
B73-chr1	5652991	Mo17-chr1:6372072	17	26	10	28	0.243466	0.395349	0.263158	nosig
B73-chr1	5652992	Mo17-chr1:6372073	17	26	10	28	0.243466	0.395349	0.263158	nosig
B73-chr1	5652994	Mo17-chr1:6372075	17	26	10	24	0.471482	0.395349	0.294118	nosig
B73-chr1	5653300	Mo17-chr1:6372387	3	35	4	22	0.42846	0.0789474	0.153846	nosig
B73-chr1	5653305	Mo17-chr1:6372390	5	37	3	21	1	0.119048	0.125	nosig
B73-chr1	5653306	Mo17-chr1:6372391	6	36	4	20	1	0.142857	0.166667	nosig
B73-chr1	5653727	Mo17-chr1:6372392	24	36	24	20	0.166259	0.4	0.545455	nosig
B73-chr1	5653760	Mo17-chr1:6372425	21	33	16	19	0.660094	0.388889	0.457143	nosig
B73-chr1	5653780	Mo17-chr1:6372445	50	49	30	32	0.871668	0.505051	0.483871	nosig
B73-chr1	5653788	Mo17-chr1:6372453	59	55	32	35	0.64591	0.517544	0.477612	nosig
B73-chr1	5653797	Mo17-chr1:6372462	60	51	34	34	0.645102	0.540541	0.5	nosig
B73-chr1	5653799	Mo17-chr1:6372464	61	51	34	32	0.756698	0.544643	0.515152	nosig
B73-chr1	5653804	Mo17-chr1:6372469	61	47	33	28	0.872054	0.564815	0.540984	nosig
B73-chr1	5653919	Mo17-chr1:6372581	32	41	17	22	1	0.438356	0.435897	nosig
B73-chr1	5653958	Mo17-chr1:6372614	43	27	23	7	0.170923	0.614286	0.766667	nosig
B73-chr1	5654194	Mo17-chr1:6372862	26	22	7	21	0.0170024	0.541667	0.25	sig
B73-chr1	5654334	Mo17-chr1:6373002	29	15	15	18	0.103439	0.659091	0.454545	nosig
B73-chr1	5654539	Mo17-chr1:6373201	18	28	24	24	0.30776	0.391304	0.5	nosig
B73-chr1	5654572	Mo17-chr1:6373234	32	30	23	26	0.703445	0.516129	0.469388	nosig
B73-chr1	5654581	Mo17-chr1:6373243	27	26	22	23	1	0.509434	0.488889	nosig
B73-chr1	5654584	Mo17-chr1:6373246	26	26	22	25	0.841132	0.5	0.468085	nosig
B73-chr1	5654587	Mo17-chr1:6373249	25	31	22	24	0.842387	0.446429	0.478261	nosig
B73-chr1	5654589	Mo17-chr1:6373251	22	33	20	28	1	0.4	0.416667	nosig
B73-chr1	5654594	Mo17-chr1:6373256	23	42	16	29	1	0.353846	0.355556	nosig
B73-chr1	5654597	Mo17-chr1:6373259	25	46	15	27	1	0.352113	0.357143	nosig
B73-chr1	5654598	Mo17-chr1:6373260	26	46	15	27	1	0.361111	0.357143	nosig
B73-chr1	5654611	Mo17-chr1:6373273	23	43	8	24	0.363456	0.348485	0.25	nosig
B73-chr1	5654614	Mo17-chr1:6373274	23	44	7	25	0.247987	0.343284	0.21875	nosig
B73-chr1	5654616	Mo17-chr1:6373276	23	44	8	25	0.362881	0.343284	0.242424	nosig
B73-chr1	5654637	Mo17-chr1:6373297	28	48	5	24	0.0624328	0.368421	0.172414	nosig
B73-chr1	5654700	Mo17-chr1:6373358	45	60	25	30	0.866884	0.428571	0.454545	nosig
B73-chr1	5654973	Mo17-chr1:6373960	36	4	17	5	0.259063	0.9	0.772727	nosig
B73-chr1	5654992	Mo17-chr1:6376898	45	16	18	17	0.0435469	0.737705	0.514286	sig
B73-chr1	5657459	Mo17-chr1:6379371	59	50	10	16	0.191456	0.541284	0.384615	nosig
B73-chr1	5657528	Mo17-chr1:6379440	46	33	17	24	0.0873976	0.582278	0.414634	nosig
B73-chr1	5657542	Mo17-chr1:6379454	43	18	20	20	0.0580558	0.704918	0.5	nosig
B73-chr1	5657556	Mo17-chr1:6379468	35	13	18	13	0.221691	0.729167	0.580645	nosig
B73-chr1	5657558	Mo17-chr1:6379471	35	11	18	12	0.201178	0.76087	0.6	nosig
B73-chr1	5657635	Mo17-chr1:6379561	32	25	14	20	0.197287	0.561404	0.411765	nosig
B73-chr1	5765406	Mo17-chr1:6492517	29	27	19	19	1	0.517857	0.5	nosig
B73-chr1	5765408	Mo17-chr1:6492519	27	26	19	21	0.834915	0.509434	0.475	nosig
B73-chr1	5765409	Mo17-chr1:6492520	25	26	19	21	1	0.490196	0.475	nosig
B73-chr1	5765410	Mo17-chr1:6492521	23	26	19	23	1	0.469388	0.452381	nosig
B73-chr1	5766280	Mo17-chr1:6493439	36	24	18	33	0.013127	0.6	0.352941	sig
B73-chr1	5766487	Mo17-chr1:6493546	30	39	9	19	0.364577	0.434783	0.321429	nosig
B73-chr1	5766510	Mo17-chr1:6493569	39	36	11	28	0.0176579	0.52	0.282051	sig
B73-chr1	5766514	Mo17-chr1:6493573	33	39	14	26	0.319851	0.458333	0.35	nosig
B73-chr1	5766516	Mo17-chr1:6493575	36	38	15	25	0.324324	0.486486	0.375	nosig
B73-chr1	5766551	Mo17-chr1:6493610	36	51	19	31	0.721125	0.413793	0.38	nosig
B73-chr1	5766569	Mo17-chr1:6493628	35	57	18	26	0.851211	0.380435	0.409091	nosig
B73-chr1	5766593	Mo17-chr1:6493652	32	36	27	22	0.45508	0.470588	0.55102	nosig
B73-chr1	5766639	Mo17-chr1:6493698	59	54	53	26	0.0528818	0.522124	0.670886	nosig
B73-chr1	5766674	Mo17-chr1:6493733	35	33	25	15	0.318203	0.514706	0.625	nosig
B73-chr1	5766746	Mo17-chr1:6493805	24	27	17	8	0.0945034	0.470588	0.68	nosig
B73-chr1	5766762	Mo17-chr1:6493818	17	31	18	10	0.0183882	0.354167	0.642857	sig
B73-chr1	5767633	Mo17-chr1:6502709	15	33	14	20	0.482274	0.3125	0.411765	nosig
B73-chr1	5767755	Mo17-chr1:6502817	23	39	5	17	0.295269	0.370968	0.227273	nosig
B73-chr1	5768125	Mo17-chr1:6503160	40	17	19	6	0.790077	0.701754	0.76	nosig
B73-chr1	5768126	Mo17-chr1:6503161	40	15	19	4	0.403299	0.727273	0.826087	nosig
B73-chr1	5768177	Mo17-chr1:6503210	33	14	28	4	0.101773	0.702128	0.875	nosig
B73-chr1	5768187	Mo17-chr1:6503220	32	11	29	2	0.0602429	0.744186	0.935484	nosig
B73-chr1	5768192	Mo17-chr1:6503225	37	11	28	3	0.226659	0.770833	0.903226	nosig
B73-chr1	5768488	Mo17-chr1:6530166	49	41	34	16	0.151207	0.544444	0.68	nosig
B73-chr1	5768502	Mo17-chr1:6530180	53	28	34	10	0.22245	0.654321	0.772727	nosig
B73-chr1	5778947	Mo17-chr1:6541104	27	11	12	21	0.00439433	0.710526	0.363636	sig
B73-chr1	5831749	Mo17-chr1:6541325	18	26	4	16	0.155959	0.409091	0.2	nosig
B73-chr1	5841340	Mo17-chr1:6551335	16	26	4	17	0.158397	0.380952	0.190476	nosig
B73-chr1	5842215	Mo17-chr1:6552326	47	47	17	28	0.205261	0.5	0.377778	nosig
B73-chr1	5860385	Mo17-chr1:6566355	21	37	13	22	1	0.362069	0.371429	nosig
B73-chr1	6113861	Mo17-chr1:6772324	16	27	7	16	0.78682	0.372093	0.304348	nosig
B73-chr1	6113868	Mo17-chr1:6772331	13	26	7	17	0.786762	0.333333	0.291667	nosig
B73-chr1	6114834	Mo17-chr1:6773304	9	35	15	17	0.0236521	0.204545	0.46875	sig
B73-chr1	6114845	Mo17-chr1:6773315	14	44	18	18	0.0138734	0.241379	0.5	sig
B73-chr1	6114926	Mo17-chr1:6773390	61	61	19	27	0.38689	0.5	0.413043	nosig
B73-chr1	6114938	Mo17-chr1:6773402	48	52	14	19	0.688176	0.48	0.424242	nosig
B73-chr1	6115965	Mo17-chr1:6774571	15	26	9	25	0.457176	0.365854	0.264706	nosig
B73-chr1	6116022	Mo17-chr1:6774628	5	31	13	20	0.0268329	0.138889	0.393939	sig
B73-chr1	6116038	Mo17-chr1:6774644	7	32	13	21	0.0678795	0.179487	0.382353	nosig
B73-chr1	6116047	Mo17-chr1:6774653	9	28	13	20	0.204734	0.243243	0.393939	nosig
B73-chr1	6187920	Mo17-chr1:6836714	28	38	11	39	0.0287587	0.424242	0.22	sig
B73-chr1	6187921	Mo17-chr1:6836715	29	40	13	38	0.0813452	0.42029	0.254902	nosig
B73-chr1	6187945	Mo17-chr1:6836749	27	59	12	55	0.0638989	0.313953	0.179104	nosig
B73-chr1	6187949	Mo17-chr1:6836753	25	61	11	54	0.122119	0.290698	0.169231	nosig
B73-chr1	6187972	Mo17-chr1:6836776	17	48	5	33	0.141533	0.261538	0.131579	nosig
B73-chr1	6187986	Mo17-chr1:6836792	19	28	9	16	0.802342	0.404255	0.36	nosig
B73-chr1	6188260	Mo17-chr1:6837051	10	54	8	36	0.79538	0.15625	0.181818	nosig
B73-chr1	6188295	Mo17-chr1:6837088	11	53	10	25	0.206227	0.171875	0.285714	nosig
B73-chr1	6188333	Mo17-chr1:6837126	34	83	25	37	0.136012	0.290598	0.403226	nosig
B73-chr1	6188345	Mo17-chr1:6837141	34	76	24	28	0.078826	0.309091	0.461538	nosig
B73-chr1	6188370	Mo17-chr1:6837166	22	36	15	22	0.831699	0.37931	0.405405	nosig
B73-chr1	6188437	Mo17-chr1:6837238	13	43	13	20	0.147445	0.232143	0.393939	nosig
B73-chr1	6188438	Mo17-chr1:6837239	15	42	13	20	0.240109	0.263158	0.393939	nosig
B73-chr1	6188454	Mo17-chr1:6837255	24	41	14	27	0.837012	0.369231	0.341463	nosig
B73-chr1	6188464	Mo17-chr1:6837265	26	27	13	23	0.278879	0.490566	0.361111	nosig
B73-chr1	6188493	Mo17-chr1:6837302	36	50	15	20	1	0.418605	0.428571	nosig
B73-chr1	6188494	Mo17-chr1:6837303	35	50	15	20	1	0.411765	0.428571	nosig
B73-chr1	6188495	Mo17-chr1:6837304	35	50	15	20	1	0.411765	0.428571	nosig
B73-chr1	6188498	Mo17-chr1:6837307	36	53	15	20	0.841187	0.404494	0.428571	nosig
B73-chr1	6188499	Mo17-chr1:6837308	36	53	15	20	0.841187	0.404494	0.428571	nosig
B73-chr1	6188503	Mo17-chr1:6837312	37	50	16	18	0.687186	0.425287	0.470588	nosig
B73-chr1	6188509	Mo17-chr1:6837318	38	48	16	16	0.678483	0.44186	0.5	nosig
B73-chr1	6188513	Mo17-chr1:6837322	38	44	16	11	0.273672	0.463415	0.592593	nosig
B73-chr1	6189970	Mo17-chr1:6838556	11	29	1	18	0.080896	0.275	0.0526316	nosig
B73-chr1	6189986	Mo17-chr1:6838571	20	39	2	22	0.0261655	0.338983	0.0833333	sig
B73-chr1	6189990	Mo17-chr1:6838575	21	39	2	22	0.0147061	0.35	0.0833333	sig
B73-chr1	6189991	Mo17-chr1:6838576	21	39	2	22	0.0147061	0.35	0.0833333	sig
B73-chr1	6190082	Mo17-chr1:6838667	19	59	24	48	0.27877	0.24359	0.333333	nosig
B73-chr1	6190122	Mo17-chr1:6838702	13	42	15	28	0.263287	0.236364	0.348837	nosig
B73-chr1	6190169	Mo17-chr1:6838750	39	49	15	35	0.106317	0.443182	0.3	nosig
B73-chr1	6190185	Mo17-chr1:6838766	37	46	12	33	0.0574567	0.445783	0.266667	nosig
B73-chr1	6190235	Mo17-chr1:6838816	22	33	14	20	1	0.4	0.411765	nosig
B73-chr1	6190245	Mo17-chr1:6838821	8	32	2	16	0.708446	0.2	0.111111	nosig
B73-chr1	6190251	Mo17-chr1:6838827	12	27	17	16	0.0938555	0.307692	0.515152	nosig
B73-chr1	6190263	Mo17-chr1:6838839	13	26	18	15	0.0954564	0.333333	0.545455	nosig
B73-chr1	6190269	Mo17-chr1:6838845	14	29	18	20	0.254753	0.325581	0.473684	nosig
B73-chr1	6190370	Mo17-chr1:6838848	21	33	4	26	0.0236856	0.388889	0.133333	sig
B73-chr1	6190371	Mo17-chr1:6838850	22	36	4	28	0.0144648	0.37931	0.125	sig
B73-chr1	6190372	Mo17-chr1:6838851	17	36	4	30	0.0401873	0.320755	0.117647	sig
B73-chr1	6190621	Mo17-chr1:6839092	26	22	10	18	0.15518	0.541667	0.357143	nosig
B73-chr1	6190647	Mo17-chr1:6839118	31	28	7	16	0.0877154	0.525424	0.304348	nosig
B73-chr1	6190706	Mo17-chr1:6839176	50	17	31	17	0.301358	0.746269	0.645833	nosig
B73-chr1	6190792	Mo17-chr1:6839330	66	66	34	32	0.880841	0.5	0.515152	nosig
B73-chr1	6190856	Mo17-chr1:6839404	62	48	30	29	0.520136	0.563636	0.508475	nosig
B73-chr1	6190860	Mo17-chr1:6839408	68	55	29	32	0.349426	0.552846	0.47541	nosig
B73-chr1	6190876	Mo17-chr1:6839424	75	55	29	29	0.344605	0.576923	0.5	nosig
B73-chr1	6204642	Mo17-chr1:6853086	30	31	9	18	0.244594	0.491803	0.333333	nosig
B73-chr1	6204667	Mo17-chr1:6853111	52	18	26	15	0.282988	0.742857	0.634146	nosig
B73-chr1	6204703	Mo17-chr1:6853158	90	75	44	42	0.689407	0.545455	0.511628	nosig
B73-chr1	6204717	Mo17-chr1:6853172	84	78	49	45	1	0.518519	0.521277	nosig
B73-chr1	6204887	Mo17-chr1:6853393	57	26	23	27	0.0111646	0.686747	0.46	sig
B73-chr1	6204976	Mo17-chr1:6853481	24	27	16	16	0.824745	0.470588	0.5	nosig
B73-chr1	6205138	Mo17-chr1:6853646	25	28	13	20	0.511094	0.471698	0.393939	nosig
B73-chr1	6207118	Mo17-chr1:6857291	26	18	16	7	0.438244	0.590909	0.695652	nosig
B73-chr1	6207147	Mo17-chr1:6857320	33	17	19	9	1	0.66	0.678571	nosig
B73-chr1	6207160	Mo17-chr1:6857333	34	16	16	10	0.61636	0.68	0.615385	nosig
B73-chr1	6207170	Mo17-chr1:6857340	33	18	16	12	0.628807	0.647059	0.571429	nosig
B73-chr1	6207416	Mo17-chr1:6857476	42	28	20	13	1	0.6	0.606061	nosig
B73-chr1	6207516	Mo17-chr1:6857592	21	38	15	26	1	0.355932	0.365854	nosig
B73-chr1	6207730	Mo17-chr1:6857857	64	43	52	33	0.882657	0.598131	0.611765	nosig
B73-chr1	6207751	Mo17-chr1:6857878	69	35	45	25	0.870983	0.663462	0.642857	nosig
B73-chr1	6207902	Mo17-chr1:6858578	47	33	28	27	0.383881	0.5875	0.509091	nosig
B73-chr1	6207928	Mo17-chr1:6858604	42	35	26	43	0.0473713	0.545455	0.376812	sig
B73-chr1	6207929	Mo17-chr1:6858605	42	34	26	43	0.04544	0.552632	0.376812	sig
B73-chr1	6207930	Mo17-chr1:6858606	42	33	26	43	0.0310993	0.56	0.376812	sig
B73-chr1	6207931	Mo17-chr1:6858607	41	33	25	43	0.0296224	0.554054	0.367647	sig
B73-chr1	6207932	Mo17-chr1:6858608	40	33	25	43	0.0423827	0.547945	0.367647	sig
B73-chr1	6207934	Mo17-chr1:6858610	40	33	24	39	0.0595615	0.547945	0.380952	nosig
B73-chr1	6207937	Mo17-chr1:6858613	40	33	23	37	0.0807028	0.547945	0.383333	nosig
B73-chr1	6207948	Mo17-chr1:6858619	32	29	20	35	0.09475	0.52459	0.363636	nosig
B73-chr1	6207972	Mo17-chr1:6858643	33	47	16	27	0.702929	0.4125	0.372093	nosig
B73-chr1	6208011	Mo17-chr1:6858682	47	54	24	29	1	0.465347	0.45283	nosig
B73-chr1	6208016	Mo17-chr1:6858686	44	51	24	26	0.862754	0.463158	0.48	nosig
B73-chr1	6208021	Mo17-chr1:6858691	33	48	24	25	0.369046	0.407407	0.489796	nosig
B73-chr1	6208059	Mo17-chr1:6858729	25	26	21	11	0.175598	0.490196	0.65625	nosig
B73-chr1	6208064	Mo17-chr1:6858734	30	33	21	12	0.196125	0.47619	0.636364	nosig
B73-chr1	6208668	Mo17-chr1:6858829	58	32	20	23	0.0606097	0.644444	0.465116	nosig
B73-chr1	6208700	Mo17-chr1:6858861	34	33	23	15	0.415826	0.507463	0.605263	nosig
B73-chr1	6208726	Mo17-chr1:6858885	26	18	21	7	0.208846	0.590909	0.75	nosig
B73-chr1	6208742	Mo17-chr1:6858907	29	26	14	20	0.383029	0.527273	0.411765	nosig
B73-chr1	6208746	Mo17-chr1:6858911	34	29	16	21	0.407588	0.539683	0.432432	nosig
B73-chr1	6208749	Mo17-chr1:6858916	32	28	16	21	0.404753	0.533333	0.432432	nosig
B73-chr1	6208753	Mo17-chr1:6858921	42	29	18	21	0.231426	0.591549	0.461538	nosig
B73-chr1	6208861	Mo17-chr1:6859031	36	24	17	27	0.046667	0.6	0.386364	sig
B73-chr1	6208948	Mo17-chr1:6859112	29	12	16	10	0.594067	0.707317	0.615385	nosig
B73-chr1	6215353	Mo17-chr1:6859223	16	30	10	20	1	0.347826	0.333333	nosig
B73-chr1	6215355	Mo17-chr1:6859225	17	28	11	21	0.813494	0.377778	0.34375	nosig
B73-chr1	6215407	Mo17-chr1:6859290	8	30	8	22	0.774179	0.210526	0.266667	nosig
B73-chr1	6215408	Mo17-chr1:6859291	8	31	7	22	0.773097	0.205128	0.241379	nosig
B73-chr1	6216209	Mo17-chr1:6860062	48	63	25	37	0.749947	0.432432	0.403226	nosig
B73-chr1	6222335	Mo17-chr1:6895113	44	21	19	10	1	0.676923	0.655172	nosig
B73-chr1	6222355	Mo17-chr1:6895133	29	17	19	13	0.814921	0.630435	0.59375	nosig
B73-chr1	6222381	Mo17-chr1:6895159	42	32	18	16	0.835187	0.567568	0.529412	nosig
B73-chr1	6222393	Mo17-chr1:6895171	46	38	19	14	0.838185	0.547619	0.575758	nosig
B73-chr1	6222494	Mo17-chr1:6895279	27	20	14	19	0.256245	0.574468	0.424242	nosig
B73-chr1	6222510	Mo17-chr1:6895293	30	30	22	20	0.842818	0.5	0.52381	nosig
B73-chr1	6222520	Mo17-chr1:6895303	32	26	22	20	0.840361	0.551724	0.52381	nosig
B73-chr1	6222721	Mo17-chr1:6895498	50	33	24	24	0.276943	0.60241	0.5	nosig
B73-chr1	6222747	Mo17-chr1:6895524	42	19	26	11	1	0.688525	0.702703	nosig
B73-chr1	6222760	Mo17-chr1:6895537	36	27	18	14	1	0.571429	0.5625	nosig
B73-chr1	6222761	Mo17-chr1:6895538	38	29	18	15	1	0.567164	0.545455	nosig
B73-chr1	6222764	Mo17-chr1:6895541	46	31	21	15	1	0.597403	0.583333	nosig
B73-chr1	6222771	Mo17-chr1:6895548	45	29	18	15	0.67095	0.608108	0.545455	nosig
B73-chr1	6228312	Mo17-chr1:6901009	35	33	13	18	0.395927	0.514706	0.419355	nosig
B73-chr1	6228314	Mo17-chr1:6901011	35	33	13	20	0.292668	0.514706	0.393939	nosig
B73-chr1	6229994	Mo17-chr1:6902697	29	24	14	21	0.197532	0.54717	0.4	nosig
B73-chr1	6230679	Mo17-chr1:6903385	28	19	12	18	0.107376	0.595745	0.4	nosig
B73-chr1	6246030	Mo17-chr1:6966036	28	17	16	5	0.400898	0.622222	0.761905	nosig
B73-chr1	6246091	Mo17-chr1:6966097	23	44	16	16	0.18691	0.343284	0.5	nosig
B73-chr1	6246221	Mo17-chr1:6966204	26	16	16	6	0.422202	0.619048	0.727273	nosig
B73-chr1	6247867	Mo17-chr1:6967882	66	46	27	17	0.856966	0.589286	0.613636	nosig
B73-chr1	6247885	Mo17-chr1:6967900	66	40	28	15	0.8519	0.622642	0.651163	nosig
B73-chr1	6249340	Mo17-chr1:6968949	38	20	18	10	1	0.655172	0.642857	nosig
B73-chr1	6249420	Mo17-chr1:6969029	31	19	16	9	1	0.62	0.64	nosig
B73-chr1	6264443	Mo17-chr1:6986153	26	18	17	21	0.267775	0.590909	0.447368	nosig
B73-chr1	6264646	Mo17-chr1:6986362	17	28	16	22	0.822307	0.377778	0.421053	nosig
B73-chr1	6264781	Mo17-chr1:6986497	30	18	10	16	0.0552483	0.625	0.384615	nosig
B73-chr1	6267220	Mo17-chr1:6988992	30	12	17	7	1	0.714286	0.708333	nosig
B73-chr1	6267370	Mo17-chr1:6989186	27	17	16	9	1	0.613636	0.64	nosig
B73-chr1	6267373	Mo17-chr1:6989189	27	15	16	9	1	0.642857	0.64	nosig
B73-chr1	6270664	Mo17-chr1:6991009	38	28	13	20	0.0944476	0.575758	0.393939	nosig
B73-chr1	6270679	Mo17-chr1:6991024	33	22	12	16	0.166084	0.6	0.428571	nosig
B73-chr1	6270689	Mo17-chr1:6991034	30	22	10	21	0.0402529	0.576923	0.322581	sig
B73-chr1	6270815	Mo17-chr1:6991153	45	39	21	32	0.118645	0.535714	0.396226	nosig
B73-chr1	6270844	Mo17-chr1:6991183	50	40	19	30	0.075891	0.555556	0.387755	nosig
B73-chr1	6270894	Mo17-chr1:6991233	29	24	25	15	0.526688	0.54717	0.625	nosig
B73-chr1	6270913	Mo17-chr1:6991252	46	29	34	20	1	0.613333	0.62963	nosig
B73-chr1	6270918	Mo17-chr1:6991257	48	26	35	21	0.854391	0.648649	0.625	nosig
B73-chr1	6271005	Mo17-chr1:6991339	36	33	16	18	0.678439	0.521739	0.470588	nosig
B73-chr1	6372187	Mo17-chr1:7086378	5	26	5	16	0.500382	0.16129	0.238095	nosig
B73-chr1	6372188	Mo17-chr1:7086379	5	26	5	17	0.723787	0.16129	0.227273	nosig
B73-chr1	6372582	Mo17-chr1:7086820	26	13	4	16	0.000916244	0.666667	0.2	sig
B73-chr1	6377142	Mo17-chr1:7089336	9	45	3	25	0.742861	0.166667	0.107143	nosig
B73-chr1	6377171	Mo17-chr1:7089365	6	35	2	20	0.702013	0.146341	0.0909091	nosig
B73-chr1	6377379	Mo17-chr1:7089573	11	30	6	17	1	0.268293	0.26087	nosig
B73-chr1	6377383	Mo17-chr1:7089577	10	30	4	17	0.752842	0.25	0.190476	nosig
B73-chr1	6476512	Mo17-chr1:7115045	2	72	1	35	1	0.027027	0.0277778	nosig
B73-chr1	6476558	Mo17-chr1:7115091	11	122	5	57	1	0.0827068	0.0806452	nosig
B73-chr1	6476566	Mo17-chr1:7115099	14	124	5	48	1	0.101449	0.0943396	nosig
B73-chr1	6476568	Mo17-chr1:7115101	14	125	5	45	1	0.100719	0.1	nosig
B73-chr1	6485359	Mo17-chr1:7124335	14	31	12	17	0.456196	0.311111	0.413793	nosig
B73-chr1	6492030	Mo17-chr1:7164014	39	22	19	13	0.822026	0.639344	0.59375	nosig
B73-chr1	6492044	Mo17-chr1:7164028	41	30	20	13	0.833089	0.577465	0.606061	nosig
B73-chr1	6496274	Mo17-chr1:7168356	38	47	18	23	1	0.447059	0.439024	nosig
B73-chr1	6496300	Mo17-chr1:7168382	73	55	13	21	0.055925	0.570312	0.382353	nosig
B73-chr1	6586536	Mo17-chr1:200812951	61	24	23	22	0.0220465	0.717647	0.511111	sig
B73-chr1	6602484	Mo17-chr1:7209162	13	26	13	17	0.457361	0.333333	0.433333	nosig
B73-chr1	6602496	Mo17-chr1:7209174	20	32	17	18	0.383075	0.384615	0.485714	nosig
B73-chr1	6602502	Mo17-chr1:7209180	22	33	16	18	0.659524	0.4	0.470588	nosig
B73-chr1	6602512	Mo17-chr1:7209190	22	34	15	17	0.509133	0.392857	0.46875	nosig
B73-chr1	6602807	Mo17-chr1:7209491	33	22	21	16	0.830348	0.6	0.567568	nosig
B73-chr1	6602986	Mo17-chr1:7209863	40	31	40	14	0.0594343	0.56338	0.740741	nosig
B73-chr1	6603013	Mo17-chr1:7209890	49	40	35	20	0.384818	0.550562	0.636364	nosig
B73-chr1	6603018	Mo17-chr1:7209895	47	41	31	21	0.487755	0.534091	0.596154	nosig
B73-chr1	6603028	Mo17-chr1:7209906	50	38	27	15	0.450841	0.568182	0.642857	nosig
B73-chr1	6603053	Mo17-chr1:7209931	56	26	16	16	0.0852394	0.682927	0.5	nosig
B73-chr1	6603074	Mo17-chr1:7209952	62	37	24	22	0.276974	0.626263	0.521739	nosig
B73-chr1	6603153	Mo17-chr1:7210031	97	99	35	59	0.058881	0.494898	0.37234	nosig
B73-chr1	6603197	Mo17-chr1:7210075	118	103	53	52	0.636759	0.533937	0.504762	nosig
B73-chr1	6603265	Mo17-chr1:7210147	37	48	23	23	0.581925	0.435294	0.5	nosig
B73-chr1	6603313	Mo17-chr1:7210228	41	48	16	21	0.845335	0.460674	0.432432	nosig
B73-chr1	6603572	Mo17-chr1:7210461	52	57	32	53	0.189384	0.477064	0.376471	nosig
B73-chr1	6603602	Mo17-chr1:7210492	70	50	50	41	0.674547	0.583333	0.549451	nosig
B73-chr1	6603684	Mo17-chr1:7210559	72	62	34	39	0.382966	0.537313	0.465753	nosig
B73-chr1	6603690	Mo17-chr1:7210565	54	62	30	32	0.875262	0.465517	0.483871	nosig
B73-chr1	6603708	Mo17-chr1:7210583	48	43	23	29	0.385793	0.527473	0.442308	nosig
B73-chr1	6603711	Mo17-chr1:7210586	47	37	24	20	1	0.559524	0.545455	nosig
B73-chr1	6603731	Mo17-chr1:7210606	39	37	9	16	0.248971	0.513158	0.36	nosig
B73-chr1	6603732	Mo17-chr1:7210607	39	37	9	16	0.248971	0.513158	0.36	nosig
B73-chr1	6603734	Mo17-chr1:7210609	39	34	9	16	0.166626	0.534247	0.36	nosig
B73-chr1	6603797	Mo17-chr1:7210678	36	17	17	14	0.250273	0.679245	0.548387	nosig
B73-chr1	6603801	Mo17-chr1:7210684	37	18	17	15	0.252493	0.672727	0.53125	nosig
B73-chr1	6603813	Mo17-chr1:7210696	40	18	16	9	0.798954	0.689655	0.64	nosig
B73-chr1	6603816	Mo17-chr1:7210699	42	18	17	7	1	0.7	0.708333	nosig
B73-chr1	6603818	Mo17-chr1:7210701	41	18	17	7	1	0.694915	0.708333	nosig
B73-chr1	6603837	Mo17-chr1:7210720	34	17	16	7	1	0.666667	0.695652	nosig
B73-chr1	6604760	Mo17-chr1:7210791	28	18	16	3	0.0849561	0.608696	0.842105	nosig
B73-chr1	6717534	Mo17-chr1:7235321	18	26	5	17	0.177818	0.409091	0.227273	nosig
B73-chr1	6717535	Mo17-chr1:7235322	21	26	8	17	0.325174	0.446809	0.32	nosig
B73-chr1	6717767	Mo17-chr1:7235559	29	30	20	42	0.0662784	0.491525	0.322581	nosig
B73-chr1	6718859	Mo17-chr1:7236642	49	21	20	7	0.80507	0.7	0.740741	nosig
B73-chr1	6719022	Mo17-chr1:7236806	27	39	23	29	0.851303	0.409091	0.442308	nosig
B73-chr1	6719026	Mo17-chr1:7236810	27	33	23	28	1	0.45	0.45098	nosig
B73-chr1	6720593	Mo17-chr1:7237991	39	21	19	7	0.617286	0.65	0.730769	nosig
B73-chr1	6720595	Mo17-chr1:7237993	33	21	18	7	0.450427	0.611111	0.72	nosig
B73-chr1	6720598	Mo17-chr1:7237996	27	21	17	7	0.30737	0.5625	0.708333	nosig
B73-chr1	6720649	Mo17-chr1:7238042	29	33	22	21	0.694902	0.467742	0.511628	nosig
B73-chr1	6720684	Mo17-chr1:7238043	42	33	26	21	1	0.56	0.553191	nosig
B73-chr1	6720772	Mo17-chr1:7238118	11	39	8	23	0.789195	0.22	0.258065	nosig
B73-chr1	6720773	Mo17-chr1:7238119	11	38	8	21	0.785474	0.22449	0.275862	nosig
B73-chr1	6720944	Mo17-chr1:7238189	44	16	24	19	0.0911133	0.733333	0.55814	nosig
B73-chr1	6723587	Mo17-chr1:7244257	28	18	16	9	1	0.608696	0.64	nosig
B73-chr1	6723928	Mo17-chr1:7244606	37	55	36	12	9.19508e-05	0.402174	0.75	sig
B73-chr1	6723948	Mo17-chr1:7244626	33	48	32	13	0.00147474	0.407407	0.711111	sig
B73-chr1	6726858	Mo17-chr1:7247541	47	23	17	18	0.089575	0.671429	0.485714	nosig
B73-chr1	6726882	Mo17-chr1:7247565	36	23	16	15	0.501078	0.610169	0.516129	nosig
B73-chr1	6738174	Mo17-chr1:7262966	39	44	18	27	0.463453	0.46988	0.4	nosig
B73-chr1	6738339	Mo17-chr1:7263133	18	32	15	16	0.352923	0.36	0.483871	nosig
B73-chr1	6738536	Mo17-chr1:7263340	22	26	11	25	0.181022	0.458333	0.305556	nosig
B73-chr1	6738537	Mo17-chr1:7263341	24	26	9	27	0.0429507	0.48	0.25	sig
B73-chr1	6738632	Mo17-chr1:7263435	49	34	48	28	0.628015	0.590361	0.631579	nosig
B73-chr1	6738671	Mo17-chr1:7263474	51	26	53	30	0.868382	0.662338	0.638554	nosig
B73-chr1	6738679	Mo17-chr1:7263482	52	26	52	28	0.867755	0.666667	0.65	nosig
B73-chr1	6739146	Mo17-chr1:7263954	50	60	24	51	0.0694368	0.454545	0.32	nosig
B73-chr1	6739176	Mo17-chr1:7263984	63	59	43	32	0.464516	0.516393	0.573333	nosig
B73-chr1	6739177	Mo17-chr1:7263985	63	59	43	32	0.464516	0.516393	0.573333	nosig
B73-chr1	6739186	Mo17-chr1:7263994	55	48	35	26	0.630708	0.533981	0.57377	nosig
B73-chr1	6739255	Mo17-chr1:7264063	46	31	22	29	0.0730322	0.597403	0.431373	nosig
B73-chr1	6739371	Mo17-chr1:7264173	39	30	16	13	1	0.565217	0.551724	nosig
B73-chr1	6739385	Mo17-chr1:7264187	47	36	20	17	0.843667	0.566265	0.540541	nosig
B73-chr1	6739436	Mo17-chr1:7264238	40	39	19	44	0.0167064	0.506329	0.301587	sig
B73-chr1	6778143	Mo17-chr1:7306314	33	10	10	17	0.00119379	0.767442	0.37037	sig
B73-chr1	6778144	Mo17-chr1:7306315	33	13	11	17	0.007704	0.717391	0.392857	sig
B73-chr1	6778171	Mo17-chr1:7306342	28	14	11	19	0.016595	0.666667	0.366667	sig
B73-chr1	6778387	Mo17-chr1:7306588	28	20	16	12	1	0.583333	0.571429	nosig
B73-chr1	6778388	Mo17-chr1:7306589	28	18	16	12	0.809841	0.608696	0.571429	nosig
B73-chr1	6778553	Mo17-chr1:7306918	21	33	18	24	0.834308	0.388889	0.428571	nosig
B73-chr1	6778627	Mo17-chr1:7306985	50	27	19	10	1	0.649351	0.655172	nosig
B73-chr1	6778688	Mo17-chr1:7307046	52	50	33	28	0.747348	0.509804	0.540984	nosig
B73-chr1	6778791	Mo17-chr1:7307149	52	37	27	15	0.569975	0.58427	0.642857	nosig
B73-chr1	6778912	Mo17-chr1:7307262	46	27	21	25	0.0873532	0.630137	0.456522	nosig
B73-chr1	6782839	Mo17-chr1:7311203	24	39	20	19	0.220766	0.380952	0.512821	nosig
B73-chr1	6782877	Mo17-chr1:7311241	22	26	18	12	0.251827	0.458333	0.6	nosig
B73-chr1	6791554	Mo17-chr1:7322287	26	24	8	16	0.145188	0.52	0.333333	nosig
B73-chr1	6793661	Mo17-chr1:7324398	28	31	11	19	0.372826	0.474576	0.366667	nosig
B73-chr1	6793683	Mo17-chr1:7324420	24	36	12	19	1	0.4	0.387097	nosig
B73-chr1	6981033	Mo17-chr1:7435632	54	36	30	16	0.58134	0.6	0.652174	nosig
B73-chr1	6981047	Mo17-chr1:7435646	74	42	42	24	1	0.637931	0.636364	nosig
B73-chr1	6981065	Mo17-chr1:7435664	76	52	48	36	0.776851	0.59375	0.571429	nosig
B73-chr1	6981087	Mo17-chr1:7435686	86	57	56	34	0.783928	0.601399	0.622222	nosig
B73-chr1	6987189	Mo17-chr1:7441788	33	13	16	16	0.0603457	0.717391	0.5	nosig
B73-chr1	6987273	Mo17-chr1:7441868	42	24	28	4	0.0169724	0.636364	0.875	sig
B73-chr1	6989286	Mo17-chr1:7443890	32	19	19	10	1	0.627451	0.655172	nosig
B73-chr1	6997878	Mo17-chr1:7452466	40	32	13	17	0.284263	0.555556	0.433333	nosig
B73-chr1	6997895	Mo17-chr1:7452483	70	62	30	33	0.540913	0.530303	0.47619	nosig
B73-chr1	6997899	Mo17-chr1:7452487	70	70	30	34	0.763101	0.5	0.46875	nosig
B73-chr1	6997908	Mo17-chr1:7452496	76	70	34	35	0.770576	0.520548	0.492754	nosig
B73-chr1	6997947	Mo17-chr1:7452535	37	32	10	19	0.120589	0.536232	0.344828	nosig
B73-chr1	6997949	Mo17-chr1:7452537	48	29	21	16	0.682808	0.623377	0.567568	nosig
B73-chr1	6997954	Mo17-chr1:7452542	60	33	33	29	0.182504	0.645161	0.532258	nosig
B73-chr1	6997960	Mo17-chr1:7452548	63	57	34	37	0.552793	0.525	0.478873	nosig
B73-chr1	6997979	Mo17-chr1:7452567	57	73	30	37	1	0.438462	0.447761	nosig
B73-chr1	6998009	Mo17-chr1:7452638	56	24	20	13	0.380888	0.7	0.606061	nosig
B73-chr1	6998182	Mo17-chr1:7452880	31	33	16	12	0.501125	0.484375	0.571429	nosig
B73-chr1	6998327	Mo17-chr1:7453020	29	56	17	22	0.324122	0.341176	0.435897	nosig
B73-chr1	6998337	Mo17-chr1:7453052	29	58	18	20	0.161898	0.333333	0.473684	nosig
B73-chr1	7016617	Mo17-chr1:7466200	32	36	8	31	0.00717924	0.470588	0.205128	sig
B73-chr1	7016747	Mo17-chr1:7466330	45	13	28	12	0.481215	0.775862	0.7	nosig
B73-chr1	7016758	Mo17-chr1:7466341	46	9	28	10	0.29864	0.836364	0.736842	nosig
B73-chr1	7016767	Mo17-chr1:7466532	40	23	24	14	1	0.634921	0.631579	nosig
B73-chr1	7016860	Mo17-chr1:7466626	24	27	12	22	0.370923	0.470588	0.352941	nosig
B73-chr1	7016862	Mo17-chr1:7466628	24	26	12	20	0.372229	0.48	0.375	nosig
B73-chr1	7016897	Mo17-chr1:7466663	50	63	28	26	0.408415	0.442478	0.518519	nosig
B73-chr1	7016958	Mo17-chr1:7466724	37	34	14	21	0.302532	0.521127	0.4	nosig
B73-chr1	7019374	Mo17-chr1:7469117	16	31	8	17	1	0.340426	0.32	nosig
B73-chr1	7019387	Mo17-chr1:7469130	15	27	15	18	0.478435	0.357143	0.454545	nosig
B73-chr1	7021260	Mo17-chr1:7471009	23	38	11	18	1	0.377049	0.37931	nosig
B73-chr1	7021350	Mo17-chr1:7471070	21	36	7	24	0.232024	0.368421	0.225806	nosig
B73-chr1	7021352	Mo17-chr1:7471071	21	36	7	23	0.234539	0.368421	0.233333	nosig
B73-chr1	7021415	Mo17-chr1:7471134	29	33	15	19	0.833401	0.467742	0.441176	nosig
B73-chr1	7021417	Mo17-chr1:7471136	27	22	16	14	1	0.55102	0.533333	nosig
B73-chr1	7021422	Mo17-chr1:7471141	27	22	15	19	0.376181	0.55102	0.441176	nosig
B73-chr1	7021443	Mo17-chr1:7471173	15	32	10	21	1	0.319149	0.322581	nosig
B73-chr1	7021532	Mo17-chr1:7471242	21	33	14	32	0.407279	0.388889	0.304348	nosig
B73-chr1	7025218	Mo17-chr1:7484147	23	41	11	24	0.82507	0.359375	0.314286	nosig
B73-chr1	7025326	Mo17-chr1:7484241	16	47	12	16	0.139058	0.253968	0.428571	nosig
B73-chr1	7025399	Mo17-chr1:7484306	22	35	5	19	0.196105	0.385965	0.208333	nosig
B73-chr1	7027587	Mo17-chr1:7486509	19	36	18	23	0.400209	0.345455	0.439024	nosig
B73-chr1	7027646	Mo17-chr1:7486568	29	24	18	18	0.672344	0.54717	0.5	nosig
B73-chr1	7027650	Mo17-chr1:7486572	30	25	18	18	0.830186	0.545455	0.5	nosig
B73-chr1	7032991	Mo17-chr1:7491913	36	23	21	20	0.412185	0.610169	0.512195	nosig
B73-chr1	7059846	Mo17-chr1:7527507	33	33	15	18	0.831311	0.5	0.454545	nosig
B73-chr1	7096489	Mo17-chr1:7529070	26	11	16	3	0.337746	0.702703	0.842105	nosig
B73-chr1	7096753	Mo17-chr1:7529880	30	21	16	7	0.44445	0.588235	0.695652	nosig
B73-chr1	7097129	Mo17-chr1:7530254	44	33	18	20	0.42658	0.571429	0.473684	nosig
B73-chr1	7097132	Mo17-chr1:7530257	50	37	20	24	0.201167	0.574713	0.454545	nosig
B73-chr1	7097186	Mo17-chr1:7530311	38	37	35	21	0.214449	0.506667	0.625	nosig
B73-chr1	7097206	Mo17-chr1:7530331	39	36	27	30	0.725427	0.52	0.473684	nosig
B73-chr1	7097243	Mo17-chr1:7530376	82	74	42	47	0.428827	0.525641	0.47191	nosig
B73-chr1	7097253	Mo17-chr1:7530386	83	72	42	46	0.42398	0.535484	0.477273	nosig
B73-chr1	7097258	Mo17-chr1:7530391	75	67	40	41	0.676726	0.528169	0.493827	nosig
B73-chr1	7097274	Mo17-chr1:7530406	54	43	28	10	0.0770807	0.556701	0.736842	nosig
B73-chr1	7097280	Mo17-chr1:7530412	50	34	24	6	0.047979	0.595238	0.8	sig
B73-chr1	7097289	Mo17-chr1:7530421	36	24	22	5	0.0543236	0.6	0.814815	nosig
B73-chr1	7097290	Mo17-chr1:7530422	36	22	22	3	0.0201036	0.62069	0.88	sig
B73-chr1	7097292	Mo17-chr1:7530424	36	22	22	3	0.0201036	0.62069	0.88	sig
B73-chr1	7097330	Mo17-chr1:7530462	25	33	15	17	0.825584	0.431034	0.46875	nosig
B73-chr1	7097339	Mo17-chr1:7530471	29	33	12	19	0.511745	0.467742	0.387097	nosig
B73-chr1	7097401	Mo17-chr1:7530533	32	25	24	10	0.189228	0.561404	0.705882	nosig
B73-chr1	7097688	Mo17-chr1:7530809	17	27	17	11	0.0911543	0.386364	0.607143	nosig
B73-chr1	7105841	Mo17-chr1:7539167	10	33	7	16	0.564069	0.232558	0.304348	nosig
B73-chr1	7105942	Mo17-chr1:7539268	17	26	8	28	0.144931	0.395349	0.222222	nosig
B73-chr1	7106018	Mo17-chr1:7539340	10	36	3	43	0.0694902	0.217391	0.0652174	nosig
B73-chr1	7106020	Mo17-chr1:7539342	10	36	3	43	0.0694902	0.217391	0.0652174	nosig
B73-chr1	7106028	Mo17-chr1:7539350	8	41	3	53	0.108199	0.163265	0.0535714	nosig
B73-chr1	7106041	Mo17-chr1:7539363	1	47	1	54	1	0.0208333	0.0181818	nosig
B73-chr1	7130373	Mo17-chr1:7543067	15	26	5	16	0.395162	0.365854	0.238095	nosig
B73-chr1	7130551	Mo17-chr1:7543252	14	26	10	18	1	0.35	0.357143	nosig
B73-chr1	7135615	Mo17-chr1:7549141	26	24	9	24	0.0402819	0.52	0.272727	sig
B73-chr1	7135647	Mo17-chr1:7549186	22	26	10	35	0.0281946	0.458333	0.222222	sig
B73-chr1	7135661	Mo17-chr1:7549200	27	27	11	35	0.0126303	0.5	0.23913	sig
B73-chr1	7136299	Mo17-chr1:7549838	45	71	22	44	0.523927	0.387931	0.333333	nosig
B73-chr1	7136480	Mo17-chr1:7550019	48	61	34	45	1	0.440367	0.43038	nosig
B73-chr1	7136558	Mo17-chr1:7550097	23	33	27	28	0.448047	0.410714	0.490909	nosig
B73-chr1	7136591	Mo17-chr1:7550130	22	30	25	24	0.428191	0.423077	0.510204	nosig
B73-chr1	7136699	Mo17-chr1:7550238	27	17	11	17	0.0911543	0.613636	0.392857	nosig
B73-chr1	7136778	Mo17-chr1:7550316	35	40	18	31	0.353491	0.466667	0.367347	nosig
B73-chr1	7136863	Mo17-chr1:7550404	12	32	5	28	0.270747	0.272727	0.151515	nosig
B73-chr1	7136864	Mo17-chr1:7550405	13	32	8	30	0.456973	0.288889	0.210526	nosig
B73-chr1	7136868	Mo17-chr1:7550409	19	32	13	30	0.518121	0.372549	0.302326	nosig
B73-chr1	7136874	Mo17-chr1:7550415	22	33	11	31	0.196108	0.4	0.261905	nosig
B73-chr1	7136893	Mo17-chr1:7550434	27	28	19	24	0.686124	0.490909	0.44186	nosig
B73-chr1	7136901	Mo17-chr1:7550442	29	28	22	25	0.698275	0.508772	0.468085	nosig
B73-chr1	7136904	Mo17-chr1:7550445	28	27	23	27	0.69705	0.509091	0.46	nosig
B73-chr1	7137066	Mo17-chr1:7550607	23	38	10	19	0.818579	0.377049	0.344828	nosig
B73-chr1	7137068	Mo17-chr1:7550609	24	36	10	18	0.815482	0.4	0.357143	nosig
B73-chr1	7137909	Mo17-chr1:7551425	8	26	10	21	0.580038	0.235294	0.322581	nosig
B73-chr1	7180989	Mo17-chr1:7610526	32	11	23	9	1	0.744186	0.71875	nosig
B73-chr1	7181022	Mo17-chr1:7610559	41	22	15	23	0.0142065	0.650794	0.394737	sig
B73-chr1	7181095	Mo17-chr1:7610631	38	29	10	16	0.16506	0.567164	0.384615	nosig
B73-chr1	7235096	Mo17-chr1:7721065	9	26	7	18	1	0.257143	0.28	nosig
B73-chr1	7235097	Mo17-chr1:7721066	12	26	7	21	0.595138	0.315789	0.25	nosig
B73-chr1	7235114	Mo17-chr1:7721083	12	26	8	28	0.437366	0.315789	0.222222	nosig
B73-chr1	7235124	Mo17-chr1:7721093	19	27	10	26	0.248354	0.413043	0.277778	nosig
B73-chr1	7239202	Mo17-chr1:7725029	26	21	18	2	0.0100829	0.553191	0.9	sig
B73-chr1	7239366	Mo17-chr1:7725193	33	21	20	7	0.324003	0.611111	0.740741	nosig
B73-chr1	7240098	Mo17-chr1:7767914	28	18	19	8	0.457814	0.608696	0.703704	nosig
B73-chr1	7240176	Mo17-chr1:7767992	24	26	10	23	0.118487	0.48	0.30303	nosig
B73-chr1	7240182	Mo17-chr1:7767998	22	26	9	22	0.16176	0.458333	0.290323	nosig
B73-chr1	7240196	Mo17-chr1:7768012	19	27	12	19	1	0.413043	0.387097	nosig
B73-chr1	7240321	Mo17-chr1:7768160	75	92	50	45	0.248496	0.449102	0.526316	nosig
B73-chr1	7255289	Mo17-chr1:7791889	75	48	60	24	0.13846	0.609756	0.714286	nosig
B73-chr1	7255294	Mo17-chr1:7791894	76	46	60	25	0.236413	0.622951	0.705882	nosig
B73-chr1	7255335	Mo17-chr1:7791935	41	33	25	32	0.219459	0.554054	0.438596	nosig
B73-chr1	7255342	Mo17-chr1:7791942	41	34	25	37	0.122207	0.546667	0.403226	nosig
B73-chr1	7282053	Mo17-chr1:7829775	23	32	16	12	0.245847	0.418182	0.571429	nosig
B73-chr1	7282153	Mo17-chr1:7829874	39	43	14	22	0.426145	0.47561	0.388889	nosig
B73-chr1	7282160	Mo17-chr1:7829881	51	48	17	24	0.353274	0.515152	0.414634	nosig
B73-chr1	7286143	Mo17-chr1:7834572	37	31	20	4	0.0144624	0.544118	0.833333	sig
B73-chr1	7287975	Mo17-chr1:7836534	26	29	16	16	0.827484	0.472727	0.5	nosig
B73-chr1	7296319	Mo17-chr1:7837752	32	33	9	16	0.345613	0.492308	0.36	nosig
B73-chr1	7296323	Mo17-chr1:7837756	35	40	10	25	0.0960282	0.466667	0.285714	nosig
B73-chr1	7296330	Mo17-chr1:7837788	30	26	10	17	0.169952	0.535714	0.37037	nosig
B73-chr1	7296336	Mo17-chr1:7837794	31	22	13	17	0.252704	0.584906	0.433333	nosig
B73-chr1	7296405	Mo17-chr1:7837863	11	30	8	17	0.78056	0.268293	0.32	nosig
B73-chr1	7296533	Mo17-chr1:7838011	28	22	16	5	0.179744	0.56	0.761905	nosig
B73-chr1	7296631	Mo17-chr1:7838108	28	36	15	18	1	0.4375	0.454545	nosig
B73-chr1	7296691	Mo17-chr1:7838172	42	38	32	21	0.380343	0.525	0.603774	nosig
B73-chr1	7296711	Mo17-chr1:7838192	62	53	37	27	0.640932	0.53913	0.578125	nosig
B73-chr1	7296766	Mo17-chr1:7838248	27	30	11	18	0.493089	0.473684	0.37931	nosig
B73-chr1	7296887	Mo17-chr1:7838352	42	29	19	11	0.824538	0.591549	0.633333	nosig
B73-chr1	7296924	Mo17-chr1:7838389	37	27	12	16	0.256386	0.578125	0.428571	nosig
B73-chr1	7297087	Mo17-chr1:7838548	42	41	17	9	0.259664	0.506024	0.653846	nosig
B73-chr1	7298719	Mo17-chr1:7840135	44	28	16	14	0.512384	0.611111	0.533333	nosig
B73-chr1	7298745	Mo17-chr1:7840161	48	55	14	48	0.00267434	0.466019	0.225806	sig
B73-chr1	7298746	Mo17-chr1:7840162	50	55	15	48	0.00306192	0.47619	0.238095	sig
B73-chr1	7298747	Mo17-chr1:7840163	50	56	15	48	0.00314594	0.471698	0.238095	sig
B73-chr1	7298750	Mo17-chr1:7840166	50	56	16	48	0.00555628	0.471698	0.25	sig
B73-chr1	7298785	Mo17-chr1:7840207	63	60	29	43	0.180857	0.512195	0.402778	nosig
B73-chr1	7298825	Mo17-chr1:7840247	67	42	43	34	0.453289	0.614679	0.558442	nosig
B73-chr1	7298871	Mo17-chr1:7840293	87	70	50	38	0.893559	0.55414	0.568182	nosig
B73-chr1	7300482	Mo17-chr1:7841906	28	18	8	18	0.0263076	0.608696	0.307692	sig
B73-chr1	7300566	Mo17-chr1:7841988	23	45	8	18	1	0.338235	0.307692	nosig
B73-chr1	7300582	Mo17-chr1:7842004	16	37	7	18	1	0.301887	0.28	nosig
B73-chr1	7300645	Mo17-chr1:7843891	22	31	8	23	0.165218	0.415094	0.258065	nosig
B73-chr1	7300655	Mo17-chr1:7843901	11	30	6	30	0.409723	0.268293	0.166667	nosig
B73-chr1	7300681	Mo17-chr1:7843941	22	26	12	17	0.813956	0.458333	0.413793	nosig
B73-chr1	7300700	Mo17-chr1:7843960	42	28	26	26	0.35689	0.6	0.5	nosig
B73-chr1	7300784	Mo17-chr1:7844044	53	41	36	25	0.86806	0.56383	0.590164	nosig
B73-chr1	7301118	Mo17-chr1:7844318	35	11	20	7	1	0.76087	0.740741	nosig
B73-chr1	7301120	Mo17-chr1:7844320	37	12	22	7	1	0.755102	0.758621	nosig
B73-chr1	7301125	Mo17-chr1:7844325	38	14	23	6	0.600181	0.730769	0.793103	nosig
B73-chr1	7301126	Mo17-chr1:7844326	38	15	23	6	0.598298	0.716981	0.793103	nosig
B73-chr1	7301137	Mo17-chr1:7844336	37	17	26	10	0.81584	0.685185	0.722222	nosig
B73-chr1	7301152	Mo17-chr1:7844372	33	11	24	6	0.779875	0.75	0.8	nosig
B73-chr1	7301153	Mo17-chr1:7844373	33	11	24	6	0.779875	0.75	0.8	nosig
B73-chr1	7301224	Mo17-chr1:7844444	50	45	21	43	0.0152819	0.526316	0.328125	sig
B73-chr1	7301239	Mo17-chr1:7844459	70	59	44	52	0.227137	0.542636	0.458333	nosig
B73-chr1	7301289	Mo17-chr1:7844519	52	24	22	10	1	0.684211	0.6875	nosig
B73-chr1	7301312	Mo17-chr1:7845162	50	9	18	4	0.742248	0.847458	0.818182	nosig
B73-chr1	7301313	Mo17-chr1:7845163	49	9	18	4	0.745011	0.844828	0.818182	nosig
B73-chr1	7301367	Mo17-chr1:7845212	36	4	18	5	0.267303	0.9	0.782609	nosig
B73-chr1	7301903	Mo17-chr1:7861813	49	26	14	24	0.00508566	0.653333	0.368421	sig
B73-chr1	7301985	Mo17-chr1:7861879	27	17	20	8	0.452066	0.613636	0.714286	nosig
B73-chr1	7301994	Mo17-chr1:7861888	27	14	20	8	0.793263	0.658537	0.714286	nosig
B73-chr1	7302005	Mo17-chr1:7861899	27	17	19	9	0.622891	0.613636	0.678571	nosig
B73-chr1	7302490	Mo17-chr1:7862375	16	33	6	27	0.20488	0.326531	0.181818	nosig
B73-chr1	7302538	Mo17-chr1:7862423	14	50	12	29	0.487892	0.21875	0.292683	nosig
B73-chr1	7329641	Mo17-chr1:7925628	7	26	7	21	0.767655	0.212121	0.25	nosig
B73-chr1	7337302	Mo17-chr1:7933670	33	26	16	7	0.320604	0.559322	0.695652	nosig
B73-chr1	7337557	Mo17-chr1:7933923	50	44	15	25	0.130546	0.531915	0.375	nosig
B73-chr1	7342337	Mo17-chr1:7938494	41	23	19	12	0.823349	0.640625	0.612903	nosig
B73-chr1	7342381	Mo17-chr1:7938538	40	31	21	12	0.526931	0.56338	0.636364	nosig
B73-chr1	7342386	Mo17-chr1:7938543	40	31	22	12	0.525414	0.56338	0.647059	nosig
B73-chr1	7342813	Mo17-chr1:7938633	33	20	18	6	0.310261	0.622642	0.75	nosig
B73-chr1	7343292	Mo17-chr1:7939439	17	33	9	24	0.630758	0.34	0.272727	nosig
B73-chr1	7343294	Mo17-chr1:7939441	16	33	7	24	0.44827	0.326531	0.225806	nosig
B73-chr1	7343311	Mo17-chr1:7939458	23	28	13	25	0.383569	0.45098	0.342105	nosig
B73-chr1	7439256	Mo17-chr1:8028166	34	19	17	15	0.364845	0.641509	0.53125	nosig
B73-chr1	7439314	Mo17-chr1:8028225	28	18	17	5	0.273526	0.608696	0.772727	nosig
B73-chr1	7439524	Mo17-chr1:8028424	36	42	39	22	0.0412081	0.461538	0.639344	sig
B73-chr1	7439540	Mo17-chr1:8028440	34	25	40	13	0.0713778	0.576271	0.754717	nosig
B73-chr1	7439580	Mo17-chr1:8028472	34	34	26	14	0.161801	0.5	0.65	nosig
B73-chr1	7439592	Mo17-chr1:8028484	47	44	27	15	0.192898	0.516484	0.642857	nosig
B73-chr1	7439618	Mo17-chr1:8028510	47	51	25	17	0.268547	0.479592	0.595238	nosig
B73-chr1	7439625	Mo17-chr1:8028514	41	43	33	18	0.0778528	0.488095	0.647059	nosig
B73-chr1	7439627	Mo17-chr1:8028516	40	38	28	17	0.263604	0.512821	0.622222	nosig
B73-chr1	7439628	Mo17-chr1:8028517	41	38	28	19	0.461244	0.518987	0.595745	nosig
B73-chr1	7439629	Mo17-chr1:8028518	41	34	28	18	0.572322	0.546667	0.608696	nosig
B73-chr1	7439632	Mo17-chr1:8028521	43	33	27	16	0.564028	0.565789	0.627907	nosig
B73-chr1	7439633	Mo17-chr1:8028522	42	33	27	13	0.317758	0.56	0.675	nosig
B73-chr1	7439635	Mo17-chr1:8028524	39	33	22	13	0.414316	0.541667	0.628571	nosig
B73-chr1	7439637	Mo17-chr1:8028526	45	33	23	15	0.842176	0.576923	0.605263	nosig
B73-chr1	7439639	Mo17-chr1:8028528	42	30	24	15	0.840329	0.583333	0.615385	nosig
B73-chr1	7439642	Mo17-chr1:8028547	38	22	23	16	0.67806	0.633333	0.589744	nosig
B73-chr1	7439644	Mo17-chr1:8028549	33	20	24	16	0.833299	0.622642	0.6	nosig
B73-chr1	7439694	Mo17-chr1:8028598	44	38	19	12	0.528152	0.536585	0.612903	nosig
B73-chr1	7488789	Mo17-chr1:8037991	9	28	3	19	0.505543	0.243243	0.136364	nosig
B73-chr1	7488824	Mo17-chr1:8037956	6	41	3	16	0.70945	0.12766	0.157895	nosig
B73-chr1	7488888	Mo17-chr1:8037892	10	29	7	19	1	0.25641	0.269231	nosig
B73-chr1	7488894	Mo17-chr1:8037886	10	33	7	19	0.777981	0.232558	0.269231	nosig
B73-chr1	7488898	Mo17-chr1:8037882	16	35	7	19	0.795231	0.313725	0.269231	nosig
B73-chr1	7488975	Mo17-chr1:8037800	11	26	4	17	0.534871	0.297297	0.190476	nosig
B73-chr1	7489176	Mo17-chr1:8037677	32	13	19	8	1	0.711111	0.703704	nosig
B73-chr1	7489178	Mo17-chr1:8037675	32	11	19	8	0.785439	0.744186	0.703704	nosig
B73-chr1	7489179	Mo17-chr1:8037674	32	13	19	8	1	0.711111	0.703704	nosig
B73-chr1	7489181	Mo17-chr1:8037672	36	14	19	9	0.79723	0.72	0.678571	nosig
B73-chr1	7489189	Mo17-chr1:8037664	37	14	19	9	0.796375	0.72549	0.678571	nosig
B73-chr1	7489190	Mo17-chr1:8037663	37	14	19	9	0.796375	0.72549	0.678571	nosig
B73-chr1	7489191	Mo17-chr1:8037662	37	14	18	9	0.610151	0.72549	0.666667	nosig
B73-chr1	7489196	Mo17-chr1:8037657	35	13	16	7	0.783959	0.729167	0.695652	nosig
B73-chr1	7489200	Mo17-chr1:8037653	35	13	17	7	1	0.729167	0.708333	nosig
B73-chr1	7489201	Mo17-chr1:8037652	35	13	17	7	1	0.729167	0.708333	nosig
B73-chr1	7489203	Mo17-chr1:8037650	35	13	17	7	1	0.729167	0.708333	nosig
B73-chr1	7489205	Mo17-chr1:8037648	29	14	16	6	0.779885	0.674419	0.727273	nosig
B73-chr1	7489206	Mo17-chr1:8037647	26	14	16	6	0.583043	0.65	0.727273	nosig
B73-chr1	7489214	Mo17-chr1:8037639	30	11	16	4	0.753593	0.731707	0.8	nosig
B73-chr1	7489244	Mo17-chr1:8037604	46	11	20	5	1	0.807018	0.8	nosig
B73-chr1	7489253	Mo17-chr1:8037595	51	12	24	4	0.767645	0.809524	0.857143	nosig
B73-chr1	7489282	Mo17-chr1:8037566	48	5	22	5	0.292513	0.90566	0.814815	nosig
B73-chr1	7489345	Mo17-chr1:8035972	42	48	25	18	0.266777	0.466667	0.581395	nosig
B73-chr1	7489346	Mo17-chr1:8035971	42	48	25	18	0.266777	0.466667	0.581395	nosig
B73-chr1	7489347	Mo17-chr1:8035970	42	48	25	18	0.266777	0.466667	0.581395	nosig
B73-chr1	7489426	Mo17-chr1:8035886	38	52	16	12	0.195899	0.422222	0.571429	nosig
B73-chr1	7489460	Mo17-chr1:8035847	33	48	21	22	0.448247	0.407407	0.488372	nosig
B73-chr1	7489484	Mo17-chr1:8035817	36	52	16	23	1	0.409091	0.410256	nosig
B73-chr1	7496252	Mo17-chr1:8038648	41	20	10	17	0.0105287	0.672131	0.37037	sig
B73-chr1	7496325	Mo17-chr1:8039038	43	9	25	12	0.129687	0.826923	0.675676	nosig
B73-chr1	7496429	Mo17-chr1:8039190	50	5	24	2	1	0.909091	0.923077	nosig
B73-chr1	7496486	Mo17-chr1:8049205	60	65	46	30	0.108871	0.48	0.605263	nosig
B73-chr1	7496495	Mo17-chr1:8049214	63	70	45	32	0.151935	0.473684	0.584416	nosig
B73-chr1	7496496	Mo17-chr1:8049215	68	70	45	32	0.203819	0.492754	0.584416	nosig
B73-chr1	7496566	Mo17-chr1:8049280	55	41	33	30	0.625131	0.572917	0.52381	nosig
B73-chr1	7496567	Mo17-chr1:8049281	58	41	33	30	0.516318	0.585859	0.52381	nosig
B73-chr1	7496569	Mo17-chr1:8049283	61	57	34	34	0.879424	0.516949	0.5	nosig
B73-chr1	7496581	Mo17-chr1:8049295	65	60	28	33	0.532328	0.52	0.459016	nosig
B73-chr1	7496617	Mo17-chr1:8049331	28	36	11	22	0.385157	0.4375	0.333333	nosig
B73-chr1	7496735	Mo17-chr1:8049448	19	26	7	19	0.215048	0.422222	0.269231	nosig
B73-chr1	7496737	Mo17-chr1:8049450	21	26	7	19	0.208551	0.446809	0.269231	nosig
B73-chr1	7496943	Mo17-chr1:8049527	28	43	6	18	0.228627	0.394366	0.25	nosig
B73-chr1	7497004	Mo17-chr1:8049588	34	41	17	28	0.45073	0.453333	0.377778	nosig
B73-chr1	7497361	Mo17-chr1:8049960	45	42	16	30	0.0697467	0.517241	0.347826	nosig
B73-chr1	7497367	Mo17-chr1:8049966	40	44	13	26	0.171795	0.47619	0.333333	nosig
B73-chr1	7497562	Mo17-chr1:8050192	25	34	8	16	0.471594	0.423729	0.333333	nosig
B73-chr1	7498046	Mo17-chr1:8050692	38	15	19	5	0.582488	0.716981	0.791667	nosig
B73-chr1	7498047	Mo17-chr1:8050693	40	15	19	5	0.779003	0.727273	0.791667	nosig
B73-chr1	7498055	Mo17-chr1:8050701	38	13	20	5	0.775597	0.745098	0.8	nosig
B73-chr1	7498059	Mo17-chr1:8050705	36	14	20	5	0.577464	0.72	0.8	nosig
B73-chr1	7498322	Mo17-chr1:8050955	26	12	16	6	0.778148	0.684211	0.727273	nosig
B73-chr1	7498327	Mo17-chr1:8051253	26	13	16	5	0.559898	0.666667	0.761905	nosig
B73-chr1	7501148	Mo17-chr1:8069423	39	51	13	34	0.0951382	0.433333	0.276596	nosig
B73-chr1	7501154	Mo17-chr1:8069429	34	53	10	28	0.22245	0.390805	0.263158	nosig
B73-chr1	7501256	Mo17-chr1:8069531	45	75	19	19	0.188311	0.375	0.5	nosig
B73-chr1	7505540	Mo17-chr1:8073744	59	17	18	4	0.775592	0.776316	0.818182	nosig
B73-chr1	7505550	Mo17-chr1:8073754	59	16	20	5	1	0.786667	0.8	nosig
B73-chr1	7505995	Mo17-chr1:8074189	27	23	18	6	0.126519	0.54	0.75	nosig
B73-chr1	7506046	Mo17-chr1:8074240	25	26	13	17	0.651623	0.490196	0.433333	nosig
B73-chr1	7506047	Mo17-chr1:8074241	25	26	13	17	0.651623	0.490196	0.433333	nosig
B73-chr1	7652940	Mo17-chr1:8193876	60	40	16	17	0.311039	0.6	0.484848	nosig
B73-chr1	7653275	Mo17-chr1:8194226	49	72	25	35	1	0.404959	0.416667	nosig
B73-chr1	7659641	Mo17-chr1:8277811	6	26	2	16	0.693929	0.1875	0.111111	nosig
B73-chr1	7719707	Mo17-chr1:8341161	19	26	4	18	0.0605966	0.422222	0.181818	nosig
B73-chr1	7728753	Mo17-chr1:8341761	34	30	18	10	0.366728	0.53125	0.642857	nosig
B73-chr1	7728837	Mo17-chr1:8341845	43	20	28	23	0.17518	0.68254	0.54902	nosig
B73-chr1	7728839	Mo17-chr1:8341847	42	18	26	21	0.156717	0.7	0.553191	nosig
B73-chr1	7728844	Mo17-chr1:8341852	41	18	24	24	0.0480138	0.694915	0.5	sig
B73-chr1	7728851	Mo17-chr1:8341859	40	16	21	22	0.0364073	0.714286	0.488372	sig
B73-chr1	7728858	Mo17-chr1:8341866	38	12	19	20	0.0137075	0.76	0.487179	sig
B73-chr1	7728867	Mo17-chr1:8374844	33	16	18	9	1	0.673469	0.666667	nosig
B73-chr1	7728868	Mo17-chr1:8374845	32	14	18	9	0.800167	0.695652	0.666667	nosig
B73-chr1	7734457	Mo17-chr1:8381224	5	36	3	17	1	0.121951	0.15	nosig
B73-chr1	7734475	Mo17-chr1:8381242	6	40	4	19	0.721226	0.130435	0.173913	nosig
B73-chr1	7734476	Mo17-chr1:8381243	6	41	4	18	0.715166	0.12766	0.181818	nosig
B73-chr1	7734484	Mo17-chr1:8381251	9	39	4	17	1	0.1875	0.190476	nosig
B73-chr1	7734487	Mo17-chr1:8381254	9	40	4	17	1	0.183673	0.190476	nosig
B73-chr1	7734525	Mo17-chr1:8381295	12	56	4	34	0.404993	0.176471	0.105263	nosig
B73-chr1	7734608	Mo17-chr1:8381378	5	94	3	41	0.701661	0.0505051	0.0681818	nosig
B73-chr1	7734630	Mo17-chr1:8381400	6	92	3	38	0.723147	0.0612245	0.0731707	nosig
B73-chr1	7820030	Mo17-chr1:8454604	28	19	12	23	0.0275759	0.595745	0.342857	sig
B73-chr1	7820045	Mo17-chr1:8454620	28	19	14	23	0.0780687	0.595745	0.378378	nosig
B73-chr1	7820047	Mo17-chr1:8454622	28	19	13	23	0.0465336	0.595745	0.361111	sig
B73-chr1	7906422	Mo17-chr1:8507069	65	50	34	34	0.443826	0.565217	0.5	nosig
B73-chr1	7906460	Mo17-chr1:8507108	75	48	31	34	0.0904771	0.609756	0.476923	nosig
B73-chr1	7906498	Mo17-chr1:8507153	57	66	25	27	0.869359	0.463415	0.480769	nosig
B73-chr1	7906507	Mo17-chr1:8507162	39	53	11	25	0.234454	0.423913	0.305556	nosig
B73-chr1	7906513	Mo17-chr1:8507168	42	53	13	24	0.432469	0.442105	0.351351	nosig
B73-chr1	7906514	Mo17-chr1:8507169	46	53	15	24	0.44928	0.464646	0.384615	nosig
B73-chr1	7926609	Mo17-chr1:8525637	47	41	16	28	0.0685341	0.534091	0.363636	nosig
B73-chr1	7926653	Mo17-chr1:8525681	56	43	31	24	1	0.565657	0.563636	nosig
B73-chr1	7971620	Mo17-chr1:8614052	55	21	16	5	1	0.723684	0.761905	nosig
B73-chr1	7975741	Mo17-chr1:8618054	28	15	19	15	0.48328	0.651163	0.558824	nosig
B73-chr1	7975754	Mo17-chr1:8618067	29	15	19	10	1	0.659091	0.655172	nosig
B73-chr1	7975900	Mo17-chr1:8618213	31	15	18	2	0.069272	0.673913	0.9	nosig
B73-chr1	7976119	Mo17-chr1:8618432	23	44	14	18	0.382967	0.343284	0.4375	nosig
B73-chr1	7976171	Mo17-chr1:8618484	30	57	14	30	0.845785	0.344828	0.318182	nosig
B73-chr1	7976198	Mo17-chr1:8618511	23	62	7	25	0.641088	0.270588	0.21875	nosig
B73-chr1	7977028	Mo17-chr1:8620009	29	17	20	8	0.613117	0.630435	0.714286	nosig
B73-chr1	7977031	Mo17-chr1:8620012	26	17	17	9	0.799442	0.604651	0.653846	nosig
B73-chr1	7977090	Mo17-chr1:8620063	50	41	23	15	0.697096	0.549451	0.605263	nosig
B73-chr1	7977145	Mo17-chr1:8620109	63	33	29	9	0.30229	0.65625	0.763158	nosig
B73-chr1	7977189	Mo17-chr1:8620161	71	33	32	9	0.310605	0.682692	0.780488	nosig
B73-chr1	7980841	Mo17-chr1:8622262	25	33	30	15	0.0279886	0.431034	0.666667	sig
B73-chr1	7980986	Mo17-chr1:8622415	36	18	16	10	0.802831	0.666667	0.615385	nosig
B73-chr1	7980988	Mo17-chr1:8622417	36	18	19	10	1	0.666667	0.655172	nosig
B73-chr1	7983108	Mo17-chr1:8624546	29	18	27	23	0.538189	0.617021	0.54	nosig
B73-chr1	7983179	Mo17-chr1:8624607	29	11	25	11	0.804575	0.725	0.694444	nosig
B73-chr1	7983221	Mo17-chr1:8624668	40	14	28	19	0.140424	0.740741	0.595745	nosig
B73-chr1	7983223	Mo17-chr1:8624670	39	14	27	23	0.0428532	0.735849	0.54	sig
B73-chr1	7983241	Mo17-chr1:8624686	34	23	19	19	0.402723	0.596491	0.5	nosig
B73-chr1	7983246	Mo17-chr1:8624691	40	24	18	19	0.212256	0.625	0.486486	nosig
B73-chr1	7983247	Mo17-chr1:8624745	40	47	18	19	0.84528	0.45977	0.486486	nosig
B73-chr1	7983248	Mo17-chr1:8624746	41	47	17	19	1	0.465909	0.472222	nosig
B73-chr1	7983249	Mo17-chr1:8624747	43	47	20	19	0.848122	0.477778	0.512821	nosig
B73-chr1	7983264	Mo17-chr1:8624762	53	29	24	16	0.690704	0.646341	0.6	nosig
B73-chr1	7983293	Mo17-chr1:8624791	74	50	41	25	0.758006	0.596774	0.621212	nosig
B73-chr1	7983311	Mo17-chr1:8624809	65	62	38	29	0.545373	0.511811	0.567164	nosig
B73-chr1	7983313	Mo17-chr1:8624822	59	60	36	29	0.537309	0.495798	0.553846	nosig
B73-chr1	7983420	Mo17-chr1:8624931	73	67	32	38	0.464348	0.521429	0.457143	nosig
B73-chr1	7983437	Mo17-chr1:8624948	53	36	31	28	0.498103	0.595506	0.525424	nosig
B73-chr1	7983458	Mo17-chr1:8624965	30	19	24	21	0.532087	0.612245	0.533333	nosig
B73-chr1	7983487	Mo17-chr1:8624993	50	31	46	24	0.734695	0.617284	0.657143	nosig
B73-chr1	7983572	Mo17-chr1:8625078	28	10	10	21	0.000732893	0.736842	0.322581	sig
B73-chr1	7983578	Mo17-chr1:8625084	28	7	10	20	0.000173952	0.8	0.333333	sig
B73-chr1	7983584	Mo17-chr1:8625090	30	6	11	17	0.000499983	0.833333	0.392857	sig
B73-chr1	7983797	Mo17-chr1:8625267	54	18	32	5	0.217518	0.75	0.864865	nosig
B73-chr1	7983806	Mo17-chr1:8625418	43	26	28	14	0.687703	0.623188	0.666667	nosig
B73-chr1	7983807	Mo17-chr1:8625419	43	26	29	14	0.686161	0.623188	0.674419	nosig
B73-chr1	7983808	Mo17-chr1:8625420	43	26	29	15	0.841223	0.623188	0.659091	nosig
B73-chr1	7983817	Mo17-chr1:8625429	39	25	22	12	0.827623	0.609375	0.647059	nosig
B73-chr1	7983822	Mo17-chr1:8625441	35	23	18	13	1	0.603448	0.580645	nosig
B73-chr1	7983899	Mo17-chr1:8625531	50	39	39	18	0.165581	0.561798	0.684211	nosig
B73-chr1	7983904	Mo17-chr1:8625536	39	35	38	25	0.392585	0.527027	0.603175	nosig
B73-chr1	7983905	Mo17-chr1:8625537	39	37	38	26	0.39514	0.513158	0.59375	nosig
B73-chr1	7983907	Mo17-chr1:8625539	37	37	35	26	0.488326	0.5	0.57377	nosig
B73-chr1	7983928	Mo17-chr1:8625565	39	28	18	13	1	0.58209	0.580645	nosig
B73-chr1	7984016	Mo17-chr1:8625661	29	43	13	20	1	0.402778	0.393939	nosig
B73-chr1	7984096	Mo17-chr1:8625741	27	26	11	17	0.356473	0.509434	0.392857	nosig
B73-chr1	7984109	Mo17-chr1:8625754	22	30	15	16	0.651565	0.423077	0.483871	nosig
B73-chr1	7984125	Mo17-chr1:8625770	28	21	19	9	0.467285	0.571429	0.678571	nosig
B73-chr1	7986985	Mo17-chr1:8651958	26	18	18	9	0.618019	0.590909	0.666667	nosig
B73-chr1	7987253	Mo17-chr1:8652236	50	37	27	30	0.305413	0.574713	0.473684	nosig
B73-chr1	7987265	Mo17-chr1:8652248	65	57	34	34	0.762107	0.532787	0.5	nosig
B73-chr1	7987269	Mo17-chr1:8652252	67	57	35	34	0.763648	0.540323	0.507246	nosig
B73-chr1	7987279	Mo17-chr1:8652262	74	68	39	41	0.675934	0.521127	0.4875	nosig
B73-chr1	7987363	Mo17-chr1:8652346	66	71	19	36	0.108048	0.481752	0.345455	nosig
B73-chr1	7987370	Mo17-chr1:8652353	63	66	18	36	0.0722925	0.488372	0.333333	nosig
B73-chr1	7987371	Mo17-chr1:8652354	62	66	16	36	0.032339	0.484375	0.307692	sig
B73-chr1	7987386	Mo17-chr1:8652369	30	48	9	24	0.285466	0.384615	0.272727	nosig
B73-chr1	7990859	Mo17-chr1:8675061	54	58	35	41	0.881756	0.482143	0.460526	nosig
B73-chr1	7990900	Mo17-chr1:8675111	80	58	54	39	1	0.57971	0.580645	nosig
B73-chr1	7990941	Mo17-chr1:8675145	41	32	35	16	0.19167	0.561644	0.686275	nosig
B73-chr1	7991775	Mo17-chr1:8675985	27	33	17	14	0.387076	0.45	0.548387	nosig
B73-chr1	8053766	Mo17-chr1:8716519	48	44	20	13	0.423827	0.521739	0.606061	nosig
B73-chr1	8053792	Mo17-chr1:8716545	43	33	17	17	0.54127	0.565789	0.5	nosig
B73-chr1	8053801	Mo17-chr1:8716554	48	29	18	19	0.224092	0.623377	0.486486	nosig
B73-chr1	8053852	Mo17-chr1:8716605	30	18	11	20	0.0228053	0.625	0.354839	sig
B73-chr1	8058047	Mo17-chr1:8762483	42	38	12	23	0.103739	0.525	0.342857	nosig
B73-chr1	8058080	Mo17-chr1:8762516	35	35	13	18	0.520301	0.5	0.419355	nosig
B73-chr1	8058521	Mo17-chr1:8763297	17	42	9	17	0.616679	0.288136	0.346154	nosig
B73-chr1	8058522	Mo17-chr1:8763298	17	39	9	17	0.79991	0.303571	0.346154	nosig
B73-chr1	8058525	Mo17-chr1:8763301	19	37	8	17	1	0.339286	0.32	nosig
B73-chr1	8058526	Mo17-chr1:8763302	19	36	8	17	1	0.345455	0.32	nosig
B73-chr1	8058527	Mo17-chr1:8763313	19	48	8	22	1	0.283582	0.266667	nosig
B73-chr1	8058549	Mo17-chr1:8763335	16	34	10	29	0.639629	0.32	0.25641	nosig
B73-chr1	8098092	Mo17-chr1:8872106	46	23	20	4	0.190899	0.666667	0.833333	nosig
B73-chr1	8099401	Mo17-chr1:8873418	42	41	27	26	1	0.506024	0.509434	nosig
B73-chr1	8099431	Mo17-chr1:8873448	34	41	24	17	0.243738	0.453333	0.585366	nosig
B73-chr1	8099643	Mo17-chr1:8873668	23	28	9	25	0.110522	0.45098	0.264706	nosig
B73-chr1	8099689	Mo17-chr1:8873714	19	30	18	32	0.836946	0.387755	0.36	nosig
B73-chr1	8175710	Mo17-chr1:8896466	23	42	12	17	0.646788	0.353846	0.413793	nosig
B73-chr1	8175754	Mo17-chr1:8896510	21	41	5	19	0.300753	0.33871	0.208333	nosig
B73-chr1	8175787	Mo17-chr1:8896543	21	62	10	31	1	0.253012	0.243902	nosig
B73-chr1	8175818	Mo17-chr1:8896565	14	78	9	37	0.628651	0.152174	0.195652	nosig
B73-chr1	8175826	Mo17-chr1:8896573	23	87	12	43	1	0.209091	0.218182	nosig
B73-chr1	8175838	Mo17-chr1:8896585	25	88	9	44	0.538261	0.221239	0.169811	nosig
B73-chr1	8178544	Mo17-chr1:8898719	47	21	18	8	1	0.691176	0.692308	nosig
B73-chr1	8178545	Mo17-chr1:8898720	47	21	18	8	1	0.691176	0.692308	nosig
B73-chr1	8179416	Mo17-chr1:8905041	75	44	37	27	0.526705	0.630252	0.578125	nosig
B73-chr1	8179427	Mo17-chr1:8905052	50	48	27	25	1	0.510204	0.519231	nosig
B73-chr1	8179428	Mo17-chr1:8905053	46	48	26	25	0.862896	0.489362	0.509804	nosig
B73-chr1	8179462	Mo17-chr1:8905080	57	57	32	24	0.416761	0.5	0.571429	nosig
B73-chr1	8179501	Mo17-chr1:8905119	85	86	32	18	0.0792136	0.497076	0.64	nosig
B73-chr1	8179511	Mo17-chr1:8905138	85	89	35	27	0.374883	0.488506	0.564516	nosig
B73-chr1	8179540	Mo17-chr1:8905162	88	77	37	22	0.225737	0.533333	0.627119	nosig
B73-chr1	8179547	Mo17-chr1:8905169	75	62	34	18	0.24842	0.547445	0.653846	nosig
B73-chr1	8179616	Mo17-chr1:8905238	33	31	19	20	0.840423	0.515625	0.487179	nosig
B73-chr1	8179666	Mo17-chr1:8905286	26	11	16	19	0.0551084	0.702703	0.457143	nosig
B73-chr1	8179694	Mo17-chr1:8905315	28	22	25	19	1	0.56	0.568182	nosig
B73-chr1	8179697	Mo17-chr1:8905318	31	22	26	20	1	0.584906	0.565217	nosig
B73-chr1	8179708	Mo17-chr1:8905329	33	18	25	16	0.828502	0.647059	0.609756	nosig
B73-chr1	8180164	Mo17-chr1:8905785	11	28	15	20	0.227155	0.282051	0.428571	nosig
B73-chr1	8180167	Mo17-chr1:8905788	13	28	15	20	0.348289	0.317073	0.428571	nosig
B73-chr1	8180172	Mo17-chr1:8905794	13	26	15	19	0.469614	0.333333	0.441176	nosig
B73-chr1	8216086	Mo17-chr1:8913777	77	54	51	51	0.187696	0.587786	0.5	nosig
B73-chr1	8217481	Mo17-chr1:8915175	28	21	17	5	0.119132	0.571429	0.772727	nosig
B73-chr1	8220827	Mo17-chr1:8918482	27	15	19	11	1	0.642857	0.633333	nosig
B73-chr1	8222126	Mo17-chr1:8920035	28	26	20	10	0.251022	0.518519	0.666667	nosig
B73-chr1	8222244	Mo17-chr1:8920153	26	16	17	25	0.0801711	0.619048	0.404762	nosig
B73-chr1	8222605	Mo17-chr1:8920521	33	18	12	18	0.0386868	0.647059	0.4	sig
B73-chr1	8222606	Mo17-chr1:8920522	34	18	12	18	0.037388	0.653846	0.4	sig
B73-chr1	8243921	Mo17-chr1:8941833	33	38	23	28	1	0.464789	0.45098	nosig
B73-chr1	8244530	Mo17-chr1:8942451	29	32	14	18	0.827712	0.47541	0.4375	nosig
B73-chr1	8244623	Mo17-chr1:8942544	29	17	17	7	0.601457	0.630435	0.708333	nosig
B73-chr1	8311823	Mo17-chr1:9320873	35	22	17	17	0.381492	0.614035	0.5	nosig
B73-chr1	8349142	Mo17-chr1:9357688	5	31	4	20	1	0.138889	0.166667	nosig
B73-chr1	8349143	Mo17-chr1:9357696	5	41	4	23	0.717786	0.108696	0.148148	nosig
B73-chr1	8355428	Mo17-chr1:9357861	73	66	34	34	0.768422	0.52518	0.5	nosig
B73-chr1	8355722	Mo17-chr1:9358169	20	30	11	24	0.495513	0.4	0.314286	nosig
B73-chr1	8355740	Mo17-chr1:9358184	21	32	9	20	0.481303	0.396226	0.310345	nosig
B73-chr1	8355741	Mo17-chr1:9358185	21	31	9	20	0.476218	0.403846	0.310345	nosig
B73-chr1	8355743	Mo17-chr1:9358187	23	31	10	20	0.487405	0.425926	0.333333	nosig
B73-chr1	8355843	Mo17-chr1:9358289	15	30	16	15	0.154541	0.333333	0.516129	nosig
B73-chr1	8355846	Mo17-chr1:9358292	15	30	16	15	0.154541	0.333333	0.516129	nosig
B73-chr1	8355848	Mo17-chr1:9358294	13	33	15	16	0.0927231	0.282609	0.483871	nosig
B73-chr1	8422723	Mo17-chr1:9425191	35	22	21	6	0.214811	0.614035	0.777778	nosig
B73-chr1	8422842	Mo17-chr1:9425309	36	19	17	14	0.362802	0.654545	0.548387	nosig
B73-chr1	8428945	Mo17-chr1:9540907	49	6	16	2	1	0.890909	0.888889	nosig
B73-chr1	8428951	Mo17-chr1:9540913	50	10	16	2	0.722248	0.833333	0.888889	nosig
B73-chr1	8428990	Mo17-chr1:9540952	43	11	28	3	0.239821	0.796296	0.903226	nosig
B73-chr1	8428991	Mo17-chr1:9540953	43	11	28	3	0.239821	0.796296	0.903226	nosig
B73-chr1	8429122	Mo17-chr1:9549643	31	4	20	3	1	0.885714	0.869565	nosig
B73-chr1	8429142	Mo17-chr1:9549663	49	4	24	2	1	0.924528	0.923077	nosig
B73-chr1	8429159	Mo17-chr1:9549697	72	12	35	3	0.387157	0.857143	0.921053	nosig
B73-chr1	8429162	Mo17-chr1:9549700	69	12	34	3	0.384641	0.851852	0.918919	nosig
B73-chr1	8429172	Mo17-chr1:9549710	71	12	36	2	0.221149	0.855422	0.947368	nosig
B73-chr1	8429188	Mo17-chr1:9549731	52	8	18	1	0.679117	0.866667	0.947368	nosig
B73-chr1	8429190	Mo17-chr1:9549733	51	5	18	1	1	0.910714	0.947368	nosig
B73-chr1	8492402	Mo17-chr1:9629748	30	16	20	3	0.0857274	0.652174	0.869565	nosig
B73-chr1	8492792	Mo17-chr1:9630153	43	44	17	13	0.531189	0.494253	0.566667	nosig
B73-chr1	8492861	Mo17-chr1:9630224	31	28	6	18	0.0287823	0.525424	0.25	sig
B73-chr1	8492968	Mo17-chr1:9630331	56	52	24	41	0.0609187	0.518519	0.369231	nosig
B73-chr1	8492970	Mo17-chr1:9630333	57	53	22	48	0.0088061	0.518182	0.314286	sig
B73-chr1	8492998	Mo17-chr1:9630361	71	68	31	50	0.0702848	0.510791	0.382716	nosig
B73-chr1	8493002	Mo17-chr1:9630365	63	65	26	42	0.175113	0.492188	0.382353	nosig
B73-chr1	8493028	Mo17-chr1:9630380	40	59	40	43	0.298926	0.40404	0.481928	nosig
B73-chr1	8493034	Mo17-chr1:9630386	32	58	42	43	0.0683866	0.355556	0.494118	nosig
B73-chr1	8493077	Mo17-chr1:9630413	52	57	39	32	0.363666	0.477064	0.549296	nosig
B73-chr1	8493098	Mo17-chr1:9630434	73	49	36	31	0.444288	0.598361	0.537313	nosig
B73-chr1	8493151	Mo17-chr1:9630487	44	43	13	35	0.0106527	0.505747	0.270833	sig
B73-chr1	8493153	Mo17-chr1:9630489	46	43	19	37	0.0409386	0.516854	0.339286	sig
B73-chr1	8493187	Mo17-chr1:9630523	36	46	9	28	0.0443794	0.439024	0.243243	sig
B73-chr1	8507621	Mo17-chr1:9630525	21	43	3	26	0.0231311	0.328125	0.103448	sig
B73-chr1	8507687	Mo17-chr1:9630591	38	41	12	21	0.300551	0.481013	0.363636	nosig
B73-chr1	8507718	Mo17-chr1:9630622	48	46	9	18	0.127779	0.510638	0.333333	nosig
B73-chr1	8513531	Mo17-chr1:9636432	63	56	25	24	0.865986	0.529412	0.510204	nosig
B73-chr1	8513555	Mo17-chr1:9636456	37	48	12	27	0.235498	0.435294	0.307692	nosig
B73-chr1	8513557	Mo17-chr1:9636458	32	47	9	28	0.0999356	0.405063	0.243243	nosig
B73-chr1	8513559	Mo17-chr1:9636460	29	41	9	25	0.192715	0.414286	0.264706	nosig
B73-chr1	8513561	Mo17-chr1:9636462	25	36	7	23	0.108971	0.409836	0.233333	nosig
B73-chr1	8513565	Mo17-chr1:9636466	23	43	6	27	0.104239	0.348485	0.181818	nosig
B73-chr1	8528627	Mo17-chr1:9636719	5	35	6	28	0.744474	0.125	0.176471	nosig
B73-chr1	8531070	Mo17-chr1:9639968	5	31	8	22	0.226646	0.138889	0.266667	nosig
B73-chr1	8531552	Mo17-chr1:9640004	44	22	15	24	0.00779344	0.666667	0.384615	sig
B73-chr1	8531618	Mo17-chr1:9640063	33	41	44	27	0.0459082	0.445946	0.619718	sig
B73-chr1	8531639	Mo17-chr1:9640084	32	37	46	18	0.00460859	0.463768	0.71875	sig
B73-chr1	8531643	Mo17-chr1:9640088	30	48	46	19	0.000190221	0.384615	0.707692	sig
B73-chr1	8531730	Mo17-chr1:9640180	44	47	14	21	0.430985	0.483516	0.4	nosig
B73-chr1	8531731	Mo17-chr1:9640181	48	47	12	21	0.224231	0.505263	0.363636	nosig
B73-chr1	8531778	Mo17-chr1:9640227	74	41	24	32	0.00877681	0.643478	0.428571	sig
B73-chr1	8531890	Mo17-chr1:9640339	41	24	16	20	0.0940067	0.630769	0.444444	nosig
B73-chr1	8531932	Mo17-chr1:9640381	40	19	16	19	0.0501134	0.677966	0.457143	nosig
B73-chr1	8533924	Mo17-chr1:9642457	23	48	14	24	0.674992	0.323944	0.368421	nosig
B73-chr1	8533957	Mo17-chr1:9642490	28	50	14	23	0.838945	0.358974	0.378378	nosig
B73-chr1	8533981	Mo17-chr1:9642513	36	44	27	18	0.1365	0.45	0.6	nosig
B73-chr1	8534121	Mo17-chr1:9642646	31	55	18	23	0.438585	0.360465	0.439024	nosig
B73-chr1	8534280	Mo17-chr1:9642795	7	28	12	16	0.0590737	0.2	0.428571	nosig
B73-chr1	8535086	Mo17-chr1:9643767	36	36	16	11	0.49991	0.5	0.592593	nosig
B73-chr1	8535196	Mo17-chr1:9643880	80	55	40	40	0.203049	0.592593	0.5	nosig
B73-chr1	8535286	Mo17-chr1:9643970	15	26	16	13	0.147728	0.365854	0.551724	nosig
B73-chr1	8547540	Mo17-chr1:9646638	29	54	18	34	1	0.349398	0.346154	nosig
B73-chr1	8547660	Mo17-chr1:9646761	28	33	7	17	0.221557	0.459016	0.291667	nosig
B73-chr1	8597444	Mo17-chr1:9705297	60	66	36	25	0.161999	0.47619	0.590164	nosig
B73-chr1	8600654	Mo17-chr1:9708451	27	20	8	18	0.0493757	0.574468	0.307692	sig
B73-chr1	8601716	Mo17-chr1:9709168	38	16	18	15	0.168446	0.703704	0.545455	nosig
B73-chr1	8601737	Mo17-chr1:9709185	41	17	22	16	0.271929	0.706897	0.578947	nosig
B73-chr1	8601751	Mo17-chr1:9709199	49	18	26	19	0.104228	0.731343	0.577778	nosig
B73-chr1	8601833	Mo17-chr1:9709281	47	9	17	19	0.000376964	0.839286	0.472222	sig
B73-chr1	8601837	Mo17-chr1:9709285	50	7	17	19	3.7291e-05	0.877193	0.472222	sig
B73-chr1	8605019	Mo17-chr1:9712434	28	25	8	16	0.142108	0.528302	0.333333	nosig
B73-chr1	8605075	Mo17-chr1:9712490	43	26	18	19	0.21741	0.623188	0.486486	nosig
B73-chr1	8605600	Mo17-chr1:9713011	22	29	22	7	0.00547478	0.431373	0.758621	sig
B73-chr1	8607663	Mo17-chr1:9715103	35	23	16	10	1	0.603448	0.615385	nosig
B73-chr1	8610635	Mo17-chr1:9718103	12	32	6	21	0.780827	0.272727	0.222222	nosig
B73-chr1	8610636	Mo17-chr1:9718104	13	32	6	21	0.591736	0.288889	0.222222	nosig
B73-chr1	8610663	Mo17-chr1:9718131	20	26	7	19	0.208814	0.434783	0.269231	nosig
B73-chr1	8610668	Mo17-chr1:9718136	22	30	7	19	0.2207	0.423077	0.269231	nosig
B73-chr1	8610708	Mo17-chr1:9718170	24	33	22	10	0.0263598	0.421053	0.6875	sig
B73-chr1	8610742	Mo17-chr1:9718176	29	37	24	10	0.0193287	0.439394	0.705882	sig
B73-chr1	8610756	Mo17-chr1:9718190	39	40	27	10	0.0262172	0.493671	0.72973	sig
B73-chr1	8610786	Mo17-chr1:9718215	45	34	29	24	0.858825	0.56962	0.54717	nosig
B73-chr1	8610791	Mo17-chr1:9718220	54	33	35	21	1	0.62069	0.625	nosig
B73-chr1	8610900	Mo17-chr1:9718328	63	30	25	42	0.00019384	0.677419	0.373134	sig
B73-chr1	8610904	Mo17-chr1:9718332	66	26	25	40	3.90654e-05	0.717391	0.384615	sig
B73-chr1	8610931	Mo17-chr1:9718359	53	32	21	35	0.00564294	0.623529	0.375	sig
B73-chr1	8610932	Mo17-chr1:9718360	55	32	21	35	0.00346569	0.632184	0.375	sig
B73-chr1	8610964	Mo17-chr1:9718392	50	43	32	32	0.745273	0.537634	0.5	nosig
B73-chr1	8611006	Mo17-chr1:9718435	23	34	22	20	0.307565	0.403509	0.52381	nosig
B73-chr1	8611009	Mo17-chr1:9718438	27	33	22	20	0.547062	0.45	0.52381	nosig
B73-chr1	8611023	Mo17-chr1:9718456	23	26	21	17	0.518802	0.469388	0.552632	nosig
B73-chr1	8611036	Mo17-chr1:9718469	32	34	18	25	0.557917	0.484848	0.418605	nosig
B73-chr1	8611149	Mo17-chr1:9718586	72	25	20	15	0.0850722	0.742268	0.571429	nosig
B73-chr1	8611152	Mo17-chr1:9718589	71	25	20	13	0.184536	0.739583	0.606061	nosig
B73-chr1	8611210	Mo17-chr1:9718652	37	27	18	8	0.349791	0.578125	0.692308	nosig
B73-chr1	8611258	Mo17-chr1:9718700	38	46	20	25	1	0.452381	0.444444	nosig
B73-chr1	8611292	Mo17-chr1:9718734	25	32	26	20	0.237008	0.438596	0.565217	nosig
B73-chr1	8611357	Mo17-chr1:9718803	42	41	23	21	1	0.506024	0.522727	nosig
B73-chr1	8611363	Mo17-chr1:9718809	55	42	33	25	1	0.56701	0.568966	nosig
B73-chr1	8611381	Mo17-chr1:9718822	62	47	34	30	0.6385	0.568807	0.53125	nosig
B73-chr1	8611415	Mo17-chr1:9718856	35	34	23	25	0.851468	0.507246	0.479167	nosig
B73-chr1	8613125	Mo17-chr1:9720552	27	33	18	20	0.838066	0.45	0.473684	nosig
B73-chr1	8613136	Mo17-chr1:9720563	22	28	19	17	0.512853	0.44	0.527778	nosig
B73-chr1	8635778	Mo17-chr1:9732983	30	53	14	32	0.564712	0.361446	0.304348	nosig
B73-chr1	8635824	Mo17-chr1:9733029	51	59	27	30	1	0.463636	0.473684	nosig
B73-chr1	8635845	Mo17-chr1:9733050	41	43	19	25	0.580034	0.488095	0.431818	nosig
B73-chr1	8635861	Mo17-chr1:9733066	49	68	22	36	0.628489	0.418803	0.37931	nosig
B73-chr1	8636068	Mo17-chr1:9733289	33	18	17	15	0.359023	0.647059	0.53125	nosig
B73-chr1	8636070	Mo17-chr1:9733291	33	18	17	16	0.260865	0.647059	0.515152	nosig
B73-chr1	8636306	Mo17-chr1:9733521	30	6	27	2	0.281906	0.833333	0.931034	nosig
B73-chr1	8638484	Mo17-chr1:9736025	26	32	13	24	0.397062	0.448276	0.351351	nosig
B73-chr1	8638916	Mo17-chr1:9736727	14	29	3	17	0.22347	0.325581	0.15	nosig
B73-chr1	8638921	Mo17-chr1:9736732	14	27	3	17	0.140638	0.341463	0.15	nosig
B73-chr1	8638930	Mo17-chr1:9736741	8	33	3	18	0.735271	0.195122	0.142857	nosig
B73-chr1	8638934	Mo17-chr1:9736745	11	32	7	18	1	0.255814	0.28	nosig
B73-chr1	8638987	Mo17-chr1:9736830	27	32	8	19	0.236796	0.457627	0.296296	nosig
B73-chr1	8638995	Mo17-chr1:9736838	27	37	13	23	0.671427	0.421875	0.361111	nosig
B73-chr1	8639005	Mo17-chr1:9736848	22	34	7	22	0.228201	0.392857	0.241379	nosig
B73-chr1	8639007	Mo17-chr1:9736852	21	30	7	21	0.219063	0.411765	0.25	nosig
B73-chr1	8639010	Mo17-chr1:9736855	21	26	7	20	0.138582	0.446809	0.259259	nosig
B73-chr1	8639176	Mo17-chr1:9737080	41	49	10	19	0.388827	0.455556	0.344828	nosig
B73-chr1	8639194	Mo17-chr1:9737106	31	28	11	17	0.262484	0.525424	0.392857	nosig
B73-chr1	8639195	Mo17-chr1:9737107	30	30	11	17	0.369731	0.5	0.392857	nosig
B73-chr1	8639208	Mo17-chr1:9737120	40	33	11	20	0.0880235	0.547945	0.354839	nosig
B73-chr1	8642903	Mo17-chr1:9740242	13	29	5	22	0.278579	0.309524	0.185185	nosig
B73-chr1	8642904	Mo17-chr1:9740243	13	29	5	22	0.278579	0.309524	0.185185	nosig
B73-chr1	8642909	Mo17-chr1:9740248	12	26	5	22	0.268109	0.315789	0.185185	nosig
B73-chr1	8642911	Mo17-chr1:9740250	12	26	6	22	0.41305	0.315789	0.214286	nosig
B73-chr1	8709521	Mo17-chr1:9830305	33	27	17	30	0.0784581	0.55	0.361702	nosig
B73-chr1	8709639	Mo17-chr1:9830417	34	29	22	17	0.84031	0.539683	0.564103	nosig
B73-chr1	8709654	Mo17-chr1:9830432	36	25	21	16	0.835968	0.590164	0.567568	nosig
B73-chr1	8709655	Mo17-chr1:9830433	36	25	21	16	0.835968	0.590164	0.567568	nosig
B73-chr1	8709740	Mo17-chr1:9830517	120	92	94	50	0.122531	0.566038	0.652778	nosig
B73-chr1	8709845	Mo17-chr1:9830622	54	48	34	23	0.506128	0.529412	0.596491	nosig
B73-chr1	8709886	Mo17-chr1:9830663	32	47	23	12	0.015425	0.405063	0.657143	sig
B73-chr1	8709887	Mo17-chr1:9830664	31	47	24	12	0.00907338	0.397436	0.666667	sig
B73-chr1	8709920	Mo17-chr1:9830695	48	33	29	15	0.564344	0.592593	0.659091	nosig
B73-chr1	8712754	Mo17-chr1:9832962	35	21	26	21	0.54703	0.625	0.553191	nosig
B73-chr1	8712997	Mo17-chr1:9833205	60	58	37	38	0.88313	0.508475	0.493333	nosig
B73-chr1	8854450	Mo17-chr1:9921526	14	36	10	29	1	0.28	0.25641	nosig
B73-chr1	8854458	Mo17-chr1:9921534	16	35	9	29	0.481083	0.313725	0.236842	nosig
B73-chr1	8854543	Mo17-chr1:9921620	27	39	15	32	0.429868	0.409091	0.319149	nosig
B73-chr1	8854572	Mo17-chr1:9921649	43	48	23	36	0.400064	0.472527	0.389831	nosig
B73-chr1	8854588	Mo17-chr1:9921665	41	42	20	39	0.0854531	0.493976	0.338983	nosig
B73-chr1	8854596	Mo17-chr1:9921673	33	32	18	34	0.0934191	0.507692	0.346154	nosig
B73-chr1	8858004	Mo17-chr1:9924963	22	35	21	16	0.094665	0.385965	0.567568	nosig
B73-chr1	8858016	Mo17-chr1:9924975	20	31	16	16	0.369606	0.392157	0.5	nosig
B73-chr1	8858282	Mo17-chr1:9925241	29	31	7	19	0.0952323	0.483333	0.269231	nosig
B73-chr1	8912550	Mo17-chr1:10036583	24	29	26	15	0.0976697	0.45283	0.634146	nosig
B73-chr1	8912588	Mo17-chr1:10036621	20	28	18	13	0.173637	0.416667	0.580645	nosig
B73-chr1	8913025	Mo17-chr1:10037099	46	5	21	8	0.0575285	0.901961	0.724138	nosig
B73-chr1	8913044	Mo17-chr1:10037117	50	9	20	12	0.0207535	0.847458	0.625	sig
B73-chr1	8913045	Mo17-chr1:10037118	50	9	22	12	0.0386145	0.847458	0.647059	sig
B73-chr1	8913049	Mo17-chr1:10037122	54	8	22	11	0.0294385	0.870968	0.666667	sig
B73-chr1	8913050	Mo17-chr1:10037123	54	8	22	11	0.0294385	0.870968	0.666667	sig
B73-chr1	8913060	Mo17-chr1:10037133	65	11	21	8	0.156191	0.855263	0.724138	nosig
B73-chr1	8913061	Mo17-chr1:10037134	65	11	21	8	0.156191	0.855263	0.724138	nosig
B73-chr1	8913062	Mo17-chr1:10037135	65	11	21	8	0.156191	0.855263	0.724138	nosig
B73-chr1	8913066	Mo17-chr1:10037139	58	12	21	8	0.27594	0.828571	0.724138	nosig
B73-chr1	8913122	Mo17-chr1:10037143	97	14	49	12	0.266577	0.873874	0.803279	nosig
B73-chr1	8913149	Mo17-chr1:10037170	157	15	62	16	0.012469	0.912791	0.794872	sig
B73-chr1	8913165	Mo17-chr1:10037186	156	11	66	13	0.020707	0.934132	0.835443	sig
B73-chr1	8913170	Mo17-chr1:10037191	157	11	64	13	0.0188331	0.934524	0.831169	sig
B73-chr1	8913173	Mo17-chr1:10037194	153	11	57	15	0.00270307	0.932927	0.791667	sig
B73-chr1	8913189	Mo17-chr1:10037210	119	19	43	16	0.0402712	0.862319	0.728814	sig
B73-chr1	8913193	Mo17-chr1:10037214	118	20	52	16	0.121028	0.855072	0.764706	nosig
B73-chr1	8913196	Mo17-chr1:10037217	92	20	44	16	0.237584	0.821429	0.733333	nosig
B73-chr1	8913199	Mo17-chr1:10037220	87	18	41	14	0.219264	0.828571	0.745455	nosig
B73-chr1	8913209	Mo17-chr1:10037230	64	18	32	12	0.517446	0.780488	0.727273	nosig
B73-chr1	8913237	Mo17-chr1:10037258	44	8	36	10	0.445181	0.846154	0.782609	nosig
B73-chr1	8913244	Mo17-chr1:10037265	40	9	28	10	0.437663	0.816327	0.736842	nosig
B73-chr1	8913278	Mo17-chr1:10037284	43	9	42	7	0.787782	0.826923	0.857143	nosig
B73-chr1	8913279	Mo17-chr1:10037285	44	9	42	7	0.789262	0.830189	0.857143	nosig
B73-chr1	8913280	Mo17-chr1:10037286	44	9	42	7	0.789262	0.830189	0.857143	nosig
B73-chr1	8913285	Mo17-chr1:10037291	44	9	42	7	0.789262	0.830189	0.857143	nosig
B73-chr1	8913289	Mo17-chr1:10037295	39	13	41	11	0.816359	0.75	0.788462	nosig
B73-chr1	8913297	Mo17-chr1:10037303	36	11	34	9	0.805258	0.765957	0.790698	nosig
B73-chr1	8917504	Mo17-chr1:10092141	28	37	19	14	0.20327	0.430769	0.575758	nosig
B73-chr1	8948973	Mo17-chr1:10126734	28	28	20	8	0.0674419	0.5	0.714286	nosig
B73-chr1	8949027	Mo17-chr1:10126788	35	54	20	33	1	0.393258	0.377358	nosig
B73-chr1	8952947	Mo17-chr1:10130380	36	18	17	13	0.479502	0.666667	0.566667	nosig
B73-chr1	8953138	Mo17-chr1:10130572	46	27	17	13	0.657121	0.630137	0.566667	nosig
B73-chr1	8953154	Mo17-chr1:10130588	36	28	16	9	0.633566	0.5625	0.64	nosig
B73-chr1	9011300	Mo17-chr1:10183787	6	56	5	19	0.277796	0.0967742	0.208333	nosig
B73-chr1	9015884	Mo17-chr1:10183904	6	88	2	31	1	0.0638298	0.0606061	nosig
B73-chr1	9015887	Mo17-chr1:10183907	6	86	2	31	1	0.0652174	0.0606061	nosig
B73-chr1	9016476	Mo17-chr1:10184506	17	32	14	21	0.652234	0.346939	0.4	nosig
B73-chr1	9043573	Mo17-chr1:10246421	102	70	33	28	0.54649	0.593023	0.540984	nosig
B73-chr1	9043580	Mo17-chr1:10246428	100	69	30	33	0.137277	0.591716	0.47619	nosig
B73-chr1	9043613	Mo17-chr1:10246461	51	34	19	15	0.685903	0.6	0.558824	nosig
B73-chr1	9047465	Mo17-chr1:10250337	32	21	17	3	0.0544818	0.603774	0.85	nosig
B73-chr1	9047485	Mo17-chr1:10250357	34	28	18	12	0.661377	0.548387	0.6	nosig
B73-chr1	9047487	Mo17-chr1:10250366	34	28	18	16	1	0.548387	0.529412	nosig
B73-chr1	9047500	Mo17-chr1:10250379	26	28	14	19	0.66138	0.481481	0.424242	nosig
B73-chr1	9047592	Mo17-chr1:10250470	27	13	16	5	0.564122	0.675	0.761905	nosig
B73-chr1	9048502	Mo17-chr1:10253349	89	69	51	33	0.584765	0.563291	0.607143	nosig
B73-chr1	9048572	Mo17-chr1:10253419	66	74	40	53	0.591719	0.471429	0.430108	nosig
B73-chr1	9050280	Mo17-chr1:10254592	26	14	4	16	0.00215219	0.65	0.2	sig
B73-chr1	9050299	Mo17-chr1:10254611	26	16	9	16	0.0473661	0.619048	0.36	sig
B73-chr1	9050410	Mo17-chr1:10254733	32	25	16	26	0.10364	0.561404	0.380952	nosig
B73-chr1	9050415	Mo17-chr1:10254738	29	26	16	25	0.217769	0.527273	0.390244	nosig
B73-chr1	9051478	Mo17-chr1:10255796	28	17	16	6	0.428006	0.622222	0.727273	nosig
B73-chr1	9051483	Mo17-chr1:10255801	31	18	16	8	1	0.632653	0.666667	nosig
B73-chr1	9051485	Mo17-chr1:10255803	33	21	21	10	0.642009	0.611111	0.677419	nosig
B73-chr1	9292692	Mo17-chr1:10496933	35	30	27	17	0.554636	0.538462	0.613636	nosig
B73-chr1	9303734	Mo17-chr1:10504428	14	26	9	25	0.461284	0.35	0.264706	nosig
B73-chr1	9303766	Mo17-chr1:10504460	28	42	22	21	0.329491	0.4	0.511628	nosig
B73-chr1	9303775	Mo17-chr1:10504469	42	62	38	27	0.0268491	0.403846	0.584615	sig
B73-chr1	9303787	Mo17-chr1:10504481	62	70	45	34	0.200358	0.469697	0.56962	nosig
B73-chr1	9303805	Mo17-chr1:10504499	71	76	53	42	0.29266	0.482993	0.557895	nosig
B73-chr1	9303807	Mo17-chr1:10504501	68	70	52	40	0.345679	0.492754	0.565217	nosig
B73-chr1	9303896	Mo17-chr1:10504590	57	34	24	19	0.456609	0.626374	0.55814	nosig
B73-chr1	9303904	Mo17-chr1:10504598	49	41	19	22	0.452383	0.544444	0.463415	nosig
B73-chr1	9304047	Mo17-chr1:10504744	42	48	31	33	0.870783	0.466667	0.484375	nosig
B73-chr1	9304067	Mo17-chr1:10504764	44	48	32	28	0.618793	0.478261	0.533333	nosig
B73-chr1	9304111	Mo17-chr1:10504816	33	19	21	27	0.0703355	0.634615	0.4375	nosig
B73-chr1	9304161	Mo17-chr1:10504870	32	30	23	17	0.684525	0.516129	0.575	nosig
B73-chr1	9305653	Mo17-chr1:10505915	15	32	9	17	1	0.319149	0.346154	nosig
B73-chr1	9305669	Mo17-chr1:10505931	17	26	11	17	1	0.395349	0.392857	nosig
B73-chr1	9337112	Mo17-chr1:10519835	29	32	24	17	0.315964	0.47541	0.585366	nosig
B73-chr1	9337116	Mo17-chr1:10519839	29	32	24	17	0.315964	0.47541	0.585366	nosig
B73-chr1	9337118	Mo17-chr1:10519841	28	32	24	17	0.311294	0.466667	0.585366	nosig
B73-chr1	9337145	Mo17-chr1:10519868	50	41	34	20	0.387002	0.549451	0.62963	nosig
B73-chr1	9337162	Mo17-chr1:10519885	66	36	36	16	0.594838	0.647059	0.692308	nosig
B73-chr1	9337163	Mo17-chr1:10519886	66	34	35	16	0.855353	0.66	0.686275	nosig
B73-chr1	9337189	Mo17-chr1:10519912	59	50	38	32	1	0.541284	0.542857	nosig
B73-chr1	9337266	Mo17-chr1:10519990	54	63	30	24	0.323563	0.461538	0.555556	nosig
B73-chr1	9337277	Mo17-chr1:10519993	51	59	28	23	0.397038	0.463636	0.54902	nosig
B73-chr1	9337324	Mo17-chr1:10520040	35	44	27	8	0.00119992	0.443038	0.771429	sig
B73-chr1	9337341	Mo17-chr1:10520057	33	41	26	11	0.015109	0.445946	0.702703	sig
B73-chr1	9337379	Mo17-chr1:10520091	41	18	26	15	0.665818	0.694915	0.634146	nosig
B73-chr1	9337383	Mo17-chr1:10520095	45	22	25	18	0.417246	0.671642	0.581395	nosig
B73-chr1	9337405	Mo17-chr1:10520117	49	26	23	18	0.423596	0.653333	0.560976	nosig
B73-chr1	9337650	Mo17-chr1:10526195	39	20	25	15	0.830791	0.661017	0.625	nosig
B73-chr1	9337730	Mo17-chr1:10526282	33	27	16	10	0.640142	0.55	0.615385	nosig
B73-chr1	9337736	Mo17-chr1:10526288	32	28	16	12	0.820064	0.533333	0.571429	nosig
B73-chr1	9337749	Mo17-chr1:10526301	23	34	18	24	0.838596	0.403509	0.428571	nosig
B73-chr1	9337755	Mo17-chr1:10526307	21	33	14	24	1	0.388889	0.368421	nosig
B73-chr1	9337760	Mo17-chr1:10526312	21	33	9	24	0.353766	0.388889	0.272727	nosig
B73-chr1	9338104	Mo17-chr1:10526370	22	41	15	44	0.324986	0.349206	0.254237	nosig
B73-chr1	9338108	Mo17-chr1:10526375	23	44	15	41	0.435036	0.343284	0.267857	nosig
B73-chr1	9338109	Mo17-chr1:10526376	23	43	14	42	0.323173	0.348485	0.25	nosig
B73-chr1	9338112	Mo17-chr1:10526379	23	44	14	43	0.324894	0.343284	0.245614	nosig
B73-chr1	9338113	Mo17-chr1:10526380	23	41	14	42	0.23648	0.359375	0.25	nosig
B73-chr1	9338117	Mo17-chr1:10526383	23	41	14	42	0.23648	0.359375	0.25	nosig
B73-chr1	9338120	Mo17-chr1:10526386	23	41	13	42	0.165271	0.359375	0.236364	nosig
B73-chr1	9338124	Mo17-chr1:10526390	21	37	13	43	0.15433	0.362069	0.232143	nosig
B73-chr1	9338127	Mo17-chr1:10526393	21	38	13	38	0.303446	0.355932	0.254902	nosig
B73-chr1	9338129	Mo17-chr1:10526395	21	33	13	35	0.292764	0.388889	0.270833	nosig
B73-chr1	9338130	Mo17-chr1:10526396	21	33	13	37	0.210115	0.388889	0.26	nosig
B73-chr1	9338498	Mo17-chr1:10526406	14	26	5	36	0.0192523	0.35	0.121951	sig
B73-chr1	9338499	Mo17-chr1:10526407	16	26	5	36	0.0106736	0.380952	0.121951	sig
B73-chr1	9338500	Mo17-chr1:10526408	17	26	5	37	0.00578428	0.395349	0.119048	sig
B73-chr1	9338502	Mo17-chr1:10526410	18	26	5	37	0.0031895	0.409091	0.119048	sig
B73-chr1	9338573	Mo17-chr1:10526491	15	46	4	26	0.278219	0.245902	0.133333	nosig
B73-chr1	9338608	Mo17-chr1:10526524	5	32	4	16	0.705412	0.135135	0.2	nosig
B73-chr1	9338749	Mo17-chr1:10526688	13	29	8	37	0.21054	0.309524	0.177778	nosig
B73-chr1	9338761	Mo17-chr1:10526700	16	29	7	36	0.0527621	0.355556	0.162791	nosig
B73-chr1	9338767	Mo17-chr1:10526706	14	26	9	35	0.150404	0.35	0.204545	nosig
B73-chr1	9339022	Mo17-chr1:10533792	52	9	19	4	0.744803	0.852459	0.826087	nosig
B73-chr1	9339031	Mo17-chr1:10533801	54	8	19	4	0.726926	0.870968	0.826087	nosig
B73-chr1	9339035	Mo17-chr1:10533805	54	8	19	4	0.726926	0.870968	0.826087	nosig
B73-chr1	9339087	Mo17-chr1:10533857	60	24	28	11	1	0.714286	0.717949	nosig
B73-chr1	9339095	Mo17-chr1:10533865	75	21	32	11	0.66594	0.78125	0.744186	nosig
B73-chr1	9339097	Mo17-chr1:10533867	76	18	32	10	0.646653	0.808511	0.761905	nosig
B73-chr1	9346184	Mo17-chr1:10573919	29	12	18	17	0.101255	0.707317	0.514286	nosig
B73-chr1	9347215	Mo17-chr1:10574950	76	46	21	10	0.678075	0.622951	0.677419	nosig
B73-chr1	9360001	Mo17-chr1:10578884	27	15	24	9	0.466411	0.642857	0.727273	nosig
B73-chr1	9360023	Mo17-chr1:10578906	28	10	18	5	0.76672	0.736842	0.782609	nosig
B73-chr1	9360062	Mo17-chr1:10578945	45	6	18	2	1	0.882353	0.9	nosig
B73-chr1	9360063	Mo17-chr1:10578946	45	6	18	2	1	0.882353	0.9	nosig
B73-chr1	9360153	Mo17-chr1:10579036	34	4	28	5	0.724206	0.894737	0.848485	nosig
B73-chr1	9360165	Mo17-chr1:10579048	36	5	30	5	1	0.878049	0.857143	nosig
B73-chr1	9360225	Mo17-chr1:10579108	70	5	36	2	1	0.933333	0.947368	nosig
B73-chr1	9360230	Mo17-chr1:10579113	75	4	36	3	0.68324	0.949367	0.923077	nosig
B73-chr1	9360263	Mo17-chr1:10579147	67	6	43	2	0.708637	0.917808	0.955556	nosig
B73-chr1	9360282	Mo17-chr1:10579166	70	7	50	1	0.14404	0.909091	0.980392	nosig
B73-chr1	9360306	Mo17-chr1:10579190	55	14	46	1	0.00396878	0.797101	0.978723	sig
B73-chr1	9360376	Mo17-chr1:10579261	48	5	27	1	0.658939	0.90566	0.964286	nosig
B73-chr1	9360381	Mo17-chr1:10579266	46	5	28	1	0.409139	0.901961	0.965517	nosig
B73-chr1	9360389	Mo17-chr1:10579274	45	8	29	1	0.146218	0.849057	0.966667	nosig
B73-chr1	9360392	Mo17-chr1:10579277	42	8	25	1	0.153466	0.84	0.961538	nosig
B73-chr1	9360394	Mo17-chr1:10579279	40	8	24	1	0.152141	0.833333	0.96	nosig
B73-chr1	9360395	Mo17-chr1:10579280	40	7	24	1	0.247587	0.851064	0.96	nosig
B73-chr1	9360400	Mo17-chr1:10579285	35	7	26	1	0.136439	0.833333	0.962963	nosig
B73-chr1	9360897	Mo17-chr1:10579780	29	1	24	1	1	0.966667	0.96	nosig
B73-chr1	9360903	Mo17-chr1:10579786	35	2	32	3	0.669575	0.945946	0.914286	nosig
B73-chr1	9360925	Mo17-chr1:10579808	56	1	43	3	0.321956	0.982456	0.934783	nosig
B73-chr1	9360926	Mo17-chr1:10579809	56	1	43	4	0.172764	0.982456	0.914894	nosig
B73-chr1	9360938	Mo17-chr1:10579821	51	1	45	6	0.0598608	0.980769	0.882353	nosig
B73-chr1	9360947	Mo17-chr1:10579830	53	1	52	6	0.114868	0.981481	0.896552	nosig
B73-chr1	9361027	Mo17-chr1:10579911	59	6	37	2	0.706932	0.907692	0.948718	nosig
B73-chr1	9361037	Mo17-chr1:10579921	66	6	40	2	0.708138	0.916667	0.952381	nosig
B73-chr1	9361055	Mo17-chr1:10579939	59	9	30	3	0.746252	0.867647	0.909091	nosig
B73-chr1	9361080	Mo17-chr1:10579964	46	4	26	1	0.651804	0.92	0.962963	nosig
B73-chr1	9361091	Mo17-chr1:10579975	27	4	17	1	0.639341	0.870968	0.944444	nosig
B73-chr1	9361146	Mo17-chr1:10611861	50	4	19	2	1	0.925926	0.904762	nosig
B73-chr1	9361168	Mo17-chr1:10611877	51	7	20	3	1	0.87931	0.869565	nosig
B73-chr1	9361179	Mo17-chr1:10611888	51	9	19	2	0.719324	0.85	0.904762	nosig
B73-chr1	9361183	Mo17-chr1:10611892	55	9	19	2	0.72408	0.859375	0.904762	nosig
B73-chr1	9361212	Mo17-chr1:10611921	41	5	16	1	1	0.891304	0.941176	nosig
B73-chr1	9361227	Mo17-chr1:10611936	39	4	20	2	1	0.906977	0.909091	nosig
B73-chr1	9361238	Mo17-chr1:10611947	28	3	17	2	1	0.903226	0.894737	nosig
B73-chr1	9386794	Mo17-chr1:10620860	35	17	13	17	0.0394501	0.673077	0.433333	sig
B73-chr1	9386796	Mo17-chr1:10620862	35	18	14	17	0.0707422	0.660377	0.451613	nosig
B73-chr1	9414979	Mo17-chr1:10690322	36	63	30	29	0.0953809	0.363636	0.508475	nosig
B73-chr1	9415005	Mo17-chr1:10690348	45	66	26	29	0.505231	0.405405	0.472727	nosig
B73-chr1	9415024	Mo17-chr1:10690367	42	48	21	19	0.57272	0.466667	0.525	nosig
B73-chr1	9415026	Mo17-chr1:10690369	45	48	20	21	1	0.483871	0.487805	nosig
B73-chr1	9415050	Mo17-chr1:10690403	58	55	36	32	0.878582	0.513274	0.529412	nosig
B73-chr1	9415058	Mo17-chr1:10690411	61	59	40	30	0.452248	0.508333	0.571429	nosig
B73-chr1	9415131	Mo17-chr1:10690476	39	16	40	23	0.436756	0.709091	0.634921	nosig
B73-chr1	9415135	Mo17-chr1:10690480	38	18	40	21	0.845901	0.678571	0.655738	nosig
B73-chr1	9415304	Mo17-chr1:10704652	28	10	18	7	1	0.736842	0.72	nosig
B73-chr1	9422895	Mo17-chr1:10748641	46	70	37	31	0.065539	0.396552	0.544118	nosig
B73-chr1	9422897	Mo17-chr1:10748643	47	77	37	33	0.050494	0.379032	0.528571	nosig
B73-chr1	9422899	Mo17-chr1:10748645	49	78	38	33	0.0523336	0.385827	0.535211	nosig
B73-chr1	9422902	Mo17-chr1:10748651	54	79	42	33	0.0423691	0.406015	0.56	sig
B73-chr1	9422904	Mo17-chr1:10748653	52	77	41	33	0.041552	0.403101	0.554054	sig
B73-chr1	9422998	Mo17-chr1:10748747	21	46	14	25	0.671967	0.313433	0.358974	nosig
B73-chr1	9423023	Mo17-chr1:10748772	20	28	24	28	0.690496	0.416667	0.461538	nosig
B73-chr1	9423024	Mo17-chr1:10748773	20	28	26	25	0.421643	0.416667	0.509804	nosig
B73-chr1	9423438	Mo17-chr1:10749203	50	30	24	18	0.566002	0.625	0.571429	nosig
B73-chr1	9423546	Mo17-chr1:10749318	37	65	26	28	0.171966	0.362745	0.481481	nosig
B73-chr1	9423555	Mo17-chr1:10749327	39	56	17	29	0.715067	0.410526	0.369565	nosig
B73-chr1	9423565	Mo17-chr1:10749337	50	41	23	18	1	0.549451	0.560976	nosig
B73-chr1	9423572	Mo17-chr1:10749344	50	52	26	37	0.34078	0.490196	0.412698	nosig
B73-chr1	9423609	Mo17-chr1:10749380	41	57	35	45	0.87913	0.418367	0.4375	nosig
B73-chr1	9423699	Mo17-chr1:10749477	52	27	14	21	0.0135344	0.658228	0.4	sig
B73-chr1	9423714	Mo17-chr1:10749494	50	23	20	18	0.146292	0.684932	0.526316	nosig
B73-chr1	9423720	Mo17-chr1:10749500	47	23	18	17	0.138706	0.671429	0.514286	nosig
B73-chr1	9423724	Mo17-chr1:10749506	44	20	19	16	0.191218	0.6875	0.542857	nosig
B73-chr1	9428254	Mo17-chr1:10754043	50	34	16	13	0.827343	0.595238	0.551724	nosig
B73-chr1	9428386	Mo17-chr1:10754174	22	26	11	21	0.358994	0.458333	0.34375	nosig
B73-chr1	9428457	Mo17-chr1:10754245	46	26	18	5	0.306805	0.638889	0.782609	nosig
B73-chr1	9428469	Mo17-chr1:10754257	59	29	24	9	0.661885	0.670455	0.727273	nosig
B73-chr1	9429241	Mo17-chr1:10755033	31	23	15	23	0.137837	0.574074	0.394737	nosig
B73-chr1	9429242	Mo17-chr1:10755034	31	24	15	23	0.140787	0.563636	0.394737	nosig
B73-chr1	9429257	Mo17-chr1:10755055	27	26	17	23	0.529683	0.509434	0.425	nosig
B73-chr1	9429364	Mo17-chr1:10755157	18	29	9	16	1	0.382979	0.36	nosig
B73-chr1	9429632	Mo17-chr1:10755424	43	30	18	6	0.223642	0.589041	0.75	nosig
B73-chr1	9429639	Mo17-chr1:10755431	47	32	23	2	0.00274241	0.594937	0.92	sig
B73-chr1	9429654	Mo17-chr1:10755448	53	37	24	1	0.000227808	0.588889	0.96	sig
B73-chr1	9429660	Mo17-chr1:10755454	54	35	23	3	0.00868446	0.606742	0.884615	sig
B73-chr1	9429665	Mo17-chr1:10755459	53	36	25	3	0.00296134	0.595506	0.892857	sig
B73-chr1	9429917	Mo17-chr1:10755713	28	6	17	4	1	0.823529	0.809524	nosig
B73-chr1	9429921	Mo17-chr1:10755717	27	5	17	4	1	0.84375	0.809524	nosig
B73-chr1	9429944	Mo17-chr1:10755741	31	15	18	4	0.259708	0.673913	0.818182	nosig
B73-chr1	9429948	Mo17-chr1:10755745	31	17	18	4	0.170934	0.645833	0.818182	nosig
B73-chr1	9429952	Mo17-chr1:10755749	31	18	18	5	0.28063	0.632653	0.782609	nosig
B73-chr1	9429953	Mo17-chr1:10755750	30	18	18	5	0.278725	0.625	0.782609	nosig
B73-chr1	9483296	Mo17-chr1:10860797	45	40	9	17	0.120168	0.529412	0.346154	nosig
B73-chr1	9483297	Mo17-chr1:10860798	44	42	9	18	0.125119	0.511628	0.333333	nosig
B73-chr1	9483300	Mo17-chr1:10860801	44	42	11	19	0.205507	0.511628	0.366667	nosig
B73-chr1	9483357	Mo17-chr1:10860848	60	58	21	24	0.726587	0.508475	0.466667	nosig
B73-chr1	9483381	Mo17-chr1:10860872	65	46	19	30	0.0257482	0.585586	0.387755	sig
B73-chr1	9483407	Mo17-chr1:10860898	51	39	12	31	0.00277514	0.566667	0.27907	sig
[truncated: 198,000+ more rows]

## Sheet: Source_data_Fig_1c&d
Category	# of SNPs		Category	# of SNPs
B73 both	16513		B73 both	5459
Mo17 both	15436		Mo17 both	5736
B73 Hyb Mo17 Inbred	80		B73 MOA Mo17 ChIP	658
Mo17 Hyb B73 Inbred	119		Mo17 MOA B73 ChIP	490
not biased Inbred	3490		not biased ChIP	3399
