# Supplementary material for: Genetic variation at transcription factor binding sites largely explains phenotypic heritability in maize
Source: Nat Genet. 2025 Aug 11;57(9):2313–22. doi: 10.1038/s41588-025-02246-7 (PMC12425805; doi:10.1038/s41588-025-02246-7)
Supplement: Supplementary file 7 — Statistical source data. [file 41588_2025_2246_MOESM7_ESM.xlsx]

## Sheet: Source_Data_Fig_2a
Binding frequencies (BF) for the four different mapping strategies.
BF	Strategy
0.892857	A619
0.125	A619
0.894737	A619
0.0588235	A619
0.857143	A619
0.136364	A619
0.821428	A619
0.869565	A619
0.785714	A619
0.857143	A619
0.2	A619
0.125	A619
0.142857	A619
0.863636	A619
0.0561799	A619
0.0851063	A619
0.0842104	A619
0.0869565	A619
0.651515	A619
0.720721	A619
0.795699	A619
0.0975608	A619
0.142857	A619
0.0285713	A619
0.0285713	A619
0.0294117	A619
0.0714284	A619
0.108108	A619
0.117647	A619
0.0937502	A619
0.130435	A619
0.0526315	A619
0.05	A619
0.0588235	A619
0.0588235	A619
0.0588235	A619
0.0588235	A619
0.283334	A619
0.777778	A619
0.0952381	A619
0.156251	A619
0.176471	A619
0.944444	A619
0.267606	A619
0.239436	A619
0.283784	A619
0.857143	A619
0.148148	A619
0.16	A619
0.16	A619
0.16	A619
0.283018	A619
0.148148	A619
0.100001	A619
0.728571	A619
0.728571	A619
0.728571	A619
0.73913	A619
0.714286	A619
0.758064	A619
0.829787	A619
0.78125	A619
0.894737	A619
0.166667	A619
0.896552	A619
0.951219	A619
0.951219	A619
0.857143	A619
0.857143	A619
0.857143	A619
0.916667	A619
0.965517	A619
0.7	A619
0.868421	A619
0.8125	A619
0.779661	A619
0.245901	A619
0.0555555	A619
0.0555555	A619
0.833333	A619
0.728571	A619
0.181818	A619
0.176471	A619
0.171428	A619
0.162162	A619
0.181818	A619
0.21875	A619
0.137931	A619
0.142857	A619
0.189189	A619
0.888889	A619
0.916667	A619
0.105263	A619
0.129032	A619
0.0937502	A619
0.236842	A619
0.214285	A619
0.271187	A619
0.1	A619
0.05	A619
0.787879	A619
0.246154	A619
0.254545	A619
0.111111	A619
0.0454545	A619
0.0454545	A619
0.0416668	A619
0.83871	A619
0.852941	A619
0.884615	A619
0.0952381	A619
0.0952381	A619
0.0952381	A619
0.0909091	A619
0.909091	A619
0.691176	A619
0.721311	A619
0.888889	A619
0.863636	A619
0.863636	A619
0.857143	A619
0.2	A619
0.0869565	A619
0.130435	A619
0.130435	A619
0.125	A619
0.719298	A619
0.8	A619
0.0571428	A619
0.125	A619
0.133333	A619
0.142857	A619
0.142857	A619
0.857143	A619
0.142857	A619
0.142857	A619
0.1	A619
0.1	A619
0.1	A619
0.888889	A619
0.861111	A619
0.911764	A619
0.0555555	A619
0.0526315	A619
0.0526315	A619
0.166667	A619
0.166667	A619
0.105263	A619
0.0588235	A619
0.166667	A619
0.888889	A619
0.0800003	A619
0.857143	A619
0.105263	A619
0.0967745	A619
0.170213	A619
0.0136986	A619
0.0537636	A619
0.0476191	A619
0.0545453	A619
0.0133333	A619
0.016129	A619
0.0307692	A619
0.0307692	A619
0.0434783	A619
0.041096	A619
0.0416668	A619
0.0476192	A619
0.0526317	A619
0.0535716	A619
0.0697677	A619
0.0588237	A619
0.0566039	A619
0.068182	A619
0.0937502	A619
0.2	A619
0.0952381	A619
0.75	A619
0.770833	A619
0.74	A619
0.74	A619
0.730769	A619
0.72549	A619
0.047619	A619
0.05	A619
0.130435	A619
0.130435	A619
0.0555555	A619
0.814815	A619
0.941177	A619
0.176471	A619
0.111111	A619
0.111111	A619
0.204546	A619
0.22807	A619
0.172414	A619
0.185185	A619
0.796296	A619
0.1	A619
0.105263	A619
0.0909091	A619
0.25	A619
0.0975608	A619
0.909091	A619
0.84	A619
0.8	A619
0.862069	A619
0.846154	A619
0.857143	A619
0.275862	A619
0.185185	A619
0.857143	A619
0.88	A619
0.884615	A619
0.05	A619
0.0869565	A619
0.875	A619
0.16	A619
0.857143	A619
0.787879	A619
0.181818	A619
0.125	A619
0.114286	A619
0.894737	A619
0.894737	A619
0.952381	A619
0.956522	A619
0.956522	A619
0.904762	A619
0.904762	A619
0.904762	A619
0.888889	A619
0.888889	A619
0.888889	A619
0.0930234	A619
0.0952378	A619
0.0952378	A619
0.0975608	A619
0.051282	A619
0.0540542	A619
0.0370369	A619
0.0666667	A619
0.0588237	A619
0.0178571	A619
0.0178571	A619
0.0178571	A619
0.0312501	A619
0.0540542	A619
0.0540542	A619
0.0588236	A619
0.111111	A619
0.111111	A619
0.111111	A619
0.111111	A619
0.111111	A619
0.789474	A619
0.810811	A619
0.105263	A619
0.771428	A619
0.916667	A619
0.914894	A619
0.882353	A619
0.862069	A619
0.862069	A619
0.768421	A619
0.725664	A619
0.677778	A619
0.209302	A619
0.179487	A619
0.131579	A619
0.153846	A619
0.756097	A619
0.829269	A619
0.706667	A619
0.744186	A619
0.8	A619
0.814815	A619
0.913044	A619
0.194444	A619
0.194444	A619
0.184211	A619
0.66087	A619
0.846154	A619
0.846154	A619
0.846154	A619
0.868421	A619
0.878788	A619
0.878788	A619
0.878788	A619
0.909091	A619
0.935484	A619
0.966667	A619
0.935484	A619
0.857143	A619
0.33913	A619
0.25	A619
0.2	A619
0.142857	A619
0.806452	A619
0.812501	A619
0.897436	A619
0.891892	A619
0.891892	A619
0.891892	A619
0.885714	A619
0.846154	A619
0.833333	A619
0.857143	A619
0.84	A619
0.0555555	A619
0.8	A619
0.8	A619
0.812501	A619
0.78125	A619
0.65	A619
0.025	A619
0.100001	A619
0.111111	A619
0.148148	A619
0.148148	A619
0.111111	A619
0.1	A619
0.1	A619
0.0909091	A619
0.888889	A619
0.216216	A619
0.243903	A619
0.8	A619
0.8	A619
0.806452	A619
0.0588235	A619
0.0588235	A619
0.111111	A619
0.813559	A619
0.756097	A619
0.816667	A619
0.830509	A619
0.830509	A619
0.830509	A619
0.824561	A619
0.824561	A619
0.824561	A619
0.821429	A619
0.821429	A619
0.6875	A619
0.269841	A619
0.148148	A619
0.148148	A619
0.16	A619
0.846154	A619
0.218182	A619
0.214286	A619
0.275	A619
0.0312501	A619
0.0312501	A619
0.0312501	A619
0.0312501	A619
0.0322579	A619
0.0333333	A619
0.0333333	A619
0.0333333	A619
0.04	A619
0.0384615	A619
0.0384615	A619
0.0588235	A619
0.172414	A619
0.166666	A619
0.176471	A619
0.0526315	A619
0.894737	A619
0.894737	A619
0.9	A619
0.228572	A619
0.228572	A619
0.814815	A619
0.8	A619
0.0555555	A619
0.25	A619
0.25	A619
0.2	A619
0.176471	A619
0.176471	A619
0.178571	A619
0.211538	A619
0.285714	A619
0.285714	A619
0.262295	A619
0.245901	A619
0.241936	A619
0.241936	A619
0.216667	A619
0.224138	A619
0.16	A619
0.194444	A619
0.194444	A619
0.194444	A619
0.128205	A619
0.0810811	A619
0.105263	A619
0.336283	A619
0.319328	A619
0.25926	A619
0.047619	A619
0.0434782	A619
0.245283	A619
0.16	A619
0.16	A619
0.16	A619
0.857143	A619
0.869565	A619
0.869565	A619
0.0869565	A619
0.111111	A619
0.0967745	A619
0.189189	A619
0.869565	A619
0.909091	A619
0.944444	A619
0.105263	A619
0.913044	A619
0.913044	A619
0.894737	A619
0.142857	A619
0.863636	A619
0.833333	A619
0.12	A619
0.0666667	A619
0.0540542	A619
0.189189	A619
0.189189	A619
0.137255	A619
0.105263	A619
0.857143	A619
0.857143	A619
0.857143	A619
0.8	A619
0.795918	A619
0.125	A619
0.111111	A619
0.170213	A619
0.22807	A619
0.0526316	A619
0.0468751	A619
0.0714286	A619
0.130435	A619
0.130435	A619
0.147059	A619
0.813953	A619
0.789474	A619
0.236842	A619
0.318182	A619
0.891892	A619
0.821428	A619
0.821428	A619
0.9	A619
0.0555555	A619
0.0212765	A619
0.0222222	A619
0.0222222	A619
0.105263	A619
0.777778	A619
0.111111	A619
0.111111	A619
0.142857	A619
0.0952381	A619
0.95	A619
0.902439	A619
0.282051	A619
0.891892	A619
0.821428	A619
0.0555555	A619
0.16	A619
0.0555555	A619
0.0555555	A619
0.0526315	A619
0.0857146	A619
0.0517242	A619
0.0483871	A619
0.0491804	A619
0.0119047	A619
0.011236	A619
0.851852	A619
0.772728	A619
0.744186	A619
0.716216	A619
0.663265	A619
0.173913	A619
0.186047	A619
0.166667	A619
0.147059	A619
0.130435	A619
0.863636	A619
0.863636	A619
0.863636	A619
0.863636	A619
0.863636	A619
0.904762	A619
0.863636	A619
0.25532	A619
0.226415	A619
0.240741	A619
0.25	A619
0.212766	A619
0.914285	A619
0.814815	A619
0.893617	A619
0.821428	A619
0.966667	A619
0.918919	A619
0.921052	A619
0.921052	A619
0.896552	A619
0.896552	A619
0.26	A619
0.287499	A619
0.325301	A619
0.22	A619
0.166666	A619
0.166667	A619
0.125	A619
0.16	A619
0.792453	A619
0.82353	A619
0.909091	A619
0.8	A619
0.716216	A619
0.714286	A619
0.142857	A619
0.916667	A619
0.956522	A619
0.863636	A619
0.871795	A619
0.833333	A619
0.869565	A619
0.105263	A619
0.0909091	A619
0.333333	A619
0.121212	A619
0.133333	A619
0.121212	A619
0.111111	A619
0.105263	A619
0.166666	A619
0.166666	A619
0.0909091	A619
0.166667	A619
0.941177	A619
0.818182	A619
0.94	A619
0.935484	A619
0.933333	A619
0.933333	A619
0.933333	A619
0.857143	A619
0.857143	A619
0.857143	A619
0.820896	A619
0.851852	A619
0.886364	A619
0.92437	A619
0.9375	A619
0.943396	A619
0.911392	A619
0.914634	A619
0.90411	A619
0.901408	A619
0.869565	A619
0.837838	A619
0.833334	A619
0.904762	A619
0.902439	A619
0.902439	A619
0.9	A619
0.894737	A619
0.885714	A619
0.84	A619
0.9	A619
0.9	A619
0.894737	A619
0.821428	A619
0.756097	A619
0.75	A619
0.769231	A619
0.790698	A619
0.785714	A619
0.760869	A619
0.746031	A619
0.95	A619
0.181818	A619
0.153846	A619
0.142857	A619
0.142857	A619
0.125	A619
0.125	A619
0.0869565	A619
0.79661	A619
0.803571	A619
0.806452	A619
0.846154	A619
0.9	A619
0.866667	A619
0.862069	A619
0.862069	A619
0.941177	A619
0.111111	A619
0.185185	A619
0.21875	A619
0.21875	A619
0.875	A619
0.878049	A619
0.880952	A619
0.880952	A619
0.840909	A619
0.971429	A619
0.967742	A619
0.945946	A619
0.923077	A619
0.909091	A619
0.869565	A619
0.192771	A619
0.303279	A619
0.682926	A619
0.926829	A619
0.95	A619
0.875	A619
0.794872	A619
0.846154	A619
0.904762	A619
0.863636	A619
0.928572	A619
0.827586	A619
0.866667	A619
0.848485	A619
0.933333	A619
0.894737	A619
0.894737	A619
0.136364	A619
0.947368	A619
0.947368	A619
0.947368	A619
0.947368	A619
0.944444	A619
0.904762	A619
0.108108	A619
0.135135	A619
0.357143	A619
0.357143	A619
0.352	A619
0.355371	A619
0.947368	A619
0.869565	A619
0.933333	A619
0.875	A619
0.857143	A619
0.861111	A619
0.909091	A619
0.888889	A619
0.857143	A619
0.904762	A619
0.227273	A619
0.69697	A619
0.75862	A619
0.821429	A619
0.770833	A619
0.270834	A619
0.222222	A619
0.244898	A619
0.186047	A619
0.204546	A619
0.863637	A619
0.875	A619
0.788462	A619
0.794872	A619
0.857143	A619
0.8	A619
0.761905	A619
0.804878	A619
0.804878	A619
0.809524	A619
0.8	A619
0.805556	A619
0.729166	A619
0.814815	A619
0.178572	A619
0.047619	A619
0.115385	A619
0.115385	A619
0.283018	A619
0.272727	A619
0.298508	A619
0.239131	A619
0.181818	A619
0.100001	A619
0.0769232	A619
0.05	A619
0.142857	A619
0.142857	A619
0.857143	A619
0.869565	A619
0.869565	A619
0.913044	A619
0.783784	A619
0.789474	A619
0.2	A619
0.193548	A619
0.100001	A619
0.125	A619
0.125	A619
0.0666667	A619
0.0666667	A619
0.0666667	A619
0.0952381	A619
0.111111	A619
0.857143	A619
0.78125	A619
0.78125	A619
0.78125	A619
0.918919	A619
0.930232	A619
0.925	A619
0.981482	A619
0.969697	A619
0.969697	A619
0.941177	A619
0.939394	A619
0.864865	A619
0.129032	A619
0.111111	A619
0.755556	A619
0.0909091	A619
0.0714284	A619
0.166667	A619
0.756097	A619
0.888889	A619
0.95	A619
0.954546	A619
0.833333	A619
0.833333	A619
0.187499	A619
0.225001	A619
0.225001	A619
0.280702	A619
0.0555555	A619
0.1	A619
0.896552	A619
0.9	A619
0.857143	A619
0.16	A619
0.105263	A619
0.75	A619
0.833333	A619
0.820513	A619
0.12	A619
0.98	A619
0.972222	A619
0.888889	A619
0.875	A619
0.833333	A619
0.8	A619
0.75	A619
0.75	A619
0.762712	A619
0.736842	A619
0.703125	A619
0.790323	A619
0.783333	A619
0.9	A619
0.941176	A619
0.760869	A619
0.760869	A619
0.774999	A619
0.869565	A619
0.76	A619
0.821428	A619
0.821428	A619
0.821428	A619
0.821428	A619
0.821428	A619
0.821428	A619
0.851852	A619
0.821428	A619
0.821428	A619
0.821428	A619
0.884615	A619
0.875	A619
0.875	A619
0.875	A619
0.869565	A619
0.869565	A619
0.869565	A619
0.869565	A619
0.814815	A619
0.812501	A619
0.848485	A619
0.894737	A619
0.828572	A619
0.78125	A619
0.812501	A619
0.894737	A619
0.763889	A619
0.111111	A619
0.770491	A619
0.791045	A619
0.754099	A619
0.754099	A619
0.75	A619
0.707693	A619
0.803922	A619
0.857143	A619
0.86	A619
0.969697	A619
0.970588	A619
0.25	A619
0.269841	A619
0.16	A619
0.765957	A619
0.951219	A619
0.945206	A619
0.930556	A619
0.047619	A619
0.047619	A619
0.909091	A619
0.806452	A619
0.228572	A619
0.0689657	A619
0.0714284	A619
0.12	A619
0.153846	A619
0.142857	A619
0.153846	A619
0.148148	A619
0.148148	A619
0.148148	A619
0.967742	A619
0.970588	A619
0.970588	A619
0.971429	A619
0.971429	A619
0.971429	A619
0.971429	A619
0.971429	A619
0.972222	A619
0.972222	A619
0.790698	A619
0.790698	A619
0.816326	A619
0.857143	A619
0.947368	A619
0.88	A619
0.869565	A619
0.869565	A619
0.3	A619
0.253164	A619
0.246914	A619
0.289474	A619
0.283186	A619
0.322035	A619
0.2	A619
0.1	A619
0.130435	A619
0.12	A619
0.947368	A619
0.754717	A619
0.754717	A619
0.875	A619
0.142857	A619
0.133333	A619
0.24	A619
0.851852	A619
0.851852	A619
0.833333	A619
0.773585	A619
0.767442	A619
0.153846	A619
0.176471	A619
0.2	A619
0.205883	A619
0.2	A619
0.2	A619
0.162162	A619
0.162162	A619
0.933333	A619
0.723076	A619
0.682926	A619
0.05	A619
0.111111	A619
0.888889	A619
0.84	A619
0.944444	A619
0.129032	A619
0.888889	A619
0.763158	A619
0.142857	A619
0.277778	A619
0.218182	A619
0.0588235	A619
0.0588235	A619
0.837838	A619
0.783784	A619
0.2	A619
0.194444	A619
0.194444	A619
0.8	A619
0.8	A619
0.863636	A619
0.857143	A619
0.209302	A619
0.227272	A619
0.238095	A619
0.827586	A619
0.909091	A619
0.111111	A619
0.130435	A619
0.16	A619
0.16	A619
0.16	A619
0.136364	A619
0.16	A619
0.947368	A619
0.25	A619
0.716982	A619
0.130435	A619
0.185185	A619
0.171428	A619
0.131579	A619
0.136364	A619
0.103448	A619
0.103448	A619
0.0526315	A619
0.0526315	A619
0.0588235	A619
0.0555555	A619
0.894737	A619
0.904762	A619
0.869565	A619
0.894737	A619
0.821428	A619
0.823529	A619
0.767442	A619
0.772728	A619
0.857143	A619
0.857143	A619
0.825	A619
0.825	A619
0.833334	A619
0.863637	A619
0.860465	A619
0.864407	A619
0.910714	A619
0.907407	A619
0.178572	A619
0.260869	A619
0.260869	A619
0.148148	A619
0.148148	A619
0.148148	A619
0.148148	A619
0.0416668	A619
0.0370369	A619
0.0384615	A619
0.0526315	A619
0.05	A619
0.047619	A619
0.04	A619
0.12	A619
0.181818	A619
0.181818	A619
0.287672	A619
0.105263	A619
0.821428	A619
0.821428	A619
0.142857	A619
0.136364	A619
0.136364	A619
0.148148	A619
0.105263	A619
0.130435	A619
0.130435	A619
0.0555555	A619
0.127273	A619
0.114754	A619
0.109375	A619
0.107143	A619
0.103448	A619
0.127659	A619
0.0232558	A619
0.0178571	A619
0.0851065	A619
0.0930234	A619
0.0952378	A619
0.0952378	A619
0.142857	A619
0.16129	A619
0.178572	A619
0.848485	A619
0.71875	A619
0.77193	A619
0.75862	A619
0.883333	A619
0.2	A619
0.208333	A619
0.3125	A619
0.311688	A619
0.923077	A619
0.924528	A619
0.945946	A619
0.888889	A619
0.932204	A619
0.956522	A619
0.956522	A619
0.909091	A619
0.909091	A619
0.909091	A619
0.909091	A619
0.909091	A619
0.827586	A619
0.833333	A619
0.833333	A619
0.126761	A619
0.125	A619
0.125	A619
0.71875	A619
0.952381	A619
0.21875	A619
0.190476	A619
0.857143	A619
0.947368	A619
0.84	A619
0.181818	A619
0.894737	A619
0.869565	A619
0.187499	A619
0.212121	A619
0.205128	A619
0.205128	A619
0.1	A619
0.105263	A619
0.253969	A619
0.263158	A619
0.25	A619
0.325301	A619
0.296296	A619
0.273973	A619
0.814815	A619
0.875	A619
0.909091	A619
0.125	A619
0.125	A619
0.074074	A619
0.814815	A619
0.944444	A619
0.0555555	A619
0.777778	A619
0.777778	A619
0.111111	A619
0.8	A619
0.822222	A619
0.686869	A619
0.686869	A619
0.133333	A619
0.130435	A619
0.12	A619
0.0434782	A619
0.0454545	A619
0.0416668	A619
0.0312501	A619
0.0454545	A619
0.0588235	A619
0.1	A619
0.0800003	A619
0.0357144	A619
0.111111	A619
0.121212	A619
0.0434782	A619
0.142857	A619
0.763158	A619
0.763158	A619
0.888889	A619
0.888889	A619
0.894737	A619
0.894737	A619
0.0909091	A619
0.0882357	A619
0.189189	A619
0.846154	A619
0.739131	A619
0.759259	A619
0.125	A619
0.130435	A619
0.774999	A619
0.888889	A619
0.0731708	A619
0.176471	A619
0.145833	A619
0.236842	A619
0.133333	A619
0.16	A619
0.176471	A619
0.153846	A619
0.0833333	A619
0.833334	A619
0.833334	A619
0.833334	A619
0.828572	A619
0.783784	A619
0.875	A619
0.771428	A619
0.815789	A619
0.941177	A619
0.941177	A619
0.944444	A619
0.193548	A619
0.193548	A619
0.130435	A619
0.105263	A619
0.105263	A619
0.806452	A619
0.2	A619
0.283334	A619
0.252874	A619
0.292307	A619
0.171428	A619
0.325843	A619
0.153846	A619
0.205883	A619
0.185185	A619
0.69307	A619
0.846154	A619
0.846154	A619
0.882353	A619
0.863636	A619
0.863636	A619
0.833333	A619
0.888889	A619
0.193548	A619
0.888889	A619
0.888889	A619
0.0526315	A619
0.287129	A619
0.882353	A619
0.833334	A619
0.857143	A619
0.904762	A619
0.926829	A619
0.918919	A619
0.909091	A619
0.842105	A619
0.891892	A619
0.827586	A619
0.883721	A619
0.815789	A619
0.815789	A619
0.774999	A619
0.810811	A619
0.840909	A619
0.840909	A619
0.810811	A619
0.774999	A619
0.761905	A619
0.761905	A619
0.767442	A619
0.767442	A619
0.772728	A619
0.785714	A619
0.83871	A619
0.863636	A619
0.16	A619
0.156251	A619
0.136364	A619
0.746667	A619
0.705129	A619
0.726415	A619
0.6875	A619
0.111111	A619
0.2	A619
0.193548	A619
0.228572	A619
0.228572	A619
0.212121	A619
0.84	A619
0.888889	A619
0.84	A619
0.894737	A619
0.894737	A619
0.894737	A619
0.857143	A619
0.336283	A619
0.790698	A619
0.288135	A619
0.271187	A619
0.295082	A619
0.295082	A619
0.241936	A619
0.245901	A619
0.269841	A619
0.269841	A619
0.266667	A619
0.266667	A619
0.690266	A619
0.826087	A619
0.833333	A619
0.178572	A619
0.0588235	A619
0.909091	A619
0.869565	A619
0.875	A619
0.869565	A619
0.794117	A619
0.794117	A619
0.820513	A619
0.820513	A619
0.820513	A619
0.815789	A619
0.783784	A619
0.909091	A619
0.863636	A619
0.863636	A619
0.857143	A619
0.846154	A619
0.888889	A619
0.904762	A619
0.846154	A619
0.862069	A619
0.941177	A619
0.888889	A619
0.0800003	A619
0.857143	A619
0.325581	A619
0.875	A619
0.848485	A619
0.194444	A619
0.194444	A619
0.224138	A619
0.267857	A619
0.258621	A619
0.272727	A619
0.229167	A619
0.0689657	A619
0.0344828	A619
0.133333	A619
0.888889	A619
0.888889	A619
0.909091	A619
0.894737	A619
0.894737	A619
0.9	A619
0.843749	A619
0.866667	A619
0.857143	A619
0.178572	A619
0.148148	A619
0.780488	A619
0.820513	A619
0.195652	A619
0.285714	A619
0.863636	A619
0.84	A619
0.84	A619
0.111111	A619
0.333333	A619
0.366906	A619
0.941177	A619
0.941177	A619
0.060606	A619
0.0731708	A619
0.739131	A619
0.745763	A619
0.697674	A619
0.176471	A619
0.225807	A619
0.225807	A619
0.225807	A619
0.25	A619
0.258064	A619
0.258064	A619
0.196078	A619
0.169231	A619
0.954545	A619
0.911111	A619
0.914285	A619
0.875	A619
0.869565	A619
0.788462	A619
0.711865	A619
0.105263	A619
0.1	A619
0.944444	A619
0.205128	A619
0.172414	A619
0.217391	A619
0.2	A619
0.763158	A619
0.8	A619
0.816326	A619
0.816326	A619
0.8	A619
0.956522	A619
0.962963	A619
0.964286	A619
0.872341	A619
0.872341	A619
0.872341	A619
0.166667	A619
0.739131	A619
0.210526	A619
0.186047	A619
0.195122	A619
0.108108	A619
0.187499	A619
0.187499	A619
0.88	A619
0.0952381	A619
0.771428	A619
0.771428	A619
0.888889	A619
0.911111	A619
0.847826	A619
0.108108	A619
0.0869565	A619
0.0555554	A619
0.125	A619
0.724138	A619
0.944444	A619
0.944444	A619
0.944444	A619
0.0555555	A619
0.0851063	A619
0.0740741	A619
0.0654207	A619
0.0582524	A619
0.0618556	A619
0.0444445	A619
0.0270271	A619
0.031746	A619
0.0408164	A619
0.0377359	A619
0.0882357	A619
0.12	A619
0.12	A619
0.0384615	A619
0.0588235	A619
0.0588235	A619
0.962963	A619
0.136364	A619
0.670455	A619
0.224138	A619
0.25	A619
0.238095	A619
0.222222	A619
0.21875	A619
0.21875	A619
0.863636	A619
0.863636	A619
0.774999	A619
0.755556	A619
0.875	A619
0.875	A619
0.896552	A619
0.98	A619
0.933333	A619
0.923077	A619
0.947368	A619
0.952381	A619
0.952381	A619
0.944444	A619
0.954546	A619
0.111111	A619
0.205883	A619
0.21875	A619
0.166667	A619
0.178572	A619
0.884615	A619
0.892857	A619
0.911764	A619
0.824561	A619
0.903226	A619
0.888889	A619
0.959184	A619
0.935484	A619
0.925373	A619
0.96	A619
0.958333	A619
0.888889	A619
0.913044	A619
0.142857	A619
0.698795	A619
0.262295	A619
0.894737	A619
0.894737	A619
0.239131	A619
0.226415	A619
0.196429	A619
0.224138	A619
0.224138	A619
0.188679	A619
0.933333	A619
0.875	A619
0.814815	A619
0.244444	A619
0.292307	A619
0.309859	A619
0.25532	A619
0.245283	A619
0.25	A619
0.04	A619
0.125	A619
0.823529	A619
0.815789	A619
0.837838	A619
0.769231	A619
0.829269	A619
0.825	A619
0.825	A619
0.105263	A619
0.0952381	A619
0.0952381	A619
0.310811	A619
0.272728	A619
0.28125	A619
0.290323	A619
0.272728	A619
0.268657	A619
0.160715	A619
0.0958904	A619
0.0958904	A619
0.0958904	A619
0.0975608	A619
0.1	A619
0.030303	A619
0.0952381	A619
0.0645161	A619
0.12	A619
0.0800003	A619
0.0526315	A619
0.21875	A619
0.212121	A619
0.189189	A619
0.189189	A619
0.194444	A619
0.2	A619
0.205883	A619
0.2	A619
0.185185	A619
0.894737	A619
0.893617	A619
0.945946	A619
0.8	A619
0.78125	A619
0.212121	A619
0.843749	A619
0.724138	A619
0.12	A619
0.857143	A619
0.863636	A619
0.894737	A619
0.115384	A619
0.111111	A619
0.0196078	A619
0.0434783	A619
0.030303	A619
0.0888888	A619
0.112359	A619
0.827586	A619
0.274193	A619
0.281691	A619
0.193548	A619
0.836364	A619
0.766667	A619
0.172414	A619
0.857143	A619
0.26	A619
0.315068	A619
0.185185	A619
0.209302	A619
0.214286	A619
0.1875	A619
0.288135	A619
0.150943	A619
0.185185	A619
0.185185	A619
0.8	A619
0.906977	A619
0.833334	A619
0.833334	A619
0.808511	A619
0.8	A619
0.142857	A619
0.913044	A619
0.958333	A619
0.95	A619
0.952381	A619
0.952381	A619
0.944444	A619
0.944444	A619
0.814815	A619
0.05	A619
0.263157	A619
0.258621	A619
0.12	A619
0.185185	A619
0.9	A619
0.9	A619
0.888889	A619
0.78125	A619
0.806452	A619
0.848485	A619
0.777778	A619
0.777778	A619
0.928572	A619
0.0624998	A619
0.21875	A619
0.933333	A619
0.911111	A619
0.934426	A619
0.925	A619
0.956522	A619
0.883721	A619
0.136364	A619
0.888889	A619
0.888889	A619
0.185185	A619
0.185185	A619
0.178572	A619
0.178572	A619
0.0967745	A619
0.05	A619
0.166667	A619
0.166667	A619
0.0666667	A619
0.0952381	A619
0.0952381	A619
0.941177	A619
0.941177	A619
0.941177	A619
0.941177	A619
0.956522	A619
0.973684	A619
0.953488	A619
0.930232	A619
0.890909	A619
0.944444	A619
0.96	A619
0.824561	A619
0.765957	A619
0.130435	A619
0.130435	A619
0.142857	A619
0.142857	A619
0.170213	A619
0.0851065	A619
0.181818	A619
0.188679	A619
0.777778	A619
0.0588235	A619
0.0555555	A619
0.0952381	A619
0.244444	A619
0.827586	A619
0.827586	A619
0.857143	A619
0.888889	A619
0.142857	A619
0.857143	A619
0.866667	A619
0.844445	A619
0.944444	A619
0.947368	A619
0.944444	A619
0.137931	A619
0.047619	A619
0.0975608	A619
0.119048	A619
0.15	A619
0.142857	A619
0.222222	A619
0.935484	A619
0.878788	A619
0.878788	A619
0.878788	A619
0.878788	A619
0.806452	A619
0.166667	A619
0.133333	A619
0.111111	A619
0.111111	A619
0.105263	A619
0.105263	A619
0.884615	A619
0.0555555	A619
0.0555555	A619
0.0588235	A619
0.142857	A619
0.142857	A619
0.3125	A619
0.125	A619
0.863636	A619
0.875	A619
0.16	A619
0.0588235	A619
0.785714	A619
0.888889	A619
0.111111	A619
0.253969	A619
0.952381	A619
0.785714	A619
0.254545	A619
0.913044	A619
0.777778	A619
0.730769	A619
0.774999	A619
0.875	A619
0.24	A619
0.236363	A619
0.227273	A619
0.17742	A619
0.0925927	A619
0.0727273	A619
0.0740739	A619
0.0217391	A619
0.0666667	A619
0.348624	A619
0.333333	A619
0.326241	A619
0.352941	A619
0.340207	A619
0.888889	A619
0.0937502	A619
0.0937502	A619
0.0857146	A619
0.0857146	A619
0.122449	A619
0.108108	A619
0.0869563	A619
0.0444445	A619
0.0243902	A619
0.317205	A619
0.328042	A619
0.698114	A619
0.244444	A619
0.228572	A619
0.2	A619
0.205883	A619
0.0967745	A619
0.2	A619
0.255814	A619
0.21875	A619
0.857143	A619
0.814815	A619
0.0344828	A619
0.0344828	A619
0.0857146	A619
0.0789477	A619
0.0750002	A619
0.0750002	A619
0.0769233	A619
0.0750002	A619
0.136364	A619
0.133333	A619
0.178572	A619
0.185185	A619
0.185185	A619
0.178572	A619
0.178572	A619
0.178572	A619
0.172414	A619
0.172414	A619
0.111111	A619
0.111111	A619
0.111111	A619
0.0714284	A619
0.0571428	A619
0.0588236	A619
0.0571428	A619
0.0408164	A619
0.0408164	A619
0.0384615	A619
0.0363636	A619
0.0370371	A619
0.0333333	A619
0.031746	A619
0.0133333	A619
0.0133333	A619
0.0131579	A619
0.0138889	A619
0.0117647	A619
0.011236	A619
0.0114942	A619
0.0119047	A619
0.0106383	A619
0.010101	A619
0.0291263	A619
0.0294118	A619
0.040404	A619
0.04	A619
0.040404	A619
0.0677964	A619
0.0689654	A619
0.153846	A619
0.0869565	A619
0.0869565	A619
0.894737	A619
0.0666667	A619
0.679012	A619
0.722222	A619
0.2	A619
0.148148	A619
0.074074	A619
0.074074	A619
0.153846	A619
0.2	A619
0.153846	A619
0.137255	A619
0.185185	A619
0.185185	A619
0.166667	A619
0.191489	A619
0.155555	A619
0.909091	A619
0.95	A619
0.944445	A619
0.904762	A619
0.925	A619
0.896552	A619
0.892857	A619
0.923077	A619
0.806452	A619
0.857143	A619
0.857143	A619
0.866667	A619
0.184211	A619
0.210526	A619
0.173913	A619
0.2	A619
0.236842	A619
0.194444	A619
0.166666	A619
0.75	A619
0.8	A619
0.787234	A619
0.890625	A619
0.859375	A619
0.842857	A619
0.688172	A619
0.794117	A619
0.888889	A619
0.142857	A619
0.724138	A619
0.2	A619
0.2	A619
0.863636	A619
0.904762	A619
0.111111	A619
0.111111	A619
0.288135	A619
0.88	A619
0.1	A619
0.816667	A619
0.222222	A619
0.2	A619
0.0526315	A619
0.0526315	A619
0.156251	A619
0.12	A619
0.195122	A619
0.204082	A619
0.1875	A619
0.1875	A619
0.111111	A619
0.111111	A619
0.16	A619
0.107143	A619
0.074074	A619
0.0689657	A619
0.0714284	A619
0.255814	A619
0.255814	A619
0.172414	A619
0.156251	A619
0.147059	A619
0.115385	A619
0.0588235	A619
0.888889	A619
0.875	A619
0.125	A619
0.814815	A619
0.76	A619
0.754385	A619
0.754717	A619
0.775862	A619
0.745098	A619
0.795918	A619
0.872341	A619
0.815789	A619
0.255814	A619
0.941177	A619
0.26087	A619
0.0555555	A619
0.0555555	A619
0.0588235	A619
0.0909091	A619
0.805556	A619
0.783784	A619
0.783784	A619
0.0384615	A619
0.0370369	A619
0.129032	A619
0.142857	A619
0.142857	A619
0.111111	A619
0.125	A619
0.153846	A619
0.820513	A619
0.789474	A619
0.825397	A619
0.771428	A619
0.896552	A619
0.848485	A619
0.842105	A619
0.813953	A619
0.818182	A619
0.111111	A619
0.111111	A619
0.254902	A619
0.254902	A619
0.24	A619
0.244898	A619
0.24	A619
0.329671	A619
0.254902	A619
0.884615	A619
0.944444	A619
0.944444	A619
0.944444	A619
0.05	A619
0.16	A619
0.0800003	A619
0.894737	A619
0.863636	A619
0.111111	A619
0.111111	A619
0.888889	A619
0.886363	A619
0.893617	A619
0.867925	A619
0.830509	A619
0.842105	A619
0.830189	A619
0.806452	A619
0.0833333	A619
0.148936	A619
0.166667	A619
0.854167	A619
0.304348	A619
0.16	A619
0.125	A619
0.16	A619
0.0882357	A619
0.114286	A619
0.100001	A619
0.111111	A619
0.0526315	A619
0.115385	A619
0.115385	A619
0.125	A619
0.172414	A619
0.137931	A619
0.074074	A619
0.0952381	A619
0.111111	A619
0.0909091	A619
0.0909091	A619
0.12	A619
0.125	A619
0.05	A619
0.0952381	A619
0.0909091	A619
0.142857	A619
0.111111	A619
0.0869565	A619
0.0869565	A619
0.0869565	A619
0.0909091	A619
0.0909091	A619
0.172414	A619
0.136364	A619
0.111111	A619
0.105263	A619
0.0526315	A619
0.0909091	A619
0.1	A619
0.1	A619
0.1	A619
0.105263	A619
0.130435	A619
0.0833333	A619
0.0576924	A619
0.0555558	A619
0.0535716	A619
0.0930234	A619
0.105263	A619
0.0476191	A619
0.1	A619
0.78125	A619
0.767442	A619
0.779412	A619
0.890625	A619
0.111111	A619
0.114286	A619
0.125	A619
0.121951	A619
0.121951	A619
0.0769233	A619
0.125	A619
0.278689	A619
0.253333	A619
0.206896	A619
0.287233	A619
0.287129	A619
0.314815	A619
0.33945	A619
0.345794	A619
0.345794	A619
0.166667	A619
0.2	A619
0.105263	A619
0.105263	A619
0.111111	A619
0.978723	A619
0.90411	A619
0.9	A619
0.0555555	A619
0.958333	A619
0.964286	A619
0.956522	A619
0.956522	A619
0.958333	A619
0.954546	A619
0.804348	A619
0.791667	A619
0.791667	A619
0.860465	A619
0.172414	A619
0.205128	A619
0.923077	A619
0.847458	A619
0.82258	A619
0.752941	A619
0.966292	A619
0.992188	A619
0.993056	A619
0.95	A619
0.789474	A619
0.16	A619
0.863636	A619
0.857143	A619
0.853658	A619
0.774999	A619
0.783784	A619
0.967742	A619
0.128205	A619
0.821428	A619
0.148148	A619
0.25	A619
0.218182	A619
0.218182	A619
0.19403	A619
0.265306	A619
0.904762	A619
0.864865	A619
0.9	A619
0.857143	A619
0.857143	A619
0.888889	A619
0.888889	A619
0.872341	A619
0.840909	A619
0.847826	A619
0.897436	A619
0.84	A619
0.823529	A619
0.907407	A619
0.934426	A619
0.894737	A619
0.851852	A619
0.870968	A619
0.125	A619
0.909091	A619
0.16	A619
0.172414	A619
0.0952381	A619
0.119048	A619
0.0697677	A619
0.105263	A619
0.15	A619
0.75	A619
0.0952381	A619
0.16	A619
0.105263	A619
[truncated: 198,000+ more rows]

## Sheet: Source_Data_Fig_2b
Additive numbers of AMPs and MPs overlapping with B73 peaks for the 25 F1s (Lines)
Line	AMP	MP
1	4	19.86
2	8.85	30.21
3	11.95	35.37
4	13.72	38.91
5	16.45	40.99
6	20.07	43.69
7	22.01	45.17
8	23.63	47.23
9	25.04	48.89
10	25.88	50.32
11	27.17	51.2
12	28.01	51.77
13	28.44	52.31
14	29.02	53.23
15	29.63	53.75
16	30.62	54.54
17	31.2	54.91
18	32.05	55.73
19	32.77	56.59
20	33.79	57.25
21	34.19	57.61
22	34.54	58.03
23	35.03	58.43
24	35.48	59
25	35.67	59.18

## Sheet: Source_Data_Fig_2c
Binding frequencies over all F1s carrying a SNP at positions where at least one, two, three or four F1s had AMPs and a control with randomized binding frequencies.
B73-chr7:121739609	0.0074965	1AFP_2FP		B73-chr1:93343001	0.0109529	3AFPs
B73-chr7:121739614	0.00750448	1AFP_2FP		B73-chr1:93343005	0.0133472	3AFPs
B73-chr7:121739640	0.00797433	1AFP_2FP		B73-chr1:93342994	0.0138387	3AFPs
B73-chr7:121739606	0.00799746	1AFP_2FP		B73-chr1:93342996	0.0138387	3AFPs
B73-chr5:182129288	0.00821513	1AFP_2FP		B73-chr1:93343003	0.0138764	3AFPs
B73-chr5:182129289	0.00821513	1AFP_2FP		B73-chr4:142261111	0.0142954	3AFPs
B73-chr5:182129290	0.00827758	1AFP_2FP		B73-chr2:107406107	0.0149839	3AFPs
B73-chr5:182129292	0.00839128	1AFP_2FP		B73-chr4:215017716	0.0155062	3AFPs
B73-chr9:42916239	0.00847222	1AFP_2FP		B73-chr4:143633501	0.015573	3AFPs
B73-chr5:182129284	0.0084794	1AFP_2FP		B73-chr6:146964634	0.0156598	3AFPs
B73-chr8:33062995	0.00913223	1AFP_2FP		B73-chr6:146964631	0.0156677	3AFPs
B73-chr7:132373556	0.00947353	1AFP_2FP		B73-chr4:215017715	0.0158074	3AFPs
B73-chr4:194337351	0.00966117	1AFP_2FP		B73-chr3:54154074	0.0158544	3AFPs
B73-chr7:121739603	0.0102628	1AFP_2FP		B73-chr2:181840643	0.0158804	3AFPs
B73-chr9:50488736	0.0103614	1AFP_2FP		B73-chr6:146964653	0.0158964	3AFPs
B73-chr9:50488735	0.0103941	1AFP_2FP		B73-chr5:173841037	0.016021	3AFPs
B73-chr8:33063000	0.0104868	1AFP_2FP		B73-chr3:232890274	0.0161747	3AFPs
B73-chr1:93343001	0.0109529	1AFP_2FP		B73-chr3:172712421	0.016369	3AFPs
B73-chr1:150137386	0.0110119	1AFP_2FP		B73-chr8:60814089	0.0164052	3AFPs
B73-chr9:80533633	0.0111728	1AFP_2FP		B73-chr8:60814087	0.0165787	3AFPs
B73-chr6:70122363	0.0112122	1AFP_2FP		B73-chr2:132084895	0.0166904	3AFPs
B73-chr9:50488749	0.0112289	1AFP_2FP		B73-chr9:75809314	0.0170859	3AFPs
B73-chr2:53139160	0.0112412	1AFP_2FP		B73-chr5:136954364	0.0171242	3AFPs
B73-chr9:50488744	0.0113801	1AFP_2FP		B73-chr3:66841725	0.0171588	3AFPs
B73-chr2:100200472	0.0113948	1AFP_2FP		B73-chr2:181840642	0.0174711	3AFPs
B73-chr1:142732217	0.0115641	1AFP_2FP		B73-chr5:173841033	0.0175549	3AFPs
B73-chr9:50488741	0.0116474	1AFP_2FP		B73-chr5:136954362	0.0177426	3AFPs
B73-chr4:17358435	0.0118236	1AFP_2FP		B73-chr5:97432574	0.0178577	3AFPs
B73-chr8:15596526	0.011943	1AFP_2FP		B73-chr6:70122301	0.0180955	3AFPs
B73-chr9:80533671	0.0120482	1AFP_2FP		B73-chr2:123819555	0.0182531	3AFPs
B73-chr1:143846220	0.0120552	1AFP_2FP		B73-chr1:15729529	0.0183139	3AFPs
B73-chr8:33063095	0.0120933	1AFP_2FP		B73-chr2:123819560	0.0184513	3AFPs
B73-chr8:33063096	0.0120933	1AFP_2FP		B73-chr2:181840647	0.0189049	3AFPs
B73-chr9:80533651	0.0122506	1AFP_2FP		B73-chr4:66525997	0.0189706	3AFPs
B73-chr5:63272022	0.0124034	1AFP_2FP		B73-chr7:128145776	0.0191214	3AFPs
B73-chr8:15596534	0.0124613	1AFP_2FP		B73-chr4:215017686	0.0193541	3AFPs
B73-chr3:31876093	0.0127481	1AFP_2FP		B73-chr6:178386079	0.0194145	3AFPs
B73-chr1:130448297	0.0128395	1AFP_2FP		B73-chr6:70122402	0.0195484	3AFPs
B73-chr2:173564336	0.013077	1AFP_2FP		B73-chr4:10158213	0.0195523	3AFPs
B73-chr5:182312503	0.0130823	1AFP_2FP		B73-chr6:146964658	0.0195746	3AFPs
B73-chr5:182312504	0.0131579	1AFP_2FP		B73-chr6:39969168	0.0195857	3AFPs
B73-chr8:66074377	0.0131868	1AFP_2FP		B73-chr5:136954360	0.0196117	3AFPs
B73-chr10:14632020	0.0131938	1AFP_2FP		B73-chr6:47128793	0.0196793	3AFPs
B73-chr5:182312502	0.0132389	1AFP_2FP		B73-chr1:268030752	0.0197938	3AFPs
B73-chr7:39930991	0.0132575	1AFP_2FP		B73-chr9:105748652	0.0198536	3AFPs
B73-chr5:182312501	0.0132764	1AFP_2FP		B73-chr7:79734949	0.0198667	3AFPs
B73-chr7:143944568	0.0133054	1AFP_2FP		B73-chr5:173841098	0.0198688	3AFPs
B73-chr5:63272026	0.0133103	1AFP_2FP		B73-chr2:119438985	0.019962	3AFPs
B73-chr9:50488771	0.013329	1AFP_2FP		B73-chr8:9946007	0.0199708	3AFPs
B73-chr1:93343005	0.0133472	1AFP_2FP		B73-chr5:136954353	0.0200565	3AFPs
B73-chr9:53027100	0.0133897	1AFP_2FP		B73-chr2:107974291	0.0201298	3AFPs
B73-chr2:92900311	0.0135558	1AFP_2FP		B73-chr10:70156537	0.0201743	3AFPs
B73-chr1:27848069	0.0136006	1AFP_2FP		B73-chr3:232890272	0.0202722	3AFPs
B73-chr7:18693279	0.0136111	1AFP_2FP		B73-chr10:59442566	0.0204501	3AFPs
B73-chr5:182312486	0.0136315	1AFP_2FP		B73-chr6:70122282	0.0204634	3AFPs
B73-chr3:54865495	0.0136566	1AFP_2FP		B73-chr1:224003165	0.0204637	3AFPs
B73-chr3:54865496	0.0136566	1AFP_2FP		B73-chr1:224003166	0.0204637	3AFPs
B73-chr5:19517425	0.0136836	1AFP_2FP		B73-chr4:226827943	0.0205004	3AFPs
B73-chr5:39187968	0.0137012	1AFP_2FP		B73-chr2:97141359	0.0206018	3AFPs
B73-chr7:18693278	0.0137089	1AFP_2FP		B73-chr1:145773612	0.0206184	3AFPs
B73-chr3:54865499	0.0137399	1AFP_2FP		B73-chr5:173841032	0.0208115	3AFPs
B73-chr5:153637854	0.0137938	1AFP_2FP		B73-chr1:243484040	0.0208782	3AFPs
B73-chr9:50488769	0.0138305	1AFP_2FP		B73-chr8:15596550	0.0208949	3AFPs
B73-chr1:93342994	0.0138387	1AFP_2FP		B73-chr8:15596551	0.0208949	3AFPs
B73-chr1:93342996	0.0138387	1AFP_2FP		B73-chr8:15596547	0.0210774	3AFPs
B73-chr1:93343003	0.0138764	1AFP_2FP		B73-chr10:104747889	0.0211226	3AFPs
B73-chr1:114595400	0.0139399	1AFP_2FP		B73-chr8:60814095	0.021176	3AFPs
B73-chr2:232580082	0.0139453	1AFP_2FP		B73-chr6:70122313	0.0212003	3AFPs
B73-chr10:85536706	0.013986	1AFP_2FP		B73-chr5:173841064	0.0212675	3AFPs
B73-chr1:89060903	0.0139867	1AFP_2FP		B73-chr1:6476512	0.0212942	3AFPs
B73-chr10:65819314	0.0139922	1AFP_2FP		B73-chr10:31719349	0.0213142	3AFPs
B73-chr4:30358316	0.0140031	1AFP_2FP		B73-chr2:89869550	0.0213551	3AFPs
B73-chr5:152447685	0.0140669	1AFP_2FP		B73-chr5:173841097	0.0213916	3AFPs
B73-chr5:182312488	0.0141564	1AFP_2FP		B73-chr4:90523731	0.0214431	3AFPs
B73-chr9:50488765	0.0142883	1AFP_2FP		B73-chr10:31719343	0.0214857	3AFPs
B73-chr4:142261111	0.0142954	1AFP_2FP		B73-chr4:132959682	0.0214981	3AFPs
B73-chr3:54865493	0.014312	1AFP_2FP		B73-chr1:279586761	0.0215225	3AFPs
B73-chr3:54865500	0.0143589	1AFP_2FP		B73-chr10:142408206	0.0216701	3AFPs
B73-chr8:89272764	0.0144347	1AFP_2FP		B73-chr5:48305088	0.0216961	3AFPs
B73-chr3:54865502	0.014449	1AFP_2FP		B73-chr7:128145764	0.0217349	3AFPs
B73-chr1:93342993	0.014487	1AFP_2FP		B73-chr6:146964666	0.0218056	3AFPs
B73-chr5:142275477	0.0145006	1AFP_2FP		B73-chr7:35902236	0.0218095	3AFPs
B73-chr3:46732305	0.0145062	1AFP_2FP		B73-chr4:20487495	0.0218353	3AFPs
B73-chr6:141321891	0.0145155	1AFP_2FP		B73-chr2:89869568	0.0218978	3AFPs
B73-chr8:3046759	0.014519	1AFP_2FP		B73-chr6:70122409	0.0219766	3AFPs
B73-chr1:93342992	0.0145258	1AFP_2FP		B73-chr6:70122379	0.0219851	3AFPs
B73-chr8:8644517	0.0146107	1AFP_2FP		B73-chr7:116458849	0.0220483	3AFPs
B73-chr9:44892603	0.0146154	1AFP_2FP		B73-chr7:132306446	0.0221394	3AFPs
B73-chr7:110172373	0.0146465	1AFP_2FP		B73-chr4:134617702	0.0222336	3AFPs
B73-chr3:31876110	0.0146539	1AFP_2FP		B73-chr2:89869570	0.022327	3AFPs
B73-chr3:54865504	0.0146933	1AFP_2FP		B73-chr10:31718965	0.0224665	3AFPs
B73-chr1:217229409	0.0147186	1AFP_2FP		B73-chr5:32814723	0.0226078	3AFPs
B73-chr2:53139153	0.0147367	1AFP_2FP		B73-chr7:136941151	0.0227772	3AFPs
B73-chr2:53139151	0.0147705	1AFP_2FP		B73-chr5:182312478	0.0229575	3AFPs
B73-chr1:114595398	0.0148148	1AFP_2FP		B73-chr10:22746551	0.0230078	3AFPs
B73-chr10:65819309	0.0148352	1AFP_2FP		B73-chr7:116562242	0.0230137	3AFPs
B73-chr7:147792849	0.0148352	1AFP_2FP		B73-chr7:147507685	0.0230809	3AFPs
B73-chr1:93342991	0.0148414	1AFP_2FP		B73-chr3:124730664	0.0231046	3AFPs
B73-chr1:93342990	0.0148809	1AFP_2FP		B73-chr7:13787346	0.0231101	3AFPs
B73-chr4:244758526	0.0148913	1AFP_2FP		B73-chr9:72037745	0.0231943	3AFPs
B73-chr10:65819302	0.0149387	1AFP_2FP		B73-chr5:31461423	0.0232419	3AFPs
B73-chr2:92900415	0.0149498	1AFP_2FP		B73-chr3:191637623	0.0233981	3AFPs
B73-chr5:141668453	0.0149586	1AFP_2FP		B73-chr8:141888483	0.0234118	3AFPs
B73-chr2:107406107	0.0149839	1AFP_2FP		B73-chr4:17358439	0.023416	3AFPs
B73-chr2:184913216	0.0150018	1AFP_2FP		B73-chr8:141888485	0.0234667	3AFPs
B73-chr3:54865475	0.015009	1AFP_2FP		B73-chr7:52788502	0.0235102	3AFPs
B73-chr5:182312490	0.015022	1AFP_2FP		B73-chr2:185950455	0.0235119	3AFPs
B73-chr3:124138784	0.0150385	1AFP_2FP		B73-chr2:135749822	0.0235232	3AFPs
B73-chr8:89272762	0.0150433	1AFP_2FP		B73-chr7:52788480	0.0236023	3AFPs
B73-chr10:65819287	0.0150452	1AFP_2FP		B73-chr8:15596653	0.0236634	3AFPs
B73-chr4:216573931	0.0150519	1AFP_2FP		B73-chr3:124730677	0.0236989	3AFPs
B73-chr2:53139146	0.0150812	1AFP_2FP		B73-chr8:83861962	0.0237234	3AFPs
B73-chr3:182297601	0.0150895	1AFP_2FP		B73-chr7:82979485	0.0237403	3AFPs
B73-chr2:123623096	0.0151141	1AFP_2FP		B73-chr1:123657644	0.0237495	3AFPs
B73-chr5:195308927	0.0151546	1AFP_2FP		B73-chr8:15596656	0.0237776	3AFPs
B73-chr8:4662525	0.0151786	1AFP_2FP		B73-chr4:202043545	0.0238839	3AFPs
B73-chr6:32841134	0.0151826	1AFP_2FP		B73-chr7:35902224	0.0238854	3AFPs
B73-chr2:123623098	0.0151996	1AFP_2FP		B73-chr4:132959674	0.0238913	3AFPs
B73-chr2:123623099	0.0151996	1AFP_2FP		B73-chr7:128145753	0.0239583	3AFPs
B73-chr2:131314488	0.0152041	1AFP_2FP		B73-chr5:48305099	0.0239673	3AFPs
B73-chr6:32841133	0.0152778	1AFP_2FP		B73-chr2:89869556	0.0240319	3AFPs
B73-chr3:128567936	0.0152958	1AFP_2FP		B73-chr8:8644484	0.024063	3AFPs
B73-chr2:123623102	0.0153238	1AFP_2FP		B73-chr6:85229185	0.0240645	3AFPs
B73-chr2:53139142	0.0153397	1AFP_2FP		B73-chr2:181841730	0.0240813	3AFPs
B73-chr8:83419565	0.0153508	1AFP_2FP		B73-chr5:97432559	0.0241029	3AFPs
B73-chr10:65819282	0.0153992	1AFP_2FP		B73-chr7:52788492	0.0241172	3AFPs
B73-chr10:70156521	0.0154125	1AFP_2FP		B73-chr2:159994911	0.0241441	3AFPs
B73-chr8:15596524	0.0154461	1AFP_2FP		B73-chr2:123819571	0.024204	3AFPs
B73-chr4:215017716	0.0155062	1AFP_2FP		B73-chr2:146880606	0.0242156	3AFPs
B73-chr8:134183689	0.0155123	1AFP_2FP		B73-chr4:229566979	0.0242186	3AFPs
B73-chr1:143846208	0.0155272	1AFP_2FP		B73-chr6:103077939	0.0242384	3AFPs
B73-chr4:143633501	0.015573	1AFP_2FP		B73-chr8:116704673	0.0243368	3AFPs
B73-chr7:122956063	0.0155735	1AFP_2FP		B73-chr7:13787344	0.0243572	3AFPs
B73-chr4:30358298	0.0155884	1AFP_2FP		B73-chr5:48305094	0.0243931	3AFPs
B73-chr3:128567932	0.015618	1AFP_2FP		B73-chr2:176033810	0.0244391	3AFPs
B73-chr2:53139138	0.015626	1AFP_2FP		B73-chr7:116457843	0.0244578	3AFPs
B73-chr2:53139141	0.015626	1AFP_2FP		B73-chr7:101728439	0.0244786	3AFPs
B73-chr6:146964634	0.0156598	1AFP_2FP		B73-chr9:45619259	0.024494	3AFPs
B73-chr4:30358305	0.0156629	1AFP_2FP		B73-chr4:29639225	0.0244953	3AFPs
B73-chr6:146964631	0.0156677	1AFP_2FP		B73-chr5:173841111	0.0245	3AFPs
B73-chr4:30358297	0.0156695	1AFP_2FP		B73-chr7:101728438	0.0245166	3AFPs
B73-chr5:19574548	0.0156798	1AFP_2FP		B73-chr1:219816723	0.0245435	3AFPs
B73-chr3:128567935	0.0156819	1AFP_2FP		B73-chr5:97432561	0.0245595	3AFPs
B73-chr2:131314514	0.0157108	1AFP_2FP		B73-chr5:173841054	0.0246132	3AFPs
B73-chr2:123820447	0.0157773	1AFP_2FP		B73-chr8:109416597	0.0246762	3AFPs
B73-chr4:215017715	0.0158074	1AFP_2FP		B73-chr3:204144988	0.0247097	3AFPs
B73-chr3:54154074	0.0158544	1AFP_2FP		B73-chr7:41014721	0.0247613	3AFPs
B73-chr5:182312493	0.0158654	1AFP_2FP		B73-chr2:181841731	0.0247641	3AFPs
B73-chr2:181840643	0.0158804	1AFP_2FP		B73-chr1:86905247	0.0247829	3AFPs
B73-chr5:182312497	0.0158859	1AFP_2FP		B73-chr1:7734580	0.0247971	3AFPs
B73-chr6:146964653	0.0158964	1AFP_2FP		B73-chr9:162628793	0.0248002	3AFPs
B73-chr2:130678277	0.0160129	1AFP_2FP		B73-chr6:70122418	0.0248227	3AFPs
B73-chr8:15596535	0.016016	1AFP_2FP		B73-chr5:173841128	0.0248657	3AFPs
B73-chr5:173841037	0.016021	1AFP_2FP		B73-chr1:224003234	0.0249224	3AFPs
B73-chr8:15596541	0.0161007	1AFP_2FP		B73-chr5:173841061	0.0249532	3AFPs
B73-chr2:114901426	0.0161086	1AFP_2FP		B73-chr8:83181420	0.0250007	3AFPs
B73-chr8:15596542	0.0161604	1AFP_2FP		B73-chr8:90233901	0.025034	3AFPs
B73-chr3:232890274	0.0161747	1AFP_2FP		B73-chr5:148567647	0.0250355	3AFPs
B73-chr8:20607002	0.0161973	1AFP_2FP		B73-chr4:144863893	0.0250472	3AFPs
B73-chr9:50488751	0.0162612	1AFP_2FP		B73-chr1:217009062	0.0251896	3AFPs
B73-chr9:50488754	0.0162612	1AFP_2FP		B73-chr5:19114959	0.0253543	3AFPs
B73-chr8:15596545	0.0163015	1AFP_2FP		B73-chr3:124139503	0.0253652	3AFPs
B73-chr8:15596546	0.0163015	1AFP_2FP		B73-chr5:48305079	0.0253919	3AFPs
B73-chr10:34649812	0.0163141	1AFP_2FP		B73-chr7:101518740	0.0254177	3AFPs
B73-chr10:34649813	0.0163141	1AFP_2FP		B73-chr1:224003246	0.0254251	3AFPs
B73-chr5:95620244	0.0163476	1AFP_2FP		B73-chr1:224003247	0.0254251	3AFPs
B73-chr3:172712421	0.016369	1AFP_2FP		B73-chr1:159130186	0.0256712	3AFPs
B73-chr8:60814089	0.0164052	1AFP_2FP		B73-chr2:74941058	0.0256815	3AFPs
B73-chr2:189001071	0.0164438	1AFP_2FP		B73-chr5:77228402	0.0257709	3AFPs
B73-chr5:95620246	0.0164642	1AFP_2FP		B73-chr6:106416895	0.0258161	3AFPs
B73-chr2:53139073	0.0164657	1AFP_2FP		B73-chr5:77228398	0.0258331	3AFPs
B73-chr2:74941067	0.0164935	1AFP_2FP		B73-chr2:132084921	0.0258699	3AFPs
B73-chr10:39273099	0.0165113	1AFP_2FP		B73-chr1:86905250	0.0258873	3AFPs
B73-chr9:50488753	0.01653	1AFP_2FP		B73-chr2:188209899	0.0259085	3AFPs
B73-chr7:118362389	0.0165391	1AFP_2FP		B73-chr4:178732931	0.0259257	3AFPs
B73-chr8:60814087	0.0165787	1AFP_2FP		B73-chr4:178732932	0.0259257	3AFPs
B73-chr4:84419495	0.0166122	1AFP_2FP		B73-chr2:89869450	0.0259626	3AFPs
B73-chr4:30358334	0.0166208	1AFP_2FP		B73-chr6:66393860	0.025977	3AFPs
B73-chr1:174188943	0.0166667	1AFP_2FP		B73-chr4:66525964	0.0260582	3AFPs
B73-chr2:132084895	0.0166904	1AFP_2FP		B73-chr7:106473049	0.0260791	3AFPs
B73-chr8:15596517	0.0167338	1AFP_2FP		B73-chr1:84630022	0.0260851	3AFPs
B73-chr4:30358331	0.0167411	1AFP_2FP		B73-chr10:69041806	0.0261029	3AFPs
B73-chr7:122956061	0.0167464	1AFP_2FP		B73-chr4:178732935	0.026129	3AFPs
B73-chr2:131314388	0.0167574	1AFP_2FP		B73-chr9:90517908	0.0261477	3AFPs
B73-chr3:46528080	0.0167832	1AFP_2FP		B73-chr6:47128774	0.0261731	3AFPs
B73-chr4:142261112	0.0168134	1AFP_2FP		B73-chr9:72037882	0.0261736	3AFPs
B73-chr5:65236616	0.016827	1AFP_2FP		B73-chr4:160253407	0.0262323	3AFPs
B73-chr7:143944521	0.016835	1AFP_2FP		B73-chr1:172086330	0.0263003	3AFPs
B73-chr10:50239498	0.0168364	1AFP_2FP		B73-chr10:116174794	0.026344	3AFPs
B73-chr7:118362388	0.0168365	1AFP_2FP		B73-chr9:94708327	0.0263704	3AFPs
B73-chr6:79865604	0.0168462	1AFP_2FP		B73-chr1:120429678	0.0263831	3AFPs
B73-chr6:79865606	0.0168462	1AFP_2FP		B73-chr7:116458737	0.0264227	3AFPs
B73-chr6:79865608	0.0168462	1AFP_2FP		B73-chr8:3046754	0.0264341	3AFPs
B73-chr5:112686200	0.0168493	1AFP_2FP		B73-chr3:34084258	0.0264595	3AFPs
B73-chr9:51274048	0.0168502	1AFP_2FP		B73-chr7:145532512	0.0264911	3AFPs
B73-chr8:89272753	0.0168582	1AFP_2FP		B73-chr5:128365954	0.0265135	3AFPs
B73-chr3:31876114	0.016868	1AFP_2FP		B73-chr1:120429673	0.026555	3AFPs
B73-chr8:15596519	0.0168708	1AFP_2FP		B73-chr2:232580270	0.0265931	3AFPs
B73-chr5:65236621	0.0168883	1AFP_2FP		B73-chr3:34084259	0.0266012	3AFPs
B73-chr9:50488755	0.0168924	1AFP_2FP		B73-chr3:191637599	0.0266292	3AFPs
B73-chr4:30358332	0.0169034	1AFP_2FP		B73-chr7:121590529	0.0267044	3AFPs
B73-chr6:47665034	0.0169034	1AFP_2FP		B73-chr2:107406065	0.0267074	3AFPs
B73-chr1:181210732	0.0169048	1AFP_2FP		B73-chr2:47762167	0.0267112	3AFPs
B73-chr5:65236612	0.0169102	1AFP_2FP		B73-chr4:229534800	0.0267407	3AFPs
B73-chr7:82979490	0.0169367	1AFP_2FP		B73-chr2:150125037	0.0267553	3AFPs
B73-chr2:189011224	0.016954	1AFP_2FP		B73-chr9:162402032	0.0268032	3AFPs
B73-chr1:27848071	0.0169686	1AFP_2FP		B73-chr2:181841683	0.0268177	3AFPs
B73-chr9:30557389	0.0169686	1AFP_2FP		B73-chr1:162409100	0.0268198	3AFPs
B73-chr6:84643712	0.0170097	1AFP_2FP		B73-chr6:44598045	0.0268392	3AFPs
B73-chr3:70300787	0.0170182	1AFP_2FP		B73-chr7:13112460	0.0268647	3AFPs
B73-chr9:146609529	0.017029	1AFP_2FP		B73-chr8:141888468	0.0268842	3AFPs
B73-chr4:46719217	0.0170424	1AFP_2FP		B73-chr4:214412439	0.0270466	3AFPs
B73-chr3:148780281	0.0170627	1AFP_2FP		B73-chr1:181629997	0.0270739	3AFPs
B73-chr7:118362394	0.0170718	1AFP_2FP		B73-chr2:183036491	0.0271359	3AFPs
B73-chr9:75809314	0.0170859	1AFP_2FP		B73-chr5:92231383	0.0271964	3AFPs
B73-chr1:285356984	0.0170953	1AFP_2FP		B73-chr9:72037890	0.0272572	3AFPs
B73-chr8:89272752	0.0171108	1AFP_2FP		B73-chr6:44598043	0.0272577	3AFPs
B73-chr1:62890123	0.0171162	1AFP_2FP		B73-chr10:102255530	0.027302	3AFPs
B73-chr1:207580116	0.0171253	1AFP_2FP		B73-chr5:19114954	0.0273163	3AFPs
B73-chr9:30557390	0.0171253	1AFP_2FP		B73-chr1:7734564	0.0273267	3AFPs
B73-chr9:30557391	0.0171253	1AFP_2FP		B73-chr8:83862047	0.0273369	3AFPs
B73-chr8:60814112	0.0171485	1AFP_2FP		B73-chr2:150791159	0.0273643	3AFPs
B73-chr8:70531609	0.0171554	1AFP_2FP		B73-chr9:121305771	0.0273976	3AFPs
B73-chr3:66841725	0.0171588	1AFP_2FP		B73-chr4:198070677	0.0273984	3AFPs
B73-chr1:124695517	0.0171679	1AFP_2FP		B73-chr3:180081422	0.0274007	3AFPs
B73-chr8:3046775	0.0171911	1AFP_2FP		B73-chr6:149300261	0.0274165	3AFPs
B73-chr5:65236620	0.0172172	1AFP_2FP		B73-chr10:69765554	0.0274172	3AFPs
B73-chr2:131314480	0.0172434	1AFP_2FP		B73-chr6:146964614	0.0274481	3AFPs
B73-chr9:50488761	0.0172465	1AFP_2FP		B73-chr6:149300258	0.0274648	3AFPs
B73-chr2:95069768	0.0173705	1AFP_2FP		B73-chr5:173841023	0.0274854	3AFPs
B73-chr3:49491656	0.0173796	1AFP_2FP		B73-chr8:83181425	0.0274977	3AFPs
B73-chr3:66841755	0.0173809	1AFP_2FP		B73-chr8:83861954	0.0275675	3AFPs
B73-chr8:15596510	0.017381	1AFP_2FP		B73-chr6:38365685	0.0276126	3AFPs
B73-chr8:15596511	0.017381	1AFP_2FP		B73-chr8:83862046	0.0276483	3AFPs
B73-chr10:1265696	0.0174011	1AFP_2FP		B73-chr1:127161494	0.02766	3AFPs
B73-chr5:178162747	0.0174243	1AFP_2FP		B73-chr6:149300263	0.0276823	3AFPs
B73-chr2:107974310	0.017428	1AFP_2FP		B73-chr1:245644296	0.0277056	3AFPs
B73-chr5:182312505	0.0174676	1AFP_2FP		B73-chr8:83181423	0.0277222	3AFPs
B73-chr2:181840642	0.0174711	1AFP_2FP		B73-chr10:67612344	0.0277276	3AFPs
B73-chr2:162853418	0.0174876	1AFP_2FP		B73-chr2:119438945	0.0277499	3AFPs
B73-chr5:95620235	0.0174984	1AFP_2FP		B73-chr5:178162626	0.0277901	3AFPs
B73-chr3:66841757	0.0175078	1AFP_2FP		B73-chr3:124139522	0.0277926	3AFPs
B73-chr1:226439988	0.0175493	1AFP_2FP		B73-chr6:47665118	0.0277961	3AFPs
B73-chr5:173841033	0.0175549	1AFP_2FP		B73-chr3:57595290	0.0278247	3AFPs
B73-chr8:35429449	0.0175571	1AFP_2FP		B73-chr6:47665122	0.0278313	3AFPs
B73-chr8:8644721	0.0175571	1AFP_2FP		B73-chr6:47665124	0.0278313	3AFPs
B73-chr7:118362391	0.0175926	1AFP_2FP		B73-chr5:48305091	0.0278475	3AFPs
B73-chr9:30557384	0.0175926	1AFP_2FP		B73-chr4:37508789	0.0278851	3AFPs
B73-chr3:108285021	0.0176799	1AFP_2FP		B73-chr10:98305587	0.0279035	3AFPs
B73-chr3:222311566	0.01769	1AFP_2FP		B73-chr2:160003982	0.0279274	3AFPs
B73-chr6:90840895	0.0176969	1AFP_2FP		B73-chr7:79734976	0.0279301	3AFPs
B73-chr5:95620271	0.0177116	1AFP_2FP		B73-chr7:176759108	0.0279324	3AFPs
B73-chr10:54415403	0.0177159	1AFP_2FP		B73-chr6:47665125	0.0279523	3AFPs
B73-chr1:211740837	0.0177185	1AFP_2FP		B73-chr2:183036389	0.0279539	3AFPs
B73-chr9:84223953	0.0177299	1AFP_2FP		B73-chr5:31461421	0.0279582	3AFPs
B73-chr8:3046781	0.0177338	1AFP_2FP		B73-chr7:31503291	0.0279826	3AFPs
B73-chr3:66841721	0.0177419	1AFP_2FP		B73-chr4:25612855	0.0279849	3AFPs
B73-chr9:30557377	0.0177673	1AFP_2FP		B73-chr2:235573454	0.0280093	3AFPs
B73-chr5:43185181	0.0177733	1AFP_2FP		B73-chr2:150219420	0.0280331	3AFPs
B73-chr9:80712501	0.0177988	1AFP_2FP		B73-chr1:295609327	0.0280423	3AFPs
B73-chr7:118362399	0.0178125	1AFP_2FP		B73-chr5:153637851	0.0280681	3AFPs
B73-chr5:97432574	0.0178577	1AFP_2FP		B73-chr5:128365958	0.0280986	3AFPs
B73-chr8:60814115	0.0178626	1AFP_2FP		B73-chr6:90840790	0.0281019	3AFPs
B73-chr3:46572675	0.0178666	1AFP_2FP		B73-chr10:31719445	0.0281145	3AFPs
B73-chr8:3046777	0.0178684	1AFP_2FP		B73-chr8:83181380	0.0281145	3AFPs
B73-chr2:131314501	0.0178788	1AFP_2FP		B73-chr5:148122112	0.0281553	3AFPs
B73-chr3:57595293	0.0178793	1AFP_2FP		B73-chr3:57595280	0.0281647	3AFPs
B73-chr1:121737718	0.0178799	1AFP_2FP		B73-chr8:116704748	0.0281656	3AFPs
B73-chr2:72264108	0.0179013	1AFP_2FP		B73-chr3:102277150	0.0282072	3AFPs
B73-chr3:66841718	0.017933	1AFP_2FP		B73-chr10:104759730	0.0282539	3AFPs
B73-chr3:191637429	0.0179365	1AFP_2FP		B73-chr1:122910714	0.0282736	3AFPs
B73-chr2:238502219	0.0179422	1AFP_2FP		B73-chr1:163368317	0.028286	3AFPs
B73-chr6:39140415	0.0179426	1AFP_2FP		B73-chr8:116704742	0.028286	3AFPs
B73-chr9:146609527	0.0179463	1AFP_2FP		B73-chr8:60814084	0.0283126	3AFPs
B73-chr3:137358600	0.0179571	1AFP_2FP		B73-chr8:2275365	0.0283145	3AFPs
B73-chr9:46100200	0.0179999	1AFP_2FP		B73-chr1:104670149	0.0283333	3AFPs
B73-chr10:16180598	0.0180288	1AFP_2FP		B73-chr1:104670151	0.0283333	3AFPs
B73-chr1:62890127	0.0180558	1AFP_2FP		B73-chr2:95069771	0.0283422	3AFPs
B73-chr6:70122301	0.0180955	1AFP_2FP		B73-chr10:102255519	0.0283961	3AFPs
B73-chr7:18693270	0.0181818	1AFP_2FP		B73-chr9:117087295	0.0284042	3AFPs
B73-chr3:110436464	0.0181943	1AFP_2FP		B73-chr1:123658720	0.0284054	3AFPs
B73-chr5:136954364	0.0182027	1AFP_2FP		B73-chr4:6486689	0.0284091	3AFPs
B73-chr5:182312480	0.018214	1AFP_2FP		B73-chr8:15596664	0.0284266	3AFPs
B73-chr4:178732927	0.0182225	1AFP_2FP		B73-chr2:107406043	0.0284372	3AFPs
B73-chr7:119394667	0.018236	1AFP_2FP		B73-chr4:160253413	0.0284422	3AFPs
B73-chr2:88338965	0.0182472	1AFP_2FP		B73-chr9:72037888	0.0284782	3AFPs
B73-chr2:123819555	0.0182531	1AFP_2FP		B73-chr8:15596665	0.0284918	3AFPs
B73-chr1:93391953	0.0182785	1AFP_2FP		B73-chr10:81159998	0.0285009	3AFPs
B73-chr2:135749803	0.0183257	1AFP_2FP		B73-chr4:229566995	0.0285225	3AFPs
B73-chr5:182312483	0.0183306	1AFP_2FP		B73-chr6:24257089	0.0285263	3AFPs
B73-chr6:79865614	0.0183306	1AFP_2FP		B73-chr5:52613413	0.0285537	3AFPs
B73-chr9:68164075	0.0183575	1AFP_2FP		B73-chr6:84132961	0.0285563	3AFPs
B73-chr5:178162750	0.0183625	1AFP_2FP		B73-chr10:23823652	0.0285897	3AFPs
B73-chr4:81797028	0.0183773	1AFP_2FP		B73-chr5:173841068	0.0286027	3AFPs
B73-chr9:46040758	0.0183846	1AFP_2FP		B73-chr5:173841069	0.0286027	3AFPs
B73-chr9:46040759	0.0183846	1AFP_2FP		B73-chr8:92786459	0.028612	3AFPs
B73-chr4:216573782	0.0184406	1AFP_2FP		B73-chr8:108084588	0.0286207	3AFPs
B73-chr5:182312482	0.018445	1AFP_2FP		B73-chr4:111734182	0.0286333	3AFPs
B73-chr2:123819560	0.0184513	1AFP_2FP		B73-chr2:135749973	0.0286483	3AFPs
B73-chr3:66841759	0.0184829	1AFP_2FP		B73-chr4:160253417	0.0286505	3AFPs
B73-chr8:15596509	0.0184926	1AFP_2FP		B73-chr5:173841118	0.0286555	3AFPs
B73-chr9:68164217	0.0185185	1AFP_2FP		B73-chr7:53663918	0.0286936	3AFPs
B73-chr4:30358341	0.0185242	1AFP_2FP		B73-chr2:150125043	0.028733	3AFPs
B73-chr7:143944560	0.0185321	1AFP_2FP		B73-chr9:68164189	0.0287372	3AFPs
B73-chr4:81797029	0.0185417	1AFP_2FP		B73-chr1:84630033	0.0287623	3AFPs
B73-chr7:18693271	0.0185439	1AFP_2FP		B73-chr1:222025803	0.0287628	3AFPs
B73-chr6:92858166	0.0185748	1AFP_2FP		B73-chr4:160253420	0.0287815	3AFPs
B73-chr7:30185929	0.0186508	1AFP_2FP		B73-chr7:36070166	0.0287857	3AFPs
B73-chr1:62890131	0.0186779	1AFP_2FP		B73-chr1:219816719	0.0288303	3AFPs
B73-chr7:143944557	0.018679	1AFP_2FP		B73-chr7:99862131	0.0288482	3AFPs
B73-chr5:136954362	0.0186817	1AFP_2FP		B73-chr8:83181392	0.0288501	3AFPs
B73-chr1:173186962	0.0186932	1AFP_2FP		B73-chr8:15596582	0.0288513	3AFPs
B73-chr6:92858164	0.0187028	1AFP_2FP		B73-chr8:101368728	0.028862	3AFPs
B73-chr5:182312485	0.0187029	1AFP_2FP		B73-chr2:200113617	0.0288916	3AFPs
B73-chr9:68164229	0.0187063	1AFP_2FP		B73-chr9:72037471	0.0289038	3AFPs
B73-chr9:47825117	0.0187541	1AFP_2FP		B73-chr9:91906605	0.0289334	3AFPs
B73-chr5:112686204	0.0187707	1AFP_2FP		B73-chr4:178732919	0.0289634	3AFPs
B73-chr3:66841762	0.0188109	1AFP_2FP		B73-chr9:91906607	0.0289676	3AFPs
B73-chr8:43747511	0.0188247	1AFP_2FP		B73-chr3:200702043	0.0289918	3AFPs
B73-chr5:182241250	0.0188492	1AFP_2FP		B73-chr5:134836251	0.0289924	3AFPs
B73-chr8:15596506	0.0188616	1AFP_2FP		B73-chr1:84630032	0.0290143	3AFPs
B73-chr5:129817914	0.0188679	1AFP_2FP		B73-chr6:109170414	0.0290319	3AFPs
B73-chr1:173186963	0.0188746	1AFP_2FP		B73-chr5:71800264	0.0290646	3AFPs
B73-chr5:47350247	0.0188898	1AFP_2FP		B73-chr7:19197607	0.0290689	3AFPs
B73-chr9:116804638	0.0188948	1AFP_2FP		B73-chr5:154061452	0.0290813	3AFPs
B73-chr2:181840647	0.0189049	1AFP_2FP		B73-chr1:24743083	0.029094	3AFPs
B73-chr10:16180617	0.0189153	1AFP_2FP		B73-chr9:78866660	0.0291025	3AFPs
B73-chr6:19669456	0.0189651	1AFP_2FP		B73-chr5:136710350	0.0291229	3AFPs
B73-chr3:66841765	0.0189652	1AFP_2FP		B73-chr9:100687845	0.0291419	3AFPs
B73-chr4:66525997	0.0189706	1AFP_2FP		B73-chr7:101728635	0.0291611	3AFPs
B73-chr4:81797031	0.0189935	1AFP_2FP		B73-chr7:101728637	0.0291611	3AFPs
B73-chr10:141950177	0.0190374	1AFP_2FP		B73-chr2:225338457	0.0291642	3AFPs
B73-chr8:90233783	0.0190374	1AFP_2FP		B73-chr3:124139504	0.0291862	3AFPs
B73-chr3:44259137	0.0190632	1AFP_2FP		B73-chr4:160253421	0.0292017	3AFPs
B73-chr3:137358608	0.019079	1AFP_2FP		B73-chr5:148125528	0.0292199	3AFPs
B73-chr1:105213948	0.0190934	1AFP_2FP		B73-chr7:35902197	0.0292388	3AFPs
B73-chr5:142275343	0.0191033	1AFP_2FP		B73-chr2:159994221	0.0292741	3AFPs
B73-chr4:73461872	0.0191099	1AFP_2FP		B73-chr6:47665256	0.0293249	3AFPs
B73-chr4:73461873	0.0191099	1AFP_2FP		B73-chr1:122345077	0.0293279	3AFPs
B73-chr1:93391941	0.0191129	1AFP_2FP		B73-chr7:101728486	0.0294017	3AFPs
B73-chr7:128145776	0.0191214	1AFP_2FP		B73-chr1:245887671	0.0294161	3AFPs
B73-chr2:53139065	0.019148	1AFP_2FP		B73-chr2:86529202	0.0294197	3AFPs
B73-chr3:45322262	0.0192036	1AFP_2FP		B73-chr1:145674693	0.029428	3AFPs
B73-chr3:66841742	0.0192607	1AFP_2FP		B73-chr10:22746618	0.0294387	3AFPs
B73-chr2:72265105	0.019338	1AFP_2FP		B73-chr7:91845145	0.0294509	3AFPs
B73-chr4:215017686	0.0193541	1AFP_2FP		B73-chr1:15729500	0.02948	3AFPs
B73-chr5:142275336	0.0193775	1AFP_2FP		B73-chr6:69606543	0.0294841	3AFPs
B73-chr6:178386079	0.0194145	1AFP_2FP		B73-chr1:84630036	0.0295044	3AFPs
B73-chr8:34676410	0.0194281	1AFP_2FP		B73-chr10:59829174	0.0295051	3AFPs
B73-chr9:53027131	0.0194308	1AFP_2FP		B73-chr9:94698240	0.029533	3AFPs
B73-chr1:61401141	0.0194339	1AFP_2FP		B73-chr1:84630035	0.0295967	3AFPs
B73-chr5:151112475	0.0194339	1AFP_2FP		B73-chr7:168114899	0.0296354	3AFPs
B73-chr7:45102451	0.0194444	1AFP_2FP		B73-chr4:160253422	0.0296473	3AFPs
B73-chr7:45102452	0.0194444	1AFP_2FP		B73-chr9:121305773	0.0296615	3AFPs
B73-chr3:66841728	0.0194618	1AFP_2FP		B73-chr4:160253410	0.029674	3AFPs
B73-chr6:70122402	0.0195484	1AFP_2FP		B73-chr5:147027311	0.0296743	3AFPs
B73-chr4:10158213	0.0195523	1AFP_2FP		B73-chr7:101728485	0.0296769	3AFPs
B73-chr10:34649809	0.0195642	1AFP_2FP		B73-chr9:141470180	0.029682	3AFPs
B73-chr6:79865615	0.0195644	1AFP_2FP		B73-chr8:83861955	0.0296962	3AFPs
B73-chr6:146964658	0.0195746	1AFP_2FP		B73-chr2:185950457	0.0297096	3AFPs
B73-chr2:105757144	0.019579	1AFP_2FP		B73-chr8:83861957	0.0297184	3AFPs
B73-chr6:39969168	0.0195857	1AFP_2FP		B73-chr7:101728631	0.0297352	3AFPs
B73-chr5:112686161	0.0196255	1AFP_2FP		B73-chr2:181841715	0.0297374	3AFPs
B73-chr7:120742804	0.019638	1AFP_2FP		B73-chr6:47665255	0.0297523	3AFPs
B73-chr3:128567978	0.0196387	1AFP_2FP		B73-chr1:162409405	0.029759	3AFPs
B73-chr5:182312495	0.0196428	1AFP_2FP		B73-chr1:186030427	0.0297635	3AFPs
B73-chr1:27847927	0.0196491	1AFP_2FP		B73-chr1:224003224	0.0297712	3AFPs
B73-chr10:16180606	0.0196564	1AFP_2FP		B73-chr9:45105421	0.0297882	3AFPs
B73-chr9:68164230	0.0196759	1AFP_2FP		B73-chr2:235573448	0.0298611	3AFPs
B73-chr6:47128793	0.0196793	1AFP_2FP		B73-chr2:225338449	0.029871	3AFPs
B73-chr9:44892589	0.0197318	1AFP_2FP		B73-chr2:183036484	0.029878	3AFPs
B73-chr1:268030752	0.0197938	1AFP_2FP		B73-chr7:104701767	0.0298814	3AFPs
B73-chr7:147507708	0.0197981	1AFP_2FP		B73-chr2:130678159	0.0299168	3AFPs
B73-chr7:143944535	0.0198084	1AFP_2FP		B73-chr5:157076733	0.029918	3AFPs
B73-chr3:64345505	0.0198246	1AFP_2FP		B73-chr1:46372151	0.0299313	3AFPs
B73-chr7:120742802	0.0198506	1AFP_2FP		B73-chr2:185950472	0.0299479	3AFPs
B73-chr9:105748652	0.0198536	1AFP_2FP		B73-chr1:116783166	0.0299637	3AFPs
B73-chr6:178404929	0.0198627	1AFP_2FP		B73-chr10:151409309	0.0299946	3AFPs
B73-chr7:79734949	0.0198667	1AFP_2FP		B73-chr6:24257145	0.0299989	3AFPs
B73-chr3:31876119	0.0198685	1AFP_2FP		B73-chr1:85152530	0.0300096	3AFPs
B73-chr5:173841098	0.0198688	1AFP_2FP		B73-chr7:84204495	0.0300177	3AFPs
B73-chr6:19669465	0.0198708	1AFP_2FP		B73-chr7:101728467	0.0300315	3AFPs
B73-chr1:224539731	0.0198975	1AFP_2FP		B73-chr9:27952482	0.030039	3AFPs
B73-chr3:46528073	0.0198975	1AFP_2FP		B73-chr4:178732918	0.0300495	3AFPs
B73-chr3:66841766	0.0199155	1AFP_2FP		B73-chr2:228284124	0.0300742	3AFPs
B73-chr7:181412436	0.0199177	1AFP_2FP		B73-chr7:18727377	0.0300764	3AFPs
B73-chr7:143944547	0.0199314	1AFP_2FP		B73-chr1:85152529	0.0300767	3AFPs
B73-chr7:143944550	0.0199314	1AFP_2FP		B73-chr5:49883611	0.0300932	3AFPs
B73-chr7:143944551	0.0199314	1AFP_2FP		B73-chr7:82818541	0.0301005	3AFPs
B73-chr4:73463508	0.0199511	1AFP_2FP		B73-chr4:136821938	0.0301023	3AFPs
B73-chr8:40972880	0.0199605	1AFP_2FP		B73-chr3:200701179	0.0301135	3AFPs
B73-chr9:100687861	0.0199605	1AFP_2FP		B73-chr9:91906629	0.0301186	3AFPs
B73-chr2:232580067	0.0199607	1AFP_2FP		B73-chr5:173841121	0.0301268	3AFPs
B73-chr1:224539742	0.0199614	1AFP_2FP		B73-chr4:160253426	0.0301452	3AFPs
B73-chr2:119438985	0.019962	1AFP_2FP		B73-chr1:279586780	0.0301514	3AFPs
B73-chr7:104416984	0.0199693	1AFP_2FP		B73-chr10:20730580	0.0301835	3AFPs
B73-chr6:41688614	0.0199758	1AFP_2FP		B73-chr2:181841687	0.0301991	3AFPs
B73-chr1:182927822	0.0200076	1AFP_2FP		B73-chr4:136821941	0.0302006	3AFPs
B73-chr5:195308925	0.020008	1AFP_2FP		B73-chr1:173685599	0.0302068	3AFPs
B73-chr6:24962246	0.020025	1AFP_2FP		B73-chr9:72037897	0.0302116	3AFPs
B73-chr7:143944536	0.020038	1AFP_2FP		B73-chr4:81534377	0.03023	3AFPs
B73-chr7:143944537	0.020038	1AFP_2FP		B73-chr8:8644722	0.0302354	3AFPs
B73-chr1:15729529	0.0200896	1AFP_2FP		B73-chr5:17699625	0.0302424	3AFPs
B73-chr3:59664352	0.0200924	1AFP_2FP		B73-chr3:228913950	0.0302753	3AFPs
B73-chr3:59664353	0.0200924	1AFP_2FP		B73-chr3:172712287	0.0302788	3AFPs
B73-chr5:112686212	0.0201015	1AFP_2FP		B73-chr8:15596660	0.0302969	3AFPs
B73-chr8:66074196	0.0201066	1AFP_2FP		B73-chr1:64818058	0.0303222	3AFPs
B73-chr8:66074197	0.0201066	1AFP_2FP		B73-chr2:185950468	0.0303259	3AFPs
B73-chr6:24962244	0.0201187	1AFP_2FP		B73-chr10:41044080	0.0303288	3AFPs
B73-chr2:44518633	0.0201288	1AFP_2FP		B73-chr6:84132963	0.0303339	3AFPs
B73-chr2:107974291	0.0201298	1AFP_2FP		B73-chr4:7051413	0.0303519	3AFPs
B73-chr3:51884829	0.0201493	1AFP_2FP		B73-chr6:70122387	0.0303663	3AFPs
B73-chr6:17960755	0.0201734	1AFP_2FP		B73-chr2:185950492	0.0303862	3AFPs
B73-chr10:70156537	0.0201743	1AFP_2FP		B73-chr1:122910686	0.0303903	3AFPs
B73-chr5:136954375	0.0201923	1AFP_2FP		B73-chr5:77476060	0.030391	3AFPs
B73-chr8:40972881	0.020202	1AFP_2FP		B73-chr7:43771558	0.030391	3AFPs
B73-chr10:23896879	0.0202703	1AFP_2FP		B73-chr7:35902196	0.0304018	3AFPs
B73-chr10:23896885	0.0202703	1AFP_2FP		B73-chr6:50759063	0.0304046	3AFPs
B73-chr3:232890272	0.0202722	1AFP_2FP		B73-chr1:84630059	0.0304333	3AFPs
B73-chr10:16180435	0.0203239	1AFP_2FP		B73-chr7:147507716	0.0304593	3AFPs
B73-chr8:34249516	0.0204002	1AFP_2FP		B73-chr5:173841010	0.0304941	3AFPs
B73-chr1:282023744	0.0204314	1AFP_2FP		B73-chr1:181630081	0.0305315	3AFPs
B73-chr9:45619267	0.0204423	1AFP_2FP		B73-chr9:72037899	0.0305641	3AFPs
B73-chr8:58630173	0.0204545	1AFP_2FP		B73-chr1:122344920	0.030576	3AFPs
B73-chr6:19669407	0.0204579	1AFP_2FP		B73-chr10:75798816	0.0305855	3AFPs
B73-chr6:70122282	0.0204634	1AFP_2FP		B73-chr2:185950475	0.0305858	3AFPs
B73-chr1:224003165	0.0204637	1AFP_2FP		B73-chr2:89869598	0.0305942	3AFPs
B73-chr1:224003166	0.0204637	1AFP_2FP		B73-chr2:172455068	0.0305944	3AFPs
B73-chr4:226827943	0.0205004	1AFP_2FP		B73-chr2:107974374	0.0306436	3AFPs
B73-chr5:17699457	0.0205268	1AFP_2FP		B73-chr6:106416938	0.030665	3AFPs
B73-chr9:146609590	0.0205285	1AFP_2FP		B73-chr3:34084169	0.0306658	3AFPs
B73-chr1:211740858	0.020562	1AFP_2FP		B73-chr4:229566990	0.0306707	3AFPs
B73-chr3:174356452	0.0205645	1AFP_2FP		B73-chr9:141358598	0.0306832	3AFPs
B73-chr2:238015795	0.0205646	1AFP_2FP		B73-chr2:123819542	0.0306901	3AFPs
B73-chr3:59598422	0.0206004	1AFP_2FP		B73-chr4:78238183	0.0307188	3AFPs
B73-chr2:97141359	0.0206018	1AFP_2FP		B73-chr4:20487605	0.0307416	3AFPs
B73-chr8:66074198	0.0206133	1AFP_2FP		B73-chr2:69053846	0.0307433	3AFPs
B73-chr1:145773612	0.0206184	1AFP_2FP		B73-chr5:49883682	0.030756	3AFPs
B73-chr7:109134086	0.0206206	1AFP_2FP		B73-chr4:60469441	0.0307799	3AFPs
B73-chr5:16147163	0.0206208	1AFP_2FP		B73-chr1:224003448	0.0307836	3AFPs
B73-chr9:107009230	0.0206228	1AFP_2FP		B73-chr8:9945833	0.0307869	3AFPs
B73-chr9:39733558	0.0206583	1AFP_2FP		B73-chr8:154391293	0.0307871	3AFPs
B73-chr1:224539744	0.0206689	1AFP_2FP		B73-chr5:17699631	0.0307926	3AFPs
B73-chr5:112686216	0.0206768	1AFP_2FP		B73-chr3:200702036	0.030801	3AFPs
B73-chr5:112686217	0.0206768	1AFP_2FP		B73-chr4:7051628	0.0308049	3AFPs
B73-chr1:222869806	0.0207188	1AFP_2FP		B73-chr2:107405915	0.0308293	3AFPs
B73-chr1:222869808	0.0207188	1AFP_2FP		B73-chr4:66526044	0.0308442	3AFPs
B73-chr4:142261094	0.0207444	1AFP_2FP		B73-chr4:229534987	0.0308642	3AFPs
B73-chr3:6685292	0.0207695	1AFP_2FP		B73-chr2:172455025	0.0308743	3AFPs
B73-chr7:143944542	0.020796	1AFP_2FP		B73-chr8:90233789	0.0308839	3AFPs
B73-chr5:195308934	0.0207976	1AFP_2FP		B73-chr5:77476081	0.0309098	3AFPs
B73-chr5:173841032	0.0208115	1AFP_2FP		B73-chr9:100025120	0.0309333	3AFPs
B73-chr4:69316259	0.0208333	1AFP_2FP		B73-chr8:81988452	0.0309387	3AFPs
B73-chr2:151132401	0.0208334	1AFP_2FP		B73-chr4:229567042	0.0309763	3AFPs
B73-chr8:90233775	0.0208424	1AFP_2FP		B73-chr6:76117027	0.0309922	3AFPs
B73-chr3:57595275	0.0208502	1AFP_2FP		B73-chr4:60468642	0.0310225	3AFPs
B73-chr7:55746241	0.0208646	1AFP_2FP		B73-chr2:107974379	0.0310267	3AFPs
B73-chr4:137938057	0.0208696	1AFP_2FP		B73-chr9:72037904	0.0310307	3AFPs
B73-chr1:243484040	0.0208782	1AFP_2FP		B73-chr1:162475725	0.0310485	3AFPs
B73-chr7:143944626	0.0208882	1AFP_2FP		B73-chr1:36624810	0.0310667	3AFPs
B73-chr8:15596550	0.0208949	1AFP_2FP		B73-chr8:83862742	0.0310702	3AFPs
B73-chr8:15596551	0.0208949	1AFP_2FP		B73-chr4:203727996	0.0310753	3AFPs
B73-chr10:16180431	0.0208987	1AFP_2FP		B73-chr2:185950474	0.0310847	3AFPs
B73-chr2:105757163	0.0209077	1AFP_2FP		B73-chr9:78866657	0.0310882	3AFPs
B73-chr5:182129266	0.0209227	1AFP_2FP		B73-chr2:185950448	0.0310967	3AFPs
B73-chr2:105757161	0.0209311	1AFP_2FP		B73-chr10:21211778	0.0311064	3AFPs
B73-chr5:136954360	0.0209406	1AFP_2FP		B73-chr8:92786399	0.0311092	3AFPs
B73-chr1:122414987	0.020979	1AFP_2FP		B73-chr8:15596575	0.0311109	3AFPs
B73-chr5:195308931	0.020979	1AFP_2FP		B73-chr8:15596571	0.0311165	3AFPs
B73-chr8:154390344	0.020981	1AFP_2FP		B73-chr7:69366941	0.0311241	3AFPs
B73-chr10:135039734	0.0210026	1AFP_2FP		B73-chr1:115398915	0.0311543	3AFPs
B73-chr8:83861962	0.0210335	1AFP_2FP		B73-chr2:89869482	0.0311577	3AFPs
B73-chr3:181206159	0.021035	1AFP_2FP		B73-chr2:185950484	0.0311598	3AFPs
B73-chr8:83874581	0.0210526	1AFP_2FP		B73-chr8:83862744	0.0311633	3AFPs
B73-chr8:83874582	0.0210526	1AFP_2FP		B73-chr10:75798834	0.0311683	3AFPs
B73-chr9:82295021	0.0210615	1AFP_2FP		B73-chr5:1530743	0.0311755	3AFPs
B73-chr1:222869809	0.0210618	1AFP_2FP		B73-chr2:89869597	0.0311799	3AFPs
B73-chr8:15596547	0.0210774	1AFP_2FP		B73-chr10:69771528	0.0311823	3AFPs
B73-chr5:98480406	0.0211121	1AFP_2FP		B73-chr9:100687837	0.0312063	3AFPs
B73-chr9:114324174	0.0211154	1AFP_2FP		B73-chr6:40969398	0.0312143	3AFPs
B73-chr3:181206158	0.0211162	1AFP_2FP		B73-chr7:101518753	0.0312191	3AFPs
B73-chr10:104747889	0.0211226	1AFP_2FP		B73-chr7:12207991	0.0312288	3AFPs
B73-chr5:98480405	0.0211658	1AFP_2FP		B73-chr6:41688243	0.0312296	3AFPs
B73-chr8:60814095	0.021176	1AFP_2FP		B73-chr6:106416929	0.0312324	3AFPs
B73-chr9:146609585	0.0211865	1AFP_2FP		B73-chr3:144696269	0.0312347	3AFPs
B73-chr6:70122313	0.0212003	1AFP_2FP		B73-chr9:141470184	0.0312648	3AFPs
B73-chr1:224301476	0.0212432	1AFP_2FP		B73-chr4:7051533	0.0312736	3AFPs
B73-chr3:141221412	0.0212545	1AFP_2FP		B73-chr2:107406199	0.0312772	3AFPs
B73-chr3:141221413	0.0212545	1AFP_2FP		B73-chr2:185950452	0.0312865	3AFPs
B73-chr5:173841064	0.0212675	1AFP_2FP		B73-chr3:191637645	0.0312991	3AFPs
B73-chr4:178732915	0.021272	1AFP_2FP		B73-chr5:49984069	0.0313114	3AFPs
B73-chr4:178732916	0.021272	1AFP_2FP		B73-chr1:172086335	0.0313194	3AFPs
B73-chr10:33759855	0.0212744	1AFP_2FP		B73-chr3:98485973	0.0313364	3AFPs
B73-chr5:136954353	0.0212776	1AFP_2FP		B73-chr4:229567046	0.0313425	3AFPs
B73-chr1:6476512	0.0212942	1AFP_2FP		B73-chr3:55510388	0.0313428	3AFPs
B73-chr7:15024832	0.0213064	1AFP_2FP		B73-chr8:83181393	0.0313507	3AFPs
B73-chr10:31719349	0.0213142	1AFP_2FP		B73-chr1:217008888	0.0313797	3AFPs
B73-chr8:94553538	0.0213374	1AFP_2FP		B73-chr4:81534371	0.03141	3AFPs
B73-chr9:50757987	0.0213387	1AFP_2FP		B73-chr1:245887678	0.0314221	3AFPs
B73-chr10:100462453	0.0213546	1AFP_2FP		B73-chr4:10158378	0.0314465	3AFPs
B73-chr2:89869550	0.0213551	1AFP_2FP		B73-chr7:12901353	0.0314688	3AFPs
B73-chr1:120429727	0.0213801	1AFP_2FP		B73-chr7:132306432	0.0314815	3AFPs
B73-chr5:173841097	0.0213916	1AFP_2FP		B73-chr1:162475747	0.031487	3AFPs
B73-chr7:143944531	0.0213979	1AFP_2FP		B73-chr6:39139208	0.0314963	3AFPs
B73-chr6:24962252	0.0214036	1AFP_2FP		B73-chr2:111303539	0.0314981	3AFPs
B73-chr4:208473400	0.0214302	1AFP_2FP		B73-chr9:72037901	0.0315013	3AFPs
B73-chr9:93893549	0.0214821	1AFP_2FP		B73-chr6:133617620	0.031502	3AFPs
B73-chr10:31719343	0.0214857	1AFP_2FP		B73-chr3:54153856	0.0315096	3AFPs
B73-chr4:3842973	0.0214955	1AFP_2FP		B73-chr4:229566969	0.0315196	3AFPs
B73-chr4:132959682	0.0214981	1AFP_2FP		B73-chr5:65226428	0.0315439	3AFPs
B73-chr4:60468478	0.0215078	1AFP_2FP		B73-chr4:152289397	0.0315538	3AFPs
B73-chr1:224301477	0.0215202	1AFP_2FP		B73-chr9:100025401	0.0315757	3AFPs
B73-chr4:216997636	0.0215202	1AFP_2FP		B73-chr2:233970111	0.0316313	3AFPs
B73-chr1:279586761	0.0215225	1AFP_2FP		B73-chr4:152289396	0.0316449	3AFPs
B73-chr7:34489220	0.0215278	1AFP_2FP		B73-chr10:70156632	0.0316484	3AFPs
B73-chr8:34249520	0.0215407	1AFP_2FP		B73-chr2:89869481	0.031652	3AFPs
B73-chr2:107406175	0.0215686	1AFP_2FP		B73-chr10:75507303	0.0316573	3AFPs
B73-chr5:67757378	0.0215754	1AFP_2FP		B73-chr2:107406244	0.0316666	3AFPs
B73-chr9:50488773	0.0216171	1AFP_2FP		B73-chr1:46372156	0.0316994	3AFPs
B73-chr1:117157444	0.0216172	1AFP_2FP		B73-chr1:122344949	0.0317018	3AFPs
B73-chr5:98480402	0.0216235	1AFP_2FP		B73-chr6:146964611	0.0317322	3AFPs
B73-chr10:135039740	0.0216346	1AFP_2FP		B73-chr6:149300256	0.031735	3AFPs
B73-chr10:142408206	0.0216701	1AFP_2FP		B73-chr2:107974343	0.0317393	3AFPs
B73-chr3:70300761	0.0216931	1AFP_2FP		B73-chr7:147507705	0.0317407	3AFPs
B73-chr10:33759861	0.0217014	1AFP_2FP		B73-chr1:84630029	0.0317875	3AFPs
B73-chr3:128568553	0.0217087	1AFP_2FP		B73-chr1:92655462	0.0318042	3AFPs
B73-chr2:88338984	0.0217226	1AFP_2FP		B73-chr6:19670453	0.0318092	3AFPs
B73-chr9:85205709	0.0217304	1AFP_2FP		B73-chr7:99791924	0.0318163	3AFPs
B73-chr7:128145764	0.0217349	1AFP_2FP		B73-chr5:103552260	0.0318219	3AFPs
B73-chr10:132848107	0.0217484	1AFP_2FP		B73-chr5:71795694	0.0318345	3AFPs
B73-chr8:44249584	0.0217494	1AFP_2FP		B73-chr9:162402037	0.0318378	3AFPs
B73-chr9:72532920	0.0217593	1AFP_2FP		B73-chr9:4306889	0.0318531	3AFPs
B73-chr2:88338982	0.021793	1AFP_2FP		B73-chr9:72490774	0.0318626	3AFPs
B73-chr6:146964666	0.0218056	1AFP_2FP		B73-chr8:83182191	0.0318681	3AFPs
B73-chr7:35902236	0.0218095	1AFP_2FP		B73-chr6:19670451	0.0318745	3AFPs
B73-chr1:124695603	0.0218105	1AFP_2FP		B73-chr8:109416613	0.031877	3AFPs
B73-chr1:122414999	0.021832	1AFP_2FP		B73-chr7:54569195	0.0318779	3AFPs
B73-chr2:130902544	0.021832	1AFP_2FP		B73-chr5:148125526	0.0318821	3AFPs
B73-chr4:20487495	0.0218353	1AFP_2FP		B73-chr5:148125527	0.0318821	3AFPs
B73-chr7:143944598	0.021875	1AFP_2FP		B73-chr7:82818539	0.0318933	3AFPs
B73-chr1:114595487	0.0218953	1AFP_2FP		B73-chr7:101518771	0.0319179	3AFPs
B73-chr2:89869568	0.0218978	1AFP_2FP		B73-chr9:72037900	0.0319771	3AFPs
B73-chr4:29639225	0.0218982	1AFP_2FP		B73-chr2:186026065	0.0320004	3AFPs
B73-chr2:69522800	0.0219114	1AFP_2FP		B73-chr8:109416609	0.0320019	3AFPs
B73-chr4:142261121	0.0219687	1AFP_2FP		B73-chr7:101728434	0.0320415	3AFPs
B73-chr6:70122409	0.0219766	1AFP_2FP		B73-chr1:193407953	0.0320883	3AFPs
B73-chr6:24183830	0.021978	1AFP_2FP		B73-chr1:193407954	0.0320883	3AFPs
B73-chr6:70122379	0.0219851	1AFP_2FP		B73-chr1:193407955	0.0320883	3AFPs
B73-chr9:45619259	0.0219968	1AFP_2FP		B73-chr5:71800281	0.0321053	3AFPs
B73-chr3:152396212	0.0220151	1AFP_2FP		B73-chr7:173662825	0.0321127	3AFPs
B73-chr7:143944597	0.0220435	1AFP_2FP		B73-chr1:286141437	0.0321428	3AFPs
B73-chr7:116458849	0.0220483	1AFP_2FP		B73-chr1:161978064	0.032147	3AFPs
B73-chr4:114300075	0.0220515	1AFP_2FP		B73-chr7:101728433	0.0321625	3AFPs
B73-chr4:229475266	0.0220588	1AFP_2FP		B73-chr3:118564944	0.0321935	3AFPs
B73-chr7:85057749	0.0220865	1AFP_2FP		B73-chr1:84630039	0.0322122	3AFPs
B73-chr6:178404979	0.0220978	1AFP_2FP		B73-chr1:236433072	0.0322156	3AFPs
B73-chr7:62494710	0.0221089	1AFP_2FP		B73-chr1:154812366	0.0322358	3AFPs
B73-chr1:224301494	0.0221153	1AFP_2FP		B73-chr5:17699636	0.0322421	3AFPs
B73-chr9:91924112	0.0221157	1AFP_2FP		B73-chr1:154812367	0.0322561	3AFPs
B73-chr7:132306446	0.0221394	1AFP_2FP		B73-chr2:185950483	0.0322677	3AFPs
B73-chr8:89272749	0.0221531	1AFP_2FP		B73-chr3:124139501	0.0322825	3AFPs
B73-chr9:46100249	0.0221735	1AFP_2FP		B73-chr7:140122461	0.0323061	3AFPs
B73-chr6:178404977	0.0222044	1AFP_2FP		B73-chr4:36787658	0.0323128	3AFPs
B73-chr1:130447589	0.0222123	1AFP_2FP		B73-chr2:232581009	0.0323209	3AFPs
B73-chr9:40896119	0.0222203	1AFP_2FP		B73-chr2:235573470	0.0323249	3AFPs
B73-chr3:174356449	0.0222222	1AFP_2FP		B73-chr3:119414222	0.0323386	3AFPs
B73-chr3:57595274	0.0222222	1AFP_2FP		B73-chr4:210461949	0.0323479	3AFPs
B73-chr4:134617702	0.0222336	1AFP_2FP		B73-chr7:174995604	0.032348	3AFPs
B73-chr4:208473391	0.0222488	1AFP_2FP		B73-chr9:41146032	0.0323575	3AFPs
B73-chr3:66841735	0.0222701	1AFP_2FP		B73-chr7:34696493	0.0323882	3AFPs
B73-chr4:216573748	0.022273	1AFP_2FP		B73-chr4:128711609	0.0324276	3AFPs
B73-chr2:119213013	0.0222918	1AFP_2FP		B73-chr1:99285899	0.0324286	3AFPs
B73-chr5:112686162	0.0223064	1AFP_2FP		B73-chr2:146880610	0.032429	3AFPs
B73-chr1:224301467	0.0223214	1AFP_2FP		B73-chr9:91906743	0.0324357	3AFPs
B73-chr2:89869570	0.022327	1AFP_2FP		B73-chr10:40376604	0.0324446	3AFPs
B73-chr2:110711020	0.0223284	1AFP_2FP		B73-chr6:63059147	0.0324676	3AFPs
B73-chr3:57595279	0.0223503	1AFP_2FP		B73-chr9:89690907	0.0324808	3AFPs
B73-chr1:48628530	0.0223634	1AFP_2FP		B73-chr2:172455000	0.0324824	3AFPs
B73-chr3:141221428	0.0223638	1AFP_2FP		B73-chr2:74941056	0.0324842	3AFPs
B73-chr3:181206144	0.022379	1AFP_2FP		B73-chr10:65238046	0.0324922	3AFPs
B73-chr2:238502216	0.0223881	1AFP_2FP		B73-chr9:93245768	0.0325029	3AFPs
B73-chr6:178404983	0.0223979	1AFP_2FP		B73-chr3:57595298	0.0325163	3AFPs
B73-chr9:146609523	0.0223982	1AFP_2FP		B73-chr4:36787655	0.0325177	3AFPs
B73-chr5:112686152	0.0224196	1AFP_2FP		B73-chr9:94194169	0.0325181	3AFPs
B73-chr3:46572664	0.022442	1AFP_2FP		B73-chr5:153637847	0.0325194	3AFPs
B73-chr7:132306463	0.0224421	1AFP_2FP		B73-chr2:176033752	0.0325369	3AFPs
B73-chr10:31718965	0.0224665	1AFP_2FP		B73-chr9:39754302	0.0325503	3AFPs
B73-chr4:19145351	0.0224748	1AFP_2FP		B73-chr7:19659566	0.0325545	3AFPs
B73-chr4:73463539	0.0224748	1AFP_2FP		B73-chr4:36787667	0.0325899	3AFPs
B73-chr5:142275491	0.0224801	1AFP_2FP		B73-chr10:69765559	0.0326019	3AFPs
B73-chr7:15024834	0.0224944	1AFP_2FP		B73-chr2:200113637	0.0326346	3AFPs
B73-chr8:89272852	0.0225	1AFP_2FP		B73-chr10:31719425	0.0326367	3AFPs
B73-chr2:189011237	0.0225184	1AFP_2FP		B73-chr2:146880612	0.0326536	3AFPs
B73-chr9:93246488	0.0225837	1AFP_2FP		B73-chr4:37508626	0.0326624	3AFPs
B73-chr5:32814723	0.0226078	1AFP_2FP		B73-chr6:47665100	0.0326936	3AFPs
B73-chr6:79865620	0.0226244	1AFP_2FP		B73-chr9:78866651	0.0327074	3AFPs
B73-chr8:3046549	0.0226298	1AFP_2FP		B73-chr1:169962352	0.0327187	3AFPs
B73-chr8:104384613	0.022631	1AFP_2FP		B73-chr7:18727420	0.0327374	3AFPs
B73-chr7:84573994	0.0226608	1AFP_2FP		B73-chr7:30360572	0.0327533	3AFPs
B73-chr8:28894938	0.0226608	1AFP_2FP		B73-chr4:66525966	0.0327545	3AFPs
B73-chr8:4662479	0.0226673	1AFP_2FP		B73-chr2:183924121	0.0327731	3AFPs
B73-chr6:25432289	0.022687	1AFP_2FP		B73-chr8:52820052	0.0327772	3AFPs
B73-chr2:121755164	0.022708	1AFP_2FP		B73-chr9:36138646	0.0327807	3AFPs
B73-chr10:59442566	0.0227217	1AFP_2FP		B73-chr8:63312939	0.0327922	3AFPs
B73-chr2:88338987	0.0227335	1AFP_2FP		B73-chr4:20487491	0.0327947	3AFPs
B73-chr1:27848089	0.022734	1AFP_2FP		B73-chr9:105748650	0.032807	3AFPs
B73-chr1:27848090	0.022734	1AFP_2FP		B73-chr8:108084605	0.0328256	3AFPs
B73-chr1:27848091	0.022734	1AFP_2FP		B73-chr6:70122423	0.0328283	3AFPs
B73-chr5:150085899	0.0227624	1AFP_2FP		B73-chr4:208011864	0.032831	3AFPs
B73-chr4:194336360	0.0227728	1AFP_2FP		B73-chr1:224003193	0.032838	3AFPs
B73-chr5:98480380	0.0227728	1AFP_2FP		B73-chr6:50759185	0.0328413	3AFPs
B73-chr5:98480382	0.0227728	1AFP_2FP		B73-chr1:226222401	0.0328422	3AFPs
B73-chr5:98480384	0.0227728	1AFP_2FP		B73-chr10:78465087	0.032853	3AFPs
B73-chr5:98480385	0.0227728	1AFP_2FP		B73-chr7:35902205	0.0328676	3AFPs
B73-chr4:84402201	0.0227743	1AFP_2FP		B73-chr9:90517927	0.0328699	3AFPs
B73-chr7:136941151	0.0227772	1AFP_2FP		B73-chr1:226223415	0.0328715	3AFPs
B73-chr4:194336393	0.0228126	1AFP_2FP		B73-chr2:89868416	0.0328814	3AFPs
B73-chr4:136977166	0.0228152	1AFP_2FP		B73-chr2:184913107	0.0328834	3AFPs
B73-chr5:182129250	0.0228174	1AFP_2FP		B73-chr1:211149917	0.0328861	3AFPs
B73-chr10:16180451	0.0228205	1AFP_2FP		B73-chr4:199937983	0.0329205	3AFPs
B73-chr9:45619260	0.0228261	1AFP_2FP		B73-chr1:7734572	0.0329321	3AFPs
B73-chr3:124139503	0.0228312	1AFP_2FP		B73-chr4:128711613	0.0329336	3AFPs
B73-chr8:154390368	0.0228334	1AFP_2FP		B73-chr7:101728476	0.0329517	3AFPs
B73-chr6:47617838	0.0228713	1AFP_2FP		B73-chr5:136710371	0.0329538	3AFPs
B73-chr3:137358722	0.0229064	1AFP_2FP		B73-chr9:78906423	0.0329763	3AFPs
B73-chr10:44967839	0.0229167	1AFP_2FP		B73-chr10:105269528	0.0330113	3AFPs
B73-chr7:140168843	0.0229266	1AFP_2FP		B73-chr9:72037751	0.0330224	3AFPs
B73-chr4:90523731	0.022954	1AFP_2FP		B73-chr9:72037858	0.0330273	3AFPs
B73-chr5:182312478	0.0229575	1AFP_2FP		B73-chr4:82363396	0.0330333	3AFPs
B73-chr5:112686164	0.0229621	1AFP_2FP		B73-chr2:6583078	0.0330509	3AFPs
B73-chr10:66100904	0.022964	1AFP_2FP		B73-chr8:101368619	0.0330558	3AFPs
B73-chr4:66047536	0.0229724	1AFP_2FP		B73-chr2:185950503	0.0330837	3AFPs
B73-chr4:66047544	0.0229724	1AFP_2FP		B73-chr8:146592498	0.0330864	3AFPs
B73-chr8:105066150	0.0229899	1AFP_2FP		B73-chr4:46719204	0.0330892	3AFPs
B73-chr5:114688686	0.0229915	1AFP_2FP		B73-chr6:38365697	0.0330926	3AFPs
B73-chr10:22746551	0.0230078	1AFP_2FP		B73-chr5:43450366	0.0331055	3AFPs
B73-chr7:140168844	0.0230118	1AFP_2FP		B73-chr5:38633564	0.0331285	3AFPs
B73-chr7:116562242	0.0230137	1AFP_2FP		B73-chr5:32814715	0.0331493	3AFPs
B73-chr6:102461470	0.0230159	1AFP_2FP		B73-chr2:150905192	0.033179	3AFPs
B73-chr3:172739672	0.0230246	1AFP_2FP		B73-chr2:150905193	0.033179	3AFPs
B73-chr2:186026085	0.0230576	1AFP_2FP		B73-chr3:57595300	0.0331797	3AFPs
B73-chr6:24962266	0.0230598	1AFP_2FP		B73-chr2:225338416	0.0332037	3AFPs
B73-chr3:141221424	0.0230624	1AFP_2FP		B73-chr1:233294410	0.0332041	3AFPs
B73-chr1:27847892	0.0230625	1AFP_2FP		B73-chr8:83181394	0.0332134	3AFPs
B73-chr10:151530456	0.0230655	1AFP_2FP		B73-chr1:84630030	0.0332138	3AFPs
B73-chr7:140168848	0.0230655	1AFP_2FP		B73-chr10:59829281	0.0332378	3AFPs
B73-chr8:60814100	0.0230732	1AFP_2FP		B73-chr4:134617846	0.0332484	3AFPs
B73-chr1:27847896	0.0230735	1AFP_2FP		B73-chr7:98464531	0.0332547	3AFPs
B73-chr7:147507685	0.0230809	1AFP_2FP		B73-chr3:114062882	0.0332754	3AFPs
B73-chr5:136151789	0.0230933	1AFP_2FP		B73-chr2:172455031	0.0332794	3AFPs
B73-chr8:15596504	0.0231011	1AFP_2FP		B73-chr4:214412494	0.0333013	3AFPs
B73-chr3:124730664	0.0231046	1AFP_2FP		B73-chr2:189011404	0.0333024	3AFPs
B73-chr7:13787346	0.0231101	1AFP_2FP		B73-chr1:46372120	0.0333088	3AFPs
B73-chr2:150125037	0.0231135	1AFP_2FP		B73-chr1:162126011	0.0333212	3AFPs
B73-chr9:162629498	0.0231382	1AFP_2FP		B73-chr2:169672584	0.0333238	3AFPs
B73-chr1:27848104	0.0231425	1AFP_2FP		B73-chr10:22746571	0.0333248	3AFPs
B73-chr7:82980212	0.0231443	1AFP_2FP		B73-chr4:128711626	0.0333338	3AFPs
B73-chr10:16180620	0.0231481	1AFP_2FP		B73-chr8:141888505	0.0333358	3AFPs
B73-chr5:213724666	0.0231579	1AFP_2FP		B73-chr3:122797259	0.0333456	3AFPs
B73-chr1:222870537	0.0231805	1AFP_2FP		B73-chr10:87656306	0.033352	3AFPs
B73-chr9:72037745	0.0231943	1AFP_2FP		B73-chr8:89449805	0.0333542	3AFPs
B73-chr2:236660500	0.0232007	1AFP_2FP		B73-chr3:122800245	0.0333592	3AFPs
B73-chr5:798866	0.0232014	1AFP_2FP		B73-chr10:101271143	0.0333741	3AFPs
B73-chr5:31461423	0.0232419	1AFP_2FP		B73-chr2:225338440	0.0333778	3AFPs
B73-chr4:142261101	0.0232427	1AFP_2FP		B73-chr2:225338444	0.0333778	3AFPs
B73-chr5:48305088	0.023265	1AFP_2FP		B73-chr7:101728457	0.0333804	3AFPs
B73-chr7:106079206	0.0232684	1AFP_2FP		B73-chr7:101728477	0.0333814	3AFPs
B73-chr3:152598286	0.0232783	1AFP_2FP		B73-chr5:72496703	0.033388	3AFPs
B73-chr1:6976290	0.0233062	1AFP_2FP		B73-chr2:185950443	0.03339	3AFPs
B73-chr1:6976295	0.0233062	1AFP_2FP		B73-chr5:39188650	0.0334226	3AFPs
B73-chr8:120412856	0.0233062	1AFP_2FP		B73-chr5:25324823	0.0334413	3AFPs
B73-chr10:66100644	0.0233173	1AFP_2FP		B73-chr4:78238143	0.033445	3AFPs
B73-chr2:236660499	0.0233173	1AFP_2FP		B73-chr8:104367523	0.0334498	3AFPs
B73-chr5:47349605	0.0233174	1AFP_2FP		B73-chr9:72037857	0.0334503	3AFPs
B73-chr3:122652824	0.0233228	1AFP_2FP		B73-chr6:47665112	0.0334656	3AFPs
B73-chr3:122652825	0.0233228	1AFP_2FP		B73-chr6:47617812	0.0334841	3AFPs
B73-chr3:122652827	0.0233228	1AFP_2FP		B73-chr7:101728459	0.0334856	3AFPs
B73-chr9:11276924	0.0233228	1AFP_2FP		B73-chr5:173841090	0.0334984	3AFPs
B73-chr1:172558774	0.0233379	1AFP_2FP		B73-chr4:37508720	0.0335115	3AFPs
B73-chr1:114595489	0.0233482	1AFP_2FP		B73-chr4:214412496	0.0335127	3AFPs
B73-chr4:142261080	0.0233578	1AFP_2FP		B73-chr4:210461951	0.0335151	3AFPs
B73-chr7:140168778	0.0233754	1AFP_2FP		B73-chr8:104367524	0.0335506	3AFPs
B73-chr3:191637623	0.0233981	1AFP_2FP		B73-chr8:109415843	0.0335556	3AFPs
B73-chr6:146975636	0.0234118	1AFP_2FP		B73-chr2:228284096	0.0335755	3AFPs
B73-chr8:141888483	0.0234118	1AFP_2FP		B73-chr10:72002701	0.0335954	3AFPs
B73-chr1:211740856	0.0234127	1AFP_2FP		B73-chr6:180281144	0.0336016	3AFPs
B73-chr7:107607929	0.0234142	1AFP_2FP		B73-chr4:136821953	0.0336035	3AFPs
B73-chr2:107406171	0.0234234	1AFP_2FP		B73-chr10:69041786	0.0336135	3AFPs
B73-chr2:105757116	0.0234262	1AFP_2FP		B73-chr6:160943232	0.0336252	3AFPs
B73-chr2:105757118	0.0234262	1AFP_2FP		B73-chr3:114310828	0.0336349	3AFPs
B73-chr2:105757119	0.0234262	1AFP_2FP		B73-chr5:103552317	0.0336428	3AFPs
B73-chr3:66841710	0.0234262	1AFP_2FP		B73-chr7:13787352	0.0336753	3AFPs
B73-chr8:141888485	0.0234667	1AFP_2FP		B73-chr7:82980364	0.0336789	3AFPs
B73-chr4:36787686	0.0234683	1AFP_2FP		B73-chr10:116174799	0.033686	3AFPs
B73-chr10:87654755	0.0234692	1AFP_2FP		B73-chr5:65226444	0.0337111	3AFPs
B73-chr9:84582782	0.0234778	1AFP_2FP		B73-chr4:214412499	0.0337259	3AFPs
B73-chr9:44892531	0.0234849	1AFP_2FP		B73-chr7:173662810	0.0337397	3AFPs
B73-chr2:105757115	0.0234962	1AFP_2FP		B73-chr8:15596569	0.0337719	3AFPs
B73-chr6:106416891	0.0235043	1AFP_2FP		B73-chr4:95021378	0.0337734	3AFPs
B73-chr7:52788502	0.0235102	1AFP_2FP		B73-chr2:95068972	0.0337735	3AFPs
B73-chr5:112686196	0.0235135	1AFP_2FP		B73-chr3:102523531	0.0337981	3AFPs
B73-chr5:112686199	0.0235135	1AFP_2FP		B73-chr3:102523533	0.0337981	3AFPs
B73-chr6:44738267	0.023516	1AFP_2FP		B73-chr9:93245747	0.0338098	3AFPs
B73-chr2:135749822	0.0235232	1AFP_2FP		B73-chr9:100687840	0.0338514	3AFPs
B73-chr6:24962256	0.0235284	1AFP_2FP		B73-chr6:106416960	0.0338657	3AFPs
B73-chr5:798864	0.0235295	1AFP_2FP		B73-chr7:121590520	0.0338669	3AFPs
B73-chr10:39273176	0.0235327	1AFP_2FP		B73-chr6:130340717	0.0338759	3AFPs
B73-chr10:13814784	0.0235363	1AFP_2FP		B73-chr5:77228371	0.0338803	3AFPs
B73-chr4:73461889	0.0235615	1AFP_2FP		B73-chr9:114324058	0.0338918	3AFPs
B73-chr2:105757113	0.023568	1AFP_2FP		B73-chr5:197012591	0.0338919	3AFPs
B73-chr1:122344920	0.0235689	1AFP_2FP		B73-chr7:564787	0.0338936	3AFPs
B73-chr8:9946007	0.0235696	1AFP_2FP		B73-chr6:89893116	0.0338963	3AFPs
B73-chr2:175410183	0.0235705	1AFP_2FP		B73-chr4:136821951	0.0339006	3AFPs
B73-chr1:181210736	0.0235714	1AFP_2FP		B73-chr4:17358459	0.0339088	3AFPs
B73-chr5:96064204	0.0235746	1AFP_2FP		B73-chr4:17358460	0.0339088	3AFPs
B73-chr7:52788480	0.0236023	1AFP_2FP		B73-chr2:98412542	0.0339089	3AFPs
B73-chr4:131863607	0.0236337	1AFP_2FP		B73-chr7:13787359	0.0339105	3AFPs
B73-chr10:59829174	0.0236539	1AFP_2FP		B73-chr3:119414223	0.0339178	3AFPs
B73-chr8:15596653	0.0236634	1AFP_2FP		B73-chr5:148122111	0.0339207	3AFPs
B73-chr3:128567896	0.0236986	1AFP_2FP		B73-chr4:17358458	0.0339387	3AFPs
B73-chr3:124730677	0.0236989	1AFP_2FP		B73-chr9:100687841	0.0339439	3AFPs
B73-chr5:153637858	0.0237175	1AFP_2FP		B73-chr8:119167993	0.033949	3AFPs
B73-chr3:114442711	0.0237176	1AFP_2FP		B73-chr1:186031029	0.0339713	3AFPs
B73-chr4:63442972	0.0237176	1AFP_2FP		B73-chr8:108084612	0.0339738	3AFPs
B73-chr7:82979485	0.0237403	1AFP_2FP		B73-chr4:1171298	0.0340042	3AFPs
B73-chr1:123657644	0.0237495	1AFP_2FP		B73-chr2:125232340	0.0340054	3AFPs
B73-chr8:15596656	0.0237776	1AFP_2FP		B73-chr7:106473045	0.0340055	3AFPs
B73-chr3:128567895	0.0237899	1AFP_2FP		B73-chr9:36138611	0.034006	3AFPs
B73-chr2:185940546	0.0237962	1AFP_2FP		B73-chr5:100706813	0.0340278	3AFPs
B73-chr2:185940552	0.0237962	1AFP_2FP		B73-chr4:224096237	0.0340314	3AFPs
B73-chr2:69522797	0.0237962	1AFP_2FP		B73-chr1:85152507	0.0340591	3AFPs
B73-chr5:798862	0.0237991	1AFP_2FP		B73-chr1:61652369	0.0340933	3AFPs
B73-chr10:69765579	0.023823	1AFP_2FP		B73-chr7:25544484	0.0341089	3AFPs
B73-chr5:129818025	0.023823	1AFP_2FP		B73-chr6:149300248	0.0341226	3AFPs
B73-chr1:172642840	0.0238452	1AFP_2FP		B73-chr7:101728461	0.0341292	3AFPs
B73-chr1:49158790	0.0238539	1AFP_2FP		B73-chr5:39188735	0.0341308	3AFPs
B73-chr4:202043545	0.0238839	1AFP_2FP		B73-chr9:36138603	0.0341446	3AFPs
B73-chr7:35902224	0.0238854	1AFP_2FP		B73-chr6:25896184	0.0341451	3AFPs
B73-chr4:132959674	0.0238913	1AFP_2FP		B73-chr5:65226450	0.0341519	3AFPs
B73-chr8:90233746	0.0239011	1AFP_2FP		B73-chr5:65226451	0.0341519	3AFPs
B73-chr3:141221423	0.023908	1AFP_2FP		B73-chr9:100025125	0.0341627	3AFPs
B73-chr1:2787799	0.0239415	1AFP_2FP		B73-chr4:210462960	0.0341992	3AFPs
B73-chr10:16180530	0.0239583	1AFP_2FP		B73-chr4:76981156	0.0342101	3AFPs
B73-chr7:128145753	0.0239583	1AFP_2FP		B73-chr6:47617800	0.034219	3AFPs
B73-chr3:128567892	0.0239856	1AFP_2FP		B73-chr10:24607850	0.0342422	3AFPs
B73-chr1:163368317	0.0239913	1AFP_2FP		B73-chr10:31719462	0.0342531	3AFPs
B73-chr1:122345077	0.0239955	1AFP_2FP		B73-chr1:69835013	0.034266	3AFPs
B73-chr7:51073396	0.0239981	1AFP_2FP		B73-chr6:39139455	0.0342888	3AFPs
B73-chr8:60814126	0.0240144	1AFP_2FP		B73-chr4:78238145	0.0343194	3AFPs
B73-chr3:137358656	0.0240197	1AFP_2FP		B73-chr7:19205586	0.0343205	3AFPs
B73-chr9:80712511	0.024029	1AFP_2FP		B73-chr7:19205587	0.0343205	3AFPs
B73-chr2:89869556	0.0240319	1AFP_2FP		B73-chr7:106473047	0.0343244	3AFPs
B73-chr7:136941149	0.0240399	1AFP_2FP		B73-chr1:193407949	0.0343269	3AFPs
B73-chr2:37953209	0.0240458	1AFP_2FP		B73-chr7:147689623	0.0343379	3AFPs
B73-chr6:85229185	0.0240645	1AFP_2FP		B73-chr5:77228382	0.0343391	3AFPs
B73-chr9:134820346	0.0240692	1AFP_2FP		B73-chr4:210461953	0.0343515	3AFPs
B73-chr3:64348485	0.0240748	1AFP_2FP		B73-chr7:121590522	0.0343615	3AFPs
B73-chr2:181841730	0.0240813	1AFP_2FP		B73-chr10:59829269	0.0343652	3AFPs
B73-chr8:120412868	0.0240845	1AFP_2FP		B73-chr8:108084613	0.0343655	3AFPs
B73-chr4:211135590	0.0240896	1AFP_2FP		B73-chr6:139278331	0.0343758	3AFPs
B73-chr4:211135591	0.0240896	1AFP_2FP		B73-chr10:59609663	0.0343787	3AFPs
B73-chr7:104416966	0.0240896	1AFP_2FP		B73-chr4:151386196	0.0343971	3AFPs
B73-chr3:54498128	0.024092	1AFP_2FP		B73-chr4:229535006	0.0343974	3AFPs
B73-chr4:84402207	0.0240999	1AFP_2FP		B73-chr9:114324057	0.0344009	3AFPs
B73-chr5:97432559	0.0241029	1AFP_2FP		B73-chr4:199816534	0.0344139	3AFPs
B73-chr7:52788492	0.0241172	1AFP_2FP		B73-chr8:15596667	0.0344182	3AFPs
B73-chr7:143944691	0.0241184	1AFP_2FP		B73-chr8:15596668	0.0344497	3AFPs
B73-chr5:191809398	0.0241246	1AFP_2FP		B73-chr10:20730577	0.0344981	3AFPs
B73-chr7:143944515	0.0241279	1AFP_2FP		B73-chr7:101728647	0.0345041	3AFPs
B73-chr7:143944516	0.0241279	1AFP_2FP		B73-chr8:55354594	0.034528	3AFPs
B73-chr8:60814103	0.0241285	1AFP_2FP		B73-chr1:159130258	0.0345397	3AFPs
B73-chr6:38831412	0.0241469	1AFP_2FP		B73-chr9:46040727	0.0345559	3AFPs
B73-chr5:155830985	0.0241518	1AFP_2FP		B73-chr2:94797519	0.0345805	3AFPs
B73-chr5:155830986	0.0241518	1AFP_2FP		B73-chr1:145674671	0.0345906	3AFPs
B73-chr5:195308944	0.0241518	1AFP_2FP		B73-chr4:10158384	0.0345971	3AFPs
B73-chr5:99923584	0.0241518	1AFP_2FP		B73-chr1:186030409	0.0346154	3AFPs
B73-chr8:33062893	0.0241539	1AFP_2FP		B73-chr5:136303915	0.0346157	3AFPs
B73-chr7:118362374	0.0241565	1AFP_2FP		B73-chr4:114299891	0.0346161	3AFPs
B73-chr7:107607908	0.0241846	1AFP_2FP		B73-chr5:17699527	0.0346239	3AFPs
B73-chr7:107607909	0.0241846	1AFP_2FP		B73-chr4:36787645	0.0346245	3AFPs
B73-chr5:32814770	0.0241955	1AFP_2FP		B73-chr1:225008995	0.0346432	3AFPs
B73-chr1:245887836	0.0242029	1AFP_2FP		B73-chr3:191637648	0.0346447	3AFPs
B73-chr2:123819571	0.024204	1AFP_2FP		B73-chr5:178162595	0.0346492	3AFPs
B73-chr2:74192445	0.0242064	1AFP_2FP		B73-chr1:162125873	0.0346535	3AFPs
B73-chr3:66841704	0.0242093	1AFP_2FP		B73-chr1:215886674	0.0346541	3AFPs
B73-chr2:146880606	0.0242156	1AFP_2FP		B73-chr7:147689627	0.0346625	3AFPs
B73-chr4:37508819	0.0242187	1AFP_2FP		B73-chr2:113137038	0.0346631	3AFPs
B73-chr6:103077939	0.0242384	1AFP_2FP		B73-chr1:181630059	0.0346726	3AFPs
B73-chr1:124694637	0.0242409	1AFP_2FP		B73-chr10:20730825	0.0346843	3AFPs
B73-chr8:89272744	0.0242424	1AFP_2FP		B73-chr4:226827950	0.0347197	3AFPs
B73-chr7:143944690	0.0242722	1AFP_2FP		B73-chr7:12901358	0.0347204	3AFPs
B73-chr7:41014721	0.024285	1AFP_2FP		B73-chr4:133920838	0.0347217	3AFPs
B73-chr8:120412867	0.0242857	1AFP_2FP		B73-chr4:229317753	0.0347338	3AFPs
B73-chr3:122652829	0.0242858	1AFP_2FP		B73-chr6:70123368	0.0347756	3AFPs
B73-chr6:146975631	0.0242861	1AFP_2FP		B73-chr9:72037468	0.0348004	3AFPs
B73-chr10:102255772	0.0242917	1AFP_2FP		B73-chr1:226223429	0.0348099	3AFPs
B73-chr4:30358386	0.0242918	1AFP_2FP		B73-chr2:95068981	0.0348129	3AFPs
B73-chr8:33063110	0.024296	1AFP_2FP		B73-chr8:63312893	0.034822	3AFPs
B73-chr4:211135584	0.0242967	1AFP_2FP		B73-chr7:53663936	0.0348267	3AFPs
B73-chr4:211135586	0.0242967	1AFP_2FP		B73-chr10:54950427	0.0348426	3AFPs
B73-chr4:211135587	0.0242967	1AFP_2FP		B73-chr2:98004617	0.034852	3AFPs
B73-chr6:106416890	0.0242967	1AFP_2FP		B73-chr3:121732759	0.0348571	3AFPs
B73-chr1:172824021	0.0243055	1AFP_2FP		B73-chr6:63059155	0.0348627	3AFPs
B73-chr4:36785170	0.0243147	1AFP_2FP		B73-chr3:144304401	0.0348765	3AFPs
B73-chr8:116704673	0.0243368	1AFP_2FP		B73-chr4:229567001	0.034911	3AFPs
B73-chr7:13787344	0.0243572	1AFP_2FP		B73-chr2:226623678	0.0349449	3AFPs
B73-chr2:96159673	0.024359	1AFP_2FP		B73-chr2:226623655	0.0349666	3AFPs
B73-chr5:137563136	0.024359	1AFP_2FP		B73-chr4:78238153	0.0349692	3AFPs
B73-chr8:108084479	0.0243593	1AFP_2FP		B73-chr10:39710289	0.0349694	3AFPs
B73-chr10:16180596	0.0243939	1AFP_2FP		B73-chr8:82952733	0.0349869	3AFPs
B73-chr4:136540947	0.0243969	1AFP_2FP		B73-chr3:149000075	0.0350063	3AFPs
B73-chr6:84643703	0.0243969	1AFP_2FP		B73-chr8:90233930	0.0350242	3AFPs
B73-chr2:226623655	0.0243998	1AFP_2FP		B73-chr5:2923053	0.0350248	3AFPs
B73-chr9:93893560	0.0244009	1AFP_2FP		B73-chr2:89869503	0.0350359	3AFPs
B73-chr4:84402205	0.0244048	1AFP_2FP		B73-chr3:32100325	0.0350494	3AFPs
B73-chr4:66047535	0.0244118	1AFP_2FP		B73-chr2:95069013	0.0350502	3AFPs
B73-chr1:27848102	0.0244297	1AFP_2FP		B73-chr3:149000076	0.0350567	3AFPs
B73-chr2:176033810	0.0244391	1AFP_2FP		B73-chr7:116458766	0.0350642	3AFPs
B73-chr7:116457843	0.0244578	1AFP_2FP		B73-chr6:175804808	0.0350726	3AFPs
B73-chr7:101728439	0.0244786	1AFP_2FP		B73-chr4:20487488	0.0350752	3AFPs
B73-chr8:60814128	0.0244834	1AFP_2FP		B73-chr9:39753404	0.0350765	3AFPs
B73-chr9:146609520	0.024494	1AFP_2FP		B73-chr8:34676514	0.0350937	3AFPs
B73-chr5:173841111	0.0245	1AFP_2FP		B73-chr8:83862816	0.0351035	3AFPs
B73-chr2:105757142	0.0245011	1AFP_2FP		B73-chr4:215018640	0.035109	3AFPs
B73-chr1:90390072	0.0245098	1AFP_2FP		B73-chr4:183739638	0.035113	3AFPs
B73-chr7:101728438	0.0245166	1AFP_2FP		B73-chr8:83181396	0.0351252	3AFPs
B73-chr5:48305099	0.0245182	1AFP_2FP		B73-chr5:130085904	0.0351481	3AFPs
B73-chr5:136151797	0.0245191	1AFP_2FP		B73-chr4:152289518	0.0351652	3AFPs
B73-chr1:27847889	0.0245238	1AFP_2FP		B73-chr5:147950886	0.035173	3AFPs
B73-chr5:63272064	0.0245272	1AFP_2FP		B73-chr9:37422816	0.0352037	3AFPs
B73-chr5:63272066	0.0245272	1AFP_2FP		B73-chr5:178162601	0.0352085	3AFPs
B73-chr8:4662496	0.0245408	1AFP_2FP		B73-chr5:71800227	0.0352201	3AFPs
B73-chr1:219816723	0.0245435	1AFP_2FP		B73-chr6:123932269	0.0352296	3AFPs
B73-chr2:232580111	0.0245481	1AFP_2FP		B73-chr10:18939788	0.0352312	3AFPs
B73-chr8:33062885	0.0245583	1AFP_2FP		B73-chr10:67612336	0.0352419	3AFPs
B73-chr5:97432561	0.0245595	1AFP_2FP		B73-chr2:95069004	0.0352439	3AFPs
B73-chr8:60814117	0.0245682	1AFP_2FP		B73-chr9:68164183	0.0352462	3AFPs
B73-chr9:44892503	0.0245855	1AFP_2FP		B73-chr1:162125860	0.0352468	3AFPs
B73-chr4:131096826	0.0246072	1AFP_2FP		B73-chr6:47665041	0.0352531	3AFPs
B73-chr3:66841705	0.0246083	1AFP_2FP		B73-chr1:8731883	0.0352603	3AFPs
B73-chr7:147507674	0.0246099	1AFP_2FP		B73-chr10:72002591	0.0352626	3AFPs
B73-chr6:50759063	0.0246129	1AFP_2FP		B73-chr6:175804803	0.0352634	3AFPs
B73-chr5:173841054	0.0246132	1AFP_2FP		B73-chr6:38365693	0.0352725	3AFPs
B73-chr1:127159952	0.024616	1AFP_2FP		B73-chr5:31847061	0.0352824	3AFPs
B73-chr7:101728623	0.0246311	1AFP_2FP		B73-chr4:87925934	0.0352859	3AFPs
B73-chr5:63272061	0.0246416	1AFP_2FP		B73-chr2:150219413	0.0352934	3AFPs
B73-chr10:24963089	0.0246449	1AFP_2FP		B73-chr5:17699518	0.0352935	3AFPs
B73-chr8:60814116	0.0246627	1AFP_2FP		B73-chr6:150340844	0.0352941	3AFPs
B73-chr1:33569818	0.0246753	1AFP_2FP		B73-chr8:92786403	0.0352942	3AFPs
B73-chr8:109416597	0.0246762	1AFP_2FP		B73-chr2:56856357	0.0352961	3AFPs
B73-chr3:204144988	0.0247097	1AFP_2FP		B73-chr7:79574311	0.0353037	3AFPs
B73-chr3:235756522	0.0247312	1AFP_2FP		B73-chr7:116457780	0.0353092	3AFPs
B73-chr8:43747386	0.0247312	1AFP_2FP		B73-chr9:90520627	0.0353172	3AFPs
B73-chr8:66074296	0.0247498	1AFP_2FP		B73-chr4:128917024	0.0353197	3AFPs
B73-chr8:66074297	0.0247498	1AFP_2FP		B73-chr5:154061441	0.0353544	3AFPs
B73-chr4:13163348	0.0247585	1AFP_2FP		B73-chr10:18939826	0.0353547	3AFPs
B73-chr5:72496683	0.0247585	1AFP_2FP		B73-chr9:72490776	0.0353604	3AFPs
B73-chr9:42919335	0.0247585	1AFP_2FP		B73-chr9:72037727	0.0353665	3AFPs
B73-chr7:44481064	0.0247586	1AFP_2FP		B73-chr1:122344950	0.035372	3AFPs
B73-chr2:181841731	0.0247641	1AFP_2FP		B73-chr5:173840996	0.0353892	3AFPs
B73-chr3:217428628	0.0247669	1AFP_2FP		B73-chr9:114324056	0.0353948	3AFPs
B73-chr8:43779639	0.0247669	1AFP_2FP		B73-chr4:60469443	0.0354177	3AFPs
B73-chr9:44892506	0.0247669	1AFP_2FP		B73-chr4:3877263	0.0354268	3AFPs
B73-chr6:65799949	0.0247686	1AFP_2FP		B73-chr7:116457781	0.0354301	3AFPs
B73-chr1:86905247	0.0247829	1AFP_2FP		B73-chr1:181630012	0.0354453	3AFPs
B73-chr10:69765548	0.0247858	1AFP_2FP		B73-chr5:49984072	0.035448	3AFPs
B73-chr8:702558	0.0247858	1AFP_2FP		B73-chr5:154061422	0.0354514	3AFPs
B73-chr8:702561	0.0247858	1AFP_2FP		B73-chr2:235572456	0.0354594	3AFPs
B73-chr9:92147346	0.0247858	1AFP_2FP		B73-chr1:122344902	0.0354601	3AFPs
B73-chr5:19114959	0.0247967	1AFP_2FP		B73-chr9:89690902	0.0354638	3AFPs
B73-chr5:96295396	0.0248068	1AFP_2FP		B73-chr7:101728471	0.0354722	3AFPs
B73-chr8:60814119	0.0248098	1AFP_2FP		B73-chr1:245887668	0.0354905	3AFPs
B73-chr6:70122418	0.0248227	1AFP_2FP		B73-chr3:189506473	0.0354939	3AFPs
B73-chr1:27848066	0.0248329	1AFP_2FP		B73-chr5:173381539	0.035495	3AFPs
B73-chr2:105757143	0.0248372	1AFP_2FP		B73-chr10:111744256	0.0354978	3AFPs
B73-chr5:161056690	0.0248533	1AFP_2FP		B73-chr7:13112645	0.0355039	3AFPs
B73-chr7:132354487	0.0248533	1AFP_2FP		B73-chr7:106473044	0.0355123	3AFPs
B73-chr8:66074347	0.0248603	1AFP_2FP		B73-chr8:55354582	0.0355276	3AFPs
B73-chr5:173841128	0.0248657	1AFP_2FP		B73-chr1:245887690	0.0355289	3AFPs
B73-chr3:51927366	0.0248725	1AFP_2FP		B73-chr4:126650188	0.0355308	3AFPs
B73-chr1:245887830	0.0248779	1AFP_2FP		B73-chr5:49883706	0.0355364	3AFPs
B73-chr2:117869389	0.024882	1AFP_2FP		B73-chr10:81138460	0.0355367	3AFPs
B73-chr6:32841204	0.024901	1AFP_2FP		B73-chr1:5086948	0.0355391	3AFPs
B73-chr1:224003234	0.0249224	1AFP_2FP		B73-chr2:53139104	0.0355631	3AFPs
B73-chr7:40849850	0.0249288	1AFP_2FP		B73-chr4:69316377	0.0355744	3AFPs
B73-chr6:152158692	0.0249311	1AFP_2FP		B73-chr4:94322544	0.0355897	3AFPs
B73-chr3:124139522	0.0249369	1AFP_2FP		B73-chr5:17699472	0.0356094	3AFPs
B73-chr5:173841061	0.0249532	1AFP_2FP		B73-chr1:243484048	0.0356121	3AFPs
B73-chr9:44892504	0.0249554	1AFP_2FP		B73-chr6:89949513	0.0356229	3AFPs
B73-chr6:116652953	0.0249555	1AFP_2FP		B73-chr8:108084581	0.0356483	3AFPs
B73-chr5:154659406	0.0249638	1AFP_2FP		B73-chr10:84716505	0.0356692	3AFPs
B73-chr2:96159683	0.0249639	1AFP_2FP		B73-chr4:133920849	0.0356707	3AFPs
B73-chr7:103789026	0.0249708	1AFP_2FP		B73-chr7:101728678	0.0356815	3AFPs
B73-chr7:18693265	0.025	1AFP_2FP		B73-chr4:237729947	0.0356827	3AFPs
B73-chr9:160625026	0.025	1AFP_2FP		B73-chr2:185950499	0.0356874	3AFPs
B73-chr8:83181420	0.0250007	1AFP_2FP		B73-chr10:87656310	0.0356935	3AFPs
B73-chr5:48305094	0.0250092	1AFP_2FP		B73-chr6:70122517	0.035706	3AFPs
B73-chr5:161056691	0.0250156	1AFP_2FP		B73-chr7:110172423	0.0357065	3AFPs
B73-chr2:147934348	0.0250157	1AFP_2FP		B73-chr2:158723347	0.0357143	3AFPs
B73-chr8:60814127	0.0250157	1AFP_2FP		B73-chr6:85229210	0.0357225	3AFPs
B73-chr9:33148673	0.0250181	1AFP_2FP		B73-chr10:69771516	0.0357263	3AFPs
B73-chr1:172558781	0.0250311	1AFP_2FP		B73-chr3:232889210	0.03573	3AFPs
B73-chr8:90233901	0.025034	1AFP_2FP		B73-chr2:130678053	0.0357516	3AFPs
B73-chr5:148567647	0.0250355	1AFP_2FP		B73-chr4:125646629	0.0357576	3AFPs
B73-chr4:144863893	0.0250472	1AFP_2FP		B73-chr6:105565308	0.0357589	3AFPs
B73-chr4:17358439	0.0250485	1AFP_2FP		B73-chr6:76117046	0.035766	3AFPs
B73-chr4:229535815	0.0250538	1AFP_2FP		B73-chr4:25612883	0.0357715	3AFPs
B73-chr4:229535817	0.0250538	1AFP_2FP		B73-chr4:130570966	0.0357861	3AFPs
B73-chr7:81177882	0.0250576	1AFP_2FP		B73-chr4:29391044	0.0357864	3AFPs
B73-chr7:103789025	0.0250589	1AFP_2FP		B73-chr9:50905753	0.0357975	3AFPs
B73-chr7:120742812	0.0250626	1AFP_2FP		B73-chr7:101518785	0.035798	3AFPs
B73-chr6:71919387	0.0250627	1AFP_2FP		B73-chr8:168104573	0.0357999	3AFPs
B73-chr2:185950484	0.0250855	1AFP_2FP		B73-chr5:31847140	0.0358	3AFPs
B73-chr1:145882243	0.0250975	1AFP_2FP		B73-chr2:186027114	0.0358267	3AFPs
B73-chr6:66393860	0.0251183	1AFP_2FP		B73-chr2:186027115	0.0358267	3AFPs
B73-chr1:294416704	0.0251226	1AFP_2FP		B73-chr9:90520574	0.0358355	3AFPs
B73-chr10:74190268	0.0251413	1AFP_2FP		B73-chr9:40372695	0.0358384	3AFPs
B73-chr2:22782527	0.0251414	1AFP_2FP		B73-chr5:1530755	0.035842	3AFPs
B73-chr4:6486695	0.0251553	1AFP_2FP		B73-chr3:124139516	0.0358487	3AFPs
B73-chr5:154659469	0.0251608	1AFP_2FP		B73-chr9:72037497	0.0358531	3AFPs
B73-chr7:127403703	0.0252057	1AFP_2FP		B73-chr7:142270224	0.0358559	3AFPs
B73-chr2:140722195	0.0252115	1AFP_2FP		B73-chr5:73354153	0.035866	3AFPs
B73-chr10:66100906	0.0252199	1AFP_2FP		B73-chr6:89592984	0.0358734	3AFPs
B73-chr10:66100907	0.0252199	1AFP_2FP		B73-chr8:82952730	0.0358798	3AFPs
B73-chr1:85152513	0.0252329	1AFP_2FP		B73-chr9:41907615	0.0358904	3AFPs
B73-chr9:80533628	0.0252549	1AFP_2FP		B73-chr1:181630010	0.0358921	3AFPs
B73-chr5:86192502	0.0252645	1AFP_2FP		B73-chr5:1530756	0.0358981	3AFPs
B73-chr5:136151730	0.0252711	1AFP_2FP		B73-chr5:114687935	0.0359089	3AFPs
B73-chr2:105757140	0.0252747	1AFP_2FP		B73-chr3:191636704	0.0359122	3AFPs
B73-chr7:18693261	0.0252825	1AFP_2FP		B73-chr3:73957610	0.0359298	3AFPs
B73-chr8:8644722	0.0252943	1AFP_2FP		B73-chr1:205065006	0.0359365	3AFPs
B73-chr5:98480364	0.0253191	1AFP_2FP		B73-chr6:85229199	0.035944	3AFPs
B73-chr5:161056694	0.0253205	1AFP_2FP		B73-chr2:175410166	0.0359446	3AFPs
B73-chr5:161056698	0.0253205	1AFP_2FP		B73-chr7:179652382	0.0359457	3AFPs
B73-chr8:4662505	0.0253205	1AFP_2FP		B73-chr2:151296758	0.0359483	3AFPs
B73-chr7:132354500	0.0253265	1AFP_2FP		B73-chr2:169462840	0.0359548	3AFPs
B73-chr2:147934349	0.0253529	1AFP_2FP		B73-chr7:31503360	0.0359673	3AFPs
B73-chr8:85876871	0.0253531	1AFP_2FP		B73-chr10:69041790	0.035968	3AFPs
B73-chr3:66841707	0.0253551	1AFP_2FP		B73-chr7:40849864	0.035968	3AFPs
B73-chr3:66841708	0.0253551	1AFP_2FP		B73-chr5:113822647	0.0359706	3AFPs
B73-chr3:108285826	0.0253557	1AFP_2FP		B73-chr2:232580050	0.0359788	3AFPs
B73-chr4:118985059	0.0253787	1AFP_2FP		B73-chr1:145674727	0.0359931	3AFPs
B73-chr10:67731290	0.0253812	1AFP_2FP		B73-chr1:213824510	0.0359944	3AFPs
B73-chr7:107726588	0.0253846	1AFP_2FP		B73-chr2:95068997	0.0359965	3AFPs
B73-chr7:143944595	0.0253866	1AFP_2FP		B73-chr1:226223433	0.0360062	3AFPs
B73-chr7:103789037	0.0253883	1AFP_2FP		B73-chr2:169462842	0.0360216	3AFPs
B73-chr7:121739120	0.0253883	1AFP_2FP		B73-chr6:157793351	0.0360256	3AFPs
B73-chr3:34275247	0.0254022	1AFP_2FP		B73-chr2:151296753	0.0360268	3AFPs
B73-chr7:101518740	0.0254177	1AFP_2FP		B73-chr4:26486269	0.0360384	3AFPs
B73-chr8:702554	0.0254183	1AFP_2FP		B73-chr1:243484034	0.0360399	3AFPs
B73-chr8:702555	0.0254183	1AFP_2FP		B73-chr1:159130263	0.0360512	3AFPs
B73-chr5:92274268	0.0254238	1AFP_2FP		B73-chr2:140722206	0.036054	3AFPs
B73-chr1:224003246	0.0254251	1AFP_2FP		B73-chr9:49402930	0.0360633	3AFPs
B73-chr1:224003247	0.0254251	1AFP_2FP		B73-chr7:147507676	0.0360652	3AFPs
B73-chr3:93748149	0.0254289	1AFP_2FP		B73-chr8:55944188	0.0360714	3AFPs
B73-chr5:71800310	0.0254314	1AFP_2FP		B73-chr6:76111888	0.0360851	3AFPs
B73-chr2:232580155	0.0254481	1AFP_2FP		B73-chr3:204144975	0.0360914	3AFPs
B73-chr3:141221415	0.0254633	1AFP_2FP		B73-chr7:18727424	0.0360956	3AFPs
B73-chr7:118362337	0.0254747	1AFP_2FP		B73-chr1:145961275	0.0361034	3AFPs
B73-chr10:20730574	0.0254803	1AFP_2FP		B73-chr9:39631066	0.0361111	3AFPs
B73-chr5:161056692	0.025487	1AFP_2FP		B73-chr2:150219409	0.0361131	3AFPs
B73-chr7:82980530	0.0254924	1AFP_2FP		B73-chr8:109416598	0.0361367	3AFPs
B73-chr7:132354502	0.0255167	1AFP_2FP		B73-chr6:178404860	0.0361431	3AFPs
B73-chr7:23639589	0.0255494	1AFP_2FP		B73-chr1:222525481	0.0361455	3AFPs
B73-chr8:60814138	0.0255496	1AFP_2FP		B73-chr4:214412402	0.0361544	3AFPs
B73-chr1:181210952	0.0255503	1AFP_2FP		B73-chr10:87656312	0.0361583	3AFPs
B73-chr1:149524521	0.025563	1AFP_2FP		B73-chr5:77476055	0.0361634	3AFPs
B73-chr7:103789035	0.025563	1AFP_2FP		B73-chr4:128711620	0.0361639	3AFPs
B73-chr7:164363820	0.025563	1AFP_2FP		B73-chr6:32746943	0.0361707	3AFPs
B73-chr10:16180624	0.0255631	1AFP_2FP		B73-chr6:175804804	0.0361891	3AFPs
B73-chr2:63849219	0.0255682	1AFP_2FP		B73-chr4:214412404	0.0361901	3AFPs
B73-chr1:27847906	0.0255884	1AFP_2FP		B73-chr4:6400784	0.0361903	3AFPs
B73-chr5:142275295	0.0255891	1AFP_2FP		B73-chr2:228284102	0.0361953	3AFPs
B73-chr1:85152514	0.0255952	1AFP_2FP		B73-chr4:214412623	0.036202	3AFPs
B73-chr8:34249514	0.0256039	1AFP_2FP		B73-chr1:24743098	0.036205	3AFPs
B73-chr7:107726870	0.0256154	1AFP_2FP		B73-chr4:200858856	0.0362064	3AFPs
B73-chr1:27847904	0.025618	1AFP_2FP		B73-chr8:82952728	0.0362158	3AFPs
B73-chr2:101976452	0.025625	1AFP_2FP		B73-chr2:23162824	0.0362276	3AFPs
B73-chr8:34249515	0.0256313	1AFP_2FP		B73-chr2:185950501	0.0362348	3AFPs
B73-chr5:161056702	0.0256579	1AFP_2FP		B73-chr5:148122104	0.0362626	3AFPs
B73-chr5:161056705	0.0256579	1AFP_2FP		B73-chr9:90520586	0.0362642	3AFPs
B73-chr5:161056706	0.0256579	1AFP_2FP		B73-chr2:175410168	0.0362742	3AFPs
B73-chr10:34649836	0.0256662	1AFP_2FP		B73-chr2:175410169	0.0362742	3AFPs
B73-chr1:159130186	0.0256712	1AFP_2FP		B73-chr10:87656311	0.0362835	3AFPs
B73-chr2:74941058	0.0256815	1AFP_2FP		B73-chr5:154061438	0.0362997	3AFPs
B73-chr8:33062960	0.0256939	1AFP_2FP		B73-chr2:123819573	0.0362998	3AFPs
B73-chr1:124694578	0.0257054	1AFP_2FP		B73-chr7:99768195	0.0363117	3AFPs
B73-chr5:163312540	0.0257087	1AFP_2FP		B73-chr10:67612310	0.036316	3AFPs
B73-chr9:38436189	0.0257124	1AFP_2FP		B73-chr8:55354578	0.0363511	3AFPs
B73-chr10:20729666	0.025716	1AFP_2FP		B73-chr6:119748700	0.0363915	3AFPs
B73-chr7:30164161	0.025716	1AFP_2FP		B73-chr6:47617797	0.0363966	3AFPs
B73-chr5:77228402	0.0257303	1AFP_2FP		B73-chr8:55354592	0.0363978	3AFPs
B73-chr1:84630022	0.0257466	1AFP_2FP		B73-chr9:162402045	0.0364071	3AFPs
B73-chr4:69549236	0.0257576	1AFP_2FP		B73-chr4:208011852	0.0364101	3AFPs
B73-chr4:131085520	0.0257733	1AFP_2FP		B73-chr8:60814209	0.0364203	3AFPs
B73-chr10:34649824	0.0257788	1AFP_2FP		B73-chr7:174995583	0.0364213	3AFPs
B73-chr5:182312550	0.0257898	1AFP_2FP		B73-chr10:116174785	0.0364355	3AFPs
B73-chr9:38436466	0.0258044	1AFP_2FP		B73-chr4:214412475	0.0364408	3AFPs
B73-chr5:77228398	0.0258049	1AFP_2FP		B73-chr9:29359784	0.0364552	3AFPs
B73-chr8:85608105	0.0258097	1AFP_2FP		B73-chr4:131085699	0.0364644	3AFPs
B73-chr6:106416895	0.0258161	1AFP_2FP		B73-chr3:114083054	0.0364676	3AFPs
B73-chr6:65799931	0.0258492	1AFP_2FP		B73-chr2:226256893	0.0364879	3AFPs
B73-chr9:80533630	0.0258578	1AFP_2FP		B73-chr5:173841094	0.0364908	3AFPs
B73-chr2:132084921	0.0258699	1AFP_2FP		B73-chr4:35133153	0.036519	3AFPs
B73-chr9:30557370	0.0258777	1AFP_2FP		B73-chr1:27848039	0.0365215	3AFPs
B73-chr1:86905250	0.0258873	1AFP_2FP		B73-chr8:82952717	0.0365226	3AFPs
B73-chr10:84781103	0.0258892	1AFP_2FP		B73-chr8:82952718	0.0365226	3AFPs
B73-chr10:23823682	0.0258893	1AFP_2FP		B73-chr7:13112550	0.0365269	3AFPs
B73-chr9:66572911	0.0258908	1AFP_2FP		B73-chr7:121590695	0.03653	3AFPs
B73-chr1:27847931	0.0258999	1AFP_2FP		B73-chr1:149912994	0.0365541	3AFPs
B73-chr5:182312551	0.0259042	1AFP_2FP		B73-chr6:130340692	0.0365685	3AFPs
B73-chr2:188209899	0.0259085	1AFP_2FP		B73-chr4:78238150	0.0365774	3AFPs
B73-chr10:84781102	0.0259136	1AFP_2FP		B73-chr5:212360855	0.0365997	3AFPs
B73-chr8:154390358	0.0259136	1AFP_2FP		B73-chr9:78906481	0.0366018	3AFPs
B73-chr4:178732931	0.0259257	1AFP_2FP		B73-chr10:72002521	0.0366118	3AFPs
B73-chr4:178732932	0.0259257	1AFP_2FP		B73-chr1:6476558	0.0366171	3AFPs
B73-chr1:27847930	0.0259267	1AFP_2FP		B73-chr2:23162826	0.0366181	3AFPs
B73-chr2:185950483	0.0259295	1AFP_2FP		B73-chr4:210462179	0.0366244	3AFPs
B73-chr9:80533627	0.0259369	1AFP_2FP		B73-chr9:91924059	0.0366264	3AFPs
B73-chr2:89869450	0.0259626	1AFP_2FP		B73-chr4:237730262	0.0366359	3AFPs
B73-chr5:161056707	0.0259784	1AFP_2FP		B73-chr4:20101288	0.0366391	3AFPs
B73-chr7:119394652	0.0259784	1AFP_2FP		B73-chr5:37672564	0.0366513	3AFPs
B73-chr4:216997618	0.0259785	1AFP_2FP		B73-chr1:181453315	0.0366547	3AFPs
B73-chr6:17960874	0.0259813	1AFP_2FP		B73-chr3:117263639	0.0366609	3AFPs
B73-chr7:128145738	0.0260133	1AFP_2FP		B73-chr4:30247295	0.0366702	3AFPs
B73-chr1:122415002	0.0260135	1AFP_2FP		B73-chr8:55354580	0.0366747	3AFPs
B73-chr4:136797632	0.0260135	1AFP_2FP		B73-chr8:55354600	0.036691	3AFPs
B73-chr8:58630223	0.0260175	1AFP_2FP		B73-chr2:95069728	0.0366939	3AFPs
B73-chr2:159994911	0.0260193	1AFP_2FP		B73-chr5:197012539	0.0367117	3AFPs
B73-chr1:27847903	0.0260437	1AFP_2FP		B73-chr2:142039715	0.0367362	3AFPs
B73-chr2:61121798	0.0260446	1AFP_2FP		B73-chr4:152502326	0.0367401	3AFPs
B73-chr4:66525964	0.0260582	1AFP_2FP		B73-chr7:101728555	0.0367449	3AFPs
B73-chr4:203728097	0.0260605	1AFP_2FP		B73-chr3:25691461	0.0367645	3AFPs
B73-chr7:147506386	0.0260695	1AFP_2FP		B73-chr1:162125859	0.0367655	3AFPs
B73-chr1:145961248	0.0260772	1AFP_2FP		B73-chr10:59829274	0.0367739	3AFPs
B73-chr2:131956688	0.0260772	1AFP_2FP		B73-chr1:114053909	0.0367771	3AFPs
B73-chr9:38436467	0.0260801	1AFP_2FP		B73-chr7:99767955	0.0367815	3AFPs
B73-chr10:151409240	0.0261006	1AFP_2FP		B73-chr2:133179727	0.0367872	3AFPs
B73-chr10:69041806	0.0261029	1AFP_2FP		B73-chr7:41014995	0.0367929	3AFPs
B73-chr4:178732935	0.026129	1AFP_2FP		B73-chr4:210462328	0.036796	3AFPs
B73-chr5:182312552	0.0261405	1AFP_2FP		B73-chr4:240243236	0.0368181	3AFPs
B73-chr5:166873703	0.0261449	1AFP_2FP		B73-chr3:126853254	0.036819	3AFPs
B73-chr5:48305079	0.0261457	1AFP_2FP		B73-chr4:198070426	0.0368277	3AFPs
B73-chr5:154061452	0.0261561	1AFP_2FP		B73-chr2:99319274	0.0368313	3AFPs
B73-chr3:54865473	0.0261645	1AFP_2FP		B73-chr2:89868489	0.0368331	3AFPs
B73-chr8:8644484	0.0261725	1AFP_2FP		B73-chr6:19670440	0.0368345	3AFPs
B73-chr6:47128774	0.0261731	1AFP_2FP		B73-chr7:108771124	0.0368371	3AFPs
B73-chr9:72037882	0.0261736	1AFP_2FP		B73-chr2:181840665	0.0368477	3AFPs
B73-chr1:123190883	0.0261785	1AFP_2FP		B73-chr2:95068965	0.036854	3AFPs
B73-chr1:123190888	0.0261785	1AFP_2FP		B73-chr3:172712389	0.0368876	3AFPs
B73-chr5:36290539	0.0261905	1AFP_2FP		B73-chr2:23162828	0.0369025	3AFPs
B73-chr6:152158699	0.0261905	1AFP_2FP		B73-chr10:23757580	0.0369194	3AFPs
B73-chr6:178404926	0.0261905	1AFP_2FP		B73-chr2:169463086	0.0369439	3AFPs
B73-chr6:44738312	0.0261905	1AFP_2FP		B73-chr1:73984879	0.0369541	3AFPs
B73-chr1:121737717	0.0262084	1AFP_2FP		B73-chr3:44259063	0.0369561	3AFPs
B73-chr4:160253407	0.0262323	1AFP_2FP		B73-chr2:6583143	0.0369583	3AFPs
B73-chr8:34676392	0.0262464	1AFP_2FP		B73-chr9:108786891	0.0369615	3AFPs
B73-chr6:84613828	0.02625	1AFP_2FP		B73-chr10:87656314	0.0369652	3AFPs
B73-chr5:133552741	0.026252	1AFP_2FP		B73-chr8:109416710	0.0369685	3AFPs
B73-chr6:126881757	0.0262634	1AFP_2FP		B73-chr8:109416711	0.0369685	3AFPs
B73-chr1:172086330	0.0263003	1AFP_2FP		B73-chr7:121590562	0.0369846	3AFPs
B73-chr3:57595982	0.0263158	1AFP_2FP		B73-chr2:186026080	0.0369848	3AFPs
B73-chr8:6513997	0.0263158	1AFP_2FP		B73-chr5:92231472	0.0370042	3AFPs
B73-chr10:24963180	0.0263307	1AFP_2FP		B73-chr9:80712585	0.0370281	3AFPs
B73-chr8:33062882	0.0263335	1AFP_2FP		B73-chr3:149000074	0.0370358	3AFPs
B73-chr1:93391968	0.026334	1AFP_2FP		B73-chr5:32969444	0.0370453	3AFPs
B73-chr5:142056904	0.026334	1AFP_2FP		B73-chr3:31875371	0.0370475	3AFPs
B73-chr10:116174794	0.026344	1AFP_2FP		B73-chr4:199597838	0.0370667	3AFPs
B73-chr1:123190895	0.0263597	1AFP_2FP		B73-chr2:228284117	0.0370776	3AFPs
B73-chr1:123190900	0.0263597	1AFP_2FP		B73-chr10:97766391	0.0370963	3AFPs
B73-chr7:36070166	0.0263668	1AFP_2FP		B73-chr7:44241471	0.0370993	3AFPs
B73-chr9:94708327	0.0263704	1AFP_2FP		B73-chr9:50905795	0.0371198	3AFPs
B73-chr1:120429678	0.0263831	1AFP_2FP		B73-chr2:146880811	0.0371211	3AFPs
B73-chr7:94573110	0.0263975	1AFP_2FP		B73-chr9:72037467	0.037124	3AFPs
B73-chr9:91906605	0.0264027	1AFP_2FP		B73-chr8:83861939	0.0371282	3AFPs
B73-chr8:33062877	0.0264172	1AFP_2FP		B73-chr9:72037861	0.0371409	3AFPs
B73-chr7:116458737	0.0264227	1AFP_2FP		B73-chr2:225338327	0.0371522	3AFPs
B73-chr3:70199880	0.0264388	1AFP_2FP		B73-chr10:59829285	0.037155	3AFPs
B73-chr3:34084258	0.0264595	1AFP_2FP		B73-chr10:18939817	0.0371572	3AFPs
B73-chr1:217009062	0.0264639	1AFP_2FP		B73-chr9:3406043	0.03717	3AFPs
B73-chr4:229566979	0.0264639	1AFP_2FP		B73-chr8:45299211	0.0371713	3AFPs
B73-chr6:164873600	0.0264725	1AFP_2FP		B73-chr5:154061470	0.0371781	3AFPs
B73-chr6:47665031	0.0264778	1AFP_2FP		B73-chr5:148125532	0.0371818	3AFPs
B73-chr7:145532512	0.0264911	1AFP_2FP		B73-chr2:185950460	0.0371909	3AFPs
B73-chr5:99764801	0.0264934	1AFP_2FP		B73-chr2:143378604	0.0371947	3AFPs
B73-chr5:148567679	0.0264957	1AFP_2FP		B73-chr2:130679100	0.0371959	3AFPs
B73-chr5:128365954	0.0265135	1AFP_2FP		B73-chr5:73354156	0.037201	3AFPs
B73-chr3:158415605	0.0265152	1AFP_2FP		B73-chr1:5550598	0.0372026	3AFPs
B73-chr1:181629997	0.0265186	1AFP_2FP		B73-chr2:150791189	0.0372305	3AFPs
B73-chr5:17699453	0.0265253	1AFP_2FP		B73-chr1:181629994	0.037247	3AFPs
B73-chr10:31418597	0.0265457	1AFP_2FP		B73-chr1:125466788	0.0372485	3AFPs
B73-chr2:130679046	0.0265457	1AFP_2FP		B73-chr8:120797257	0.0372555	3AFPs
B73-chr9:91906607	0.0265492	1AFP_2FP		B73-chr1:222025818	0.0372735	3AFPs
B73-chr1:120429673	0.026555	1AFP_2FP		B73-chr8:45299182	0.0372743	3AFPs
B73-chr4:244730715	0.0265603	1AFP_2FP		B73-chr8:55354601	0.0372783	3AFPs
B73-chr4:3843009	0.0265756	1AFP_2FP		B73-chr2:97141373	0.0372912	3AFPs
B73-chr5:99764795	0.0265805	1AFP_2FP		B73-chr10:23757583	0.0373016	3AFPs
B73-chr5:112686165	0.0265837	1AFP_2FP		B73-chr10:30933573	0.0373025	3AFPs
B73-chr5:92864768	0.0265837	1AFP_2FP		B73-chr7:82818565	0.0373048	3AFPs
B73-chr2:232580270	0.0265931	1AFP_2FP		B73-chr1:77308006	0.0373188	3AFPs
B73-chr2:185950472	0.0265972	1AFP_2FP		B73-chr9:75327341	0.0373233	3AFPs
B73-chr6:84132961	0.0265996	1AFP_2FP		B73-chr10:65238916	0.0373431	3AFPs
B73-chr3:34084259	0.0266012	1AFP_2FP		B73-chr3:124138650	0.0373507	3AFPs
B73-chr4:10158265	0.0266184	1AFP_2FP		B73-chr8:141888538	0.037375	3AFPs
B73-chr8:15596498	0.0266277	1AFP_2FP		B73-chr3:137359494	0.0373808	3AFPs
B73-chr3:191637599	0.0266292	1AFP_2FP		B73-chr10:8633330	0.0373818	3AFPs
B73-chr8:83861954	0.0266294	1AFP_2FP		B73-chr5:114687855	0.0374071	3AFPs
B73-chr1:186031265	0.0266501	1AFP_2FP		B73-chr7:121552144	0.0374147	3AFPs
B73-chr7:81178490	0.0266501	1AFP_2FP		B73-chr4:60468630	0.0374474	3AFPs
B73-chr1:190420971	0.0266667	1AFP_2FP		B73-chr7:25544467	0.037448	3AFPs
B73-chr2:125374045	0.0266714	1AFP_2FP		B73-chr10:105269539	0.0374666	3AFPs
B73-chr8:146592088	0.0266714	1AFP_2FP		B73-chr1:122345015	0.0374814	3AFPs
B73-chr4:241178101	0.0266856	1AFP_2FP		B73-chr3:114310965	0.0374894	3AFPs
B73-chr3:117572031	0.0266935	1AFP_2FP		B73-chr10:39710000	0.0374981	3AFPs
B73-chr2:107406065	0.0267074	1AFP_2FP		B73-chr2:95069005	0.0375079	3AFPs
B73-chr6:112248924	0.0267093	1AFP_2FP		B73-chr2:175410165	0.0375171	3AFPs
B73-chr2:47762167	0.0267112	1AFP_2FP		B73-chr10:34401551	0.0375237	3AFPs
B73-chr1:217575487	0.0267153	1AFP_2FP		B73-chr6:109170434	0.0375304	3AFPs
B73-chr4:229534800	0.0267407	1AFP_2FP		B73-chr8:109416588	0.037552	3AFPs
B73-chr6:70123343	0.0267426	1AFP_2FP		B73-chr1:27848041	0.0375583	3AFPs
B73-chr7:101728659	0.0267426	1AFP_2FP		B73-chr10:68634903	0.0375591	3AFPs
B73-chr4:10158268	0.0267448	1AFP_2FP		B73-chr1:173462187	0.0375612	3AFPs
B73-chr2:230982771	0.0267567	1AFP_2FP		B73-chr3:101837771	0.0375654	3AFPs
B73-chr3:57595234	0.0267711	1AFP_2FP		B73-chr2:228933232	0.0375798	3AFPs
B73-chr9:13516535	0.0267794	1AFP_2FP		B73-chr6:47665253	0.0375894	3AFPs
B73-chr3:137358694	0.0267857	1AFP_2FP		B73-chr9:72037859	0.0375935	3AFPs
B73-chr6:113354405	0.0267858	1AFP_2FP		B73-chr9:87347929	0.0375947	3AFPs
B73-chr9:162402032	0.0268032	1AFP_2FP		B73-chr1:122345068	0.0376222	3AFPs
B73-chr2:72264223	0.0268065	1AFP_2FP		B73-chr7:86675619	0.0376353	3AFPs
B73-chr2:130678257	0.0268101	1AFP_2FP		B73-chr7:86675620	0.0376353	3AFPs
B73-chr2:181841683	0.0268177	1AFP_2FP		B73-chr1:236433120	0.0376392	3AFPs
B73-chr4:226827928	0.0268271	1AFP_2FP		B73-chr2:4149995	0.0376454	3AFPs
B73-chr10:34649964	0.026835	1AFP_2FP		B73-chr1:59203444	0.0376474	3AFPs
B73-chr6:44598045	0.0268392	1AFP_2FP		B73-chr1:150137415	0.0376684	3AFPs
B73-chr8:19707141	0.0268443	1AFP_2FP		B73-chr1:173462188	0.037672	3AFPs
B73-chr3:126853283	0.0268468	1AFP_2FP		B73-chr9:100025135	0.0376741	3AFPs
B73-chr4:125646718	0.0268494	1AFP_2FP		B73-chr8:8644648	0.0376748	3AFPs
B73-chr1:172558787	0.0268542	1AFP_2FP		B73-chr4:114300041	0.0376758	3AFPs
B73-chr2:121755089	0.026861	1AFP_2FP		B73-chr2:98412481	0.0376771	3AFPs
B73-chr7:13112460	0.0268647	1AFP_2FP		B73-chr4:152502323	0.0376948	3AFPs
B73-chr10:111615664	0.0268708	1AFP_2FP		B73-chr1:73984874	0.0377014	3AFPs
B73-chr10:111615665	0.0268708	1AFP_2FP		B73-chr6:83252628	0.0377222	3AFPs
B73-chr10:111615670	0.0268708	1AFP_2FP		B73-chr5:103645557	0.0377232	3AFPs
B73-chr8:141888468	0.0268842	1AFP_2FP		B73-chr7:174995629	0.0377622	3AFPs
B73-chr1:122344949	0.0268846	1AFP_2FP		B73-chr10:54950439	0.0377802	3AFPs
B73-chr7:66223795	0.0268897	1AFP_2FP		B73-chr7:79735049	0.0377847	3AFPs
B73-chr5:19114954	0.026898	1AFP_2FP		B73-chr1:236433022	0.0377939	3AFPs
B73-chr7:84574716	0.0269009	1AFP_2FP		B73-chr2:69053856	0.0377942	3AFPs
B73-chr2:109120757	0.026901	1AFP_2FP		B73-chr1:173462233	0.0378015	3AFPs
B73-chr5:14750439	0.026901	1AFP_2FP		B73-chr2:6583083	0.0378149	3AFPs
B73-chr5:36290534	0.026901	1AFP_2FP		B73-chr5:153637869	0.0378229	3AFPs
B73-chr9:30557324	0.026901	1AFP_2FP		B73-chr9:94708170	0.0378251	3AFPs
B73-chr2:185950492	0.0269095	1AFP_2FP		B73-chr8:55354587	0.0378279	3AFPs
B73-chr7:183679152	0.0269231	1AFP_2FP		B73-chr4:199816497	0.0378287	3AFPs
B73-chr10:34649831	0.0269455	1AFP_2FP		B73-chr7:40849837	0.0378413	3AFPs
B73-chr6:146975526	0.0269537	1AFP_2FP		B73-chr2:24123363	0.0378725	3AFPs
B73-chr2:185950468	0.0269665	1AFP_2FP		B73-chr7:147610558	0.0378858	3AFPs
B73-chr9:146609525	0.0269778	1AFP_2FP		B73-chr9:78906459	0.0378967	3AFPs
B73-chr7:79573745	0.0269841	1AFP_2FP		B73-chr4:152289512	0.0379065	3AFPs
B73-chr2:56901257	0.0269886	1AFP_2FP		B73-chr5:130861236	0.0379194	3AFPs
B73-chr9:92147342	0.0269886	1AFP_2FP		B73-chr9:90517883	0.0379279	3AFPs
B73-chr4:126765626	0.0269931	1AFP_2FP		B73-chr8:39031033	0.0379305	3AFPs
B73-chr4:126765627	0.0269931	1AFP_2FP		B73-chr4:133920783	0.0379372	3AFPs
B73-chr8:3046539	0.0269931	1AFP_2FP		B73-chr4:133920785	0.0379372	3AFPs
B73-chr1:109621258	0.0269986	1AFP_2FP		B73-chr8:121385277	0.0379404	3AFPs
B73-chr7:82979492	0.0270061	1AFP_2FP		B73-chr4:130570922	0.0379635	3AFPs
B73-chr7:106473049	0.0270269	1AFP_2FP		B73-chr8:141888528	0.0379753	3AFPs
B73-chr2:125374046	0.027027	1AFP_2FP		B73-chr8:120024207	0.0379876	3AFPs
B73-chr9:107008969	0.0270316	1AFP_2FP		B73-chr1:8731804	0.0379909	3AFPs
B73-chr10:135039668	0.0270318	1AFP_2FP		B73-chr2:65936211	0.0379939	3AFPs
B73-chr7:183884765	0.0270433	1AFP_2FP		B73-chr5:211208321	0.0380032	3AFPs
B73-chr1:29598848	0.0270455	1AFP_2FP		B73-chr10:70156586	0.0380058	3AFPs
B73-chr1:29598849	0.0270455	1AFP_2FP		B73-chr2:183924144	0.0380072	3AFPs
B73-chr4:214412439	0.0270466	1AFP_2FP		B73-chr7:147506568	0.0380133	3AFPs
B73-chr6:71919378	0.0270468	1AFP_2FP		B73-chr2:130678055	0.0380174	3AFPs
B73-chr10:94061366	0.0270563	1AFP_2FP		B73-chr7:12208055	0.0380289	3AFPs
B73-chr1:207580118	0.0270646	1AFP_2FP		B73-chr7:151349713	0.0380513	3AFPs
B73-chr5:50466052	0.0270647	1AFP_2FP		B73-chr4:119109692	0.0380525	3AFPs
B73-chr1:86241213	0.0270706	1AFP_2FP		B73-chr1:4362429	0.0380631	3AFPs
B73-chr10:31418599	0.0270833	1AFP_2FP		B73-chr5:19114978	0.0380691	3AFPs
B73-chr10:31418601	0.0270833	1AFP_2FP		B73-chr8:120024910	0.0380691	3AFPs
B73-chr2:173564392	0.0271062	1AFP_2FP		B73-chr9:29723099	0.0380769	3AFPs
B73-chr5:799020	0.0271218	1AFP_2FP		B73-chr2:185950514	0.0380853	3AFPs
B73-chr2:183036491	0.0271359	1AFP_2FP		B73-chr3:102277170	0.038087	3AFPs
B73-chr1:217575488	0.0271393	1AFP_2FP		B73-chr7:118365612	0.0380959	3AFPs
B73-chr3:200702046	0.0271477	1AFP_2FP		B73-chr5:136710383	0.0381054	3AFPs
B73-chr1:79958701	0.0271634	1AFP_2FP		B73-chr4:131085573	0.0381075	3AFPs
B73-chr6:178404886	0.0271673	1AFP_2FP		B73-chr6:105565305	0.0381131	3AFPs
B73-chr2:186026052	0.0271728	1AFP_2FP		B73-chr3:68972716	0.0381132	3AFPs
B73-chr2:185950475	0.0271755	1AFP_2FP		B73-chr1:163369263	0.0381197	3AFPs
B73-chr5:92231383	0.0271964	1AFP_2FP		B73-chr9:80712588	0.0381243	3AFPs
B73-chr2:237379245	0.0272059	1AFP_2FP		B73-chr4:237730269	0.0381417	3AFPs
B73-chr8:28894926	0.0272059	1AFP_2FP		B73-chr10:39710244	0.0381477	3AFPs
B73-chr1:162409100	0.0272127	1AFP_2FP		B73-chr3:172712344	0.0381519	3AFPs
B73-chr9:4301550	0.0272414	1AFP_2FP		B73-chr10:39710179	0.0381546	3AFPs
B73-chr8:33062869	0.0272435	1AFP_2FP		B73-chr4:132959591	0.0381837	3AFPs
B73-chr2:189011402	0.0272529	1AFP_2FP		B73-chr9:78906401	0.0381857	3AFPs
B73-chr2:189011403	0.0272529	1AFP_2FP		B73-chr4:152502176	0.0381892	3AFPs
B73-chr9:72037890	0.0272572	1AFP_2FP		B73-chr2:142040870	0.0381908	3AFPs
B73-chr6:44598043	0.0272577	1AFP_2FP		B73-chr8:155175716	0.038192	3AFPs
B73-chr5:166873699	0.0272727	1AFP_2FP		B73-chr5:130862003	0.0382	3AFPs
B73-chr1:162475747	0.0272768	1AFP_2FP		B73-chr4:241398798	0.0382095	3AFPs
B73-chr3:117572066	0.0272894	1AFP_2FP		B73-chr2:111752652	0.0382156	3AFPs
B73-chr4:216335501	0.0272947	1AFP_2FP		B73-chr4:128711610	0.0382169	3AFPs
B73-chr8:128435984	0.0272953	1AFP_2FP		B73-chr10:22746620	0.038248	3AFPs
B73-chr9:91906629	0.0272953	1AFP_2FP		B73-chr10:97766235	0.0382511	3AFPs
B73-chr10:69765554	0.027297	1AFP_2FP		B73-chr4:192304427	0.0382588	3AFPs
B73-chr10:102255530	0.027302	1AFP_2FP		B73-chr9:45105235	0.0382729	3AFPs
B73-chr3:190892595	0.0273047	1AFP_2FP		B73-chr4:152289511	0.0382873	3AFPs
B73-chr10:31418602	0.027305	1AFP_2FP		B73-chr1:61652261	0.0382917	3AFPs
B73-chr10:32068725	0.027305	1AFP_2FP		B73-chr10:60354009	0.0383162	3AFPs
B73-chr1:191324898	0.0273338	1AFP_2FP		B73-chr2:98412476	0.0383185	3AFPs
B73-chr8:83862047	0.0273369	1AFP_2FP		B73-chr3:109569760	0.038324	3AFPs
B73-chr1:186994005	0.0273466	1AFP_2FP		B73-chr10:36489217	0.0383424	3AFPs
B73-chr7:183748826	0.0273466	1AFP_2FP		B73-chr10:88483217	0.0383481	3AFPs
B73-chr7:86675635	0.0273467	1AFP_2FP		B73-chr1:173462230	0.0383595	3AFPs
B73-chr7:82556220	0.0273478	1AFP_2FP		B73-chr7:140122520	0.0383644	3AFPs
B73-chr2:130678232	0.027353	1AFP_2FP		B73-chr9:78906469	0.0383753	3AFPs
B73-chr2:150791159	0.0273643	1AFP_2FP		B73-chr2:56856351	0.0383842	3AFPs
B73-chr10:135039670	0.0273658	1AFP_2FP		B73-chr2:176034641	0.0383869	3AFPs
B73-chr2:99319274	0.0273693	1AFP_2FP		B73-chr1:236433119	0.0384071	3AFPs
B73-chr8:33062871	0.0273836	1AFP_2FP		B73-chr3:6687228	0.0384111	3AFPs
B73-chr5:14632262	0.0273964	1AFP_2FP		B73-chr10:23507498	0.038412	3AFPs
B73-chr9:121305771	0.0273976	1AFP_2FP		B73-chr2:150806041	0.038414	3AFPs
B73-chr4:198070677	0.0273984	1AFP_2FP		B73-chr8:108084504	0.0384206	3AFPs
B73-chr3:180081422	0.0274007	1AFP_2FP		B73-chr1:162125993	0.0384258	3AFPs
B73-chr6:149300261	0.0274165	1AFP_2FP		B73-chr6:130340697	0.0384416	3AFPs
B73-chr9:90517908	0.0274192	1AFP_2FP		B73-chr3:98485965	0.0384537	3AFPs
B73-chr3:200701944	0.0274269	1AFP_2FP		B73-chr6:41688653	0.0384689	3AFPs
B73-chr8:128435985	0.0274274	1AFP_2FP		B73-chr9:78906400	0.0384755	3AFPs
B73-chr10:50239589	0.0274292	1AFP_2FP		B73-chr2:4149997	0.0384906	3AFPs
B73-chr5:95620282	0.0274411	1AFP_2FP		B73-chr4:141747268	0.0385031	3AFPs
B73-chr5:39187888	0.0274436	1AFP_2FP		B73-chr7:44241464	0.0385049	3AFPs
B73-chr5:39187890	0.0274436	1AFP_2FP		B73-chr2:142040804	0.0385059	3AFPs
B73-chr5:100596205	0.0274454	1AFP_2FP		B73-chr7:82818562	0.0385119	3AFPs
B73-chr6:164873601	0.0274472	1AFP_2FP		B73-chr6:76117039	0.03852	3AFPs
B73-chr6:146964614	0.0274481	1AFP_2FP		B73-chr7:17629625	0.0385204	3AFPs
B73-chr4:142261095	0.0274627	1AFP_2FP		B73-chr3:57595310	0.0385226	3AFPs
B73-chr4:142261096	0.0274627	1AFP_2FP		B73-chr2:86439076	0.0385325	3AFPs
B73-chr6:32841121	0.0274627	1AFP_2FP		B73-chr4:237729739	0.0385362	3AFPs
B73-chr6:149300258	0.0274648	1AFP_2FP		B73-chr1:173463194	0.0385378	3AFPs
B73-chr5:173841023	0.0274854	1AFP_2FP		B73-chr4:214412546	0.0385598	3AFPs
B73-chr1:159129399	0.0274927	1AFP_2FP		B73-chr6:83252637	0.0385633	3AFPs
B73-chr8:83181425	0.0274977	1AFP_2FP		B73-chr6:19670414	0.0385645	3AFPs
B73-chr1:123839561	0.0275264	1AFP_2FP		B73-chr5:214424854	0.0385703	3AFPs
B73-chr8:40620432	0.0275264	1AFP_2FP		B73-chr2:123820663	0.0385933	3AFPs
B73-chr4:33956731	0.0275298	1AFP_2FP		B73-chr2:123820661	0.0386058	3AFPs
B73-chr3:190892599	0.0275389	1AFP_2FP		B73-chr1:174188966	0.038632	3AFPs
B73-chr4:142261092	0.0275444	1AFP_2FP		B73-chr2:182651778	0.0386376	3AFPs
B73-chr2:185950474	0.0275573	1AFP_2FP		B73-chr4:214412477	0.0386587	3AFPs
B73-chr1:124694639	0.027564	1AFP_2FP		B73-chr5:148125506	0.0386856	3AFPs
B73-chr1:123657650	0.0275695	1AFP_2FP		B73-chr6:39140411	0.0386872	3AFPs
B73-chr2:232580116	0.0276095	1AFP_2FP		B73-chr8:14960595	0.0387049	3AFPs
B73-chr6:38365685	0.0276126	1AFP_2FP		B73-chr6:123932426	0.0387175	3AFPs
B73-chr3:70199834	0.0276133	1AFP_2FP		B73-chr8:38755805	0.0387182	3AFPs
B73-chr8:15596496	0.0276202	1AFP_2FP		B73-chr4:203727997	0.0387281	3AFPs
B73-chr1:79958700	0.027625	1AFP_2FP		B73-chr7:101728450	0.0387455	3AFPs
B73-chr3:124139504	0.0276399	1AFP_2FP		B73-chr1:173462229	0.0387517	3AFPs
B73-chr8:3274280	0.0276399	1AFP_2FP		B73-chr4:192304446	0.0387554	3AFPs
B73-chr2:200113617	0.02764	1AFP_2FP		B73-chr9:93893509	0.0387608	3AFPs
B73-chr8:83862046	0.0276483	1AFP_2FP		B73-chr4:20487593	0.0387609	3AFPs
B73-chr1:24743133	0.0276515	1AFP_2FP		B73-chr6:176246470	0.0387673	3AFPs
B73-chr5:207738718	0.0276515	1AFP_2FP		B73-chr1:4362418	0.0387745	3AFPs
B73-chr8:154390366	0.0276515	1AFP_2FP		B73-chr1:111910183	0.038784	3AFPs
B73-chr1:33569864	0.0276557	1AFP_2FP		B73-chr3:97787512	0.0387887	3AFPs
B73-chr6:47665045	0.0276581	1AFP_2FP		B73-chr1:173462273	0.0387973	3AFPs
B73-chr1:127161494	0.02766	1AFP_2FP		B73-chr10:31719441	0.038809	3AFPs
B73-chr5:65226415	0.027661	1AFP_2FP		B73-chr7:116562172	0.0388305	3AFPs
B73-chr6:153168219	0.027661	1AFP_2FP		B73-chr7:147507578	0.0388332	3AFPs
B73-chr9:30557363	0.027661	1AFP_2FP		B73-chr7:12331187	0.0388386	3AFPs
B73-chr6:149300263	0.0276823	1AFP_2FP		B73-chr5:136303886	0.0388474	3AFPs
B73-chr2:185950455	0.0276862	1AFP_2FP		B73-chr9:52812962	0.0388474	3AFPs
B73-chr2:90949530	0.0276908	1AFP_2FP		B73-chr6:52123357	0.0388507	3AFPs
B73-chr8:9938493	0.0276916	1AFP_2FP		B73-chr8:33062905	0.0388669	3AFPs
B73-chr1:245644296	0.0277056	1AFP_2FP		B73-chr1:173462245	0.0388731	3AFPs
B73-chr8:83181423	0.0277222	1AFP_2FP		B73-chr9:39753401	0.0388832	3AFPs
B73-chr8:9938500	0.0277252	1AFP_2FP		B73-chr4:132959549	0.0388839	3AFPs
B73-chr10:67612344	0.0277276	1AFP_2FP		B73-chr5:50465960	0.0388875	3AFPs
B73-chr2:119438945	0.0277499	1AFP_2FP		B73-chr9:94708066	0.0388916	3AFPs
B73-chr3:172712550	0.0277594	1AFP_2FP		B73-chr1:84629907	0.0388964	3AFPs
B73-chr5:112686166	0.0277611	1AFP_2FP		B73-chr2:185950509	0.0388973	3AFPs
B73-chr7:132354509	0.0277777	1AFP_2FP		B73-chr4:37508627	0.038901	3AFPs
B73-chr10:97765450	0.0277778	1AFP_2FP		B73-chr2:183036397	0.0389067	3AFPs
B73-chr2:162853446	0.0277778	1AFP_2FP		B73-chr7:147507436	0.0389134	3AFPs
B73-chr6:152158704	0.0277778	1AFP_2FP		B73-chr2:149549387	0.0389177	3AFPs
B73-chr7:121738867	0.0277778	1AFP_2FP		B73-chr1:118037785	0.0389237	3AFPs
B73-chr5:178162626	0.0277901	1AFP_2FP		B73-chr9:29722947	0.0389319	3AFPs
B73-chr6:47665118	0.0277961	1AFP_2FP		B73-chr2:158730083	0.0389362	3AFPs
B73-chr10:39273123	0.0277992	1AFP_2FP		B73-chr5:17699331	0.0389434	3AFPs
B73-chr1:130447721	0.0278159	1AFP_2FP		B73-chr5:19517599	0.0389539	3AFPs
B73-chr6:24257071	0.0278202	1AFP_2FP		B73-chr4:160787109	0.038961	3AFPs
B73-chr7:86675629	0.0278202	1AFP_2FP		B73-chr4:69316352	0.0389632	3AFPs
B73-chr8:66074364	0.0278202	1AFP_2FP		B73-chr3:130718829	0.0389753	3AFPs
B73-chr3:57595290	0.0278247	1AFP_2FP		B73-chr10:97766239	0.038986	3AFPs
B73-chr6:47665122	0.0278313	1AFP_2FP		B73-chr4:225461927	0.0389892	3AFPs
B73-chr6:47665124	0.0278313	1AFP_2FP		B73-chr2:72113765	0.0389929	3AFPs
B73-chr5:48305091	0.0278475	1AFP_2FP		B73-chr3:149000089	0.0390085	3AFPs
B73-chr6:89003155	0.0278585	1AFP_2FP		B73-chr2:47762152	0.0390118	3AFPs
B73-chr9:162628793	0.0278586	1AFP_2FP		B73-chr2:107810530	0.0390124	3AFPs
B73-chr1:211740843	0.0278592	1AFP_2FP		B73-chr7:6499000	0.0390356	3AFPs
B73-chr8:35429380	0.0278634	1AFP_2FP		B73-chr3:58701557	0.0390406	3AFPs
B73-chr4:205062122	0.0278638	1AFP_2FP		B73-chr5:114687849	0.0390497	3AFPs
B73-chr8:28894925	0.0278638	1AFP_2FP		B73-chr7:37394036	0.0390517	3AFPs
B73-chr9:85205759	0.0278638	1AFP_2FP		B73-chr1:123986303	0.0390615	3AFPs
B73-chr9:105748441	0.0278749	1AFP_2FP		B73-chr2:185950505	0.0390751	3AFPs
B73-chr7:107726750	0.027877	1AFP_2FP		B73-chr1:145962299	0.039084	3AFPs
B73-chr7:143944632	0.0278819	1AFP_2FP		B73-chr1:113921445	0.0390907	3AFPs
B73-chr4:37508789	0.0278851	1AFP_2FP		B73-chr6:37619265	0.0390973	3AFPs
B73-chr10:98305587	0.0279035	1AFP_2FP		B73-chr1:165149338	0.0390997	3AFPs
B73-chr7:140168805	0.0279081	1AFP_2FP		B73-chr1:165149340	0.0390997	3AFPs
B73-chr2:160003982	0.0279274	1AFP_2FP		B73-chr9:85206421	0.0391153	3AFPs
B73-chr7:79734976	0.0279301	1AFP_2FP		B73-chr6:119748715	0.0391263	3AFPs
B73-chr8:9938495	0.0279304	1AFP_2FP		B73-chr9:72037855	0.0391277	3AFPs
B73-chr7:176759108	0.0279324	1AFP_2FP		B73-chr9:53940251	0.0391338	3AFPs
B73-chr6:84132963	0.02795	1AFP_2FP		B73-chr8:83344371	0.0391398	3AFPs
B73-chr6:47665125	0.0279523	1AFP_2FP		B73-chr2:69205186	0.0391399	3AFPs
B73-chr3:66841670	0.0279525	1AFP_2FP		B73-chr1:226223411	0.0391485	3AFPs
B73-chr2:183036389	0.0279539	1AFP_2FP		B73-chr9:94697994	0.0391722	3AFPs
B73-chr5:31461421	0.0279582	1AFP_2FP		B73-chr7:176759038	0.0391841	3AFPs
B73-chr8:134458786	0.0279588	1AFP_2FP		B73-chr4:225462899	0.039211	3AFPs
B73-chr5:182312476	0.0279715	1AFP_2FP		B73-chr3:20862520	0.0392309	3AFPs
B73-chr9:103383634	0.0279716	1AFP_2FP		B73-chr8:104367539	0.0392313	3AFPs
B73-chr2:88339009	0.0279734	1AFP_2FP		B73-chr8:55354590	0.0392393	3AFPs
B73-chr7:31503291	0.0279826	1AFP_2FP		B73-chr4:199816540	0.0392406	3AFPs
B73-chr4:25612855	0.0279849	1AFP_2FP		B73-chr9:105748516	0.0392435	3AFPs
B73-chr9:33812554	0.0280027	1AFP_2FP		B73-chr6:152737702	0.0392465	3AFPs
B73-chr4:126182977	0.0280032	1AFP_2FP		B73-chr1:46371321	0.0392644	3AFPs
B73-chr2:235573454	0.0280093	1AFP_2FP		B73-chr3:20266336	0.0392747	3AFPs
B73-chr2:237379264	0.0280302	1AFP_2FP		B73-chr2:185950511	0.0392832	3AFPs
B73-chr8:60814144	0.0280303	1AFP_2FP		B73-chr1:165149316	0.0392858	3AFPs
B73-chr2:150219420	0.0280331	1AFP_2FP		B73-chr2:16147528	0.0393108	3AFPs
B73-chr10:59829281	0.0280337	1AFP_2FP		B73-chr10:59609660	0.0393143	3AFPs
B73-chr10:151408328	0.0280338	1AFP_2FP		B73-chr7:6498999	0.0393359	3AFPs
B73-chr1:295609327	0.0280423	1AFP_2FP		B73-chr2:95068969	0.0393416	3AFPs
B73-chr5:98480373	0.0280423	1AFP_2FP		B73-chr3:141312479	0.0393519	3AFPs
B73-chr8:33062967	0.0280472	1AFP_2FP		B73-chr4:29639274	0.0393536	3AFPs
B73-chr3:122652815	0.0280612	1AFP_2FP		B73-chr3:137359354	0.0393906	3AFPs
B73-chr6:44598081	0.0280612	1AFP_2FP		B73-chr5:71800292	0.0394066	3AFPs
B73-chr2:145826258	0.0280682	1AFP_2FP		B73-chr2:105143776	0.0394119	3AFPs
B73-chr7:30186104	0.0280797	1AFP_2FP		B73-chr10:22746699	0.0394374	3AFPs
B73-chr5:128365958	0.0280986	1AFP_2FP		B73-chr1:181630033	0.0394669	3AFPs
B73-chr3:66841697	0.0280987	1AFP_2FP		B73-chr10:81160022	0.0394685	3AFPs
B73-chr4:37888720	0.0281013	1AFP_2FP		B73-chr5:136303946	0.0394703	3AFPs
B73-chr6:90840790	0.0281019	1AFP_2FP		B73-chr3:46442651	0.0394813	3AFPs
B73-chr2:150125043	0.0281065	1AFP_2FP		B73-chr2:185950512	0.0394913	3AFPs
B73-chr10:31418606	0.0281109	1AFP_2FP		B73-chr10:69771388	0.0394956	3AFPs
B73-chr10:111615661	0.028111	1AFP_2FP		B73-chr5:148567543	0.0394996	3AFPs
B73-chr10:31719445	0.0281145	1AFP_2FP		B73-chr4:152502189	0.0395018	3AFPs
B73-chr8:83181380	0.0281145	1AFP_2FP		B73-chr4:152502190	0.0395195	3AFPs
B73-chr6:102461474	0.028125	1AFP_2FP		B73-chr10:18939792	0.0395274	3AFPs
B73-chr9:111101417	0.028125	1AFP_2FP		B73-chr2:149549389	0.0395293	3AFPs
B73-chr7:82980159	0.0281385	1AFP_2FP		B73-chr2:169668268	0.0395542	3AFPs
B73-chr1:181210974	0.0281544	1AFP_2FP		B73-chr3:180080473	0.039562	3AFPs
B73-chr8:60814143	0.0281569	1AFP_2FP		B73-chr1:181629989	0.0395666	3AFPs
B73-chr9:48719863	0.0281609	1AFP_2FP		B73-chr1:207461662	0.0395784	3AFPs
B73-chr3:57595280	0.0281647	1AFP_2FP		B73-chr1:24743111	0.039581	3AFPs
B73-chr8:116704748	0.0281656	1AFP_2FP		B73-chr2:160212302	0.0395819	3AFPs
B73-chr1:29598841	0.0281665	1AFP_2FP		B73-chr5:66544501	0.0395861	3AFPs
B73-chr7:34488305	0.0281746	1AFP_2FP		B73-chr9:84223872	0.0395906	3AFPs
B73-chr6:83102784	0.0281822	1AFP_2FP		B73-chr2:150805784	0.0395979	3AFPs
B73-chr1:211740842	0.0281886	1AFP_2FP		B73-chr1:173462246	0.0395993	3AFPs
B73-chr7:121590529	0.0281991	1AFP_2FP		B73-chr1:173462247	0.0395993	3AFPs
B73-chr8:120412849	0.0282194	1AFP_2FP		B73-chr4:36167795	0.0395999	3AFPs
B73-chr1:211741009	0.028222	1AFP_2FP		B73-chr2:134472186	0.0396108	3AFPs
B73-chr7:103789017	0.0282303	1AFP_2FP		B73-chr2:74941032	0.0396212	3AFPs
B73-chr1:292777584	0.0282304	1AFP_2FP		B73-chr3:141312623	0.039622	3AFPs
B73-chr3:141221429	0.0282304	1AFP_2FP		B73-chr9:108786879	0.0396247	3AFPs
B73-chr6:141321854	0.0282344	1AFP_2FP		B73-chr5:17699608	0.0396296	3AFPs
B73-chr1:162475725	0.0282472	1AFP_2FP		B73-chr7:116562195	0.0396387	3AFPs
B73-chr10:104759730	0.0282539	1AFP_2FP		B73-chr4:133920852	0.0396467	3AFPs
B73-chr8:33062968	0.0282543	1AFP_2FP		B73-chr3:54153235	0.0396494	3AFPs
B73-chr2:226623668	0.0282665	1AFP_2FP		B73-chr3:217427707	0.0396691	3AFPs
B73-chr1:122910714	0.0282736	1AFP_2FP		B73-chr7:106416650	0.0396724	3AFPs
B73-chr4:60468762	0.0282739	1AFP_2FP		B73-chr7:31884424	0.0396742	3AFPs
B73-chr6:141321855	0.0282739	1AFP_2FP		B73-chr7:31884426	0.0396742	3AFPs
B73-chr2:113269066	0.0282832	1AFP_2FP		B73-chr1:186030413	0.0396777	3AFPs
B73-chr2:113269067	0.0282832	1AFP_2FP		B73-chr2:74941034	0.0396812	3AFPs
B73-chr2:113269068	0.0282832	1AFP_2FP		B73-chr7:176759220	0.0396866	3AFPs
B73-chr7:27442401	0.0282833	1AFP_2FP		B73-chr7:91845218	0.0397032	3AFPs
B73-chr6:89003156	0.0282853	1AFP_2FP		B73-chr4:152289539	0.0397045	3AFPs
B73-chr8:116704742	0.028286	1AFP_2FP		B73-chr6:131256819	0.0397055	3AFPs
B73-chr9:53027058	0.028296	1AFP_2FP		B73-chr2:13722043	0.0397152	3AFPs
B73-chr5:182312475	0.028299	1AFP_2FP		B73-chr6:44598077	0.0397203	3AFPs
B73-chr8:60814084	0.0283126	1AFP_2FP		B73-chr7:36078431	0.0397211	3AFPs
B73-chr9:121305819	0.0283181	1AFP_2FP		B73-chr7:179652394	0.0397285	3AFPs
B73-chr9:85607402	0.0283224	1AFP_2FP		B73-chr3:172739791	0.0397365	3AFPs
B73-chr9:30557364	0.0283225	1AFP_2FP		B73-chr8:92786489	0.0397548	3AFPs
B73-chr8:66074200	0.0283236	1AFP_2FP		B73-chr7:101728451	0.039757	3AFPs
B73-chr7:146617334	0.0283241	1AFP_2FP		B73-chr3:114083049	0.0397589	3AFPs
B73-chr9:94698236	0.0283243	1AFP_2FP		B73-chr10:33798068	0.039765	3AFPs
B73-chr1:104670149	0.0283333	1AFP_2FP		B73-chr8:107627378	0.0397711	3AFPs
B73-chr1:104670151	0.0283333	1AFP_2FP		B73-chr3:124138654	0.0397805	3AFPs
B73-chr2:95069771	0.0283422	1AFP_2FP		B73-chr8:55354569	0.0397818	3AFPs
B73-chr10:111615660	0.0283525	1AFP_2FP		B73-chr2:176034466	0.0397928	3AFPs
B73-chr4:142261055	0.0283525	1AFP_2FP		B73-chr3:13456302	0.0397987	3AFPs
B73-chr7:143944631	0.0283565	1AFP_2FP		B73-chr2:183609305	0.039799	3AFPs
B73-chr8:75809066	0.0283654	1AFP_2FP		B73-chr3:101837757	0.0398022	3AFPs
B73-chr2:84312779	0.0283717	1AFP_2FP		B73-chr2:105143777	0.0398071	3AFPs
B73-chr6:164873596	0.0283797	1AFP_2FP		B73-chr3:46442650	0.039812	3AFPs
B73-chr8:33062964	0.0283817	1AFP_2FP		B73-chr6:47617815	0.0398184	3AFPs
B73-chr7:30186050	0.0283834	1AFP_2FP		B73-chr7:147507528	0.0398217	3AFPs
B73-chr8:83861957	0.0283894	1AFP_2FP		B73-chr10:83965368	0.0398299	3AFPs
B73-chr10:102255519	0.0283961	1AFP_2FP		B73-chr7:30360352	0.0398303	3AFPs
B73-chr5:98480370	0.0284003	1AFP_2FP		B73-chr8:109416631	0.0398332	3AFPs
B73-chr9:117087295	0.0284042	1AFP_2FP		B73-chr4:215018529	0.0398435	3AFPs
B73-chr1:123658720	0.0284054	1AFP_2FP		B73-chr7:118365592	0.0398437	3AFPs
B73-chr1:190420684	0.028409	1AFP_2FP		B73-chr4:55663639	0.0398831	3AFPs
B73-chr4:216624762	0.028409	1AFP_2FP		B73-chr1:172086341	0.0398916	3AFPs
B73-chr4:6486689	0.0284091	1AFP_2FP		B73-chr10:89187563	0.0398919	3AFPs
B73-chr8:15596664	0.0284266	1AFP_2FP		B73-chr7:147507718	0.0399031	3AFPs
B73-chr8:83861955	0.0284283	1AFP_2FP		B73-chr4:114300055	0.0399076	3AFPs
B73-chr2:107406043	0.0284372	1AFP_2FP		B73-chr1:165149298	0.0399204	3AFPs
B73-chr4:160253413	0.0284422	1AFP_2FP		B73-chr1:145962300	0.0399221	3AFPs
B73-chr9:48719864	0.0284434	1AFP_2FP		B73-chr9:81840136	0.0399253	3AFPs
B73-chr5:137946672	0.0284455	1AFP_2FP		B73-chr7:31503365	0.0399449	3AFPs
B73-chr8:33062908	0.0284455	1AFP_2FP		B73-chr10:98873458	0.0399539	3AFPs
B73-chr7:86675625	0.0284456	1AFP_2FP		B73-chr10:69771387	0.039956	3AFPs
B73-chr7:86675628	0.0284456	1AFP_2FP		B73-chr2:74941022	0.0399573	3AFPs
B73-chr5:148125528	0.0284523	1AFP_2FP		B73-chr1:9719713	0.0399586	3AFPs
B73-chr4:194337360	0.0284577	1AFP_2FP		B73-chr10:70156691	0.0400008	3AFPs
B73-chr7:84573960	0.0284727	1AFP_2FP		B73-chr7:43771557	0.0400073	3AFPs
B73-chr2:123819565	0.0284746	1AFP_2FP		B73-chr1:150327347	0.0400228	3AFPs
B73-chr9:72037888	0.0284782	1AFP_2FP		B73-chr6:106444032	0.0400274	3AFPs
B73-chr10:81159998	0.0284833	1AFP_2FP		B73-chr10:10958758	0.0400285	3AFPs
B73-chr1:117623587	0.0284863	1AFP_2FP		B73-chr6:86772375	0.040045	3AFPs
B73-chr8:36127834	0.02849	1AFP_2FP		B73-chr8:141888539	0.040053	3AFPs
B73-chr8:15596665	0.0284918	1AFP_2FP		B73-chr4:131085619	0.0400557	3AFPs
B73-chr2:159994915	0.0284955	1AFP_2FP		B73-chr1:225038070	0.0400565	3AFPs
B73-chr2:169463127	0.0285185	1AFP_2FP		B73-chr7:99795147	0.0400671	3AFPs
B73-chr1:174188933	0.0285186	1AFP_2FP		B73-chr5:142039607	0.0400736	3AFPs
B73-chr3:45054337	0.0285222	1AFP_2FP		B73-chr7:116458744	0.0400851	3AFPs
B73-chr10:62864916	0.0285364	1AFP_2FP		B73-chr4:133920844	0.0400868	3AFPs
B73-chr2:72264198	0.0285412	1AFP_2FP		B73-chr2:122941271	0.0401073	3AFPs
B73-chr5:52613413	0.0285537	1AFP_2FP		B73-chr1:27848051	0.0401125	3AFPs
B73-chr2:241336891	0.0285714	1AFP_2FP		B73-chr4:20487474	0.0401201	3AFPs
B73-chr5:136151864	0.0285714	1AFP_2FP		B73-chr9:90520570	0.0401255	3AFPs
B73-chr6:32841110	0.0285714	1AFP_2FP		B73-chr8:6641644	0.0401337	3AFPs
B73-chr9:161972762	0.0285714	1AFP_2FP		B73-chr5:49883600	0.0401365	3AFPs
B73-chr2:189011398	0.0285886	1AFP_2FP		B73-chr1:163369256	0.0401439	3AFPs
B73-chr10:23823652	0.0285897	1AFP_2FP		B73-chr10:129709633	0.0401591	3AFPs
B73-chr8:33062970	0.0285948	1AFP_2FP		B73-chr3:172712305	0.0401703	3AFPs
B73-chr9:72907237	0.0285948	1AFP_2FP		B73-chr5:97432586	0.0401708	3AFPs
B73-chr6:141321850	0.028601	1AFP_2FP		B73-chr3:19583203	0.0401765	3AFPs
B73-chr5:173841068	0.0286027	1AFP_2FP		B73-chr4:152289403	0.0401768	3AFPs
B73-chr5:173841069	0.0286027	1AFP_2FP		B73-chr4:95021365	0.0401819	3AFPs
B73-chr1:211740869	0.0286036	1AFP_2FP		B73-chr3:97925747	0.0401875	3AFPs
B73-chr7:143944666	0.0286037	1AFP_2FP		B73-chr4:210462029	0.0401875	3AFPs
B73-chr2:113269065	0.028612	1AFP_2FP		B73-chr9:91906731	0.0401905	3AFPs
B73-chr8:92786459	0.028612	1AFP_2FP		B73-chr3:101837680	0.0401978	3AFPs
B73-chr3:110436599	0.0286183	1AFP_2FP		B73-chr3:144304430	0.040199	3AFPs
B73-chr8:108084588	0.0286207	1AFP_2FP		B73-chr2:30350897	0.0401995	3AFPs
B73-chr10:74190265	0.0286208	1AFP_2FP		B73-chr10:75798826	0.0402013	3AFPs
B73-chr7:111023275	0.0286295	1AFP_2FP		B73-chr4:241398857	0.0402057	3AFPs
B73-chr8:66074193	0.0286309	1AFP_2FP		B73-chr5:50464980	0.0402117	3AFPs
B73-chr1:163612201	0.0286378	1AFP_2FP		B73-chr4:29391079	0.040237	3AFPs
B73-chr8:3046740	0.0286382	1AFP_2FP		B73-chr1:159130261	0.0402551	3AFPs
B73-chr1:143846175	0.0286458	1AFP_2FP		B73-chr4:178732942	0.0402597	3AFPs
B73-chr2:135749973	0.0286483	1AFP_2FP		B73-chr5:197012610	0.0402686	3AFPs
B73-chr4:160253417	0.0286505	1AFP_2FP		B73-chr4:133920778	0.0402707	3AFPs
B73-chr5:173841118	0.0286555	1AFP_2FP		B73-chr7:82979539	0.0402831	3AFPs
B73-chr3:137358664	0.0286647	1AFP_2FP		B73-chr2:150805772	0.0402836	3AFPs
B73-chr3:66841671	0.0286647	1AFP_2FP		B73-chr3:200701999	0.0402844	3AFPs
B73-chr5:130085935	0.028665	1AFP_2FP		B73-chr5:154659356	0.0402984	3AFPs
B73-chr7:143944669	0.028678	1AFP_2FP		B73-chr4:133920805	0.0403129	3AFPs
B73-chr7:143944670	0.028678	1AFP_2FP		B73-chr6:31904939	0.0403193	3AFPs
B73-chr7:53663918	0.0286936	1AFP_2FP		B73-chr9:80712593	0.0403201	3AFPs
B73-chr3:110436601	0.0286981	1AFP_2FP		B73-chr8:136305687	0.0403324	3AFPs
B73-chr8:15596494	0.0286988	1AFP_2FP		B73-chr2:53139184	0.0403415	3AFPs
B73-chr7:99794263	0.0287226	1AFP_2FP		B73-chr6:85228468	0.0403609	3AFPs
B73-chr7:99909633	0.0287267	1AFP_2FP		B73-chr5:114687923	0.0403841	3AFPs
B73-chr2:127015435	0.0287268	1AFP_2FP		B73-chr4:29634490	0.0403862	3AFPs
B73-chr9:68164189	0.0287372	1AFP_2FP		B73-chr4:210461996	0.0403922	3AFPs
B73-chr1:222025803	0.0287628	1AFP_2FP		B73-chr10:69771510	0.0403988	3AFPs
B73-chr9:71194251	0.0287653	1AFP_2FP		B73-chr10:97766347	0.0404055	3AFPs
B73-chr4:156525430	0.0287698	1AFP_2FP		B73-chr9:72037498	0.0404057	3AFPs
B73-chr4:160253420	0.0287815	1AFP_2FP		B73-chr7:121552146	0.0404082	3AFPs
B73-chr4:162212166	0.0287829	1AFP_2FP		B73-chr10:19803383	0.040414	3AFPs
B73-chr2:189011282	0.0287903	1AFP_2FP		B73-chr4:133920853	0.0404165	3AFPs
B73-chr6:152158419	0.0287904	1AFP_2FP		B73-chr5:148567539	0.0404187	3AFPs
B73-chr5:157076733	0.0287978	1AFP_2FP		B73-chr4:133920775	0.0404274	3AFPs
B73-chr1:84630033	0.0288005	1AFP_2FP		B73-chr2:226623668	0.0404306	3AFPs
B73-chr1:149523377	0.028814	1AFP_2FP		B73-chr4:214412516	0.0404393	3AFPs
B73-chr2:88339071	0.0288143	1AFP_2FP		B73-chr6:85228469	0.0404485	3AFPs
B73-chr1:145883067	0.0288292	1AFP_2FP		B73-chr3:101837695	0.0404624	3AFPs
B73-chr1:219816719	0.0288303	1AFP_2FP		B73-chr9:41907681	0.0404725	3AFPs
B73-chr8:89661605	0.0288399	1AFP_2FP		B73-chr7:118365597	0.0404883	3AFPs
B73-chr2:131314373	0.0288462	1AFP_2FP		B73-chr1:101701210	0.0404905	3AFPs
B73-chr7:99862131	0.0288482	1AFP_2FP		B73-chr4:76700564	0.0405025	3AFPs
B73-chr8:83181392	0.0288501	1AFP_2FP		B73-chr4:237730300	0.0405066	3AFPs
B73-chr8:15596582	0.0288513	1AFP_2FP		B73-chr4:74679082	0.0405072	3AFPs
B73-chr8:101368728	0.028862	1AFP_2FP		B73-chr4:215018523	0.0405083	3AFPs
B73-chr4:211045189	0.0288679	1AFP_2FP		B73-chr3:137359364	0.0405154	3AFPs
B73-chr6:153168217	0.0288679	1AFP_2FP		B73-chr3:172740555	0.0405243	3AFPs
B73-chr2:125241665	0.0288692	1AFP_2FP		B73-chr10:37510944	0.0405262	3AFPs
B73-chr4:172887514	0.0288692	1AFP_2FP		B73-chr7:103759082	0.0405353	3AFPs
B73-chr7:143944671	0.0288864	1AFP_2FP		B73-chr6:47665302	0.0405371	3AFPs
B73-chr4:111734182	0.0288869	1AFP_2FP		B73-chr5:153637891	0.0405498	3AFPs
B73-chr1:211741005	0.0288872	1AFP_2FP		B73-chr10:40948573	0.0405557	3AFPs
B73-chr5:136151834	0.0288912	1AFP_2FP		B73-chr9:72037482	0.0405604	3AFPs
B73-chr5:98480368	0.0288957	1AFP_2FP		B73-chr2:150805931	0.0405657	3AFPs
B73-chr7:143944677	0.0288979	1AFP_2FP		B73-chr3:46557610	0.0405689	3AFPs
B73-chr9:72037471	0.0289038	1AFP_2FP		B73-chr3:34084217	0.0405717	3AFPs
B73-chr2:135749967	0.0289062	1AFP_2FP		B73-chr5:211208302	0.0405805	3AFPs
B73-chr8:90234783	0.0289075	1AFP_2FP		B73-chr2:145639315	0.040588	3AFPs
B73-chr5:130861886	0.0289177	1AFP_2FP		B73-chr4:237730289	0.0405901	3AFPs
B73-chr1:236746764	0.0289285	1AFP_2FP		B73-chr5:136303891	0.0405945	3AFPs
B73-chr2:96159656	0.0289285	1AFP_2FP		B73-chr7:103759081	0.0406037	3AFPs
B73-chr1:29598781	0.0289351	1AFP_2FP		B73-chr6:145545738	0.0406083	3AFPs
B73-chr3:141238993	0.0289351	1AFP_2FP		B73-chr2:219154736	0.0406131	3AFPs
B73-chr10:36146421	0.0289495	1AFP_2FP		B73-chr10:22746662	0.0406154	3AFPs
B73-chr9:72838254	0.0289495	1AFP_2FP		B73-chr8:89449781	0.0406192	3AFPs
B73-chr3:110436665	0.0289502	1AFP_2FP		B73-chr5:71800171	0.0406232	3AFPs
B73-chr4:178732919	0.0289634	1AFP_2FP		B73-chr8:89449857	0.0406274	3AFPs
B73-chr1:32868180	0.0289642	1AFP_2FP		B73-chr8:89449858	0.0406274	3AFPs
B73-chr5:1529545	0.0289683	1AFP_2FP		B73-chr8:134183641	0.0406299	3AFPs
B73-chr6:32842363	0.0289773	1AFP_2FP		B73-chr8:157796175	0.0406378	3AFPs
B73-chr2:129539383	0.0289862	1AFP_2FP		B73-chr6:167150442	0.0406468	3AFPs
B73-chr1:93391969	0.0289917	1AFP_2FP		B73-chr2:28885596	0.040649	3AFPs
B73-chr2:129539386	0.0289917	1AFP_2FP		B73-chr1:46372137	0.0406726	3AFPs
B73-chr3:200702043	0.0289918	1AFP_2FP		B73-chr10:34401441	0.0406836	3AFPs
B73-chr5:134836251	0.0289924	1AFP_2FP		B73-chr10:34401492	0.0406854	3AFPs
B73-chr2:185950481	0.0290226	1AFP_2FP		B73-chr7:176759217	0.0407044	3AFPs
B73-chr5:112686149	0.0290301	1AFP_2FP		B73-chr10:102255561	0.0407146	3AFPs
B73-chr8:128435982	0.0290301	1AFP_2FP		B73-chr2:107407035	0.0407156	3AFPs
B73-chr6:109170414	0.0290319	1AFP_2FP		B73-chr1:186031026	0.0407268	3AFPs
B73-chr7:176759045	0.0290346	1AFP_2FP		B73-chr10:36047633	0.0407301	3AFPs
B73-chr8:108084623	0.0290378	1AFP_2FP		B73-chr3:70199899	0.0407579	3AFPs
B73-chr1:15164622	0.0290404	1AFP_2FP		B73-chr6:41688618	0.04076	3AFPs
B73-chr2:69522055	0.0290404	1AFP_2FP		B73-chr6:163617589	0.0407617	3AFPs
B73-chr2:69522056	0.0290404	1AFP_2FP		B73-chr6:47665312	0.0407655	3AFPs
B73-chr4:160955654	0.0290404	1AFP_2FP		B73-chr4:52036380	0.0407689	3AFPs
B73-chr6:71919380	0.0290404	1AFP_2FP		B73-chr10:72002628	0.0407811	3AFPs
B73-chr4:86720452	0.0290514	1AFP_2FP		B73-chr3:149000090	0.0407842	3AFPs
B73-chr8:77545250	0.0290534	1AFP_2FP		B73-chr1:219816727	0.0407881	3AFPs
B73-chr5:71800264	0.0290646	1AFP_2FP		B73-chr9:92147333	0.0407994	3AFPs
B73-chr7:19197607	0.0290689	1AFP_2FP		B73-chr2:184255891	0.0408022	3AFPs
B73-chr5:98480369	0.029072	1AFP_2FP		B73-chr2:123820425	0.0408256	3AFPs
B73-chr4:20487491	0.0290815	1AFP_2FP		B73-chr1:99171964	0.0408417	3AFPs
B73-chr4:131096062	0.0290934	1AFP_2FP		B73-chr5:148125536	0.0408495	3AFPs
B73-chr1:24743083	0.029094	1AFP_2FP		B73-chr3:60683402	0.0408554	3AFPs
B73-chr9:78866660	0.0291025	1AFP_2FP		B73-chr4:27882678	0.0408665	3AFPs
B73-chr1:84630032	0.0291029	1AFP_2FP		B73-chr1:215998941	0.0408666	3AFPs
B73-chr8:33062865	0.029116	1AFP_2FP		B73-chr9:72037500	0.0408737	3AFPs
B73-chr1:27848084	0.0291199	1AFP_2FP		B73-chr1:118037783	0.0408762	3AFPs
B73-chr5:136710350	0.0291229	1AFP_2FP		B73-chr1:173462219	0.0408987	3AFPs
B73-chr5:192644107	0.0291287	1AFP_2FP		B73-chr8:83182076	0.0409185	3AFPs
B73-chr5:98480366	0.0291318	1AFP_2FP		B73-chr4:114299890	0.0409196	3AFPs
B73-chr10:34649819	0.0291372	1AFP_2FP		B73-chr7:45136364	0.0409357	3AFPs
B73-chr8:57747083	0.0291372	1AFP_2FP		B73-chr8:33062904	0.040944	3AFPs
B73-chr5:173841140	0.0291375	1AFP_2FP		B73-chr9:47976862	0.0409487	3AFPs
B73-chr5:173841142	0.0291375	1AFP_2FP		B73-chr9:12043806	0.0409551	3AFPs
B73-chr9:146609518	0.0291375	1AFP_2FP		B73-chr3:194397235	0.0409641	3AFPs
B73-chr5:95620198	0.0291384	1AFP_2FP		B73-chr9:72037492	0.0409682	3AFPs
B73-chr2:22782507	0.0291385	1AFP_2FP		B73-chr9:91896286	0.0409701	3AFPs
B73-chr9:100687845	0.0291419	1AFP_2FP		B73-chr8:117271033	0.0409723	3AFPs
B73-chr10:94061371	0.0291443	1AFP_2FP		B73-chr7:99768003	0.0409759	3AFPs
B73-chr9:78368434	0.029146	1AFP_2FP		B73-chr2:30350806	0.0409798	3AFPs
B73-chr4:114312299	0.0291461	1AFP_2FP		B73-chr10:22746514	0.0409902	3AFPs
B73-chr4:114312302	0.0291461	1AFP_2FP		B73-chr2:111522070	0.0410197	3AFPs
B73-chr6:162114787	0.0291461	1AFP_2FP		B73-chr5:89078252	0.0410265	3AFPs
B73-chr5:130085911	0.0291462	1AFP_2FP		B73-chr10:102255560	0.04103	3AFPs
B73-chr6:87284408	0.0291567	1AFP_2FP		B73-chr2:123820426	0.0410346	3AFPs
B73-chr6:47665046	0.0291568	1AFP_2FP		B73-chr5:50465963	0.0410373	3AFPs
B73-chr8:89339805	0.0291569	1AFP_2FP		B73-chr10:102255844	0.0410575	3AFPs
B73-chr7:101728635	0.0291611	1AFP_2FP		B73-chr6:69606485	0.0410774	3AFPs
B73-chr7:101728637	0.0291611	1AFP_2FP		B73-chr2:6583137	0.041085	3AFPs
B73-chr2:225338457	0.0291642	1AFP_2FP		B73-chr2:123819585	0.0411011	3AFPs
B73-chr2:125374055	0.0291666	1AFP_2FP		B73-chr3:109569765	0.0411117	3AFPs
B73-chr2:61121800	0.0291667	1AFP_2FP		B73-chr1:92658321	0.0411131	3AFPs
B73-chr4:211045132	0.0291667	1AFP_2FP		B73-chr1:111910203	0.0411181	3AFPs
B73-chr9:162615856	0.0292007	1AFP_2FP		B73-chr3:172712585	0.0411184	3AFPs
B73-chr4:160253421	0.0292017	1AFP_2FP		B73-chr10:62864765	0.0411265	3AFPs
B73-chr9:53027021	0.0292132	1AFP_2FP		B73-chr2:115064879	0.0411377	3AFPs
B73-chr1:7734580	0.0292313	1AFP_2FP		B73-chr4:237730242	0.041141	3AFPs
B73-chr1:27848081	0.0292367	1AFP_2FP		B73-chr6:44598047	0.0411578	3AFPs
B73-chr7:35902197	0.0292388	1AFP_2FP		B73-chr5:150279560	0.0411693	3AFPs
B73-chr9:96228059	0.0292411	1AFP_2FP		B73-chr8:154391338	0.0411706	3AFPs
B73-chr7:143944681	0.0292435	1AFP_2FP		B73-chr3:46442656	0.0411921	3AFPs
B73-chr6:81969980	0.0292593	1AFP_2FP		B73-chr1:211149927	0.0411973	3AFPs
B73-chr2:159994221	0.0292741	1AFP_2FP		B73-chr2:238935854	0.0412083	3AFPs
B73-chr7:82980247	0.0292769	1AFP_2FP		B73-chr10:34401488	0.0412121	3AFPs
B73-chr6:25432404	0.0292844	1AFP_2FP		B73-chr2:182651818	0.0412209	3AFPs
B73-chr3:28076334	0.0293249	1AFP_2FP		B73-chr2:150219425	0.0412324	3AFPs
B73-chr6:47665256	0.0293249	1AFP_2FP		B73-chr7:1556299	0.041233	3AFPs
B73-chr1:84630036	0.0293446	1AFP_2FP		B73-chr2:130678291	0.0412367	3AFPs
B73-chr7:86675619	0.0293471	1AFP_2FP		B73-chr4:198313071	0.0412501	3AFPs
B73-chr7:86675620	0.0293471	1AFP_2FP		B73-chr4:36787670	0.0412524	3AFPs
B73-chr7:181412355	0.0293482	1AFP_2FP		B73-chr2:219154787	0.0412551	3AFPs
B73-chr7:99909632	0.029388	1AFP_2FP		B73-chr3:60683371	0.0412651	3AFPs
B73-chr4:125646717	0.0293881	1AFP_2FP		B73-chr7:173662909	0.0412667	3AFPs
B73-chr7:101728486	0.0294017	1AFP_2FP		B73-chr8:118571737	0.0412698	3AFPs
B73-chr1:231725923	0.029402	1AFP_2FP		B73-chr7:53663990	0.0412707	3AFPs
B73-chr10:24963172	0.0294118	1AFP_2FP		B73-chr1:174189705	0.0412738	3AFPs
B73-chr10:97765461	0.0294118	1AFP_2FP		B73-chr7:41807910	0.0412763	3AFPs
B73-chr6:36761933	0.0294118	1AFP_2FP		B73-chr9:72490890	0.041279	3AFPs
B73-chr1:245887671	0.0294161	1AFP_2FP		B73-chr4:215018638	0.0412808	3AFPs
B73-chr2:86529202	0.0294197	1AFP_2FP		B73-chr3:56668213	0.0412853	3AFPs
B73-chr4:199539256	0.0294276	1AFP_2FP		B73-chr2:116640540	0.0412856	3AFPs
B73-chr1:145674693	0.029428	1AFP_2FP		B73-chr1:117623725	0.0413027	3AFPs
B73-chr5:39187932	0.0294303	1AFP_2FP		B73-chr2:184528265	0.0413119	3AFPs
B73-chr2:207011724	0.029434	1AFP_2FP		B73-chr2:107406047	0.0413125	3AFPs
B73-chr7:91845243	0.029434	1AFP_2FP		B73-chr2:114958288	0.0413143	3AFPs
B73-chr6:89003160	0.0294359	1AFP_2FP		B73-chr1:186030414	0.0413262	3AFPs
B73-chr9:72907250	0.0294365	1AFP_2FP		B73-chr2:115063814	0.0413283	3AFPs
B73-chr1:246569246	0.0294372	1AFP_2FP		B73-chr1:219816695	0.0413299	3AFPs
B73-chr2:189011283	0.0294372	1AFP_2FP		B73-chr3:58701565	0.0413417	3AFPs
B73-chr10:22746618	0.0294387	1AFP_2FP		B73-chr4:225462895	0.0413422	3AFPs
B73-chr7:91845145	0.0294509	1AFP_2FP		B73-chr5:19114945	0.0413501	3AFPs
B73-chr2:53139111	0.0294541	1AFP_2FP		B73-chr10:84717453	0.041353	3AFPs
B73-chr1:84630035	0.0294554	1AFP_2FP		B73-chr3:214858027	0.0413628	3AFPs
B73-chr7:118060503	0.0294686	1AFP_2FP		B73-chr2:116042045	0.0413677	3AFPs
B73-chr1:173279290	0.0294691	1AFP_2FP		B73-chr9:150093845	0.0413706	3AFPs
B73-chr1:15729500	0.02948	1AFP_2FP		B73-chr7:147507749	0.0413711	3AFPs
B73-chr7:128183026	0.0294805	1AFP_2FP		B73-chr4:152289486	0.0413747	3AFPs
B73-chr6:69606543	0.0294841	1AFP_2FP		B73-chr2:128944679	0.0413794	3AFPs
B73-chr2:154213118	0.029485	1AFP_2FP		B73-chr4:55663703	0.0413832	3AFPs
B73-chr1:124694605	0.0294931	1AFP_2FP		B73-chr4:224096201	0.0413916	3AFPs
B73-chr6:47665116	0.0294991	1AFP_2FP		B73-chr1:92658457	0.0414	3AFPs
B73-chr1:7247879	0.0295063	1AFP_2FP		B73-chr7:31884427	0.041402	3AFPs
B73-chr1:124695436	0.0295122	1AFP_2FP		B73-chr2:150805929	0.0414054	3AFPs
B73-chr2:25102858	0.0295139	1AFP_2FP		B73-chr1:84629930	0.0414092	3AFPs
B73-chr8:146187804	0.0295139	1AFP_2FP		B73-chr7:173662876	0.0414146	3AFPs
B73-chr8:146187810	0.0295139	1AFP_2FP		B73-chr2:6583067	0.0414158	3AFPs
B73-chr7:12331207	0.0295255	1AFP_2FP		B73-chr4:152502195	0.0414298	3AFPs
B73-chr9:94698240	0.029533	1AFP_2FP		B73-chr10:67612199	0.0414453	3AFPs
B73-chr1:122344950	0.0295373	1AFP_2FP		B73-chr5:130602554	0.041453	3AFPs
B73-chr2:72264197	0.0295374	1AFP_2FP		B73-chr9:72037461	0.0414635	3AFPs
B73-chr7:74158243	0.0295514	1AFP_2FP		B73-chr1:173462193	0.0414656	3AFPs
B73-chr8:33063007	0.0295704	1AFP_2FP		B73-chr2:107974288	0.0414662	3AFPs
B73-chr5:95620199	0.0295716	1AFP_2FP		B73-chr10:36490048	0.0414671	3AFPs
B73-chr5:130861892	0.0295849	1AFP_2FP		B73-chr5:148125496	0.0414727	3AFPs
B73-chr10:39710244	0.0296122	1AFP_2FP		B73-chr6:39140162	0.0414812	3AFPs
B73-chr1:29598783	0.0296296	1AFP_2FP		B73-chr8:55354589	0.0414906	3AFPs
B73-chr10:32068763	0.0296297	1AFP_2FP		B73-chr2:107167151	0.0414992	3AFPs
B73-chr7:168114899	0.0296354	1AFP_2FP		B73-chr9:12043814	0.0415042	3AFPs
B73-chr8:89449782	0.0296419	1AFP_2FP		B73-chr1:84630063	0.0415046	3AFPs
B73-chr1:182927620	0.0296425	1AFP_2FP		B73-chr5:17699485	0.0415222	3AFPs
B73-chr2:119213015	0.0296425	1AFP_2FP		B73-chr2:226623670	0.0415388	3AFPs
B73-chr5:137946670	0.0296426	1AFP_2FP		B73-chr9:47976772	0.0415419	3AFPs
B73-chr4:160253422	0.0296473	1AFP_2FP		B73-chr7:142301693	0.0415521	3AFPs
B73-chr5:112686150	0.0296496	1AFP_2FP		B73-chr7:142301694	0.0415521	3AFPs
B73-chr9:121305773	0.0296615	1AFP_2FP		B73-chr7:142301696	0.0415521	3AFPs
B73-chr4:123431946	0.0296717	1AFP_2FP		B73-chr7:142301697	0.0415521	3AFPs
B73-chr4:160253410	0.029674	1AFP_2FP		B73-chr7:142301701	0.0415521	3AFPs
B73-chr5:147027311	0.0296743	1AFP_2FP		B73-chr2:115064878	0.0415537	3AFPs
B73-chr2:74941080	0.0296756	1AFP_2FP		B73-chr2:123820387	0.0415549	3AFPs
B73-chr7:101728485	0.0296769	1AFP_2FP		B73-chr8:45299109	0.0415646	3AFPs
B73-chr9:141470180	0.029682	1AFP_2FP		B73-chr4:26486142	0.0415732	3AFPs
B73-chr2:150219401	0.0296826	1AFP_2FP		B73-chr5:134314537	0.0415754	3AFPs
B73-chr1:27848083	0.0296829	1AFP_2FP		B73-chr10:22746793	0.0415771	3AFPs
B73-chr3:64348548	0.029692	1AFP_2FP		B73-chr2:183688246	0.0415827	3AFPs
B73-chr10:33760911	0.0296929	1AFP_2FP		B73-chr1:60523965	0.041592	3AFPs
B73-chr1:243784280	0.0296931	1AFP_2FP		B73-chr4:199816569	0.0415962	3AFPs
B73-chr7:143944665	0.0296987	1AFP_2FP		B73-chr2:147171640	0.0415965	3AFPs
B73-chr6:24257089	0.0297017	1AFP_2FP		B73-chr10:59442644	0.0416129	3AFPs
B73-chr2:98995097	0.0297041	1AFP_2FP		B73-chr9:94708335	0.0416166	3AFPs
B73-chr2:98995098	0.0297041	1AFP_2FP		B73-chr8:154391356	0.0416193	3AFPs
B73-chr2:98995099	0.0297041	1AFP_2FP		B73-chr1:173463224	0.0416221	3AFPs
B73-chr2:129539388	0.0297147	1AFP_2FP		B73-chr2:122941198	0.0416224	3AFPs
B73-chr7:101728631	0.0297352	1AFP_2FP		B73-chr10:111744259	0.0416235	3AFPs
B73-chr2:181841715	0.0297374	1AFP_2FP		B73-chr2:149549404	0.0416257	3AFPs
B73-chr6:163617599	0.0297413	1AFP_2FP		B73-chr5:127911134	0.0416419	3AFPs
B73-chr2:226623670	0.0297441	1AFP_2FP		B73-chr4:74679178	0.0416478	3AFPs
B73-chr7:181412358	0.0297448	1AFP_2FP		B73-chr4:27882640	0.0416481	3AFPs
B73-chr5:112686151	0.0297475	1AFP_2FP		B73-chr4:215018665	0.0416536	3AFPs
B73-chr6:47665255	0.0297523	1AFP_2FP		B73-chr2:162966881	0.0416666	3AFPs
B73-chr1:162409405	0.029759	1AFP_2FP		B73-chr9:138246553	0.0416667	3AFPs
B73-chr5:39187997	0.0297619	1AFP_2FP		B73-chr9:108786911	0.0416871	3AFPs
B73-chr1:186030427	0.0297635	1AFP_2FP		B73-chr1:8731801	0.0416983	3AFPs
B73-chr1:224003224	0.0297712	1AFP_2FP		B73-chr10:19033351	0.0417027	3AFPs
B73-chr3:66841696	0.029776	1AFP_2FP		B73-chr7:99768207	0.041706	3AFPs
B73-chr9:45105421	0.0297882	1AFP_2FP		B73-chr3:60683385	0.0417086	3AFPs
B73-chr3:70300843	0.0297988	1AFP_2FP		B73-chr2:19314503	0.041717	3AFPs
B73-chr4:102868255	0.0298	1AFP_2FP		B73-chr4:29639310	0.0417197	3AFPs
B73-chr2:70609394	0.0298039	1AFP_2FP		B73-chr7:173662801	0.0417203	3AFPs
B73-chr4:229534965	0.0298097	1AFP_2FP		B73-chr3:217798128	0.0417206	3AFPs
B73-chr4:199539257	0.0298115	1AFP_2FP		B73-chr5:43450359	0.0417218	3AFPs
B73-chr8:14960580	0.0298245	1AFP_2FP		B73-chr2:111522089	0.0417326	3AFPs
B73-chr1:118086872	0.0298246	1AFP_2FP		B73-chr3:102277143	0.0417341	3AFPs
B73-chr8:6514008	0.0298422	1AFP_2FP		B73-chr9:79257884	0.0417361	3AFPs
B73-chr3:102277150	0.0298487	1AFP_2FP		B73-chr1:207461671	0.0417367	3AFPs
B73-chr2:226623650	0.0298574	1AFP_2FP		B73-chr2:89869506	0.0417384	3AFPs
B73-chr2:226623651	0.0298574	1AFP_2FP		B73-chr8:154391355	0.0417442	3AFPs
B73-chr6:178404898	0.0298574	1AFP_2FP		B73-chr3:6620311	0.0417462	3AFPs
B73-chr2:235573448	0.0298611	1AFP_2FP		B73-chr5:19517558	0.04176	3AFPs
B73-chr3:46572692	0.029869	1AFP_2FP		B73-chr10:102255757	0.0417619	3AFPs
B73-chr1:162105381	0.0298691	1AFP_2FP		B73-chr5:207737884	0.0417622	3AFPs
B73-chr6:85018699	0.0298691	1AFP_2FP		B73-chr4:128699295	0.0417838	3AFPs
B73-chr2:225338449	0.029871	1AFP_2FP		B73-chr6:41688654	0.0417872	3AFPs
B73-chr7:107726675	0.0298714	1AFP_2FP		B73-chr10:67612225	0.0417879	3AFPs
B73-chr10:34401672	0.0298764	1AFP_2FP		B73-chr10:81138385	0.0417907	3AFPs
B73-chr2:183036484	0.029878	1AFP_2FP		B73-chr4:215018664	0.041795	3AFPs
B73-chr7:104701767	0.0298814	1AFP_2FP		B73-chr10:31719388	0.0417977	3AFPs
B73-chr4:216335529	0.0298821	1AFP_2FP		B73-chr10:60353974	0.0417998	3AFPs
B73-chr4:211046889	0.0298856	1AFP_2FP		B73-chr8:129604213	0.041802	3AFPs
B73-chr2:37953208	0.02989	1AFP_2FP		B73-chr3:55510935	0.0418031	3AFPs
B73-chr10:30264221	0.029895	1AFP_2FP		B73-chr2:30530212	0.0418078	3AFPs
B73-chr2:96159640	0.0298973	1AFP_2FP		B73-chr2:235572478	0.0418089	3AFPs
B73-chr2:53139109	0.0299031	1AFP_2FP		B73-chr6:157792477	0.0418193	3AFPs
B73-chr1:272757406	0.0299107	1AFP_2FP		B73-chr8:145027666	0.0418193	3AFPs
B73-chr1:272757407	0.0299107	1AFP_2FP		B73-chr6:7643123	0.0418281	3AFPs
B73-chr2:25102851	0.0299107	1AFP_2FP		B73-chr10:37510778	0.0418288	3AFPs
B73-chr2:130678159	0.0299168	1AFP_2FP		B73-chr4:20487591	0.0418292	3AFPs
B73-chr5:98480365	0.0299171	1AFP_2FP		B73-chr4:215018669	0.0418346	3AFPs
B73-chr4:73461849	0.029923	1AFP_2FP		B73-chr4:220245981	0.0418489	3AFPs
B73-chr7:132353536	0.0299242	1AFP_2FP		B73-chr10:75798862	0.0418516	3AFPs
B73-chr1:46372151	0.0299313	1AFP_2FP		B73-chr7:26473597	0.0418675	3AFPs
B73-chr5:153559534	0.029941	1AFP_2FP		B73-chr9:29359779	0.0418883	3AFPs
B73-chr4:29639274	0.0299612	1AFP_2FP		B73-chr10:62864766	0.0418938	3AFPs
B73-chr1:116783166	0.0299637	1AFP_2FP		B73-chr10:115546598	0.0419043	3AFPs
B73-chr1:206552041	0.0299638	1AFP_2FP		B73-chr3:149000082	0.0419124	3AFPs
B73-chr8:83862742	0.0299672	1AFP_2FP		B73-chr4:133920807	0.0419207	3AFPs
B73-chr10:151409309	0.0299946	1AFP_2FP		B73-chr2:146880983	0.0419235	3AFPs
B73-chr6:24257145	0.0299989	1AFP_2FP		B73-chr1:291017427	0.0419252	3AFPs
B73-chr7:111529728	0.030003	1AFP_2FP		B73-chr3:20862401	0.0419305	3AFPs
B73-chr6:81969981	0.0300059	1AFP_2FP		B73-chr1:173462272	0.0419333	3AFPs
B73-chr1:85152530	0.0300096	1AFP_2FP		B73-chr8:654621	0.0419496	3AFPs
B73-chr7:84204495	0.0300177	1AFP_2FP		B73-chr4:55663682	0.0419549	3AFPs
B73-chr8:1164210	0.0300178	1AFP_2FP		B73-chr9:36138589	0.0419612	3AFPs
B73-chr1:236746762	0.0300236	1AFP_2FP		B73-chr7:91845248	0.0419916	3AFPs
B73-chr4:224096268	0.0300246	1AFP_2FP		B73-chr8:12637224	0.0419957	3AFPs
B73-chr10:59829269	0.0300255	1AFP_2FP		B73-chr7:147507611	0.0419988	3AFPs
B73-chr7:101728467	0.0300315	1AFP_2FP		B73-chr4:136822118	0.0420004	3AFPs
B73-chr8:83862744	0.030034	1AFP_2FP		B73-chr3:44258050	0.0420032	3AFPs
B73-chr9:27952482	0.030039	1AFP_2FP		B73-chr1:147264352	0.0420034	3AFPs
B73-chr4:178732918	0.0300495	1AFP_2FP		B73-chr4:215018639	0.042017	3AFPs
B73-chr2:190533553	0.0300523	1AFP_2FP		B73-chr5:136303936	0.0420194	3AFPs
B73-chr3:54154159	0.0300523	1AFP_2FP		B73-chr7:79573739	0.0420365	3AFPs
B73-chr8:15596493	0.0300526	1AFP_2FP		B73-chr8:92786432	0.0420406	3AFPs
B73-chr7:101728668	0.0300619	1AFP_2FP		B73-chr4:152502308	0.0420479	3AFPs
B73-chr8:35429377	0.0300619	1AFP_2FP		B73-chr7:98018042	0.0420579	3AFPs
B73-chr8:33062976	0.030067	1AFP_2FP		B73-chr3:32100315	0.0420635	3AFPs
B73-chr7:151349660	0.0300725	1AFP_2FP		B73-chr4:27882638	0.0420722	3AFPs
B73-chr2:228284124	0.0300742	1AFP_2FP		B73-chr8:34506128	0.0420993	3AFPs
B73-chr2:226623672	0.0300754	1AFP_2FP		B73-chr5:133552837	0.0421173	3AFPs
B73-chr7:18727377	0.0300764	1AFP_2FP		B73-chr2:226227086	0.042123	3AFPs
B73-chr1:85152529	0.0300767	1AFP_2FP		B73-chr7:108276362	0.0421251	3AFPs
B73-chr8:105136980	0.0300802	1AFP_2FP		B73-chr10:67612066	0.0421368	3AFPs
B73-chr5:182312448	0.0300926	1AFP_2FP		B73-chr10:75507357	0.0421409	3AFPs
B73-chr5:49883611	0.0300932	1AFP_2FP		B73-chr10:37510775	0.0421454	3AFPs
B73-chr4:136821938	0.0301023	1AFP_2FP		B73-chr4:144767966	0.042146	3AFPs
B73-chr3:200701179	0.0301135	1AFP_2FP		B73-chr6:39140410	0.0421472	3AFPs
B73-chr4:20487605	0.0301192	1AFP_2FP		B73-chr3:128568599	0.0421492	3AFPs
B73-chr10:41078292	0.0301205	1AFP_2FP		B73-chr2:158723531	0.0421512	3AFPs
B73-chr5:173841121	0.0301268	1AFP_2FP		B73-chr7:24790833	0.042153	3AFPs
B73-chr5:126164159	0.0301334	1AFP_2FP		B73-chr9:72037457	0.0421563	3AFPs
B73-chr10:69765559	0.0301358	1AFP_2FP		B73-chr4:220245982	0.0421569	3AFPs
B73-chr7:45136379	0.0301379	1AFP_2FP		B73-chr5:128393921	0.0421689	3AFPs
B73-chr4:160253426	0.0301452	1AFP_2FP		B73-chr3:1061308	0.0421756	3AFPs
B73-chr2:189053435	0.0301464	1AFP_2FP		B73-chr9:45106110	0.0421781	3AFPs
B73-chr1:104789159	0.0301465	1AFP_2FP		B73-chr4:128743092	0.04218	3AFPs
B73-chr1:279586780	0.0301514	1AFP_2FP		B73-chr3:139934403	0.0421822	3AFPs
B73-chr6:90840043	0.030155	1AFP_2FP		B73-chr5:169931867	0.0421836	3AFPs
B73-chr6:107312199	0.0301698	1AFP_2FP		B73-chr3:200702052	0.042189	3AFPs
B73-chr3:66841699	0.0301724	1AFP_2FP		B73-chr4:152502174	0.0421899	3AFPs
B73-chr7:548036	0.0301802	1AFP_2FP		B73-chr10:59609646	0.0422051	3AFPs
B73-chr10:20730580	0.0301835	1AFP_2FP		B73-chr7:41944054	0.0422065	3AFPs
B73-chr2:181841687	0.0301991	1AFP_2FP		B73-chr6:24997193	0.042211	3AFPs
B73-chr10:35028910	0.0302004	1AFP_2FP		B73-chr6:162114439	0.0422153	3AFPs
B73-chr4:136821941	0.0302006	1AFP_2FP		B73-chr6:89592981	0.0422175	3AFPs
B73-chr2:98995095	0.030204	1AFP_2FP		B73-chr4:74740664	0.0422201	3AFPs
B73-chr3:114082136	0.0302041	1AFP_2FP		B73-chr8:89661583	0.0422222	3AFPs
B73-chr5:182312446	0.0302052	1AFP_2FP		B73-chr2:107406267	0.0422241	3AFPs
B73-chr1:173685599	0.0302068	1AFP_2FP		B73-chr2:92115046	0.042227	3AFPs
B73-chr9:72037897	0.0302116	1AFP_2FP		B73-chr2:95069789	0.0422318	3AFPs
B73-chr5:71795694	0.0302168	1AFP_2FP		B73-chr9:100590839	0.0422391	3AFPs
B73-chr4:81534377	0.03023	1AFP_2FP		B73-chr2:97141451	0.0422519	3AFPs
B73-chr3:46572697	0.0302332	1AFP_2FP		B73-chr10:70156692	0.0422524	3AFPs
B73-chr4:57148784	0.0302335	1AFP_2FP		B73-chr10:68634896	0.042256	3AFPs
B73-chr5:17699625	0.0302424	1AFP_2FP		B73-chr1:294633785	0.0422619	3AFPs
B73-chr5:86192455	0.0302494	1AFP_2FP		B73-chr10:98306567	0.0422623	3AFPs
B73-chr9:114324421	0.0302673	1AFP_2FP		B73-chr3:128568600	0.0422677	3AFPs
B73-chr3:228913950	0.0302753	1AFP_2FP		B73-chr8:108084430	0.0422761	3AFPs
B73-chr3:172712287	0.0302788	1AFP_2FP		B73-chr7:177256792	0.042318	3AFPs
B73-chr8:15596660	0.0302969	1AFP_2FP		B73-chr4:160253430	0.0423281	3AFPs
B73-chr1:159130367	0.0302981	1AFP_2FP		B73-chr4:86946854	0.0423366	3AFPs
B73-chr2:25102861	0.030303	1AFP_2FP		B73-chr6:47665307	0.0423403	3AFPs
B73-chr2:129539378	0.0303031	1AFP_2FP		B73-chr2:182651678	0.0423491	3AFPs
B73-chr1:64818058	0.0303222	1AFP_2FP		B73-chr9:94698111	0.0423584	3AFPs
B73-chr10:41044080	0.0303288	1AFP_2FP		B73-chr10:59442578	0.0423593	3AFPs
B73-chr6:96694870	0.0303308	1AFP_2FP		B73-chr5:2923052	0.0423617	3AFPs
B73-chr1:57544276	0.0303391	1AFP_2FP		B73-chr8:109416602	0.0423643	3AFPs
B73-chr4:7051413	0.0303519	1AFP_2FP		B73-chr7:116457773	0.0423691	3AFPs
B73-chr3:110436689	0.0303571	1AFP_2FP		B73-chr2:225338307	0.0423771	3AFPs
B73-chr5:130085908	0.0303571	1AFP_2FP		B73-chr4:199816488	0.0423837	3AFPs
B73-chr6:163617608	0.0303571	1AFP_2FP		B73-chr1:86905108	0.0423887	3AFPs
B73-chr4:75240684	0.0303572	1AFP_2FP		B73-chr5:193120182	0.0423943	3AFPs
B73-chr5:65235726	0.0303599	1AFP_2FP		B73-chr6:175804773	0.0424021	3AFPs
B73-chr8:70531569	0.0303645	1AFP_2FP		B73-chr9:105748570	0.0424102	3AFPs
B73-chr3:54865445	0.0303653	1AFP_2FP		B73-chr3:98485958	0.0424148	3AFPs
B73-chr6:70122387	0.0303663	1AFP_2FP		B73-chr3:60683358	0.0424151	3AFPs
B73-chr3:34084260	0.0303769	1AFP_2FP		B73-chr4:74679098	0.0424153	3AFPs
B73-chr2:74192483	0.0303819	1AFP_2FP		B73-chr1:150137389	0.0424169	3AFPs
B73-chr2:232580234	0.0303846	1AFP_2FP		B73-chr1:122910761	0.0424206	3AFPs
B73-chr1:122910686	0.0303903	1AFP_2FP		B73-chr10:44447915	0.0424243	3AFPs
B73-chr7:35902196	0.0304018	1AFP_2FP		B73-chr4:55663718	0.0424243	3AFPs
B73-chr5:18675884	0.0304147	1AFP_2FP		B73-chr7:2807845	0.0424315	3AFPs
B73-chr9:148314382	0.0304154	1AFP_2FP		B73-chr6:76117041	0.0424321	3AFPs
B73-chr10:102429533	0.0304232	1AFP_2FP		B73-chr3:172713427	0.0424552	3AFPs
B73-chr9:40164951	0.0304315	1AFP_2FP		B73-chr9:72037483	0.0424571	3AFPs
B73-chr8:81175166	0.030434	1AFP_2FP		B73-chr4:1171277	0.0424614	3AFPs
B73-chr8:58630193	0.0304487	1AFP_2FP		B73-chr4:199816327	0.0424663	3AFPs
B73-chr2:158723693	0.0304526	1AFP_2FP		B73-chr1:143846996	0.0424743	3AFPs
B73-chr2:172455068	0.0304633	1AFP_2FP		B73-chr4:172888315	0.042489	3AFPs
B73-chr2:1964712	0.0304634	1AFP_2FP		B73-chr9:91906510	0.0425027	3AFPs
B73-chr9:73510550	0.0304667	1AFP_2FP		B73-chr8:107627372	0.0425143	3AFPs
B73-chr5:49883707	0.0304672	1AFP_2FP		B73-chr4:231830757	0.0425192	3AFPs
B73-chr9:73510556	0.0304774	1AFP_2FP		B73-chr5:173841089	0.0425301	3AFPs
B73-chr1:207404367	0.0304785	1AFP_2FP		B73-chr10:75798956	0.0425508	3AFPs
B73-chr10:41632421	0.0304798	1AFP_2FP		B73-chr2:192191702	0.042552	3AFPs
B73-chr2:172455031	0.0304836	1AFP_2FP		B73-chr4:128699362	0.042553	3AFPs
B73-chr5:173841010	0.0304941	1AFP_2FP		B73-chr2:226623672	0.0425565	3AFPs
B73-chr6:12346613	0.0305111	1AFP_2FP		B73-chr7:91490786	0.042569	3AFPs
B73-chr9:68165030	0.0305275	1AFP_2FP		B73-chr6:47664229	0.0425838	3AFPs
B73-chr1:181630081	0.0305315	1AFP_2FP		B73-chr1:211149908	0.0425884	3AFPs
B73-chr3:147400645	0.0305334	1AFP_2FP		B73-chr3:200701281	0.0425898	3AFPs
B73-chr10:141650412	0.0305359	1AFP_2FP		B73-chr9:72037852	0.0425969	3AFPs
B73-chr9:71194517	0.0305362	1AFP_2FP		B73-chr2:107406075	0.0426005	3AFPs
B73-chr6:89908335	0.0305425	1AFP_2FP		B73-chr8:89449749	0.0426017	3AFPs
B73-chr5:197012539	0.0305512	1AFP_2FP		B73-chr10:81160019	0.0426074	3AFPs
B73-chr8:120412854	0.0305556	1AFP_2FP		B73-chr4:134617941	0.0426174	3AFPs
B73-chr9:72037899	0.0305641	1AFP_2FP		B73-chr7:101728568	0.0426455	3AFPs
B73-chr7:109134084	0.0305662	1AFP_2FP		B73-chr1:236433288	0.0426571	3AFPs
B73-chr7:107726647	0.0305849	1AFP_2FP		B73-chr7:65663596	0.0426667	3AFPs
B73-chr1:27848077	0.0305887	1AFP_2FP		B73-chr7:140122509	0.0426699	3AFPs
B73-chr2:89869598	0.0305942	1AFP_2FP		B73-chr7:99151187	0.042679	3AFPs
B73-chr1:33569751	0.0305944	1AFP_2FP		B73-chr3:102277308	0.0426984	3AFPs
B73-chr9:93893573	0.0305944	1AFP_2FP		B73-chr2:156429741	0.0427085	3AFPs
B73-chr5:148122112	0.0306118	1AFP_2FP		B73-chr9:148314210	0.0427156	3AFPs
B73-chr6:47664263	0.0306123	1AFP_2FP		B73-chr6:173645164	0.0427171	3AFPs
B73-chr1:224539805	0.0306152	1AFP_2FP		B73-chr3:46442653	0.0427201	3AFPs
B73-chr9:73510581	0.0306153	1AFP_2FP		B73-chr8:34506130	0.042724	3AFPs
B73-chr5:99764679	0.0306223	1AFP_2FP		B73-chr5:49883649	0.0427267	3AFPs
B73-chr2:107974374	0.0306436	1AFP_2FP		B73-chr2:156429739	0.0427274	3AFPs
B73-chr6:106416938	0.030665	1AFP_2FP		B73-chr2:107405947	0.0427307	3AFPs
B73-chr8:19707139	0.0306723	1AFP_2FP		B73-chr1:84629916	0.042737	3AFPs
B73-chr4:141746367	0.0306741	1AFP_2FP		B73-chr5:38633568	0.0427494	3AFPs
B73-chr2:100200363	0.0306777	1AFP_2FP		B73-chr4:214412589	0.0427624	3AFPs
B73-chr3:232889045	0.0306777	1AFP_2FP		B73-chr8:134183805	0.0427764	3AFPs
B73-chr3:232889046	0.0306777	1AFP_2FP		B73-chr4:134617726	0.0427766	3AFPs
B73-chr4:87917534	0.0306819	1AFP_2FP		B73-chr2:149549396	0.0427861	3AFPs
B73-chr9:141358598	0.0306832	1AFP_2FP		B73-chr9:102691623	0.0427946	3AFPs
B73-chr7:36070918	0.0306875	1AFP_2FP		B73-chr9:6226640	0.042795	3AFPs
B73-chr2:123819542	0.0306901	1AFP_2FP		B73-chr8:92786464	0.0428083	3AFPs
B73-chr9:78867442	0.0306932	1AFP_2FP		B73-chr3:110728625	0.0428098	3AFPs
B73-chr9:53027075	0.0306968	1AFP_2FP		B73-chr2:24123370	0.0428251	3AFPs
B73-chr7:82818541	0.0306977	1AFP_2FP		B73-chr3:42822348	0.0428305	3AFPs
B73-chr8:3046754	0.0307062	1AFP_2FP		B73-chr8:83182194	0.0428338	3AFPs
B73-chr6:152450697	0.0307105	1AFP_2FP		B73-chr8:33062906	0.042836	3AFPs
B73-chr1:29598786	0.0307137	1AFP_2FP		B73-chr6:178386046	0.0428399	3AFPs
B73-chr8:111612524	0.0307137	1AFP_2FP		B73-chr1:101701211	0.042842	3AFPs
B73-chr4:78238183	0.0307188	1AFP_2FP		B73-chr5:148125500	0.042843	3AFPs
B73-chr10:122517164	0.0307213	1AFP_2FP		B73-chr4:36167508	0.0428434	3AFPs
B73-chr3:124139501	0.0307366	1AFP_2FP		B73-chr2:238502257	0.0428461	3AFPs
B73-chr2:185950480	0.0307422	1AFP_2FP		B73-chr4:60468509	0.0428544	3AFPs
B73-chr3:46572698	0.0307527	1AFP_2FP		B73-chr5:89078246	0.0428546	3AFPs
B73-chr5:38490220	0.0307549	1AFP_2FP		B73-chr7:147507713	0.042867	3AFPs
B73-chr7:103789096	0.0307549	1AFP_2FP		B73-chr7:99908632	0.0428705	3AFPs
B73-chr9:148091756	0.0307549	1AFP_2FP		B73-chr4:52036407	0.0428809	3AFPs
B73-chr9:84582778	0.0307549	1AFP_2FP		B73-chr7:109134017	0.0428931	3AFPs
B73-chr5:49883682	0.030756	1AFP_2FP		B73-chr3:128568577	0.0429	3AFPs
B73-chr2:1964713	0.0307607	1AFP_2FP		B73-chr6:104261446	0.0429012	3AFPs
B73-chr5:86192452	0.0307672	1AFP_2FP		B73-chr6:178386062	0.042908	3AFPs
B73-chr4:60469441	0.0307799	1AFP_2FP		B73-chr3:46442648	0.0429167	3AFPs
B73-chr1:224003448	0.0307836	1AFP_2FP		B73-chr2:226227099	0.0429179	3AFPs
B73-chr3:34084169	0.0307867	1AFP_2FP		B73-chr7:131711334	0.0429267	3AFPs
B73-chr8:154391293	0.0307871	1AFP_2FP		B73-chr5:136303927	0.0429277	3AFPs
B73-chr4:67841938	0.0307918	1AFP_2FP		B73-chr3:141312705	0.0429311	3AFPs
B73-chr5:17699631	0.0307926	1AFP_2FP		B73-chr9:105748549	0.0429321	3AFPs
B73-chr3:200702036	0.030801	1AFP_2FP		B73-chr8:90977646	0.0429419	3AFPs
B73-chr4:7051628	0.0308049	1AFP_2FP		B73-chr4:55663722	0.0429523	3AFPs
B73-chr2:107405915	0.0308293	1AFP_2FP		B73-chr9:40926715	0.0429592	3AFPs
B73-chr8:110391034	0.03083	1AFP_2FP		B73-chr5:51965516	0.0429619	3AFPs
B73-chr10:87607114	0.0308333	1AFP_2FP		B73-chr7:45136302	0.0429637	3AFPs
B73-chr2:160003177	0.0308334	1AFP_2FP		B73-chr3:31876208	0.0429661	3AFPs
B73-chr5:112686190	0.0308348	1AFP_2FP		B73-chr7:121473619	0.0429697	3AFPs
B73-chr7:125622193	0.030835	1AFP_2FP		B73-chr10:93609786	0.0429747	3AFPs
B73-chr4:66526044	0.0308442	1AFP_2FP		B73-chr10:70156643	0.0429762	3AFPs
B73-chr5:173381542	0.0308587	1AFP_2FP		B73-chr5:49883540	0.0429822	3AFPs
B73-chr4:229534987	0.0308642	1AFP_2FP		B73-chr5:49883651	0.0429869	3AFPs
B73-chr8:83862785	0.0308643	1AFP_2FP		B73-chr2:95068977	0.0429946	3AFPs
B73-chr7:99791924	0.0308669	1AFP_2FP		B73-chr6:89592991	0.042995	3AFPs
B73-chr7:25544465	0.0308831	1AFP_2FP		B73-chr10:12001214	0.0430207	3AFPs
B73-chr8:90233789	0.0308839	1AFP_2FP		B73-chr10:81160018	0.043026	3AFPs
B73-chr1:122344902	0.0308951	1AFP_2FP		B73-chr10:59442487	0.0430281	3AFPs
B73-chr1:22204974	0.0309002	1AFP_2FP		B73-chr10:36490227	0.0430314	3AFPs
B73-chr5:197012591	0.0309211	1AFP_2FP		B73-chr2:13722047	0.0430341	3AFPs
B73-chr9:100025120	0.0309333	1AFP_2FP		B73-chr1:122344971	0.0430386	3AFPs
B73-chr7:43771556	0.0309387	1AFP_2FP		B73-chr4:94321731	0.0430421	3AFPs
B73-chr8:81988452	0.0309387	1AFP_2FP		B73-chr8:45300188	0.0430483	3AFPs
B73-chr4:194336415	0.030939	1AFP_2FP		B73-chr6:149300283	0.0430607	3AFPs
B73-chr10:30264226	0.0309612	1AFP_2FP		B73-chr5:92231378	0.0430642	3AFPs
B73-chr10:30264227	0.0309612	1AFP_2FP		B73-chr5:136954338	0.0430657	3AFPs
B73-chr10:39710179	0.0309706	1AFP_2FP		B73-chr4:42886821	0.0430696	3AFPs
B73-chr4:199539044	0.0309805	1AFP_2FP		B73-chr7:82818580	0.0430801	3AFPs
B73-chr6:76117027	0.0309922	1AFP_2FP		B73-chr1:27848043	0.0430804	3AFPs
B73-chr9:73510595	0.0309942	1AFP_2FP		B73-chr10:18939616	0.0430815	3AFPs
B73-chr9:68165037	0.0310023	1AFP_2FP		B73-chr7:101728443	0.0430826	3AFPs
B73-chr2:162853444	0.0310087	1AFP_2FP		B73-chr7:101728444	0.0430826	3AFPs
B73-chr10:98574047	0.0310096	1AFP_2FP		B73-chr9:89690837	0.0430839	3AFPs
B73-chr3:174356455	0.031015	1AFP_2FP		B73-chr1:27848046	0.043088	3AFPs
B73-chr7:548033	0.0310151	1AFP_2FP		B73-chr9:72037486	0.0430912	3AFPs
B73-chr7:36070917	0.0310165	1AFP_2FP		B73-chr2:19314498	0.0431243	3AFPs
B73-chr4:60468642	0.0310225	1AFP_2FP		B73-chr6:85229383	0.0431247	3AFPs
B73-chr2:107974379	0.0310267	1AFP_2FP		B73-chr3:57666990	0.0431286	3AFPs
B73-chr9:72037904	0.0310307	1AFP_2FP		B73-chr3:32100319	0.0431337	3AFPs
B73-chr1:243784285	0.0310349	1AFP_2FP		B73-chr3:200701158	0.0431417	3AFPs
B73-chr3:202917381	0.0310438	1AFP_2FP		B73-chr5:31554225	0.0431575	3AFPs
B73-chr8:101368619	0.0310463	1AFP_2FP		B73-chr3:6620320	0.0431668	3AFPs
B73-chr1:144931455	0.0310464	1AFP_2FP		B73-chr2:125838618	0.0431767	3AFPs
B73-chr1:84630059	0.0310539	1AFP_2FP		B73-chr3:47383846	0.043181	3AFPs
B73-chr10:98574056	0.0310544	1AFP_2FP		B73-chr6:19670396	0.0431844	3AFPs
B73-chr7:30186052	0.031063	1AFP_2FP		B73-chr9:100590752	0.0431866	3AFPs
B73-chr1:36624810	0.0310667	1AFP_2FP		B73-chr6:19670426	0.0431935	3AFPs
B73-chr4:203727996	0.0310753	1AFP_2FP		B73-chr4:134618657	0.0431976	3AFPs
B73-chr1:282023751	0.0310778	1AFP_2FP		B73-chr1:224003328	0.0432046	3AFPs
B73-chr1:123190920	0.0310782	1AFP_2FP		B73-chr4:128711598	0.0432204	3AFPs
B73-chr5:77228382	0.0310804	1AFP_2FP		B73-chr3:203872581	0.0432229	3AFPs
B73-chr9:78866657	0.0310882	1AFP_2FP		B73-chr1:145667264	0.0432242	3AFPs
B73-chr10:21211778	0.0311064	1AFP_2FP		B73-chr5:170107366	0.0432309	3AFPs
B73-chr8:92786399	0.0311092	1AFP_2FP		B73-chr8:104368348	0.0432313	3AFPs
B73-chr8:15596575	0.0311109	1AFP_2FP		B73-chr2:235572416	0.0432431	3AFPs
B73-chr2:127586255	0.0311111	1AFP_2FP		B73-chr4:86954321	0.0432438	3AFPs
B73-chr9:30557357	0.0311111	1AFP_2FP		B73-chr9:121076964	0.0432443	3AFPs
B73-chr9:30557358	0.0311111	1AFP_2FP		B73-chr3:234730792	0.0432484	3AFPs
B73-chr8:15596571	0.0311165	1AFP_2FP		B73-chr5:49883579	0.0432622	3AFPs
B73-chr7:69366941	0.0311241	1AFP_2FP		B73-chr6:47665306	0.0432627	3AFPs
B73-chr10:10456955	0.0311302	1AFP_2FP		B73-chr1:162409347	0.0432702	3AFPs
B73-chr10:22252004	0.0311302	1AFP_2FP		B73-chr4:79181113	0.0432913	3AFPs
B73-chr7:40850406	0.0311355	1AFP_2FP		B73-chr7:18074430	0.0432932	3AFPs
B73-chr4:85138299	0.0311432	1AFP_2FP		B73-chr8:109415969	0.0433011	3AFPs
B73-chr2:95069770	0.0311497	1AFP_2FP		B73-chr1:99285929	0.0433026	3AFPs
B73-chr1:115398915	0.0311543	1AFP_2FP		B73-chr2:150791121	0.0433053	3AFPs
B73-chr2:89869482	0.0311577	1AFP_2FP		B73-chr5:157076638	0.0433234	3AFPs
B73-chr3:6620327	0.0311594	1AFP_2FP		B73-chr1:186031013	0.0433235	3AFPs
B73-chr6:24962257	0.0311599	1AFP_2FP		B73-chr2:237525828	0.043337	3AFPs
B73-chr10:75798834	0.0311683	1AFP_2FP		B73-chr7:140122514	0.0433419	3AFPs
B73-chr5:1530743	0.0311755	1AFP_2FP		B73-chr4:152289476	0.0433458	3AFPs
B73-chr2:89869597	0.0311799	1AFP_2FP		B73-chr10:82259697	0.0433565	3AFPs
B73-chr10:69771528	0.0311823	1AFP_2FP		B73-chr2:95069809	0.0433647	3AFPs
B73-chr2:185950482	0.0312019	1AFP_2FP		B73-chr9:44964951	0.0433705	3AFPs
B73-chr9:100687837	0.0312063	1AFP_2FP		B73-chr4:162915078	0.0433727	3AFPs
B73-chr6:40969398	0.0312143	1AFP_2FP		B73-chr4:237358360	0.043377	3AFPs
B73-chr7:101518753	0.0312191	1AFP_2FP		B73-chr5:148568428	0.0433782	3AFPs
B73-chr7:12207991	0.0312288	1AFP_2FP		B73-chr4:52036391	0.0433783	3AFPs
B73-chr6:41688243	0.0312296	1AFP_2FP		B73-chr3:180081477	0.04338	3AFPs
B73-chr4:152288532	0.0312312	1AFP_2FP		B73-chr4:229534908	0.0433824	3AFPs
B73-chr6:106416929	0.0312324	1AFP_2FP		B73-chr3:114310825	0.0433845	3AFPs
B73-chr3:144696269	0.0312347	1AFP_2FP		B73-chr3:101837793	0.0433874	3AFPs
B73-chr1:199606765	0.0312349	1AFP_2FP		B73-chr6:90840031	0.0433876	3AFPs
B73-chr4:199539254	0.0312385	1AFP_2FP		B73-chr1:99195369	0.0433935	3AFPs
B73-chr2:169463086	0.0312405	1AFP_2FP		B73-chr7:101728445	0.0433959	3AFPs
B73-chr4:134618604	0.03125	1AFP_2FP		B73-chr9:41144621	0.0434046	3AFPs
B73-chr5:137946673	0.03125	1AFP_2FP		B73-chr1:173462299	0.0434047	3AFPs
B73-chr10:66922206	0.0312501	1AFP_2FP		B73-chr1:173462300	0.0434047	3AFPs
B73-chr9:80712442	0.0312501	1AFP_2FP		B73-chr9:27640647	0.0434108	3AFPs
B73-chr9:84222834	0.0312501	1AFP_2FP		B73-chr9:37321042	0.0434142	3AFPs
B73-chr1:211149927	0.031255	1AFP_2FP		B73-chr9:36138655	0.0434163	3AFPs
B73-chr10:98574058	0.0312576	1AFP_2FP		B73-chr4:95959548	0.0434269	3AFPs
B73-chr6:152158708	0.0312629	1AFP_2FP		B73-chr2:183924108	0.0434275	3AFPs
B73-chr9:141470184	0.0312648	1AFP_2FP		B73-chr6:130340743	0.0434353	3AFPs
B73-chr4:7051533	0.0312736	1AFP_2FP		B73-chr8:129604169	0.0434382	3AFPs
B73-chr2:207011767	0.0312767	1AFP_2FP		B73-chr3:1061422	0.0434531	3AFPs
B73-chr2:107406199	0.0312772	1AFP_2FP		B73-chr5:128393983	0.0434543	3AFPs
B73-chr4:77801085	0.0312806	1AFP_2FP		B73-chr10:33180115	0.0434548	3AFPs
B73-chr1:123190917	0.0312834	1AFP_2FP		B73-chr7:79735901	0.0434578	3AFPs
B73-chr3:191637645	0.0312991	1AFP_2FP		B73-chr1:96469237	0.0434601	3AFPs
B73-chr5:49984069	0.0313114	1AFP_2FP		B73-chr3:70300781	0.0434653	3AFPs
B73-chr5:65235722	0.0313131	1AFP_2FP		B73-chr7:6498958	0.0434666	3AFPs
B73-chr1:172086335	0.0313194	1AFP_2FP		B73-chr4:119109696	0.0434696	3AFPs
B73-chr1:169962352	0.0313199	1AFP_2FP		B73-chr4:133920754	0.0434727	3AFPs
B73-chr4:217446820	0.0313228	1AFP_2FP		B73-chr2:169672457	0.0434772	3AFPs
B73-chr7:117143853	0.0313307	1AFP_2FP		B73-chr10:94784957	0.0434803	3AFPs
B73-chr3:98485973	0.0313364	1AFP_2FP		B73-chr1:159130232	0.0434826	3AFPs
B73-chr7:30186140	0.031339	1AFP_2FP		B73-chr4:152502313	0.0434875	3AFPs
B73-chr8:83181393	0.0313507	1AFP_2FP		B73-chr7:65663732	0.0434925	3AFPs
B73-chr8:144132405	0.0313545	1AFP_2FP		B73-chr7:99768912	0.0434972	3AFPs
B73-chr6:41688618	0.0313583	1AFP_2FP		B73-chr7:97570207	0.043507	3AFPs
B73-chr3:45322256	0.0313637	1AFP_2FP		B73-chr10:21211678	0.0435119	3AFPs
B73-chr2:100200364	0.0313706	1AFP_2FP		B73-chr3:128568595	0.0435131	3AFPs
B73-chr10:5452688	0.0313725	1AFP_2FP		B73-chr4:126650191	0.0435133	3AFPs
B73-chr7:143944509	0.0313726	1AFP_2FP		B73-chr3:96140497	0.0435149	3AFPs
B73-chr3:172712546	0.0313769	1AFP_2FP		B73-chr2:235769974	0.0435168	3AFPs
B73-chr9:50757979	0.0313981	1AFP_2FP		B73-chr8:145027648	0.0435186	3AFPs
B73-chr4:81534371	0.03141	1AFP_2FP		B73-chr8:145027650	0.0435186	3AFPs
B73-chr3:59602795	0.0314103	1AFP_2FP		B73-chr8:83861931	0.0435284	3AFPs
B73-chr3:59602796	0.0314103	1AFP_2FP		B73-chr3:32099717	0.0435313	3AFPs
B73-chr5:153637851	0.0314181	1AFP_2FP		B73-chr4:224096930	0.0435316	3AFPs
B73-chr9:6226640	0.0314189	1AFP_2FP		B73-chr6:105565324	0.0435355	3AFPs
B73-chr1:245887678	0.0314221	1AFP_2FP		B73-chr4:95262817	0.0435378	3AFPs
B73-chr7:39918080	0.0314259	1AFP_2FP		B73-chr4:36787711	0.0435509	3AFPs
B73-chr3:46491531	0.0314327	1AFP_2FP		B73-chr8:34245818	0.0435519	3AFPs
B73-chr5:14632260	0.0314388	1AFP_2FP		B73-chr4:215017836	0.0435531	3AFPs
B73-chr2:226623678	0.0314417	1AFP_2FP		B73-chr8:63319404	0.0435546	3AFPs
B73-chr4:10158378	0.0314465	1AFP_2FP		B73-chr5:89078241	0.0435607	3AFPs
B73-chr3:119414302	0.0314494	1AFP_2FP		B73-chr7:102779266	0.0435672	3AFPs
B73-chr8:1159916	0.0314593	1AFP_2FP		B73-chr7:102779268	0.0435672	3AFPs
B73-chr7:12901353	0.0314688	1AFP_2FP		B73-chr3:185768928	0.0435707	3AFPs
B73-chr1:144142201	0.0314716	1AFP_2FP		B73-chr1:279586757	0.0435711	3AFPs
[truncated: 198,000+ more rows]
