# Supplementary material for: Genetic variation at transcription factor binding sites largely explains phenotypic heritability in maize
Source: Nat Genet. 2025 Aug 11;57(9):2313–22. doi: 10.1038/s41588-025-02246-7 (PMC12425805; doi:10.1038/s41588-025-02246-7)
Supplement: Supplementary file 8 — Statistical source data. [file 41588_2025_2246_MOESM8_ESM.xlsx]

## Sheet: Source_Data_Fig_3a
Binding frequencies at qQTL positions for TRE1 and SUB11: ATRE_ASNP - Values G/C for TRE1; BTRE_noSNP - Values G/G for TRE1; CSub_SNP - Values for C/T SUB11; Sub_noSNP - Values for C/C SUB11
Cond	Value
ATRE_ASNP	0.740741
ATRE_ASNP	0.891892
ATRE_ASNP	0.952381
ATRE_ASNP	1
ATRE_ASNP	0.960784
ATRE_ASNP	0.891892
BTRE_noSNP	0.479452
BTRE_noSNP	0.641305
BTRE_noSNP	0.409091
BTRE_noSNP	0.5
BTRE_noSNP	0.491378
BTRE_noSNP	0.409091
BTRE_noSNP	0.487499
BTRE_noSNP	0.587302
BTRE_noSNP	0.666667
BTRE_noSNP	0.564706
BTRE_noSNP	0.56338
BTRE_noSNP	0.505747
BTRE_noSNP	0.605634
BTRE_noSNP	0.45946
BTRE_noSNP	0.567307
BTRE_noSNP	0.441559
BTRE_noSNP	0.526316
BTRE_noSNP	0.493976
BTRE_noSNP	0.49
CSub_SNP	0.272727
CSub_SNP	0.161765
CSub_SNP	0.111111
CSub_SNP	0.241379
CSub_SNP	0.293103
CSub_SNP	0.155556
CSub_SNP	0.16
CSub_SNP	0.16129
CSub_SNP	0.318182
CSub_SNP	0.142857
CSub_SNP	0.320755
CSub_SNP	0.25
CSub_SNP	0.259259
CSub_SNP	0.3
CSub_SNP	0.235294
CSub_SNP	0.322581
Sub_noSNP	0.461538
Sub_noSNP	0.222222
Sub_noSNP	0.650001
Sub_noSNP	0.750001
Sub_noSNP	0.538461
Sub_noSNP	0.65625
Sub_noSNP	0.428572
Sub_noSNP	0.588236

## Sheet: Source_Data_Fig_3b
Relative mRNA abundance (log2 FC B73/NAM)for TRE1 and SUB11: ATRE_ASNP - Values G/C for TRE1; BTRE_noSNP - Values G/G for TRE1; CSub_SNP - Values for C/T SUB11; Sub_noSNP - -Values for C/C SUB11
FC	Cond
-2.23994	ATRE_ASNP
-1.97368	ATRE_ASNP
-2.54327	ATRE_ASNP
-3.27996	ATRE_ASNP
-3.48926	ATRE_ASNP
-3.05089	ATRE_ASNP
0.0613929	BTRE_noSNP
0.0667187	BTRE_noSNP
-0.201925	BTRE_noSNP
0.0752542	BTRE_noSNP
-0.175613	BTRE_noSNP
0.120022	BTRE_noSNP
-0.106515	BTRE_noSNP
-0.167626	BTRE_noSNP
-0.0612223	BTRE_noSNP
3.10579	CSub_SNP
3.2442	CSub_SNP
3.2651	CSub_SNP
3.15375	CSub_SNP
3.54724	CSub_SNP
2.28968	CSub_SNP
3.37916	CSub_SNP
2.88934	CSub_SNP
3.49179	CSub_SNP
3.28197	CSub_SNP
2.98354	CSub_SNP
3.05735	CSub_SNP
3.26019	CSub_SNP
2.99641	CSub_SNP
2.94347	CSub_SNP
0.281995	Sub_noSNP
-1.47217	Sub_noSNP
-1.46686	Sub_noSNP
-2.03096	Sub_noSNP
1.05736	Sub_noSNP
-1.07362	Sub_noSNP

## Sheet: Source_Data_Fig_3c
Enrichment of AMPs in the promoter of allele-specifically expressed genes (ASE) or nonASE (nASE) genes. Data for well-watered (ww) and drought treatment (ds) are provided, ds data is only shown in the supplemental material.
ASE_ww	nASE_ww	ASE_ds	nASE_ds
1.31241	0.802466	1.32086	0.69991
1.31847	0.807731	1.35953	0.766412
1.30207	0.797789	1.41557	0.808472
1.31247	0.831039	1.46194	0.765446
1.34096	0.7915	1.33675	0.821939
1.33495	0.758337	1.37917	0.692861
1.35703	0.74267	1.40497	0.684702
1.31163	0.766353	1.3849	0.771265
1.32442	0.768477	1.35949	0.739498
1.34176	0.775287	1.41685	0.80242
1.37058	0.748993	1.37532	0.695914
1.31604	0.725325	1.23416	0.835084
1.32273	0.753735	1.37739	0.688792
1.31214	0.821929	1.36658	0.776418
1.37469	0.805583	1.36889	0.794194
1.4264	0.80117	1.39901	0.754307
1.38077	0.842009	1.39556	0.796538
1.3389	0.77592	1.43226	0.726777
1.3568	0.741023	1.37083	0.720235
1.3651	0.794133	1.37206	0.774842
1.36249	0.710156	1.44931	0.748897
1.42595	0.667473	1.40303	0.718656
1.22159	0.756688	1.2345	0.774716
1.38481	0.668048	1.43458	0.720687

## Sheet: Source_Data_Fig_3d1
Background overlap with eQTL
CHR_A	BP_A	SNP_A	CHR_B	BP_B	SNP_B	R2
1	1825885	1-1769762	1	1826834	1-1770711	0.672012
1	2630263	1-2536949	1	2631448	1-2538134	0.91371
1	2630263	1-2536949	1	2632023	1-2538709	0.91368
1	2631448	1-2538134	1	2635675	1-2542363	0.763604
1	2632023	1-2538709	1	2635675	1-2542363	0.763245
1	4108271	1-4010126	1	4109192	1-4011047	0.907964
1	4141357	1-4054665	1	4141685	1-4054993	0.681991
1	4351911	1-4246377	1	4356204	1-4250670	0.652565
1	5797886	1-5720797	1	5805928	1-5727499	0.632961
1	5800927	1-5722498	1	5805928	1-5727499	0.600857
1	6306743	1-6224214	1	6307955	1-6225426	0.970536
1	7184312	1-7193073	1	7186204	1-7194965	0.862816
1	7295843	1-7293690	1	7297466	1-7295285	0.630613
1	7295843	1-7293690	1	7297583	1-7295404	0.614023
1	7314430	1-7311233	1	7317194	1-7313997	0.896435
1	7887809	1-7864416	1	7888676	1-7865283	0.707195
1	7888601	1-7865208	1	7888676	1-7865283	0.835763
1	11436422	1-11241754	1	11444508	1-11249840	0.672522
1	12640402	1-12444273	1	12641732	1-12445603	0.884228
1	12641732	1-12445603	1	12643033	1-12446904	0.889517
1	14707566	1-14511068	1	14710006	1-14513508	0.612144
1	15072708	1-14862710	1	15073441	1-14863443	0.915151
1	15123202	1-14896129	1	15132783	1-14905711	0.932806
1	15583298	1-15353299	1	15586901	1-15356902	0.94252
1	15967856	1-15732452	1	15970535	1-15735132	0.730248
1	16715649	1-16341128	1	16724496	1-16350023	0.782867
1	16962761	1-16588387	1	16967171	1-16592797	0.958396
1	18042353	1-17737251	1	18047738	1-17742636	0.730323
1	18043570	1-17738468	1	18048559	1-17743457	0.975432
1	18047650	1-17742548	1	18047738	1-17742636	0.757878
1	18447552	1-18123770	1	18451468	1-18127690	0.886775
1	19294607	1-18955027	1	19295344	1-18955764	0.677218
1	19405197	1-19072107	1	19408179	1-19075089	0.685255
1	21128342	1-20732444	1	21132837	1-20727949	0.893853
1	22742634	1-22385841	1	22743808	1-22387015	0.856792
1	23021789	1-22645736	1	23025154	1-22649101	0.992378
1	23025154	1-22649101	1	23025259	1-22649206	0.707025
1	25448786	1-25069574	1	25450823	1-25071611	0.841028
1	25639294	1-25289710	1	25640202	1-25290618	0.92907
1	25966255	1-25673087	1	25968357	1-25675194	0.70518
1	26332860	1-26036170	1	26337047	1-26040357	0.632359
1	29507385	1-29253787	1	29509271	1-29255673	0.784122
1	29965262	1-29691703	1	29965419	1-29691860	0.864759
1	29985476	1-29741479	1	29985960	1-29741963	0.993219
1	31092909	1-30796412	1	31094465	1-30797968	0.736445
1	31208467	1-30909174	1	31210767	1-30911474	0.99702
1	31209356	1-30910063	1	31210767	1-30911474	0.991041
1	34138783	1-33830809	1	34140260	1-33832286	0.906515
1	36208397	1-35508904	1	36216912	1-35500389	0.987238
1	39417261	1-39071227	1	39417554	1-39071520	0.97367
1	42438428	1-42171729	1	42438916	1-42172217	0.906908
1	43721802	1-43506370	1	43728883	1-43513450	0.79911
1	43728883	1-43513450	1	43729826	1-43514393	0.752043
1	43826224	1-43552973	1	43827592	1-43554341	0.947882
1	43892466	1-43674138	1	43899845	1-43681517	0.777529
1	44535043	1-44352680	1	44536294	1-44353931	0.993452
1	46665603	1-46408909	1	46672671	1-46415978	0.711002
1	46672671	1-46415978	1	46679086	1-46422393	0.713588
1	46823030	1-46550982	1	46831777	1-46559729	0.850507
1	47396992	1-47133466	1	47406910	1-47143384	0.616651
1	47417207	1-47153763	1	47417307	1-47153863	0.796676
1	48142281	1-47829734	1	48142400	1-47829853	0.978899
1	51720685	1-51282799	1	51720784	1-51282898	0.902952
1	52753027	1-52254552	1	52754078	1-52255603	0.883086
1	54263527	1-53631402	1	54266319	1-53634194	0.647951
1	54450487	1-53818891	1	54451248	1-53819652	0.936715
1	59407718	1-58709378	1	59415506	1-58717166	0.994075
1	59409426	1-58711086	1	59415506	1-58717166	0.670533
1	59415506	1-58717166	1	59417302	1-58718963	0.994075
1	61575719	1-60873447	1	61576163	1-60873891	0.934825
1	61909814	1-61150746	1	61910330	1-61151262	0.920493
1	63216101	1-62436642	1	63216758	1-62437299	0.666169
1	66637630	1-65736978	1	66643454	1-65742802	0.86258
1	67312082	1-66312686	1	67312896	1-66311872	0.852532
1	67434289	1-66183715	1	67442454	1-66175550	0.608959
1	68396655	1-67254409	1	68397379	1-67253685	0.668974
1	72884047	1-71592773	1	72892815	1-71601542	0.61797
1	73363365	1-72006690	1	73365099	1-72008420	0.61927
1	75708127	1-74283702	1	75714479	1-74289870	0.840164
1	75892166	1-74487789	1	75892866	1-74488489	0.621174
1	76219664	1-74788095	1	76224564	1-74792995	0.728056
1	76656225	1-75208680	1	76657862	1-75210317	0.875815
1	78764401	1-77260622	1	78769788	1-77266009	0.923797
1	78764670	1-77260891	1	78769788	1-77266009	0.882533
1	81614284	1-80005295	1	81617438	1-80008449	0.604531
1	81617219	1-80008230	1	81617438	1-80008449	0.914544
1	81804530	1-80196883	1	81805227	1-80197580	0.754629
1	85470514	1-83795532	1	85474763	1-83799782	0.808641
1	85770854	1-84067569	1	85772362	1-84069077	0.659345
1	87841189	1-86004395	1	87841847	1-86005053	0.927072
1	87841189	1-86004395	1	87842569	1-86005775	0.927072
1	90919418	1-88960848	1	90928769	1-88970203	0.650412
1	99765196	1-97503355	1	99770706	1-97508868	0.954955
1	107769313	1-105243611	1	107769373	1-105243671	0.737958
1	110005299	1-107456131	1	110010287	1-107461119	0.607866
1	110005299	1-107456131	1	110011889	1-107462721	0.601794
1	121174518	1-119386242	1	121178294	1-119390019	0.610909
1	125507263	1-123608638	1	125515781	1-123617158	0.938081
1	126621061	1-124666818	1	126625859	1-124671616	0.988167
1	144057689	1-141830819	1	144065653	1-141838784	0.91804
1	148033068	1-145809609	1	148034958	1-145811500	0.898608
1	162878326	1-161551348	1	162880348	1-161549326	0.781716
1	165850511	1-164209848	1	165853142	1-164212479	0.88075
1	168035226	1-166343723	1	168043260	1-166351757	0.739403
1	168403899	1-166735807	1	168412665	1-166744451	0.699853
1	168446938	1-166778167	1	168452667	1-166783896	0.875597
1	169607628	1-167881375	1	169610725	1-167884472	0.751338
1	174114440	1-172209385	1	174115015	1-172209960	0.706642
1	174740990	1-172827439	1	174741037	1-172827486	0.993414
1	174741037	1-172827486	1	174744222	1-172830671	0.99012
1	176494007	1-174540008	1	176494587	1-174540588	0.961377
1	176494587	1-174540588	1	176494999	1-174541000	0.71483
1	182701580	1-180740532	1	182705658	1-180744610	0.784911
1	184226443	1-182192876	1	184228686	1-182195120	0.693307
1	189575241	1-187415190	1	189575802	1-187415751	0.994487
1	189575802	1-187415751	1	189579083	1-187419033	0.901762
1	191270904	1-189122294	1	191270982	1-189122372	0.981288
1	191327757	1-189179381	1	191332140	1-189183764	0.720904
1	193318861	1-191098817	1	193320878	1-191100834	0.653031
1	198297725	1-195948991	1	198302468	1-195953734	0.657793
1	198606640	1-196233768	1	198610806	1-196237934	0.876854
1	199718038	1-197303703	1	199719030	1-197304695	0.691176
1	202794058	1-200426927	1	202794676	1-200426309	0.742444
1	204141821	1-201670195	1	204142490	1-201670864	0.753403
1	205392669	1-202752051	1	205397136	1-202756518	0.676886
1	208508128	1-205728839	1	208515838	1-205736549	0.990065
1	209993441	1-207221994	1	209997486	1-207226039	0.63517
1	210126599	1-207354124	1	210127606	1-207355131	0.616708
1	210133382	1-207360907	1	210135357	1-207362882	0.78765
1	215113677	1-212102835	1	215114315	1-212103473	0.676936
1	215236631	1-212230009	1	215236689	1-212230067	0.834143
1	215236631	1-212230009	1	215245497	1-212238875	0.792529
1	215245497	1-212238875	1	215246043	1-212239421	0.635326
1	215245497	1-212238875	1	215246742	1-212240120	0.945031
1	216783466	1-213712353	1	216790092	1-213718979	0.929207
1	216783466	1-213712353	1	216791445	1-213720332	0.92063
1	219811807	1-216682683	1	219820093	1-216690969	0.965265
1	221084132	1-217949474	1	221084455	1-217949797	0.811665
1	221565708	1-218404837	1	221568833	1-218407962	0.940461
1	226124770	1-222843390	1	226128159	1-222846779	0.669568
1	226128159	1-222846779	1	226129874	1-222848494	0.60051
1	227430733	1-223888446	1	227432082	1-223889795	0.632598
1	227432082	1-223889795	1	227433500	1-223891213	0.712458
1	227432082	1-223889795	1	227433619	1-223891332	0.701368
1	231346415	1-227794057	1	231348106	1-227795748	0.975371
1	231812335	1-228251771	1	231813083	1-228252519	0.918386
1	231812335	1-228251771	1	231820030	1-228259466	0.878275
1	232007200	1-228455538	1	232007891	1-228456229	0.796362
1	233135518	1-229667400	1	233136459	1-229668341	0.644685
1	235361019	1-231805226	1	235370902	1-231815282	0.731187
1	236540464	1-233012949	1	236541241	1-233013726	0.92929
1	236540464	1-233012949	1	236543463	1-233015948	0.940715
1	237760511	1-234196850	1	237767852	1-234203507	0.750475
1	239173452	1-235764875	1	239173722	1-235765145	0.91594
1	244273546	1-240729429	1	244282858	1-240738741	0.682955
1	244853553	1-241271811	1	244858236	1-241276494	0.650986
1	245050275	1-241460595	1	245051044	1-241461364	0.605115
1	246030318	1-242449610	1	246035937	1-242455229	0.650373
1	246030460	1-242449752	1	246030986	1-242450278	0.943295
1	250101654	1-246527445	1	250101676	1-246527467	0.801572
1	251574917	1-247605649	1	251579363	1-247610095	0.824023
1	252111832	1-248182382	1	252112968	1-248183518	0.732204
1	254616157	1-250561934	1	254622393	1-250568172	0.828861
1	259493491	1-255041883	1	259496593	1-255044985	0.895258
1	259758964	1-255313828	1	259759081	1-255313945	0.907852
1	265794504	1-261021323	1	265795687	1-261022506	0.824842
1	266542122	1-261719676	1	266543517	1-261718281	0.774372
1	266542521	1-261719277	1	266543517	1-261718281	0.77058
1	268246735	1-263444415	1	268253646	1-263451326	0.87865
1	268253646	1-263451326	1	268254502	1-263452182	0.792626
1	268503608	1-263717901	1	268504239	1-263718532	0.901153
1	269395149	1-264657533	1	269396517	1-264658901	0.797206
1	269522008	1-264769707	1	269524626	1-264772326	0.612666
1	272211407	1-267476590	1	272216259	1-267481444	0.617303
1	272695825	1-267951412	1	272700558	1-267956145	0.927504
1	274112662	1-269422273	1	274115045	1-269424656	0.857666
1	274114561	1-269424172	1	274115045	1-269424656	0.894898
1	274884072	1-270189361	1	274885083	1-270190372	0.952475
1	278615196	1-273848766	1	278616005	1-273849575	0.812514
1	280996326	1-276138619	1	280996411	1-276138704	0.961055
1	282149759	1-277283765	1	282155920	1-277288823	0.625058
1	282391186	1-277441627	1	282391764	1-277442205	0.963418
1	282932966	1-277991895	1	282941524	1-278000453	0.913968
1	282933358	1-277992287	1	282941524	1-278000453	0.851795
1	282935430	1-277994359	1	282941524	1-278000453	0.905181
1	282936358	1-277995287	1	282941524	1-278000453	0.888158
1	285416695	1-280356058	1	285419348	1-280358711	0.9099
1	285706834	1-280647290	1	285706874	1-280647330	0.811043
1	286211863	1-281178038	1	286215283	1-281181458	0.605783
1	289102514	1-284041509	1	289108954	1-284047949	0.912596
1	289102933	1-284041928	1	289108954	1-284047949	0.912273
1	290203138	1-285138736	1	290204573	1-285140171	0.801512
1	291105855	1-286043850	1	291106603	1-286044582	0.939597
1	293744265	1-288460985	1	293744454	1-288461174	0.96784
1	293744265	1-288460985	1	293745371	1-288462091	0.927477
1	294250354	1-288927533	1	294251113	1-288928292	0.848512
1	295713550	1-290301393	1	295716438	1-290304281	0.688246
1	298579556	1-293116715	1	298579899	1-293117058	0.674636
1	300987826	1-295564195	1	300989791	1-295566160	0.739534
1	301472868	1-296062273	1	301473917	1-296063322	0.760003
1	301502456	1-296091612	1	301504674	1-296093830	0.7935
1	302425956	1-297021907	1	302428409	1-297024360	0.701825
1	302470304	1-297066442	1	302479757	1-297075896	0.616621
1	303576393	1-298155577	1	303577874	1-298157058	0.74885
1	304656607	1-299195303	1	304660310	1-299199007	0.878537
1	304965660	1-299498690	1	304967693	1-299500723	0.653494
2	1069627	2-1092433	2	1071613	2-1094419	0.774364
2	1713133	2-1722446	2	1713246	2-1722559	0.906663
2	2112949	2-2115473	2	2113166	2-2115690	0.867285
2	3661439	2-3674806	2	3664355	2-3677722	0.987986
2	3661439	2-3674806	2	3664819	2-3678186	0.985012
2	3664355	2-3677722	2	3665414	2-3678781	0.975993
2	3664819	2-3678186	2	3665414	2-3678781	0.972993
2	4433831	2-4472618	2	4433867	2-4472654	0.987994
2	5770569	2-5827960	2	5773112	2-5830505	0.618221
2	9054832	2-8874350	2	9054933	2-8874451	0.8576
2	10115069	2-9931431	2	10115900	2-9932262	0.925176
2	11331692	2-11219912	2	11332040	2-11220260	0.813432
2	12225221	2-11941374	2	12234841	2-11950994	0.970275
2	12279784	2-11995939	2	12280895	2-11997050	0.682041
2	14100365	2-13804221	2	14101121	2-13804977	0.794113
2	17077900	2-16673970	2	17081701	2-16677771	0.889495
2	18760023	2-18167101	2	18760068	2-18167146	1
2	19318834	2-18734062	2	19322080	2-18737307	0.910219
2	19319472	2-18734700	2	19322080	2-18737307	0.919316
2	19909347	2-19326774	2	19915568	2-19332995	0.703375
2	20721326	2-20073222	2	20721398	2-20073294	0.601255
2	21196925	2-20540168	2	21198203	2-20541446	0.926961
2	23948053	2-23356062	2	23948780	2-23356789	0.728404
2	24666693	2-23938018	2	24667978	2-23936733	0.70175
2	24666693	2-23938018	2	24668700	2-23936011	0.793748
2	24666693	2-23938018	2	24668746	2-23935965	0.934902
2	27302986	2-26538424	2	27307032	2-26542470	0.98525
2	27443605	2-26633000	2	27448993	2-26714982	0.949614
2	29551429	2-28758557	2	29560648	2-28768008	0.924176
2	29560648	2-28768008	2	29561509	2-28768869	0.814559
2	29560648	2-28768008	2	29561843	2-28769203	0.626091
2	32427676	2-31539345	2	32430994	2-31536027	0.680782
2	33325450	2-32450648	2	33326540	2-32451738	0.676246
2	33778289	2-32899378	2	33778841	2-32899930	0.659118
2	38189961	2-37317922	2	38195012	2-37322974	0.694169
2	38194960	2-37322922	2	38195012	2-37322974	0.734073
2	39754292	2-38823311	2	39754735	2-38823754	0.913837
2	39754735	2-38823754	2	39755035	2-38824054	0.734234
2	40263519	2-39326312	2	40267404	2-39330197	0.916717
2	42047249	2-41035597	2	42048337	2-41036685	0.75962
2	42236194	2-41218527	2	42239093	2-41221426	0.708299
2	44629803	2-43425749	2	44630004	2-43425950	0.70773
2	44629803	2-43425749	2	44630875	2-43426821	0.817941
2	46044208	2-44815714	2	46045323	2-44816829	0.695472
2	46045084	2-44816590	2	46045323	2-44816829	0.682179
2	46294247	2-45067046	2	46301292	2-45074091	0.871607
2	46295675	2-45068474	2	46305474	2-45078273	0.712283
2	47672021	2-46397541	2	47680998	2-46406519	0.947899
2	48863182	2-47528343	2	48869648	2-47534809	0.827364
2	51434100	2-50435589	2	51434937	2-50434752	0.658259
2	51527156	2-50345671	2	51528447	2-50344380	0.799632
2	53264558	2-51850763	2	53272741	2-51858946	0.808831
2	53325876	2-51912033	2	53326226	2-51912383	0.918195
2	53488446	2-52075436	2	53488534	2-52075524	0.996909
2	55850451	2-54419864	2	55850872	2-54419443	0.805327
2	60589775	2-59055536	2	60590406	2-59056167	0.80095
2	61944087	2-60390961	2	61947493	2-60394372	0.835999
2	63438500	2-62480585	2	63440582	2-62478503	0.805871
2	63440582	2-62478503	2	63442142	2-62476943	0.673834
2	64641185	2-63684069	2	64647927	2-63690811	0.791205
2	64641192	2-63684076	2	64647927	2-63690811	0.791205
2	69381596	2-68168830	2	69382651	2-68169885	0.793047
2	72413028	2-71183036	2	72415405	2-71185413	0.635854
2	72415405	2-71185413	2	72417718	2-71187726	0.750608
2	83933864	2-82436733	2	83933984	2-82436853	0.730045
2	90162145	2-88433329	2	90169088	2-88440275	0.808968
2	90165144	2-88436329	2	90169088	2-88440275	0.939727
2	90772108	2-89008429	2	90777774	2-89014095	0.645973
2	98568522	2-96408815	2	98571411	2-96411704	0.88342
2	109234070	2-106830492	2	109238803	2-106834667	0.894469
2	110304520	2-107906412	2	110310155	2-107912047	0.783753
2	112676851	2-110176510	2	112677339	2-110176998	0.611632
2	112676851	2-110176510	2	112679161	2-110178820	0.682406
2	114085611	2-111526645	2	114091076	2-111532110	0.93062
2	117109672	2-114429345	2	117114321	2-114433994	0.836351
2	132209274	2-128673948	2	132209798	2-128674472	0.965255
2	134142867	2-130612247	2	134142978	2-130612358	0.961361
2	134142978	2-130612358	2	134143130	2-130612510	0.860286
2	140394098	2-136404227	2	140394336	2-136404467	0.739383
2	141041020	2-137043201	2	141042590	2-137044771	0.879222
2	144662879	2-140525109	2	144665051	2-140527279	0.871894
2	144662879	2-140525109	2	144669053	2-140531281	0.68686
2	148175906	2-144322123	2	148177004	2-144323221	0.626466
2	150688162	2-146762993	2	150689503	2-146764334	0.926418
2	150689503	2-146764334	2	150690113	2-146764944	0.673209
2	150689503	2-146764334	2	150690131	2-146764962	0.934485
2	153143474	2-149196194	2	153143488	2-149196208	0.971169
2	153783101	2-149836492	2	153784947	2-149838338	0.832109
2	154382848	2-150423592	2	154387990	2-150428740	0.977736
2	170963518	2-166819634	2	170964917	2-166821033	0.938697
2	170963518	2-166819634	2	170965750	2-166821866	0.923793
2	171265412	2-167121135	2	171275130	2-167130853	0.743318
2	171275130	2-167130853	2	171277155	2-167132878	0.902535
2	172826975	2-168633872	2	172834949	2-168641846	0.9733
2	173967514	2-169782757	2	173969191	2-169784434	0.733419
2	175201122	2-171125646	2	175202997	2-171127521	0.634596
2	175204099	2-171128623	2	175206294	2-171130818	0.741169
2	177060868	2-172889394	2	177061932	2-172890458	0.875243
2	179822881	2-175618315	2	179826861	2-175622295	0.721353
2	180728138	2-176147255	2	180730932	2-176144461	0.632346
2	181235752	2-176667856	2	181236069	2-176668173	0.847639
2	181615315	2-176996278	2	181620934	2-177001897	0.844051
2	181620934	2-177001897	2	181620959	2-177001922	0.783074
2	181883257	2-177266021	2	181884267	2-177267031	0.808283
2	182930181	2-178160963	2	182933293	2-178164076	0.937634
2	184119935	2-179321992	2	184120731	2-179322788	0.790339
2	185607007	2-180836127	2	185607648	2-180836768	0.870075
2	186191132	2-181484193	2	186191908	2-181483417	1
2	186578159	2-181762565	2	186582880	2-181767287	0.842127
2	189026190	2-184212483	2	189028550	2-184214844	0.927914
2	189450078	2-184577674	2	189450339	2-184577935	0.945096
2	190429946	2-185489667	2	190430447	2-185490169	0.905842
2	192211964	2-187278124	2	192213757	2-187279919	0.763063
2	192211964	2-187278124	2	192213990	2-187280152	0.759969
2	192259201	2-187325361	2	192264918	2-187331078	0.683983
2	192942625	2-187950808	2	192943063	2-187951246	0.698626
2	194011151	2-189007660	2	194012925	2-189009434	0.896626
2	194012925	2-189009434	2	194018376	2-189014885	0.891951
2	194952452	2-189924432	2	194953126	2-189925106	0.864858
2	198339545	2-193248302	2	198347895	2-193256652	0.628387
2	199001068	2-193838211	2	199003445	2-193840588	0.943569
2	199002617	2-193839760	2	199003445	2-193840588	0.739541
2	200302614	2-195044819	2	200303455	2-195045660	0.697979
2	200303455	2-195045660	2	200306004	2-195048209	0.768282
2	202188556	2-196570886	2	202192676	2-196575006	0.76471
2	202674324	2-197038042	2	202683147	2-197046866	0.603574
2	202909818	2-197187022	2	202917416	2-197194621	0.646065
2	203400953	2-197665839	2	203401838	2-197666724	0.657424
2	204895067	2-199051587	2	204896017	2-199052537	0.602138
2	205070329	2-199224252	2	205070411	2-199224334	0.807287
2	207755251	2-201843739	2	207759571	2-201848059	0.960504
2	208850202	2-202930689	2	208857432	2-202937919	0.711084
2	208874873	2-202955357	2	208876400	2-202956884	0.619694
2	208876400	2-202956884	2	208878985	2-202959469	0.8516
2	208876400	2-202956884	2	208879407	2-202959891	0.827645
2	209230822	2-203291645	2	209232544	2-203293365	0.662364
2	211205620	2-205280908	2	211211809	2-205287103	0.81794
2	212435576	2-206221170	2	212436070	2-206220676	0.984123
2	213064800	2-206883848	2	213068152	2-206887200	0.865807
2	213114112	2-206933170	2	213115519	2-206934577	0.721704
2	213115519	2-206934577	2	213115786	2-206934844	0.841127
2	213698824	2-207511184	2	213705508	2-207517868	0.905637
2	215862695	2-209682954	2	215869993	2-209690252	0.965615
2	218522772	2-212382885	2	218524830	2-212384943	0.760392
2	218539221	2-212399338	2	218539939	2-212400056	0.93384
2	219611384	2-213477605	2	219611517	2-213477738	0.914837
2	219875968	2-213741654	2	219884375	2-213754496	0.753247
2	220018244	2-213883177	2	220018404	2-213883337	0.937425
2	220597292	2-214461944	2	220597539	2-214462191	0.789295
2	220965241	2-214819441	2	220965966	2-214820166	0.607667
2	221453250	2-215335254	2	221453774	2-215334730	0.811362
2	222663713	2-216583141	2	222665938	2-216585366	0.676853
2	223364609	2-217261800	2	223366159	2-217263350	0.722433
2	223830300	2-217680707	2	223830762	2-217681169	0.749157
2	225942561	2-219857301	2	225945592	2-219860332	0.946413
2	227231788	2-221138355	2	227234973	2-221142162	0.729405
2	227231788	2-221138355	2	227235897	2-221143086	0.907901
2	227398925	2-221281806	2	227404443	2-221287324	0.923739
2	229470448	2-223109655	2	229477804	2-223117011	0.622923
2	235099116	2-228754467	2	235099988	2-228755339	0.91087
2	236785283	2-230348689	2	236786292	2-230349698	0.947242
2	236824936	2-230388260	2	236825905	2-230389229	0.638312
2	237386435	2-231050019	2	237386467	2-231050051	0.84722
2	239276450	2-233043045	2	239279683	2-233046280	0.889954
2	241884848	2-234413455	2	241888009	2-234416616	0.631497
2	242253741	2-234779485	2	242257786	2-234783530	0.678608
3	1073131	3-1784860	3	1073996	3-1785725	0.914574
3	3612901	3-4338728	3	3615130	3-4340957	0.78265
3	3622170	3-4347997	3	3623702	3-4349529	0.976571
3	4596237	3-5435366	3	4596718	3-5435847	0.90507
3	5613494	3-6422104	3	5614018	3-6422628	0.7217
3	8058095	3-8820814	3	8064186	3-8826905	0.885543
3	8853256	3-9586338	3	8856694	3-9589775	0.976206
3	9468919	3-10178615	3	9468988	3-10178684	0.706825
3	10943303	3-11646859	3	10943588	3-11647144	0.983732
3	11597358	3-12317851	3	11597400	3-12317893	0.622345
3	16637557	3-17294295	3	16640354	3-17297092	0.628662
3	23966131	3-24446930	3	23971119	3-24441941	0.901766
3	23967207	3-24445854	3	23971119	3-24441941	0.788478
3	28466096	3-28841403	3	28466309	3-28841616	0.653602
3	29431954	3-29805689	3	29439180	3-29812915	0.935281
3	29431954	3-29805689	3	29441107	3-29814842	0.939051
3	32391500	3-32783416	3	32401422	3-32793338	0.985146
3	33116202	3-33481412	3	33116346	3-33481556	0.935122
3	35723164	3-35997102	3	35725915	3-35999853	0.736764
3	35723329	3-35997267	3	35725915	3-35999853	0.736355
3	36822062	3-37097564	3	36822366	3-37097868	0.964019
3	37117079	3-37362035	3	37117170	3-37362126	0.674203
3	37403271	3-37667197	3	37412635	3-37676562	0.962856
3	37993329	3-38236838	3	37996888	3-38240397	0.97301
3	39314678	3-39741750	3	39320177	3-39747206	0.91358
3	39314678	3-39741750	3	39324528	3-39751557	0.825655
3	39315506	3-39742578	3	39320177	3-39747206	0.819191
3	39315506	3-39742578	3	39324528	3-39751557	0.734673
3	39318408	3-39745437	3	39320177	3-39747206	0.800264
3	39318408	3-39745437	3	39324528	3-39751557	0.72193
3	39320177	3-39747206	3	39323112	3-39750141	0.833617
3	39323112	3-39750141	3	39324528	3-39751557	0.968107
3	43537873	3-44061739	3	43538281	3-44062147	0.816248
3	43573996	3-44099130	3	43574029	3-44099163	0.901819
3	44681306	3-45140418	3	44684609	3-45143721	0.80955
3	44683768	3-45142880	3	44684609	3-45143721	0.874136
3	54135637	3-54250468	3	54135734	3-54250565	0.63794
3	54135734	3-54250565	3	54138412	3-54253243	0.645484
3	55577653	3-55661259	3	55584520	3-55668127	0.774233
3	55584520	3-55668127	3	55590227	3-55673834	0.938298
3	55584520	3-55668127	3	55593506	3-55677113	0.774233
3	59065614	3-59040486	3	59069152	3-59044024	0.730533
3	59067373	3-59042245	3	59069152	3-59044024	0.730533
3	59067379	3-59042251	3	59069152	3-59044024	0.730533
3	59069152	3-59044024	3	59071763	3-59046635	0.772922
3	59634284	3-59605065	3	59639230	3-59610364	0.881913
3	63759540	3-63704575	3	63767545	3-63731286	0.855657
3	65851131	3-65717565	3	65856946	3-65711750	0.711964
3	67718694	3-67496977	3	67721409	3-67499692	0.662284
3	82532784	3-82222399	3	82542725	3-82232344	0.750458
3	87017215	3-101020560	3	87023680	3-101026994	0.934906
3	113727490	3-113366206	3	113728315	3-113367031	0.972503
3	126578878	3-126186672	3	126580526	3-126188320	0.978021
3	128288890	3-127772459	3	128298238	3-127781815	0.829474
3	129182726	3-128682888	3	129187229	3-128687391	0.672554
3	129187229	3-128687391	3	129187852	3-128688014	0.773998
3	129569109	3-129070774	3	129574121	3-129075972	0.718811
3	129671875	3-129175223	3	129677251	3-129180600	0.869058
3	129677251	3-129180600	3	129679862	3-129183211	0.786719
3	129677251	3-129180600	3	129680527	3-129183876	0.979419
3	129679412	3-129182761	3	129680527	3-129183876	0.647997
3	129824125	3-129322164	3	129825151	3-129323190	0.863811
3	130579205	3-130074875	3	130579539	3-130075209	0.744862
3	130579238	3-130074908	3	130579539	3-130075209	0.744862
3	130579539	3-130075209	3	130580950	3-130076620	0.784673
3	134150238	3-133519772	3	134152708	3-133522242	0.979297
3	139075231	3-138402892	3	139084503	3-138412165	0.830628
3	139489895	3-138804473	3	139496988	3-138811569	0.949542
3	139489895	3-138804473	3	139497177	3-138811758	0.935055
3	139601864	3-138902893	3	139605013	3-138906042	0.877692
3	139601864	3-138902893	3	139605180	3-138906209	0.829038
3	141164772	3-140433479	3	141169347	3-140438054	0.669988
3	141169347	3-140438054	3	141173173	3-140441880	0.948735
3	141169347	3-140438054	3	141173212	3-140441919	0.945723
3	141613043	3-140864439	3	141621402	3-140871969	0.863247
3	141613043	3-140864439	3	141621473	3-140872040	0.878439
3	146286686	3-145217124	3	146288670	3-145219108	0.944655
3	146851994	3-145767852	3	146853368	3-145769226	0.738584
3	146851994	3-145767852	3	146854607	3-145770465	0.730672
3	146853368	3-145769226	3	146857051	3-145772909	0.829071
3	146853368	3-145769226	3	146858915	3-145774773	0.691291
3	146854607	3-145770465	3	146857051	3-145772909	0.820161
3	146854607	3-145770465	3	146858915	3-145774773	0.689605
3	149111554	3-147846975	3	149111931	3-147846598	0.96746
3	150704160	3-149437767	3	150704460	3-149438067	0.600728
3	154404973	3-153041290	3	154407907	3-153044224	0.911204
3	157478604	3-155938033	3	157478981	3-155938410	0.727069
3	158645072	3-157092766	3	158645150	3-157092844	0.681892
3	158679727	3-157126658	3	158679904	3-157126835	0.751994
3	162006527	3-160439298	3	162014866	3-160447637	0.665956
3	162007384	3-160440155	3	162014866	3-160447637	0.679888
3	166634086	3-164032225	3	166634235	3-164032374	1
3	166737975	3-164121970	3	166738026	3-164122021	0.668056
3	167168202	3-164542521	3	167173413	3-164547732	0.712088
3	167268238	3-164669248	3	167270105	3-164671115	0.858015
3	168872783	3-166291132	3	168879004	3-166297353	0.633634
3	170269482	3-167727643	3	170269609	3-167727770	0.957446
3	170863577	3-168335994	3	170866001	3-168338418	0.941697
3	171639571	3-169086902	3	171639960	3-169087291	0.705343
3	172731750	3-170150761	3	172734283	3-170153294	0.646906
3	173133331	3-170541378	3	173135143	3-170543190	0.88935
3	173133331	3-170541378	3	173138661	3-170546708	0.706275
3	177853832	3-175342718	3	177858378	3-175347264	0.821255
3	178333867	3-175821481	3	178336282	3-175823896	0.927254
3	179884047	3-177173653	3	179890233	3-177179839	0.910671
3	179884047	3-177173653	3	179892399	3-177182005	0.92458
3	186190777	3-183311441	3	186190925	3-183311589	0.94546
3	188432917	3-185477818	3	188433255	3-185478156	0.908697
3	189445120	3-186573076	3	189451429	3-186579387	0.653797
3	189984652	3-187103881	3	189991189	3-187110418	0.773693
3	190158478	3-187281230	3	190163262	3-187285976	0.797665
3	192495288	3-189657924	3	192495620	3-189658256	0.97095
3	193844066	3-190989324	3	193844685	3-190989943	0.796557
3	193880294	3-191025589	3	193889862	3-191035157	0.863347
3	196198273	3-193318943	3	196202360	3-193323022	0.631725
3	196474453	3-193589765	3	196475262	3-193590574	0.953318
3	197450656	3-194536424	3	197455007	3-194540775	0.913264
3	198618169	3-195703723	3	198619266	3-195704820	0.608549
3	199014721	3-196122335	3	199018069	3-196125683	0.721022
3	199914453	3-196942178	3	199920334	3-196948059	0.617852
3	201680828	3-198667101	3	201681279	3-198667553	0.944086
3	201751367	3-198738889	3	201754454	3-198741976	0.856911
3	201897495	3-198896572	3	201898840	3-198897917	0.73991
3	202112803	3-199096392	3	202116214	3-199092981	0.63898
3	202116214	3-199092981	3	202116257	3-199092938	0.897845
3	202964783	3-200826007	3	202972973	3-200817817	0.89179
3	203612226	3-200238326	3	203615328	3-200235224	0.677164
3	203615328	3-200235224	3	203619988	3-200230559	0.659859
3	204996589	3-201862610	3	205000660	3-201866681	0.60192
3	204996589	3-201862610	3	205004063	3-201870084	0.827948
3	204998448	3-201864469	3	205000660	3-201866681	0.975469
3	207638595	3-204445891	3	207639791	3-204447087	0.968734
3	210175936	3-206774817	3	210178345	3-206777226	0.931195
3	210176015	3-206774896	3	210178345	3-206777226	0.704575
3	210942492	3-207495416	3	210947610	3-207500534	0.972935
3	210946750	3-207499674	3	210955655	3-207508579	0.616421
3	211271998	3-207801603	3	211278720	3-207808324	0.938815
3	215537754	3-211947601	3	215538711	3-211948558	0.975395
3	215638719	3-212050492	3	215640608	3-212052381	0.837366
3	217576147	3-213981919	3	217577605	3-213983377	0.681258
3	221610886	3-218081485	3	221611026	3-218081625	0.992689
3	223083308	3-219492386	3	223083572	3-219492650	0.762536
3	223136242	3-219535993	3	223145805	3-219545561	0.614394
3	224352327	3-220725367	3	224352528	3-220725568	0.657288
3	224499738	3-220844863	3	224500022	3-220845147	0.72463
3	226834389	3-223172715	3	226835818	3-223174144	0.750709
3	227589115	3-223921548	3	227590608	3-223923041	0.755471
3	229334001	3-225618349	3	229334764	3-225619112	0.908519
3	232999853	3-229171472	3	233001053	3-229172672	0.844899
3	233808921	3-229951479	3	233811256	3-229953814	0.748481
3	234387735	3-230572840	3	234387902	3-230573007	0.680203
3	234387902	3-230573007	3	234388790	3-230573895	0.687459
3	235064820	3-230833601	3	235069431	3-230838213	0.786145
4	809044	4-600044	4	809513	4-600513	0.819316
4	6179263	4-5416472	4	6184489	4-5421627	0.837981
4	7359096	4-6559825	4	7359321	4-6560050	0.652906
4	7359224	4-6559953	4	7359321	4-6560050	0.939679
4	10188632	4-9329215	4	10189191	4-9329774	0.819437
4	10748740	4-9890933	4	10754429	4-9896623	0.843557
4	11577190	4-10703807	4	11577653	4-10704270	0.757168
4	11577190	4-10703807	4	11579434	4-10706051	0.605442
4	15968584	4-14871970	4	15968755	4-14872141	0.673725
4	16163157	4-15075073	4	16170917	4-15067304	0.609775
4	16709824	4-15604795	4	16710302	4-15604317	0.945305
4	17013954	4-15904677	4	17016580	4-15907303	0.825819
4	28030332	4-26540230	4	28031591	4-26541489	0.95117
4	28030332	4-26540230	4	28034148	4-26544046	0.909944
4	28878608	4-27392642	4	28887907	4-27408033	0.605619
4	28883726	4-27397760	4	28887907	4-27408033	0.61742
4	35016550	4-33462947	4	35017448	4-33463845	0.710764
4	35620052	4-34043145	4	35624133	4-34047226	0.796962
4	35620061	4-34043154	4	35624133	4-34047226	0.796962
4	35620320	4-34043413	4	35624133	4-34047226	0.781139
4	36061620	4-34497457	4	36068516	4-34504353	0.965977
4	36844911	4-35257447	4	36845238	4-35257774	0.964474
4	40430677	4-38758945	4	40430789	4-38759057	0.900774
4	41731928	4-40008382	4	41736805	4-40013259	0.820361
4	42149272	4-40430177	4	42149593	4-40430498	0.874754
4	42444832	4-40723220	4	42445013	4-40723401	0.927966
4	43918411	4-42202421	4	43926214	4-42210224	0.981778
4	45599784	4-43776022	4	45602785	4-43779023	0.717802
4	45602785	4-43779023	4	45607398	4-43783636	0.836268
4	45602785	4-43779023	4	45607488	4-43783726	0.851265
4	47882980	4-45933363	4	47883769	4-45934152	0.917328
4	54257999	4-52102071	4	54258572	4-52102644	0.90606
4	55156009	4-52950325	4	55159363	4-52953679	0.947664
4	55159363	4-52953679	4	55159975	4-52954291	0.961778
4	56517859	4-54294362	4	56524251	4-54309009	0.871423
4	56517859	4-54294362	4	56526027	4-54310785	0.879726
4	56737940	4-54508208	4	56742027	4-54512295	0.842085
4	69100297	4-66641415	4	69105092	4-66646210	0.816899
4	69100297	4-66641415	4	69110281	4-66651399	0.90542
4	69218165	4-66759209	4	69220958	4-66762002	0.855192
4	69580922	4-67140635	4	69580945	4-67140612	0.781958
4	70534352	4-67964769	4	70534469	4-67964886	0.796871
4	71038348	4-68379921	4	71040679	4-68382252	0.882776
4	74334452	4-71657878	4	74338713	4-71662139	0.996871
4	75438049	4-72743662	4	75440501	4-72746014	0.77459
4	79108391	4-76309513	4	79111201	4-76312323	0.843563
4	79800390	4-77032654	4	79804426	4-77036691	0.915813
4	79800390	4-77032654	4	79810348	4-77042614	0.927753
4	81117081	4-78285445	4	81117914	4-78286279	0.96962
4	81458266	4-78639156	4	81459767	4-78640657	0.725212
4	87416066	4-84258660	4	87425553	4-84268147	0.630011
4	96353607	4-92861931	4	96357768	4-92866095	0.937725
4	122743710	4-119038207	4	122752829	4-119047336	0.633216
4	127377142	4-124381978	4	127383746	4-124388589	0.867606
4	127938915	4-125000623	4	127941650	4-125003358	0.869421
4	130241568	4-127242748	4	130242098	4-127243278	0.774949
4	131661004	4-128632644	4	131662502	4-128634142	0.743181
4	134086086	4-131064189	4	134093833	4-131071936	0.692996
4	134819601	4-131800574	4	134820402	4-131801375	0.684257
4	135624132	4-132576091	4	135625104	4-132577063	0.646647
4	138956443	4-135774270	4	138956614	4-135774099	0.771832
4	140130488	4-137072573	4	140132044	4-137074129	0.770178
4	140130993	4-137073078	4	140132044	4-137074129	0.958736
4	141069224	4-137976572	4	141073631	4-137980979	0.692552
4	145545213	4-142228444	4	145547738	4-142230969	0.668391
4	149335946	4-146005503	4	149336264	4-146005821	0.938302
4	150568024	4-147250755	4	150570364	4-147248415	0.882124
4	151763110	4-148392419	4	151763593	4-148392902	0.939421
4	152675553	4-149310678	4	152682763	4-149317888	0.992442
4	153921604	4-150496722	4	153922742	4-150497860	0.638735
4	155950065	4-152423546	4	155950488	4-152423969	0.729645
4	156977094	4-153425995	4	156978095	4-153426996	0.621614
4	157080078	4-153523592	4	157084575	4-153528089	0.904844
4	157606265	4-154072042	4	157606634	4-154072411	0.981489
4	161758122	4-158329023	4	161761000	4-158366173	0.973467
4	161761000	4-158366173	4	161761810	4-158366983	0.759329
4	162054375	4-158624547	4	162062831	4-158633003	0.666501
4	163125579	4-160134645	4	163125697	4-160134763	0.949383
4	164391536	4-161409439	4	164396392	4-161404583	0.88073
4	164391536	4-161409439	4	164398691	4-161402283	0.882013
4	166252843	4-163346003	4	166262297	4-163336195	0.893398
4	168766366	4-165851924	4	168775736	4-165861502	0.912247
4	168775693	4-165861459	4	168775736	4-165861502	0.983867
4	168775736	4-165861502	4	168775789	4-165861555	0.915691
4	172393020	4-169446343	4	172393426	4-169446749	0.944487
4	172393213	4-169446536	4	172393426	4-169446749	0.962017
4	175149351	4-172111243	4	175149677	4-172111569	0.973521
4	176730109	4-173731229	4	176739696	4-173740816	0.744612
4	178759760	4-175765041	4	178762915	4-175768196	0.959058
4	181466855	4-178527705	4	181473053	4-178533903	0.870541
4	182745178	4-179825211	4	182745702	4-179825735	0.928828
4	183365785	4-180458555	4	183366722	4-180459492	0.913427
4	190405046	4-187085603	4	190405114	4-187085535	0.699153
4	192665537	4-188673763	4	192668842	4-188677068	0.616529
4	193328182	4-189328539	4	193330595	4-189330952	0.917546
4	193518599	4-189516701	4	193518695	4-189516797	0.749087
4	195052265	4-191036743	4	195052433	4-191036911	0.973519
4	195164564	4-191149084	4	195164571	4-191149091	0.849712
4	196535666	4-192437986	4	196537280	4-192439600	0.929951
4	197456084	4-193328914	4	197460041	4-193332878	0.633333
4	197460041	4-193332878	4	197461789	4-193334626	0.668305
4	197617549	4-193482297	4	197617898	4-193482646	0.690268
4	197750146	4-193614364	4	197752643	4-193616861	0.79893
4	197752643	4-193616861	4	197759519	4-193623737	0.847996
4	198083919	4-193943692	4	198084088	4-193943861	0.887377
4	198437587	4-194353608	4	198440898	4-194356918	0.872908
4	200038312	4-195960568	4	200040798	4-195963054	0.921354
4	200040798	4-195963054	4	200041610	4-195963866	0.819991
4	200055544	4-195977801	4	200057050	4-195979307	0.772362
4	201408694	4-197237781	4	201409062	4-197238149	0.881383
4	201666738	4-197546571	4	201667420	4-197547253	0.97247
4	203403835	4-199252403	4	203409084	4-199257656	0.927641
4	205233707	4-201009824	4	205242770	4-201019054	0.744947
4	205339905	4-201115670	4	205340973	4-201116738	0.827556
4	205510835	4-201295276	4	205513128	4-201297569	0.660111
4	205513128	4-201297569	4	205514307	4-201298784	0.627787
4	206111268	4-201927457	4	206112851	4-201929040	0.909471
4	206831812	4-202680934	4	206836108	4-202685230	0.945361
4	208880639	4-204532689	4	208890038	4-204542089	0.966091
4	208880729	4-204532779	4	208890038	4-204542089	0.896926
4	208890038	4-204542089	4	208895590	4-204547643	0.852095
4	210228867	4-205862388	4	210234237	4-205792023	0.959968
4	210523793	4-206151140	4	210524194	4-206151541	0.859507
4	212279146	4-208578491	4	212281888	4-208581233	0.943007
4	213327415	4-210037989	4	213331141	4-210041718	0.920852
4	220622088	4-217050070	4	220622314	4-217050296	0.701509
4	230643109	4-226316439	4	230649470	4-226310076	0.826279
4	230643501	4-226316047	4	230649470	4-226310076	0.942945
4	230965545	4-226524411	4	230966755	4-226525621	0.662167
4	232192883	4-227763318	4	232202113	4-227772548	0.857116
4	233917265	4-229473018	4	233921853	4-229477606	0.827845
4	234194444	4-229715143	4	234200966	4-229721739	0.838441
4	236282366	4-231748144	4	236283295	4-231749073	0.964243
4	237223130	4-232672781	4	237227204	4-232676855	0.958724
4	237394249	4-232836458	4	237398920	4-232841317	0.842635
4	239526032	4-234867086	4	239526328	4-234867382	0.991255
4	240876832	4-236168699	4	240878424	4-236170291	0.728234
4	240923134	4-236211294	4	240923581	4-236211741	0.770421
4	240984875	4-236272959	4	240988888	4-236276974	0.956047
4	240988888	4-236276974	4	240989112	4-236277198	0.774301
4	241950151	4-237245157	4	241951226	4-237246232	0.819675
4	243761396	4-238971551	4	243768031	4-238978186	0.63684
4	244599468	4-239757088	4	244600104	4-239757646	0.984647
5	747795	5-719143	5	752155	5-714783	0.812967
5	921743	5-885874	5	928708	5-892839	0.89022
5	928708	5-892839	5	929514	5-893645	0.963637
5	935126	5-899257	5	936803	5-900934	0.747049
5	962768	5-926899	5	965804	5-929935	0.806392
5	1589596	5-1549060	5	1593653	5-1553117	0.747383
5	1939350	5-1877853	5	1940266	5-1878769	0.692059
5	2180127	5-2123049	5	2182068	5-2124990	0.641565
5	2878379	5-2796159	5	2879528	5-2797308	0.65289
5	3160171	5-3066372	5	3164760	5-3070962	0.629352
5	3164760	5-3070962	5	3165306	5-3071508	0.931431
5	3890060	5-3776835	5	3890830	5-3777605	0.639421
5	4363316	5-4253161	5	4364985	5-4254830	0.632297
5	4378007	5-4267853	5	4378795	5-4268641	0.887622
5	4684759	5-4579556	5	4684967	5-4579764	0.856555
5	6652994	5-6388243	5	6655905	5-6391154	0.8845
5	7144433	5-6877330	5	7145067	5-6877964	0.886281
5	10038113	5-9691057	5	10039191	5-9692135	0.973553
5	10038113	5-9691057	5	10041066	5-9694010	0.889595
5	11964108	5-11612764	5	11965309	5-11613965	0.83169
5	12394706	5-11959872	5	12401743	5-11966909	0.785985
5	12896317	5-12529285	5	12903609	5-12536577	0.646029
5	13026613	5-12655553	5	13027421	5-12656361	0.96343
5	13609288	5-13263727	5	13615148	5-13269587	0.643128
5	13615148	5-13269587	5	13615312	5-13269751	0.931507
5	13855368	5-13513685	5	13855544	5-13513861	0.710562
5	14103594	5-13751469	5	14104037	5-13751912	0.958105
5	14857670	5-14360075	5	14857971	5-14360376	0.97962
5	18271363	5-17292131	5	18274234	5-17289260	0.916123
5	18274234	5-17289260	5	18274551	5-17288943	0.904941
5	19096987	5-18646616	5	19097230	5-18646859	0.983682
5	19101709	5-18652490	5	19103448	5-18654229	0.934552
5	19724068	5-19260543	5	19726697	5-19263172	0.846495
5	19740982	5-19277458	5	19743600	5-19280076	0.859286
5	19743600	5-19280076	5	19743878	5-19280354	0.863698
5	19936526	5-19467633	5	19941494	5-19472601	0.675593
5	19947063	5-19478170	5	19947369	5-19478476	0.982118
5	20531681	5-20074286	5	20535710	5-20078319	0.940179
5	22107144	5-21606224	5	22109119	5-21608199	0.801272
5	23274318	5-22784198	5	23283951	5-22795002	0.827953
5	26409774	5-25811339	5	26416804	5-25818369	0.94152
5	30060294	5-28738628	5	30065246	5-28733350	0.961363
5	31011865	5-30084242	5	31013269	5-30085646	0.942064
5	31012940	5-30085317	5	31013269	5-30085646	0.88096
5	31101552	5-30172652	5	31103534	5-30170670	0.914739
5	31259978	5-30324208	5	31263327	5-30327557	0.920751
5	31260096	5-30324326	5	31263327	5-30327557	0.947518
5	34232275	5-33073229	5	34235036	5-33075992	0.885272
5	35282415	5-34117176	5	35284634	5-34119395	0.962679
5	35984632	5-34810464	5	35985427	5-34811259	0.871286
5	36175214	5-34982047	5	36176347	5-34983180	0.915149
5	38474540	5-37254148	5	38475208	5-37254816	0.838403
5	39075078	5-37867069	5	39078031	5-37870022	0.950872
5	39382659	5-38156792	5	39392195	5-38172212	0.836451
5	42114171	5-40934422	5	42114735	5-40934986	0.708248
5	42151295	5-40971551	5	42152295	5-40972551	0.743049
5	42151295	5-40971551	5	42155602	5-40975858	0.758274
5	42151295	5-40971551	5	42157129	5-40977385	0.765868
5	48419803	5-46952275	5	48422528	5-46955003	0.780873
5	48420160	5-46952634	5	48422528	5-46955003	0.92644
5	49844159	5-48304446	5	49852240	5-48312527	0.847041
5	50316914	5-48768126	5	50317053	5-48767987	0.652175
5	51444136	5-49923198	5	51446355	5-49925417	0.945192
5	51446170	5-49925232	5	51446355	5-49925417	0.916657
5	52246603	5-50694483	5	52248737	5-50696617	0.807231
5	52953066	5-51381480	5	52962570	5-51390978	0.600369
5	52963152	5-51391560	5	52963165	5-51391573	0.825354
5	58162767	5-56389264	5	58166211	5-56392708	0.650864
5	58941560	5-57137616	5	58942558	5-57138614	0.716411
5	59278832	5-57538017	5	59278846	5-57538031	0.940972
5	60357325	5-58623549	5	60362143	5-58628373	0.780476
5	60491801	5-58822068	5	60501312	5-58812555	0.857257
5	62348860	5-60542018	5	62358199	5-60551358	0.839306
5	62615269	5-60805387	5	62615313	5-60805431	0.854407
5	65187962	5-63348752	5	65192508	5-63353298	1
5	65187962	5-63348752	5	65193870	5-63354660	0.780071
5	65187962	5-63348752	5	65197833	5-63358623	0.823034
5	67331958	5-65452664	5	67338079	5-65458787	0.914454
5	67336612	5-65457319	5	67338079	5-65458787	0.947111
5	70346817	5-68428615	5	70356714	5-68438512	0.982562
5	71945498	5-70000276	5	71947191	5-70001969	0.993988
5	72494780	5-70516768	5	72498300	5-70519058	0.765346
5	72775959	5-70793775	5	72780595	5-70798411	0.841133
5	72775959	5-70793775	5	72784462	5-70802276	0.794221
5	73784326	5-71728875	5	73785481	5-71730030	0.912713
5	75183085	5-73064398	5	75183708	5-73065021	0.774207
5	77109103	5-74931149	5	77111227	5-74933273	0.936285
5	77111000	5-74933046	5	77111227	5-74933273	0.995387
5	78588775	5-76290848	5	78591132	5-76288491	0.96435
5	79496683	5-77228675	5	79498009	5-77230001	0.93456
5	79496683	5-77228675	5	79498203	5-77230195	0.941586
5	80685993	5-78424853	5	80688266	5-78427126	0.733541
5	86315483	5-84127497	5	86323242	5-84135257	0.915424
5	86323242	5-84135257	5	86329313	5-84141329	0.934884
5	86328773	5-84140789	5	86329313	5-84141329	0.930113
5	88442426	5-86180187	5	88447298	5-86185059	0.923529
5	91977720	5-89758535	5	91979930	5-89760745	0.996441
5	94159823	5-91844341	5	94163058	5-91847576	0.800322
5	94160180	5-91844698	5	94163058	5-91847576	0.896344
5	94162593	5-91847111	5	94163058	5-91847576	0.856783
5	94163058	5-91847576	5	94164092	5-91848610	0.834412
5	115450778	5-112669675	5	115460408	5-112680123	0.61344
5	122469297	5-119657460	5	122478506	5-119666670	0.855849
5	133988610	5-130523292	5	133997840	5-130532519	0.90454
5	134621649	5-131161500	5	134628864	5-131168714	0.798823
5	134623924	5-131163774	5	134628864	5-131168714	0.768905
5	134624079	5-131163929	5	134628864	5-131168714	0.740232
5	138748351	5-135497962	5	138748913	5-135498524	0.709887
5	142983318	5-139665775	5	142984698	5-139667155	0.72322
5	147964072	5-144608748	5	147964351	5-144609027	0.685646
5	150365588	5-146936230	5	150368363	5-146939005	0.97626
5	155422098	5-151755651	5	155423045	5-151756598	0.647799
5	156313097	5-152641727	5	156313152	5-152641782	0.934335
5	158783813	5-155028080	5	158786433	5-155030700	0.942847
5	163951126	5-160204957	5	163955564	5-160209812	0.70528
5	166568211	5-162722517	5	166574090	5-162728396	0.660966
5	170325732	5-166437431	5	170333476	5-166507755	0.690502
5	171607412	5-167698868	5	171608107	5-167699563	0.694872
5	172208129	5-168290928	5	172215408	5-168298207	0.881893
5	172215408	5-168298207	5	172221108	5-168303907	0.941046
5	172822454	5-168910124	5	172825086	5-168912756	0.860823
5	173522813	5-169618500	5	173523371	5-169619058	0.886227
5	173523371	5-169619058	5	173523548	5-169619236	0.715576
5	173627407	5-169723111	5	173632473	5-169728177	0.840821
5	175506740	5-171499436	5	175507138	5-171499834	0.741967
5	177785100	5-173675128	5	177786093	5-173676121	0.918476
5	178508675	5-174454000	5	178510050	5-174455375	0.988673
5	178640354	5-174667192	5	178641155	5-174667993	0.691825
5	180932221	5-176937618	5	180935594	5-176940993	0.682452
5	182187950	5-178161717	5	182188484	5-178162251	0.743829
5	182805224	5-178784566	5	182805317	5-178784659	0.844487
5	183518433	5-179240628	5	183520410	5-179242605	0.742524
5	183520127	5-179242322	5	183520410	5-179242605	0.892361
5	184487269	5-180079762	5	184488075	5-180080569	0.633666
5	184487269	5-180079762	5	184494391	5-180084209	0.893893
5	185238817	5-180721975	5	185240673	5-180723831	0.674234
5	187148654	5-182586005	5	187157247	5-182594598	0.958957
5	187853403	5-183250535	5	187859101	5-183256233	0.88704
5	187918693	5-183318187	5	187926506	5-183326000	0.801474
5	188271130	5-183656152	5	188276392	5-183661414	0.655949
5	188732307	5-184141129	5	188732400	5-184141222	0.918592
5	188732400	5-184141222	5	188734302	5-184143124	0.873774
5	192048768	5-187059473	5	192055264	5-187065969	0.719459
5	192050886	5-187061591	5	192055264	5-187065969	0.708435
5	192055264	5-187065969	5	192056227	5-187066932	0.97285
5	193951718	5-188966990	5	193955405	5-188970677	0.894376
5	193951727	5-188966999	5	193955405	5-188970677	0.857817
5	193955405	5-188970677	5	193959067	5-188974339	0.72642
5	196317336	5-191014066	5	196317923	5-191014653	0.755077
5	196469895	5-191164500	5	196470979	5-191165584	0.621695
5	196469895	5-191164500	5	196474333	5-191168938	0.834466
5	196958901	5-191641022	5	196960305	5-191642426	0.802697
5	198870996	5-193495947	5	198872179	5-193497130	0.847661
5	198871065	5-193496016	5	198878014	5-193502965	0.877076
5	199546202	5-194172632	5	199549223	5-194175653	0.78292
5	199547339	5-194173769	5	199549223	5-194175653	0.993068
5	205852605	5-200434126	5	205853091	5-200433640	0.921147
5	206343310	5-200925189	5	206343916	5-200925795	0.619007
5	206343916	5-200925795	5	206350161	5-200932040	0.740422
5	206751233	5-201320095	5	206753565	5-201322427	0.686944
5	206751233	5-201320095	5	206756714	5-201325576	0.75652
5	206751233	5-201320095	5	206757798	5-201326660	0.658072
5	206751233	5-201320095	5	206759222	5-201328084	0.691606
5	212372451	5-206668446	5	212372738	5-206668733	0.730262
5	212770580	5-207164219	5	212776877	5-207170516	0.763228
5	213496200	5-207755340	5	213502611	5-207761751	0.765138
5	213502611	5-207761751	5	213503223	5-207762363	0.967634
5	213974640	5-208320421	5	213980096	5-208314956	0.926124
5	215522766	5-209750674	5	215524156	5-209752064	0.779179
5	216752058	5-210935883	5	216754257	5-210938082	0.829879
5	218026335	5-212227106	5	218027424	5-212228195	0.612549
5	220273169	5-214449560	5	220275527	5-214451918	0.968629
5	220275265	5-214451656	5	220275527	5-214451918	0.950003
5	220930610	5-215100190	5	220931149	5-215100729	0.761008
5	221144764	5-215337302	5	221151799	5-215344337	0.961735
5	222422005	5-216545940	5	222423649	5-216547584	0.782273
6	1294055	6-1251167	6	1302199	6-1281919	0.954969
6	4937533	6-4896398	6	4938350	6-4897215	0.757188
6	7488961	6-7137022	6	7490752	6-7138813	0.873564
6	9899752	6-9493886	6	9902679	6-9496813	0.788254
6	16837684	6-17959567	6	16846768	6-17950480	0.84415
6	30477425	6-29004347	6	30478158	6-29005080	0.62086
6	30477425	6-29004347	6	30480575	6-29007497	0.603589
6	30808453	6-29350526	6	30808524	6-29354990	0.987082
6	34389533	6-32854016	6	34390177	6-32854661	0.978266
6	38760654	6-37024599	6	38760899	6-37024844	0.624406
6	40062432	6-38306307	6	40067133	6-38311008	0.871045
6	41343045	6-39722721	6	41343252	6-39722514	0.793024
6	41343045	6-39722721	6	41343502	6-39722264	0.796349
6	41472522	6-39822980	6	41477538	6-39827996	0.884697
6	41477473	6-39827931	6	41477538	6-39827996	0.963431
6	42135930	6-40552636	6	42145773	6-40561478	0.726794
6	47428038	6-45874346	6	47431937	6-45870447	0.637801
6	61617008	6-59028542	6	61617057	6-59028591	0.799484
6	62649346	6-60033098	6	62655342	6-60039094	0.973797
6	74430398	6-71664356	6	74440252	6-71675005	0.81021
6	77708605	6-74989543	6	77710795	6-74991733	0.798501
6	79759082	6-76956587	6	79763519	6-76952150	0.618855
6	84754744	6-81869134	6	84764070	6-81878463	0.861893
6	84754744	6-81869134	6	84764179	6-81878572	0.648397
6	88151783	6-85571812	6	88151986	6-85572015	1
6	89029536	6-86417687	6	89031274	6-86419425	0.818571
6	90164166	6-87556180	6	90166128	6-87558142	0.664809
6	90538794	6-87902836	6	90545273	6-87909317	0.814234
6	95991123	6-93494522	6	95996798	6-93500197	0.610571
6	96580912	6-94041773	6	96583450	6-94044312	0.940607
6	97234201	6-94672414	6	97241681	6-94679894	0.964424
6	97432661	6-94863068	6	97433956	6-94864363	0.611175
6	106004839	6-102922312	6	106010202	6-102927675	0.877926
6	106004839	6-102922312	6	106011589	6-102929062	0.849458
6	106004839	6-102922312	6	106013302	6-102930775	0.818191
6	107398766	6-104230542	6	107399041	6-104230817	0.793022
6	110878086	6-110785138	6	110881667	6-110788720	0.973178
6	112385900	6-107929163	6	112385906	6-107929157	0.72212
6	114338655	6-109836867	6	114339864	6-109838076	0.722996
6	115494804	6-111928092	6	115497112	6-111929233	0.741462
6	115743864	6-112080049	6	115745072	6-112081257	0.864483
6	117737318	6-113974087	6	117746737	6-113983506	1
6	126536049	6-122811917	6	126539461	6-122815329	0.69059
6	126615192	6-122891066	6	126615847	6-122891721	0.865353
6	127866535	6-124155828	6	127869424	6-124158717	0.924006
6	128895525	6-125150511	6	128899586	6-125154573	0.930746
6	128899586	6-125154573	6	128907016	6-125162004	0.742929
6	128899586	6-125154573	6	128908374	6-125163362	0.933036
6	133436479	6-129560254	6	133437190	6-129560965	0.948944
6	133437190	6-129560965	6	133440038	6-129563813	0.945662
6	135556516	6-131633098	6	135556932	6-131633514	0.841927
6	137834989	6-133991923	6	137836163	6-133992858	0.679871
6	138543585	6-134646556	6	138544594	6-134647565	0.85188
6	138543585	6-134646556	6	138544662	6-134647633	0.892256
6	138952698	6-135039418	6	138953994	6-135040714	0.961964
6	138953994	6-135040714	6	138961105	6-135047825	0.897684
6	138953994	6-135040714	6	138962589	6-135049309	0.658645
6	139342032	6-135429998	6	139343702	6-135431668	0.652567
6	139343440	6-135431406	6	139343702	6-135431668	0.638547
6	141051556	6-137099996	6	141052129	6-137100569	0.86855
6	141532933	6-137479009	6	141533158	6-137479234	0.983923
6	142402235	6-138249706	6	142406777	6-138254248	0.891576
6	144947135	6-141038681	6	144947753	6-141039387	0.937192
6	148673482	6-144789991	6	148674579	6-144791088	0.987802
6	148673907	6-144790416	6	148674922	6-144791431	0.936911
6	148948374	6-145059682	6	148948402	6-145059710	0.822021
6	151544109	6-147679868	6	151547266	6-147683025	0.717037
6	151873061	6-147953789	6	151874462	6-147955190	0.635642
6	151964296	6-148083553	6	151964955	6-148084212	0.8481
6	152041053	6-148160180	6	152041548	6-148160675	0.60517
6	154620940	6-150714118	6	154621547	6-150714725	0.786857
6	154778146	6-150851051	6	154779437	6-150852342	0.92835
6	154779058	6-150851963	6	154781664	6-150854569	0.606601
6	154788050	6-150860955	6	154790647	6-150863552	0.608183
6	154806958	6-150879864	6	154809245	6-150882153	0.632548
6	156277239	6-152345602	6	156277869	6-152346232	0.827984
6	158529241	6-154536529	6	158533144	6-154540432	0.61663
6	159008258	6-155073371	6	159014588	6-155079701	0.609415
6	159009078	6-155074191	6	159014588	6-155079701	0.624997
6	159602735	6-155656132	6	159604143	6-155657540	0.737617
6	159794650	6-155851206	6	159798628	6-155855188	0.723351
6	161157668	6-157212659	6	161157693	6-157212684	0.798632
6	161897262	6-157970459	6	161898168	6-157971365	0.957021
6	162561250	6-158597221	6	162562170	6-158598141	0.971836
6	162594344	6-158636714	6	162594742	6-158637112	0.657209
6	163588200	6-159625344	6	163588525	6-159625669	0.663402
6	164166191	6-160194770	6	164172117	6-160200696	0.889671
6	165630650	6-161648262	6	165632247	6-161649859	0.85885
6	165822591	6-161836293	6	165824186	6-161837888	0.891716
6	166752296	6-162743366	6	166754779	6-162745847	0.921398
6	167236466	6-163209509	6	167237203	6-163210246	0.765914
6	169418571	6-165471330	6	169420491	6-165473250	0.731078
6	169546603	6-165596547	6	169547078	6-165597022	0.751979
6	169547037	6-165596981	6	169547078	6-165597022	0.971536
6	170963278	6-167012026	6	170963359	6-167012107	0.902337
6	171661840	6-167714227	6	171661902	6-167714289	0.975719
6	171890766	6-167902753	6	171890807	6-167902794	0.871252
7	3035440	7-2917703	7	3035875	7-2918138	0.838646
7	5338390	7-5084774	7	5344844	7-5091284	0.88517
7	8554233	7-8261813	7	8554301	7-8261881	0.634204
7	10082667	7-9803208	7	10082680	7-9803221	0.732797
7	15824557	7-15343225	7	15832158	7-15350828	0.669362
7	16818711	7-16341437	7	16822596	7-16282580	0.92477
7	16818711	7-16341437	7	16823164	7-16283148	0.767055
7	16977906	7-16420833	7	16982198	7-16425125	0.753245
7	17935602	7-17300159	7	17936923	7-17301480	0.777925
7	17935602	7-17300159	7	17937560	7-17302117	0.841595
7	17936923	7-17301480	7	17942489	7-17318133	0.844717
7	17937560	7-17302117	7	17942489	7-17318133	0.841366
7	20395116	7-19711617	7	20395468	7-19711265	0.740928
7	21089466	7-20204063	7	21090079	7-20204676	0.825527
7	26621834	7-25516445	7	26623226	7-25517837	0.84761
7	26624784	7-25519395	7	26628064	7-25522675	0.919494
7	26985268	7-25918628	7	26985428	7-25918788	0.949506
7	34408883	7-33170101	7	34410059	7-33171277	0.941672
7	34789051	7-33541013	7	34795233	7-33547194	0.836865
7	35255935	7-34004411	7	35259918	7-34008394	0.886759
7	35392249	7-34115647	7	35393037	7-34116435	0.634176
7	36905987	7-35628677	7	36906293	7-35628983	0.960648
7	40137641	7-38778426	7	40140225	7-38781010	0.924483
7	43177384	7-41659865	7	43179313	7-41661794	0.689848
7	44839617	7-43291670	7	44839757	7-43291810	0.981044
7	44839617	7-43291670	7	44846539	7-43298592	0.796824
7	44839757	7-43291810	7	44843801	7-43295854	0.829019
7	44843801	7-43295854	7	44846539	7-43298592	0.696245
7	49003393	7-47448948	7	49011194	7-47457608	0.641447
7	51742377	7-50138035	7	51748326	7-50143986	0.943616
7	85627279	7-82758163	7	85631792	7-82762676	0.937417
7	88540487	7-85740255	7	88543427	7-85743195	0.978123
7	88877927	7-86072345	7	88883474	7-86077892	0.846449
7	92400008	7-89462299	7	92400590	7-89462881	0.952814
7	92792207	7-89913015	7	92794909	7-89915717	0.938482
7	92792207	7-89913015	7	92798609	7-89919417	0.938089
7	92794909	7-89915717	7	92797691	7-89918499	0.883152
7	92797691	7-89918499	7	92798609	7-89919417	0.836732
7	98446661	7-95474132	7	98450823	7-95478294	0.696337
7	100468112	7-97463038	7	100469736	7-97464668	0.941884
7	101504745	7-98446322	7	101507598	7-98449175	0.886883
7	104036440	7-100911827	7	104037639	7-100913026	0.927398
7	104040460	7-100915847	7	104040698	7-100916085	0.606405
7	108792766	7-105554718	7	108799168	7-105561120	0.955294
7	109146213	7-105927960	7	109153421	7-105935168	0.795087
7	109421059	7-106179537	7	109422824	7-106181302	0.613506
7	112324381	7-109173303	7	112328401	7-109177323	0.780355
7	116450940	7-113179592	7	116452336	7-113180988	0.677089
7	119796533	7-116402342	7	119799381	7-116405190	0.722119
7	119798499	7-116404308	7	119799381	7-116405190	0.742828
7	124085232	7-120343286	7	124094348	7-120352402	0.966684
7	124676990	7-120802942	7	124677519	7-120803471	0.824398
7	125161483	7-121283930	7	125161948	7-121284395	0.81973
7	126239496	7-122367446	7	126244798	7-122372748	0.674594
7	126242696	7-122370646	7	126244798	7-122372748	0.776438
7	126620820	7-122732564	7	126622873	7-122734617	0.861506
7	128256199	7-124246377	7	128256561	7-124246838	0.817449
7	130836378	7-126940916	7	130836615	7-126941153	0.615241
7	132121420	7-128152385	7	132122118	7-128151687	0.887133
7	136236545	7-132187878	7	136243199	7-132194532	0.965715
7	139606902	7-135486006	7	139612014	7-135491120	0.748297
7	142529086	7-135628648	7	142530389	7-135627345	0.828374
7	145159109	7-140462748	7	145160486	7-140464125	0.86753
7	146607209	7-141769505	7	146610660	7-141766054	0.875381
7	148226461	7-143332683	7	148227336	7-143333558	0.634197
7	148451293	7-143550441	7	148459107	7-143558257	0.882795
7	148451557	7-143550705	7	148459107	7-143558257	0.894581
7	149426134	7-144538283	7	149428408	7-144540558	0.841882
7	150582637	7-145667158	7	150587791	7-145672312	0.806758
7	152291197	7-147102149	7	152291537	7-147102489	0.958558
7	153201653	7-147987169	7	153207687	7-147993203	0.829805
7	153742056	7-148530262	7	153742763	7-148530970	0.8187
7	153988207	7-148785820	7	153988258	7-148785871	0.962654
7	154954805	7-149755454	7	154958592	7-149759241	0.78407
7	154957634	7-149758283	7	154958592	7-149759241	0.824786
7	155292944	7-150089712	7	155294499	7-150091267	0.976577
7	155413821	7-150208801	7	155419309	7-150214297	0.90991
7	156181939	7-150909809	7	156184179	7-150912049	0.896452
7	156184179	7-150912049	7	156185393	7-150913263	0.715717
7	156881156	7-151555253	7	156881172	7-151555269	0.872823
7	158323738	7-153008113	7	158324164	7-153008539	0.843165
7	158605161	7-153290318	7	158605164	7-153290321	1
7	158969970	7-153619512	7	158974669	7-153624211	0.633562
7	162217074	7-156817462	7	162217429	7-156817107	0.628834
7	163711560	7-158333551	7	163713940	7-158335931	0.941161
7	164326236	7-158981143	7	164326523	7-158981430	0.920279
7	164327626	7-158982533	7	164327936	7-158982843	0.931457
7	165507337	7-160074038	7	165508722	7-160075423	0.837804
7	165726214	7-160281328	7	165729088	7-160284202	0.881954
7	171186306	7-165628583	7	171186384	7-165628661	0.946533
7	171442208	7-165889395	7	171442604	7-165888999	0.661662
7	172305351	7-166706175	7	172307565	7-166708389	0.661131
7	172698919	7-167128694	7	172706068	7-167135843	0.905009
7	172699045	7-167128820	7	172706068	7-167135843	0.906243
7	172699722	7-167129497	7	172706068	7-167135843	0.894171
7	172914293	7-167386519	7	172915275	7-167387501	0.816194
7	174238846	7-168720492	7	174238849	7-168720495	0.974001
7	174904098	7-169375915	7	174904736	7-169376553	0.613991
7	175014622	7-169487792	7	175019033	7-169492203	0.640174
7	175567206	7-170011771	7	175567273	7-170011838	0.834132
7	177224450	7-171619502	7	177230073	7-171622364	0.798736
7	177225423	7-171617986	7	177230073	7-171622364	0.705001
7	177225453	7-171618016	7	177230073	7-171622364	0.752295
7	178730399	7-172163974	7	178734617	7-172159756	0.699561
7	179116488	7-171733327	7	179116970	7-171732845	0.966688
7	179961332	7-174445442	7	179961621	7-174445731	0.814306
7	179961332	7-174445442	7	179961943	7-174446053	0.692673
7	179961332	7-174445442	7	179962013	7-174446123	0.814306
7	179961332	7-174445442	7	179962246	7-174446356	0.877108
7	180047643	7-174531756	7	180051541	7-174535654	0.896987
7	180300395	7-174782987	7	180300401	7-174782993	0.663618
7	180300395	7-174782987	7	180302584	7-174785176	0.656735
7	181101260	7-175599813	7	181107383	7-175605938	0.611482
7	181123972	7-175622480	7	181125424	7-175623932	0.976426
8	227270	8-67550	8	236703	8-76989	0.822671
8	958802	8-826897	8	959050	8-827145	0.80424
8	3420281	8-3243918	8	3421429	8-3245066	0.676891
8	6165924	8-5906629	8	6168170	8-5908875	0.817587
8	6294638	8-6019438	8	6301868	8-6026668	0.646234
8	6987586	8-6666412	8	6992093	8-6670920	0.682751
8	7119288	8-6802820	8	7119546	8-6803078	0.94035
8	7119546	8-6803078	8	7120118	8-6803650	0.844616
8	7746715	8-7433183	8	7748171	8-7431727	0.782643
8	8618650	8-8281824	8	8624553	8-8287727	0.69373
8	8621516	8-8284690	8	8624553	8-8287727	0.901482
8	8621899	8-8285073	8	8624553	8-8287727	0.89708
8	13993322	8-13624289	8	14003266	8-13634461	0.729918
8	14365290	8-13989101	8	14370338	8-13994149	0.747884
8	15711210	8-15274962	8	15711213	8-15274965	1
8	16407262	8-15968829	8	16415491	8-15977181	0.768233
8	16415491	8-15977181	8	16417024	8-15978714	0.818853
8	16415491	8-15977181	8	16421046	8-15982736	0.864578
8	16415491	8-15977181	8	16421061	8-15982751	0.890566
8	18982793	8-18351841	8	18983303	8-18352351	0.772676
8	20794079	8-20105768	8	20795221	8-20106910	0.922562
8	21004160	8-20311623	8	21004708	8-20312171	0.604162
8	23526105	8-22803294	8	23526694	8-22803883	0.601071
8	24524232	8-23772464	8	24533387	8-23781619	0.74925
8	25304551	8-24528812	8	25309721	8-24533982	0.730561
8	27989522	8-27126006	8	27992071	8-27128555	0.770604
8	27989539	8-27126023	8	27992071	8-27128555	0.864386
8	29231336	8-28299119	8	29237984	8-28305767	0.622504
8	34828023	8-33901464	8	34833263	8-33906907	0.610787
8	38131674	8-37100486	8	38132010	8-37100822	0.872046
8	38701519	8-37679048	8	38706180	8-37683709	0.813893
8	38701589	8-37679118	8	38706180	8-37683709	0.906772
8	40609011	8-39453805	8	40618085	8-39462879	0.931283
8	40782768	8-39628576	8	40787222	8-39633030	0.79127
8	41761671	8-40573935	8	41764240	8-40576505	0.950864
8	41764240	8-40576505	8	41764774	8-40577039	0.950864
8	45529933	8-44309283	8	45531721	8-44311071	0.926037
8	56229407	8-55093182	8	56232483	8-55090105	0.950733
8	62303158	8-61038556	8	62309959	8-61045826	0.829323
8	71733437	8-70147444	8	71742920	8-70156928	0.924241
8	74819990	8-73098654	8	74822247	8-73100911	0.794935
8	80085234	8-78168773	8	80092675	8-78176214	0.636314
8	80240910	8-78369755	8	80241255	8-78369410	0.651369
8	80240949	8-78369716	8	80241255	8-78369410	0.651369
8	81129559	8-79153768	8	81134785	8-79233544	0.98456
8	82663707	8-80679609	8	82667648	8-80683550	0.679879
8	87544775	8-85374528	8	87549959	8-85369344	0.641803
8	87544775	8-85374528	8	87550622	8-85368681	0.670329
8	88534802	8-86264421	8	88536020	8-86265639	0.96164
8	89393120	8-87094991	8	89399752	8-87088359	0.865325
8	90937781	8-88637542	8	90938226	8-88637987	0.938734
8	93229386	8-90899727	8	93233487	8-90902393	0.634046
8	93545833	8-91283703	8	93547315	8-91285185	0.940745
8	95598734	8-93299818	8	95607903	8-93308987	0.762722
8	96642635	8-94346599	8	96650697	8-94354661	0.840258
8	103433332	8-100897353	8	103437438	8-100901459	0.7766
8	103437121	8-100901142	8	103437438	8-100901459	0.843518
8	104008054	8-101465806	8	104011842	8-101462018	0.601169
8	104011842	8-101462018	8	104015221	8-101458639	0.651454
8	104011842	8-101462018	8	104020797	8-101453059	0.73154
8	107055719	8-104294688	8	107058987	8-104297957	0.788044
8	107058987	8-104297957	8	107059013	8-104297983	0.95063
8	108611793	8-105803189	8	108612248	8-105803644	0.974308
8	110331746	8-107404568	8	110332700	8-107405522	0.672798
8	110331746	8-107404568	8	110335415	8-107408237	0.740532
8	113887068	8-110717326	8	113887828	8-110718086	0.90983
8	113887122	8-110717380	8	113887828	8-110718086	0.92495
8	113887466	8-110717724	8	113887828	8-110718086	0.958564
8	113887813	8-110718071	8	113887828	8-110718086	0.946478
8	114841748	8-111676150	8	114842440	8-111676842	0.675966
8	115974685	8-112739527	8	115976233	8-112741075	0.652763
8	117159870	8-113939560	8	117164417	8-113944107	0.634924
8	117576267	8-114349406	8	117579977	8-114353116	0.86604
8	118783553	8-115467094	8	118784346	8-115466301	0.837485
8	119141506	8-115830598	8	119141738	8-115830830	0.816331
8	119708003	8-116398114	8	119708149	8-116398260	0.972062
8	122791858	8-119273082	8	122792947	8-119274171	0.741341
8	122792932	8-119274156	8	122792947	8-119274171	0.910022
8	125100180	8-121563754	8	125102807	8-121561127	0.860785
8	125631702	8-122046428	8	125632871	8-122047597	0.974204
8	128348354	8-124467712	8	128352171	8-124471530	0.956534
8	128719643	8-124823375	8	128720339	8-124824071	0.936448
8	130313707	8-125983333	8	130316757	8-125986383	0.979858
8	131388779	8-127096319	8	131391868	8-127099408	0.89901
8	132155956	8-127799641	8	132161918	8-127823336	0.887518
8	133038199	8-128670152	8	133038309	8-128670262	0.917847
8	133226966	8-128859523	8	133227131	8-128859688	0.963882
8	136175348	8-131727617	8	136177006	8-131729275	0.901237
8	136340787	8-131896236	8	136342095	8-131897544	0.903434
8	136342095	8-131897544	8	136342390	8-131897839	0.945537
8	138307582	8-133886304	8	138310854	8-133889577	0.874455
8	139011581	8-134585166	8	139011701	8-134585286	0.943997
8	139051146	8-134624734	8	139053974	8-134627562	0.873992
8	139723697	8-135275060	8	139731678	8-135301383	0.621755
8	140026225	8-135623494	8	140028493	8-135621226	0.690261
8	141314592	8-136801982	8	141320317	8-136807707	0.702129
8	141320317	8-136807707	8	141327793	8-136815183	0.633941
8	143883640	8-139259839	8	143883752	8-139259951	0.675992
8	144385590	8-139699731	8	144388939	8-139703080	0.958597
8	145233329	8-140612569	8	145235151	8-140614391	0.951838
8	145368570	8-140742095	8	145371177	8-140744702	0.740934
8	146093115	8-141445547	8	146093537	8-141445969	0.651309
8	146107007	8-141460100	8	146112495	8-141465588	0.825814
8	146312810	8-141672572	8	146316919	8-141676681	0.936644
8	146312810	8-141672572	8	146317495	8-141677257	0.992598
8	149593304	8-144813787	8	149594257	8-144814740	0.853782
8	150250905	8-145439756	8	150251573	8-145440424	0.760563
8	150251573	8-145440424	8	150252312	8-145441163	0.789512
8	151006257	8-146162915	8	151007217	8-146163875	0.853806
8	151230145	8-146371876	8	151230875	8-146372606	0.987134
8	151230515	8-146372246	8	151230875	8-146372606	0.982996
8	151871897	8-146966929	8	151873266	8-146968298	0.899934
8	152914687	8-148011198	8	152923631	8-148020144	0.609296
8	154489386	8-149458998	8	154489707	8-149459319	0.990722
8	154570756	8-149532005	8	154572672	8-149533921	0.944341
8	154753575	8-149717323	8	154758091	8-149721839	0.930959
8	155611698	8-150558645	8	155614788	8-150561735	0.940338
8	155790251	8-150722610	8	155794574	8-150726933	0.737985
8	157450132	8-152284896	8	157450180	8-152284848	0.894278
8	158111752	8-152944544	8	158112538	8-152945330	0.917057
8	159316129	8-154069656	8	159318628	8-154072155	0.755595
8	159821615	8-154550619	8	159823610	8-154552614	0.668398
8	159822118	8-154551122	8	159823610	8-154552614	0.714944
8	160444515	8-155186600	8	160444710	8-155186795	0.727772
8	161621087	8-156308881	8	161623953	8-156311747	0.967835
8	161623953	8-156311747	8	161627788	8-156315582	0.896416
8	162118752	8-156814582	8	162121934	8-156817764	0.917052
8	162159734	8-156855493	8	162160979	8-156856738	0.966088
8	162159734	8-156855493	8	162161482	8-156857241	0.941782
8	163613199	8-158297952	8	163613287	8-158298040	0.682561
8	163861820	8-158553623	8	163864639	8-158556442	0.730535
8	164681780	8-159336411	8	164684404	8-159339035	0.82206
8	165262879	8-159904978	8	165263022	8-159905121	0.976211
8	165283584	8-159931239	8	165284768	8-159932423	0.941996
8	166635591	8-161185636	8	166635621	8-161185666	0.983391
8	167190267	8-161724052	8	167195957	8-161729742	0.847402
8	167190313	8-161724098	8	167195957	8-161729742	0.844175
8	167241953	8-161778197	8	167242641	8-161778885	0.814521
8	167671814	8-162207203	8	167679188	8-162214577	0.880111
8	167846036	8-162389068	8	167855172	8-162398204	0.769939
8	169919687	8-164293405	8	169921062	8-164294780	0.677245
8	169921062	8-164294780	8	169923673	8-164297391	0.787377
8	170886241	8-165232648	8	170887147	8-165233554	0.826801
8	171682684	8-165988472	8	171683195	8-165988983	0.854887
8	171691172	8-166022045	8	171694427	8-166019512	0.616506
8	172056800	8-166362816	8	172057394	8-166363410	0.845155
8	173232081	8-167533063	8	173233290	8-167534272	0.681736
8	174781770	8-169176033	8	174784646	8-169178907	0.818864
8	175357346	8-169675048	8	175357429	8-169675131	0.935567
8	175357429	8-169675131	8	175357544	8-169675246	0.990939
8	175577443	8-169887424	8	175577503	8-169887484	0.750031
8	175971240	8-170297506	8	175974002	8-170300268	0.778514
8	177168583	8-171440617	8	177169657	8-171441691	0.771737
8	178869438	8-173196151	8	178872785	8-173199498	0.817055
8	179043977	8-173351960	8	179050091	8-173357664	0.653306
8	179487999	8-173802439	8	179488602	8-173803042	0.784307
8	180336482	8-174616301	8	180338065	8-174617884	0.902714
8	180684118	8-174956632	8	180685532	8-174958046	0.864772
9	1986288	9-2267319	9	1994362	9-2275393	0.804861
9	1987351	9-2268382	9	1994362	9-2275393	0.818619
9	2777935	9-3068910	9	2778229	9-3069204	0.824331
9	4966736	9-5350696	9	4969674	9-5353635	0.628762
9	8650224	9-8957640	9	8650537	9-8957954	0.995932
9	10460147	9-11078689	9	10460314	9-11078856	0.813766
9	10460147	9-11078689	9	10460418	9-11078960	0.947393
9	12375917	9-12891866	9	12375965	9-12891818	0.90169
9	13702038	9-14020054	9	13707944	9-14025961	0.631925
9	16480144	9-16734338	9	16480583	9-16734777	0.601643
9	18796119	9-18892991	9	18796878	9-18893750	0.771392
9	18796785	9-18893657	9	18796878	9-18893750	0.817203
9	18861118	9-18957526	9	18862481	9-18958889	0.88509
9	18861465	9-18957873	9	18862481	9-18958889	0.936035
9	20394203	9-20610883	9	20394790	9-20611470	0.756697
9	20780565	9-20983639	9	20780958	9-20984032	0.975386
9	24431227	9-24492290	9	24432056	9-24493119	0.611387
9	25027252	9-25050542	9	25027279	9-25050569	1
9	25508334	9-25505912	9	25509474	9-25507052	0.817314
9	26650881	9-26609822	9	26655305	9-26614246	0.663964
9	32423740	9-32225160	9	32424917	9-32226337	0.79515
9	32542840	9-32308403	9	32546494	9-32312057	0.73748
9	32623852	9-32418956	9	32632846	9-32409958	0.91762
9	44635481	9-43960488	9	44642704	9-43967711	0.954361
9	47543526	9-46646253	9	47545961	9-46648083	0.966487
9	68827331	9-62341374	9	68827378	9-62341327	0.982264
9	70230379	9-60952472	9	70230597	9-60952254	0.903071
9	70836068	9-60342844	9	70843879	9-60335033	0.826733
9	71957481	9-59261940	9	71964058	9-59255363	0.932894
9	92740453	9-90349063	9	92747624	9-90341892	0.860226
9	95966789	9-93558661	9	95966817	9-93558689	0.967272
9	96803317	9-94381778	9	96811437	9-94389898	0.949815
9	98004208	9-95583555	9	98007902	9-95587249	0.731033
9	98850930	9-96463108	9	98852591	9-96464769	0.914478
9	109047729	9-106695063	9	109051779	9-106699113	0.894998
9	114994643	9-111687348	9	115000261	9-111692966	0.789603
9	115000261	9-111692966	9	115001810	9-111694515	0.912946
9	116820545	9-113508791	9	116821956	9-113510202	0.768057
9	116825727	9-113513973	9	116825997	9-113514243	0.909188
9	116825997	9-113514243	9	116827115	9-113515361	0.710556
9	117054504	9-113725684	9	117054758	9-113725939	0.991259
9	117054758	9-113725939	9	117056111	9-113727292	0.629094
9	117104244	9-113775432	9	117108557	9-113779745	0.800768
9	117108089	9-113779277	9	117108557	9-113779745	0.802077
9	117108557	9-113779745	9	117108888	9-113780076	0.981687
9	117108557	9-113779745	9	117108970	9-113780158	0.978664
9	121212562	9-119680439	9	121213642	9-119681519	0.81707
9	123563493	9-121868983	9	123563983	9-121869473	0.729633
9	126067421	9-124297697	9	126071483	9-124293635	0.792435
9	126274371	9-124488616	9	126275489	9-124489734	0.710454
9	128049949	9-126273037	9	128050496	9-126273584	0.688421
9	128553316	9-126761136	9	128563243	9-126771063	0.737798
9	130054210	9-128073235	9	130054325	9-128073350	0.700941
9	130344887	9-128360502	9	130346701	9-128362316	0.644831
9	130346701	9-128362316	9	130349856	9-128365471	0.611845
9	130347905	9-128363520	9	130349856	9-128365471	0.750531
9	130890863	9-128909512	9	130892969	9-128911618	0.815792
9	131087021	9-129109307	9	131088040	9-129110326	0.612443
9	132755447	9-130760718	9	132756165	9-130761436	0.613704
9	133207001	9-131183388	9	133211565	9-131187497	0.684149
9	133210369	9-131186301	9	133211565	9-131187497	0.82875
9	133211565	9-131187497	9	133212866	9-131188798	0.92556
9	133873976	9-131626188	9	133883853	9-131636065	0.742469
9	134030932	9-131836026	9	134036900	9-131841994	0.711117
9	139361176	9-137030836	9	139368624	9-137038285	0.824939
9	139753963	9-137413344	9	139754654	9-137414035	0.897389
9	139916343	9-137580686	9	139916730	9-137581073	0.798084
9	141348742	9-139010942	9	141349935	9-139012137	0.740523
9	141592688	9-139251007	9	141592723	9-139251042	0.978687
9	141883476	9-139574122	9	141884299	9-139574945	0.688557
9	142597608	9-140202365	9	142603515	9-140209159	0.678262
9	143970840	9-141576709	9	143972882	9-141578751	0.698464
9	145913012	9-143444145	9	145914584	9-143445717	0.63
9	146000984	9-143526484	9	146010349	9-143535849	0.658319
9	146293320	9-143795670	9	146295055	9-143793935	0.894109
9	147140627	9-144577821	9	147147391	9-144584585	0.818014
9	147260520	9-144700253	9	147266103	9-144705838	0.950359
9	148338012	9-145754958	9	148338373	9-145755319	0.890026
9	148338373	9-145755319	9	148346600	9-145763546	0.954293
9	151003074	9-148246458	9	151009072	9-148252456	0.73612
9	151004861	9-148248245	9	151009072	9-148252456	0.759982
9	151094716	9-148337799	9	151099215	9-148342298	0.832727
9	152131517	9-149267801	9	152134924	9-149271211	0.713903
9	152251680	9-149390657	9	152256379	9-149395356	0.794847
9	153044575	9-150174530	9	153049297	9-150179253	0.934944
9	154125807	9-151154420	9	154129970	9-151158583	0.875924
9	155198880	9-152318125	9	155200604	9-152318608	0.884432
9	156885860	9-154003691	9	156887734	9-154005565	0.61184
9	157121208	9-154242609	9	157125030	9-154246431	0.660277
9	157914227	9-155001091	9	157921356	9-155075028	0.962792
9	157917831	9-155078554	9	157921356	9-155075028	0.620725
10	476826	10-971248	10	476834	10-971256	0.874523
10	707985	10-1153678	10	713465	10-1159158	0.640925
10	1504544	10-1948719	10	1504574	10-1948749	0.663701
10	1569079	10-2015472	10	1572709	10-2019104	0.912428
10	2425956	10-2837993	10	2427959	10-2839996	0.986675
10	2854466	10-3275903	10	2861372	10-3282809	0.86909
10	8642399	10-8709233	10	8647043	10-8713878	0.867382
10	8717753	10-8796715	10	8721616	10-8800578	0.763098
10	8717753	10-8796715	10	8722083	10-8801045	0.834431
10	9346747	10-9382701	10	9348555	10-9384509	0.964638
10	13151473	10-13012256	10	13159828	10-13020611	0.941688
10	15719437	10-15397915	10	15720169	10-15398647	0.694492
10	17916919	10-17678448	10	17918539	10-17680068	0.917808
10	17916919	10-17678448	10	17918576	10-17680105	0.770325
10	19000391	10-18683368	10	19002027	10-18685178	0.647262
10	26417244	10-25785847	10	26418948	10-25787551	0.915033
10	27637516	10-26904916	10	27641374	10-26908727	0.68571
10	27637516	10-26904916	10	27642558	10-26909916	0.691236
10	27657891	10-26989726	10	27657930	10-26989687	0.888197
10	28464709	10-27700035	10	28465079	10-27700405	0.782706
10	28482783	10-27718367	10	28484323	10-27719907	0.863525
10	28694868	10-27958646	10	28698316	10-27962094	0.852168
10	30974779	10-30199711	10	30984554	10-30209487	0.793901
10	31253773	10-30456626	10	31261454	10-30464966	0.672278
10	31253773	10-30456626	10	31261539	10-30465051	0.672278
10	32568018	10-31735562	10	32576242	10-31743787	0.920929
10	32572255	10-31739800	10	32576242	10-31743787	0.935886
10	37859555	10-36766769	10	37859829	10-36767043	0.69733
10	39709735	10-38527374	10	39715341	10-38532980	0.940652
10	39710328	10-38527967	10	39715341	10-38532980	0.995434
10	59634210	10-60483666	10	59637464	10-60486922	0.616255
10	59719181	10-60568885	10	59727473	10-60577178	0.83386
10	74096903	10-74864140	10	74097110	10-74864347	0.970835
10	75150960	10-75905443	10	75160493	10-75914976	0.682277
10	78699961	10-79288526	10	78701142	10-79289707	0.863504
10	78701142	10-79289707	10	78701546	10-79290111	0.600736
10	89509140	10-89320261	10	89516696	10-89327817	0.878734
10	90408269	10-90238244	10	90410923	10-90254183	0.892797
10	92756365	10-92545926	10	92763243	10-92552804	0.915044
10	95806712	10-95572944	10	95806802	10-95573034	0.793629
10	95806759	10-95572991	10	95806802	10-95573034	0.875974
10	106964173	10-106265341	10	106964493	10-106265661	0.940346
10	108477566	10-107789007	10	108477940	10-107789381	0.932125
10	109224394	10-108482210	10	109225275	10-108483091	0.883369
10	110579644	10-109737600	10	110579812	10-109737768	0.972036
10	110656520	10-109816565	10	110656670	10-109816715	0.69064
10	112664851	10-111800607	10	112666114	10-111801870	0.952371
10	114257850	10-113347923	10	114259598	10-113349671	0.616776
10	116988813	10-115939720	10	116989363	10-115940270	0.942748
10	116988813	10-115939720	10	116996152	10-115947059	0.932254
10	117680520	10-116632124	10	117683576	10-116635181	0.802254
10	119980805	10-118950541	10	119981341	10-118951077	0.820155
10	122914312	10-121866125	10	122914948	10-121866761	0.702379
10	125366192	10-124343130	10	125366547	10-124343485	0.625447
10	126788524	10-125865515	10	126791181	10-125868172	0.606797
10	126795166	10-125872157	10	126795385	10-125872376	0.942104
10	127493693	10-126488648	10	127494035	10-126488990	0.96156
10	127670536	10-126669492	10	127671218	10-126670174	0.968592
10	128020583	10-127001741	10	128028606	10-127009764	0.793743
10	128445627	10-127409179	10	128448655	10-127440832	0.805665
10	128448655	10-127440832	10	128450788	10-127442874	0.722364
10	128988697	10-127887802	10	128991705	10-127890810	0.827582
10	129107794	10-128003963	10	129107999	10-128004168	0.891683
10	133091573	10-131917069	10	133093630	10-131915012	0.659697
10	135276556	10-134055294	10	135277301	10-134056039	0.973997
10	136396081	10-135186031	10	136404533	10-135194483	0.818308
10	137923519	10-136731735	10	137926348	10-136734564	0.825249
10	138158696	10-136984954	10	138160015	10-136986273	0.838398
10	139779341	10-138488242	10	139780374	10-138489275	0.842066
10	140142996	10-138883419	10	140143707	10-138884130	0.733335
10	140368159	10-139140928	10	140376429	10-139149198	0.61121
10	143650172	10-142492622	10	143651212	10-142491582	0.877599
10	143755751	10-142387520	10	143755911	10-142387360	0.654326
10	144091146	10-142804873	10	144091551	10-142805278	0.64021
10	144455134	10-143176025	10	144455916	10-143176807	0.691148
10	145984061	10-144708604	10	145984062	10-144708605	0.771682
10	147463804	10-146111540	10	147466108	10-146113844	0.953394
10	147464312	10-146112048	10	147466108	10-146113844	0.950124
10	147797102	10-146428961	10	147800717	10-146432576	0.675435
10	150491337	10-149184786	10	150491363	10-149184760	0.927337

## Sheet: Source_Data_Fig_3d2
bQTL overlap with eQTL
CHR_A	BP_A	SNP_A	CHR_B	BP_B	SNP_B	R2
1	2630263	1-2536949	1	2635036	1-2541724	0.920534
1	2630263	1-2536949	1	2635969	1-2542657	0.749164
1	2635036	1-2541724	1	2635675	1-2542363	0.813301
1	2635675	1-2542363	1	2635969	1-2542657	0.812352
1	5104661	1-4984550	1	5105312	1-4985202	0.739835
1	6829711	1-6834648	1	6839541	1-6844477	0.910227
1	7295843	1-7293690	1	7296603	1-7294450	0.970062
1	7302801	1-7299524	1	7311118	1-7307921	0.920987
1	10349762	1-10221308	1	10350621	1-10222167	0.698573
1	10680352	1-10510605	1	10689189	1-10484493	0.670732
1	11126538	1-10958803	1	11126548	1-10958813	0.688409
1	15072466	1-14862468	1	15072708	1-14862710	0.944317
1	16715258	1-16340737	1	16724496	1-16350023	0.627789
1	16718186	1-16343666	1	16724496	1-16350023	0.767735
1	16724496	1-16350023	1	16728591	1-16354118	0.941608
1	16962369	1-16587995	1	16967171	1-16592797	0.942223
1	20126798	1-19809478	1	20128061	1-19810741	0.707949
1	20131343	1-19814024	1	20131810	1-19814491	0.737013
1	20301418	1-19980908	1	20301688	1-19981178	0.932452
1	20414863	1-20098398	1	20424712	1-20108002	0.937582
1	23021789	1-22645736	1	23022894	1-22646841	0.918224
1	23022894	1-22646841	1	23025259	1-22649206	0.64671
1	23570752	1-23200527	1	23570889	1-23200664	0.996805
1	23570889	1-23200664	1	23570904	1-23200679	1
1	25769343	1-25423284	1	25769838	1-25423779	0.94211
1	27419727	1-27184660	1	27427554	1-27192487	0.697811
1	27577223	1-27385078	1	27577566	1-27385421	0.86197
1	29406117	1-29151762	1	29406868	1-29152513	0.821376
1	29507709	1-29254111	1	29509271	1-29255673	0.91924
1	29985476	1-29741479	1	29985898	1-29741901	0.979723
1	34138783	1-33830809	1	34141775	1-33833802	0.912631
1	38077765	1-37724822	1	38082933	1-37719653	0.829693
1	38077765	1-37724822	1	38086131	1-37716455	0.864368
1	38077765	1-37724822	1	38087232	1-37715354	0.866858
1	38680125	1-38310656	1	38684941	1-38315472	0.85596
1	38998555	1-38642323	1	38999034	1-38642802	0.705246
1	39404424	1-39058390	1	39410173	1-39064139	0.715479
1	39404424	1-39058390	1	39410549	1-39064515	0.906606
1	39410173	1-39064139	1	39417554	1-39071520	0.725971
1	39410549	1-39064515	1	39417554	1-39071520	0.644079
1	39417165	1-39071131	1	39417554	1-39071520	0.921002
1	39417554	1-39071520	1	39423920	1-39077886	0.879915
1	40161664	1-39805939	1	40169765	1-39814040	0.627061
1	41016987	1-40649256	1	41023560	1-40655829	0.973322
1	42438521	1-42171822	1	42438916	1-42172217	0.962357
1	42788409	1-42523788	1	42789494	1-42524874	0.671721
1	43723912	1-43508479	1	43728883	1-43513450	0.935756
1	44167730	1-43974622	1	44173465	1-43980357	0.738953
1	46822800	1-46550752	1	46831777	1-46559729	0.871284
1	49062045	1-48655577	1	49062052	1-48655584	0.769993
1	49170407	1-48753953	1	49170881	1-48754427	0.900191
1	49534014	1-49125980	1	49534574	1-49126540	0.996397
1	50863863	1-50419299	1	50864553	1-50419989	0.884244
1	53455933	1-52461152	1	53458463	1-52458622	0.760031
1	54015085	1-53400017	1	54024920	1-53409853	0.720454
1	55369218	1-54728542	1	55369876	1-54729200	0.951054
1	57138652	1-56448023	1	57138704	1-56448075	0.769946
1	57138704	1-56448075	1	57139155	1-56448526	0.65305
1	57261550	1-56570933	1	57262703	1-56572086	0.709074
1	57988547	1-57248388	1	57997735	1-57257862	0.606634
1	58272136	1-57555356	1	58272156	1-57555376	0.622269
1	58937162	1-58213772	1	58944005	1-58295987	0.90522
1	59846208	1-59122917	1	59852915	1-59129625	0.728773
1	62745479	1-61949776	1	62748791	1-61953088	0.770249
1	63870285	1-63047490	1	63870750	1-63047955	0.967441
1	65941079	1-65042115	1	65945195	1-65046157	0.808288
1	67303380	1-66321312	1	67312896	1-66311872	0.810317
1	68161872	1-67499326	1	68162026	1-67499172	0.869899
1	68161872	1-67499326	1	68162203	1-67498995	0.764493
1	68250249	1-67413674	1	68251703	1-67412220	0.709109
1	68251027	1-67412896	1	68251703	1-67412220	0.963822
1	70210261	1-69011521	1	70219799	1-69021060	0.718431
1	72379809	1-71107912	1	72380129	1-71108232	0.776755
1	72899766	1-71608493	1	72906544	1-71615271	0.747873
1	77841025	1-76348710	1	77850226	1-76357934	0.682131
1	78660400	1-77158400	1	78661423	1-77159423	0.75868
1	79327927	1-77800582	1	79332747	1-77805403	0.784103
1	81614284	1-80005295	1	81617641	1-80008652	0.627427
1	81614284	1-80005295	1	81617861	1-80008872	0.631618
1	81617219	1-80008230	1	81617641	1-80008652	0.927708
1	81617219	1-80008230	1	81617861	1-80008872	0.996645
1	81617219	1-80008230	1	81617985	1-80008996	0.931957
1	82240601	1-80636000	1	82241367	1-80636766	0.915354
1	85770854	1-84067569	1	85774078	1-84071326	0.735297
1	87748013	1-85908172	1	87748540	1-85908699	0.956518
1	87841189	1-86004395	1	87841813	1-86005019	0.843552
1	87841189	1-86004395	1	87842551	1-86005757	0.927072
1	94649068	1-92518830	1	94651246	1-92521008	0.983761
1	94649068	1-92518830	1	94654704	1-92524466	0.882446
1	96700338	1-94494230	1	96700779	1-94494671	0.943966
1	99944442	1-97681359	1	99945020	1-97681937	1
1	99944442	1-97681359	1	99945127	1-97682044	0.996564
1	99944442	1-97681359	1	99945211	1-97682128	0.986268
1	100082682	1-97823154	1	100088072	1-97828544	0.90454
1	107766141	1-105240440	1	107769373	1-105243671	0.865411
1	107766321	1-105240620	1	107769373	1-105243671	0.865411
1	107766521	1-105240820	1	107769373	1-105243671	0.865411
1	110007971	1-107458803	1	110012345	1-107463177	0.859701
1	110008120	1-107458952	1	110012345	1-107463177	0.687402
1	144057689	1-141830819	1	144058944	1-141832074	0.920838
1	156409026	1-154521623	1	156409514	1-154522111	0.94446
1	157515072	1-155640199	1	157517112	1-155642240	0.878191
1	162229624	1-160822561	1	162230930	1-160823867	0.846952
1	162880348	1-161549326	1	162887002	1-161542672	0.669145
1	163702999	1-162181569	1	163703686	1-162182256	0.712908
1	168043260	1-166351757	1	168045083	1-166353580	0.985005
1	168398539	1-166730447	1	168403899	1-166735807	0.67522
1	168403899	1-166735807	1	168405203	1-166736989	0.963459
1	168452667	1-166783896	1	168459466	1-166790695	0.624419
1	168497013	1-166828245	1	168498520	1-166829752	0.900518
1	172711958	1-170842378	1	172712765	1-170843185	0.967189
1	172712765	1-170843185	1	172712931	1-170843351	0.806348
1	172725306	1-170871774	1	172726147	1-170872615	0.744809
1	174041695	1-172136719	1	174042194	1-172137219	0.872916
1	174041695	1-172136719	1	174042275	1-172137300	0.906236
1	174041695	1-172136719	1	174042382	1-172137407	0.634685
1	174845891	1-172928276	1	174853781	1-172937065	0.61301
1	180447015	1-178503620	1	180447316	1-178503921	0.900213
1	181308338	1-179365834	1	181308401	1-179365897	0.78646
1	184109143	1-182124656	1	184109782	1-182125295	0.97085
1	189578289	1-187418239	1	189583853	1-187423804	0.852202
1	189578413	1-187418363	1	189583853	1-187423804	0.881209
1	189583853	1-187423804	1	189591862	1-187431813	0.976172
1	189583853	1-187423804	1	189592101	1-187432052	0.964493
1	191270866	1-189122256	1	191270904	1-189122294	0.970426
1	191270904	1-189122294	1	191272878	1-189124268	0.64671
1	191270904	1-189122294	1	191272977	1-189124367	0.851656
1	191270904	1-189122294	1	191279833	1-189150265	0.783675
1	191271273	1-189122663	1	191271805	1-189123195	0.96838
1	191327757	1-189179381	1	191332336	1-189183961	0.944391
1	192677552	1-190523865	1	192677747	1-190524060	0.953967
1	192894390	1-190730708	1	192897312	1-190733630	0.780208
1	192895780	1-190732098	1	192897312	1-190733630	0.818753
1	192895893	1-190732211	1	192897312	1-190733630	0.812837
1	197051091	1-194695086	1	197053029	1-194697024	0.783354
1	197052335	1-194696330	1	197053029	1-194697024	0.950932
1	198955375	1-196567642	1	198957586	1-196569853	0.697791
1	199719030	1-197304695	1	199719428	1-197305093	0.669453
1	200678738	1-198255961	1	200686221	1-198263444	0.789161
1	202992178	1-200515102	1	202993004	1-200515928	0.949371
1	202992373	1-200515297	1	202993004	1-200515928	0.93513
1	203995423	1-201524523	1	203996828	1-201525928	0.60727
1	204265315	1-201799689	1	204267964	1-201802339	0.830673
1	204266413	1-201800787	1	204267964	1-201802339	0.947279
1	204266564	1-201800938	1	204267964	1-201802339	0.818977
1	204266720	1-201801094	1	204267964	1-201802339	0.833191
1	206466659	1-203687996	1	206472134	1-203693735	0.947488
1	207518490	1-204728554	1	207518541	1-204728605	0.98611
1	208074213	1-205287802	1	208074684	1-205288273	0.869403
1	208074684	1-205288273	1	208078546	1-205292135	0.63455
1	208248630	1-205462544	1	208252864	1-205466778	0.961184
1	208515838	1-205736549	1	208518989	1-205739700	0.727492
1	209144649	1-206363042	1	209150777	1-206369170	0.741312
1	214676503	1-211669581	1	214677002	1-211670080	0.921347
1	219817567	1-216688443	1	219820093	1-216690969	0.961374
1	219819877	1-216690753	1	219827703	1-216698579	0.949291
1	221288932	1-218147428	1	221293332	1-218151828	0.729564
1	221349357	1-218206850	1	221349862	1-218207355	0.995999
1	223057922	1-219887709	1	223059372	1-219889159	0.886638
1	224248586	1-221035861	1	224254654	1-221041929	0.746168
1	225527572	1-222201349	1	225528384	1-222202161	0.758675
1	225528384	1-222202161	1	225530318	1-222204095	0.888155
1	226214863	1-222881529	1	226221825	1-222888491	0.786938
1	226327452	1-223008644	1	226330052	1-223011172	0.632467
1	226330052	1-223011172	1	226334584	1-223018401	0.740227
1	227430421	1-223888134	1	227432082	1-223889795	0.632598
1	227430838	1-223888551	1	227432082	1-223889795	0.632598
1	227580136	1-224033942	1	227581646	1-224035452	0.703284
1	227865905	1-224312715	1	227867380	1-224314190	0.767651
1	228405595	1-224835215	1	228405822	1-224835442	0.874635
1	230864821	1-227313018	1	230865961	1-227314158	0.881624
1	231811605	1-228251041	1	231813083	1-228252519	0.858032
1	231813083	1-228252519	1	231814002	1-228253438	0.795021
1	231813083	1-228252519	1	231814079	1-228253515	0.843357
1	234351705	1-230863552	1	234360555	1-230872402	0.94707
1	236540464	1-233012949	1	236541220	1-233013705	0.92929
1	242400362	1-238873369	1	242403276	1-238876283	0.634128
1	242402602	1-238875609	1	242403276	1-238876283	0.691158
1	242402800	1-238875807	1	242403276	1-238876283	0.852748
1	243418810	1-239887928	1	243419615	1-239888733	0.614228
1	246035362	1-242454654	1	246035937	1-242455229	0.65962
1	246035450	1-242454742	1	246035937	1-242455229	0.645385
1	248901554	1-245219510	1	248902034	1-245219030	0.739952
1	250181232	1-246607027	1	250182608	1-246608403	0.945835
1	250442265	1-246874121	1	250443092	1-246874949	0.902705
1	250443092	1-246874949	1	250444315	1-246876172	0.660412
1	252781493	1-248906970	1	252781544	1-248907021	0.819492
1	256168976	1-252053274	1	256169910	1-252054208	0.69588
1	257004975	1-252859790	1	257007066	1-252861881	0.811072
1	257005336	1-252860151	1	257007066	1-252861881	0.792642
1	257005733	1-252860548	1	257007066	1-252861881	0.874434
1	257005811	1-252860626	1	257007066	1-252861881	0.937815
1	257006202	1-252861017	1	257007066	1-252861881	0.68857
1	257775688	1-253574233	1	257780620	1-253579165	0.796214
1	257868360	1-253668036	1	257868667	1-253668343	0.702907
1	259759081	1-255313945	1	259759211	1-255314075	0.941889
1	259822198	1-255376951	1	259824828	1-255379581	0.691972
1	261225349	1-256719398	1	261225596	1-256719647	0.882043
1	261930120	1-257384841	1	261930458	1-257385179	0.891347
1	261930254	1-257384975	1	261930458	1-257385179	0.891347
1	262406213	1-257858747	1	262412155	1-257864689	0.915515
1	262406518	1-257859052	1	262412155	1-257864689	0.956962
1	262687264	1-258156345	1	262687543	1-258156624	0.627755
1	268502993	1-263717286	1	268504239	1-263718532	0.850605
1	268504239	1-263718532	1	268505968	1-263720261	0.684668
1	269522008	1-264769707	1	269525242	1-264772942	0.630722
1	272211407	1-267476590	1	272216882	1-267482067	0.911771
1	272695610	1-267951197	1	272700558	1-267956145	0.961172
1	272697717	1-267953304	1	272700558	1-267956145	0.951445
1	272715293	1-267970881	1	272717029	1-267973341	0.619641
1	272717021	1-267973333	1	272717029	1-267973341	0.991253
1	273827030	1-269174601	1	273827543	1-269175114	0.71462
1	275586649	1-270958779	1	275587818	1-270957610	0.934719
1	278613178	1-273846748	1	278616005	1-273849575	0.707621
1	279582949	1-274780748	1	279583134	1-274780933	0.896103
1	279582949	1-274780748	1	279583276	1-274781075	0.846231
1	280604951	1-275754580	1	280605311	1-275754940	0.619401
1	280996401	1-276138694	1	280996411	1-276138704	0.973102
1	281032150	1-276177343	1	281032332	1-276177525	0.982392
1	281208112	1-276353309	1	281208370	1-276353567	0.670877
1	281984071	1-277064522	1	281984194	1-277064645	0.958269
1	282391495	1-277441936	1	282391764	1-277442205	0.663653
1	282940549	1-277999478	1	282941524	1-278000453	0.907397
1	284538867	1-279478328	1	284539848	1-279479309	0.672536
1	284954384	1-279902027	1	284958828	1-279830265	0.626637
1	285937686	1-280900217	1	285938296	1-280900827	0.941686
1	286755527	1-281729078	1	286761021	1-281734572	0.763809
1	289100778	1-284039773	1	289108954	1-284047949	0.730115
1	289101142	1-284040137	1	289108954	1-284047949	0.858744
1	289104895	1-284043890	1	289108954	1-284047949	0.964055
1	289108954	1-284047949	1	289109113	1-284048108	0.921822
1	290264246	1-285199852	1	290264300	1-285199906	0.966112
1	293744265	1-288460985	1	293745397	1-288462117	0.993593
1	294335867	1-289013622	1	294336220	1-289013975	0.780439
1	294336045	1-289013800	1	294336220	1-289013975	0.79906
1	296182119	1-290760072	1	296184474	1-291368869	0.675986
1	296435674	1-291002027	1	296437103	1-291003456	0.671935
1	297048699	1-291605828	1	297051574	1-291608703	0.663815
1	297051574	1-291608703	1	297054323	1-291611452	0.972317
1	298412139	1-292956411	1	298413881	1-292958153	0.815754
1	298528594	1-293067079	1	298531904	1-293070389	0.702102
1	300805478	1-295382075	1	300808386	1-295384988	0.779374
1	301038776	1-295615147	1	301041664	1-295618035	0.731207
1	301473917	1-296063322	1	301476796	1-296066201	0.919446
1	303001064	1-297587566	1	303002935	1-297589437	0.952077
1	305108445	1-299640245	1	305109250	1-299641050	0.639216
1	306356405	1-300817866	1	306357082	1-300818543	0.671318
2	1016114	2-1034830	2	1018958	2-1037675	0.813817
2	1018287	2-1037004	2	1021642	2-1040359	0.734466
2	1071613	2-1094419	2	1080604	2-1103409	0.672306
2	1917425	2-1928176	2	1926730	2-1937481	0.831721
2	1926156	2-1936907	2	1926730	2-1937481	0.61357
2	2111237	2-2113761	2	2111292	2-2113816	1
2	2117433	2-2119957	2	2118324	2-2120848	0.860128
2	2557661	2-2548428	2	2558830	2-2549598	0.960866
2	4855490	2-4889788	2	4863869	2-4898167	0.725663
2	4860938	2-4895236	2	4863869	2-4898167	0.689968
2	5048760	2-5112678	2	5056836	2-5120754	0.867659
2	5196972	2-5240266	2	5197110	2-5240404	0.887188
2	5197110	2-5240404	2	5197271	2-5240565	0.789895
2	6299508	2-6346110	2	6303231	2-6349833	0.781702
2	6812249	2-6893842	2	6814541	2-6896134	0.907706
2	9054795	2-8874313	2	9054933	2-8874451	0.737057
2	9093382	2-8921796	2	9093937	2-8922351	0.749514
2	9676166	2-9510542	2	9676395	2-9510771	0.677141
2	10175874	2-9992237	2	10181067	2-9997430	0.843642
2	10507361	2-10390412	2	10511987	2-10395038	0.789607
2	10507361	2-10390412	2	10512301	2-10395352	0.774894
2	10658395	2-10546501	2	10658921	2-10547027	0.712865
2	10658629	2-10546735	2	10658921	2-10547027	0.79332
2	11863663	2-11594824	2	11865028	2-11596189	0.6661
2	12280513	2-11996668	2	12280895	2-11997050	0.645248
2	13593149	2-13308458	2	13594322	2-13309631	0.705137
2	16317180	2-15906737	2	16317210	2-15906767	0.994081
2	16640791	2-16228268	2	16642983	2-16230460	0.884963
2	16774411	2-16364171	2	16774808	2-16364568	0.937094
2	16774808	2-16364568	2	16775490	2-16365250	0.948919
2	16774808	2-16364568	2	16775566	2-16365326	0.948919
2	16774808	2-16364568	2	16775838	2-16365598	0.934072
2	17077900	2-16673970	2	17087653	2-16747837	0.858762
2	18760023	2-18167101	2	18760926	2-18168004	0.755528
2	18760023	2-18167101	2	18761177	2-18168255	0.670969
2	19207266	2-18621932	2	19208836	2-18623502	0.95176
2	19909347	2-19326774	2	19909538	2-19326965	0.963204
2	19909347	2-19326774	2	19916521	2-19333948	0.726115
2	20713617	2-20065369	2	20721398	2-20073294	0.768862
2	21808758	2-21146424	2	21809246	2-21146912	0.638494
2	21818735	2-21156403	2	21818992	2-21156660	0.87742
2	24263606	2-23591115	2	24263992	2-23591501	0.789785
2	24263777	2-23591286	2	24263992	2-23591501	0.736031
2	24772402	2-24097594	2	24777682	2-24102875	0.845518
2	27783037	2-27021179	2	27783084	2-27021226	0.981148
2	28748159	2-28000486	2	28748413	2-28000740	0.982131
2	29295641	2-28512940	2	29300938	2-28518237	0.74344
2	29300938	2-28518237	2	29301422	2-28518721	0.705105
2	29551429	2-28758557	2	29551642	2-28758770	0.911171
2	29551642	2-28758770	2	29561509	2-28768869	0.851938
2	29817728	2-29022837	2	29818448	2-29023557	0.794756
2	31120223	2-30304388	2	31122730	2-30306895	0.773766
2	32426830	2-31540191	2	32430994	2-31536027	0.652205
2	32678184	2-31790130	2	32679142	2-31791088	0.907593
2	33102335	2-32219941	2	33102668	2-32220274	0.818143
2	33102668	2-32220274	2	33102879	2-32220485	0.856491
2	33770087	2-32891176	2	33774298	2-32895387	0.867453
2	35216472	2-34218574	2	35216479	2-34218581	0.75034
2	35916278	2-34980491	2	35916735	2-34980948	0.891122
2	36243172	2-35325073	2	36244335	2-35323910	0.882702
2	38064094	2-37193037	2	38064282	2-37193225	0.663046
2	38080474	2-37209517	2	38082481	2-37211524	0.897068
2	38082481	2-37211524	2	38082933	2-37211976	0.957578
2	38102445	2-37231088	2	38103820	2-37232463	0.855366
2	38187323	2-37315283	2	38195012	2-37322974	0.67951
2	38562118	2-37679132	2	38563463	2-37680477	0.816318
2	38563463	2-37680477	2	38563558	2-37680572	0.82857
2	39495681	2-38534736	2	39498580	2-38531837	0.620273
2	39665017	2-38732779	2	39667314	2-38735076	1
2	39754357	2-38823376	2	39754425	2-38823444	0.745307
2	41576119	2-40572715	2	41576609	2-40573205	0.701393
2	42047249	2-41035597	2	42049061	2-41037409	0.973722
2	42047249	2-41035597	2	42049268	2-41037616	0.741617
2	42343692	2-41304791	2	42349028	2-41310128	0.615337
2	45425687	2-44185454	2	45427023	2-44186790	0.804105
2	46120362	2-44891351	2	46120403	2-44891392	0.842005
2	46293940	2-45066739	2	46295675	2-45068474	0.747186
2	46294247	2-45067046	2	46301292	2-45074091	0.871607
2	46295675	2-45068474	2	46296064	2-45068863	0.995433
2	46295675	2-45068474	2	46301970	2-45074769	0.861954
2	47791728	2-46521892	2	47794487	2-46524651	0.942373
2	50624016	2-49222035	2	50624345	2-49222364	0.732887
2	53266887	2-51853092	2	53272741	2-51858946	0.818734
2	55847438	2-54422877	2	55850872	2-54419443	0.762275
2	56684023	2-55261134	2	56684070	2-55261181	0.915145
2	60919565	2-59387657	2	60920263	2-59388355	0.986416
2	61944067	2-60390941	2	61947493	2-60394372	0.847813
2	62506045	2-61398876	2	62507820	2-61400651	0.620517
2	62832512	2-61937998	2	62832781	2-61938267	0.976072
2	63435445	2-62483553	2	63440582	2-62478503	0.787946
2	63437242	2-62481844	2	63440582	2-62478503	0.808092
2	63437654	2-62481431	2	63440582	2-62478503	0.861257
2	63440582	2-62478503	2	63442332	2-62476753	0.674543
2	69381596	2-68168830	2	69381654	2-68168888	0.791008
2	69381596	2-68168830	2	69381736	2-68168970	0.951438
2	69381596	2-68168830	2	69388033	2-68175267	0.734374
2	71041023	2-69811192	2	71041158	2-69811327	0.996871
2	71577420	2-70338825	2	71579150	2-70340555	0.612088
2	71577639	2-70339044	2	71579150	2-70340555	0.62959
2	74413231	2-73091426	2	74415213	2-73093408	0.945304
2	107915516	2-105598094	2	107915565	2-105598143	0.606862
2	107915565	2-105598143	2	107917612	2-105600190	0.957186
2	109229539	2-106825961	2	109234070	2-106830492	0.734294
2	110304013	2-107905905	2	110304520	2-107906412	0.927068
2	110304101	2-107905993	2	110304520	2-107906412	0.938773
2	114085561	2-111526595	2	114091076	2-111532110	0.93062
2	114558401	2-111945161	2	114561001	2-111947761	0.845433
2	129649956	2-126137065	2	129650033	2-126137142	0.605557
2	133843535	2-130311354	2	133848941	2-130316762	0.892841
2	133843870	2-130311689	2	133848941	2-130316762	0.872946
2	134357507	2-130789450	2	134358214	2-130788743	0.81066
2	134357507	2-130789450	2	134358539	2-130788418	0.823304
2	141035339	2-137037520	2	141041020	2-137043201	0.941642
2	143158588	2-139020892	2	143160803	2-139023107	0.671732
2	149353171	2-145434632	2	149353233	2-145434694	0.608805
2	150582739	2-146653631	2	150582822	2-146653714	0.985972
2	153143488	2-149196208	2	153143930	2-149196650	0.958545
2	154413750	2-150456343	2	154417603	2-150460196	0.689466
2	156242182	2-152102203	2	156242344	2-152102041	0.856166
2	156912074	2-152831853	2	156913243	2-152833022	0.937545
2	156913081	2-152832860	2	156913243	2-152833022	0.935304
2	157960374	2-154006797	2	157961376	2-154005795	0.911955
2	158573149	2-154588584	2	158574622	2-154590057	0.72627
2	158573149	2-154588584	2	158574856	2-154590291	0.729031
2	158573149	2-154588584	2	158581592	2-154597029	0.662062
2	162537606	2-158535881	2	162544990	2-158543265	0.694028
2	165519728	2-161589262	2	165520690	2-161590224	0.935343
2	167273317	2-163273462	2	167273479	2-163273624	0.917626
2	170385394	2-166247518	2	170385783	2-166247907	0.975597
2	170385783	2-166247907	2	170386621	2-166248745	0.975597
2	170385783	2-166247907	2	170386814	2-166248938	0.654438
2	171275130	2-167130853	2	171276460	2-167132183	0.943919
2	172070333	2-167877711	2	172072104	2-167879482	0.898604
2	172249167	2-168049176	2	172259106	2-168059115	0.829442
2	175598221	2-171513149	2	175598697	2-171513625	0.964632
2	175802270	2-171710716	2	175802521	2-171710967	0.960768
2	179584784	2-175387064	2	179584954	2-175387234	0.768465
2	179826861	2-175622295	2	179831065	2-175626499	0.604053
2	179826861	2-175622295	2	179831150	2-175626584	0.604053
2	181226044	2-176658148	2	181227359	2-176659463	0.944895
2	181459651	2-176884248	2	181463772	2-176888369	0.606256
2	181620136	2-177001099	2	181620934	2-177001897	0.783074
2	184113611	2-179315668	2	184119935	2-179321992	0.663791
2	184119894	2-179321951	2	184119935	2-179321992	0.859968
2	185597341	2-180826461	2	185607007	2-180836127	0.621206
2	187126358	2-182310786	2	187126691	2-182311119	0.928227
2	187126691	2-182311119	2	187126819	2-182311247	0.746309
2	187126691	2-182311119	2	187131208	2-182315636	0.687226
2	190430304	2-185490025	2	190430447	2-185490169	0.939711
2	190430447	2-185490169	2	190431223	2-185490946	0.959896
2	190430447	2-185490169	2	190431366	2-185491089	0.969832
2	190430447	2-185490169	2	190435138	2-185494861	0.973148
2	191713311	2-186763974	2	191713738	2-186764401	0.973392
2	191713311	2-186763974	2	191719480	2-186770143	0.963053
2	191713576	2-186764239	2	191713738	2-186764401	0.994617
2	191713576	2-186764239	2	191719480	2-186770143	0.984165
2	192006483	2-187067671	2	192006504	2-187067692	0.955165
2	192211964	2-187278124	2	192212270	2-187278430	0.780198
2	192211964	2-187278124	2	192212388	2-187278548	0.759969
2	192223177	2-187289339	2	192223298	2-187289460	0.82623
2	192255703	2-187321863	2	192264918	2-187331078	0.710587
2	192643558	2-187654580	2	192643706	2-187654728	0.957112
2	193446116	2-188470842	2	193448681	2-188473407	0.622272
2	193446116	2-188470842	2	193448949	2-188473675	0.600966
2	194012925	2-189009434	2	194017773	2-189014282	0.869463
2	195070191	2-189982757	2	195071339	2-189983905	0.818106
2	195070678	2-189983244	2	195071339	2-189983905	0.916857
2	195070789	2-189983355	2	195071339	2-189983905	0.927762
2	198093196	2-192997811	2	198093197	2-192997812	0.684718
2	198347895	2-193256652	2	198355959	2-193264716	0.709795
2	198910816	2-193739510	2	198911109	2-193739803	0.923793
2	199515374	2-194300061	2	199515553	2-194300240	0.970681
2	200077756	2-194804698	2	200079664	2-194806606	0.763668
2	200778544	2-221714520	2	200782485	2-221679104	0.951697
2	200782160	2-221679429	2	200782485	2-221679104	0.811229
2	200893032	2-221588468	2	200893944	2-221587556	0.652652
2	202186936	2-196569266	2	202188556	2-196570886	0.886709
2	202364125	2-196735196	2	202365391	2-196733930	0.68279
2	203854110	2-198096976	2	203860710	2-198103576	0.803067
2	203990972	2-198230773	2	203991174	2-198230975	0.960532
2	204222173	2-198387096	2	204223084	2-198388007	0.770979
2	204249582	2-198414463	2	204259482	2-198424300	0.695417
2	204250559	2-198415440	2	204259482	2-198424300	0.704952
2	204259482	2-198424300	2	204260549	2-198425367	0.640268
2	205255091	2-199375015	2	205258805	2-199378729	0.65786
2	206296504	2-200442928	2	206297133	2-200443557	0.939743
2	208243220	2-202330074	2	208244674	2-202331528	0.946884
2	208243220	2-202330074	2	208246541	2-202333395	0.931971
2	208707225	2-202788708	2	208708071	2-202789554	0.684653
2	209825217	2-203910199	2	209826611	2-203911593	0.652175
2	209825217	2-203910199	2	209826900	2-203911882	0.949853
2	209825217	2-203910199	2	209826967	2-203911949	0.925976
2	211027650	2-205127940	2	211035576	2-205135866	0.75462
2	211205620	2-205280908	2	211207166	2-205282456	0.740835
2	211461059	2-205530256	2	211467531	2-205536728	0.698478
2	213304638	2-207080163	2	213306273	2-207081798	0.635693
2	213469762	2-207287865	2	213470162	2-207288265	0.949615
2	214114774	2-207916960	2	214116421	2-207918607	0.703686
2	214244260	2-208054272	2	214245814	2-208055826	0.830262
2	216135750	2-209962795	2	216137946	2-209964925	0.747664
2	216199551	2-210018454	2	216200078	2-210018981	0.907664
2	218328852	2-212182187	2	218330938	2-212184275	0.779569
2	218522772	2-212382885	2	218525255	2-212385372	0.668985
2	218536432	2-212396549	2	218539221	2-212399338	0.939579
2	218537133	2-212397250	2	218539221	2-212399338	0.946811
2	218539221	2-212399338	2	218542279	2-212402396	0.945757
2	219065651	2-212910174	2	219066087	2-212910610	0.709212
2	219172690	2-213018541	2	219173255	2-213019106	0.713646
2	219172690	2-213018541	2	219179169	2-213024866	0.865148
2	219172690	2-213018541	2	219180834	2-213026326	0.976267
2	219328979	2-213181672	2	219329049	2-213181742	0.983293
2	219355548	2-213207721	2	219357005	2-213209178	0.897675
2	220029496	2-213893843	2	220033734	2-213898081	0.917857
2	220609541	2-214474193	2	220609647	2-214474299	0.610753
2	220609541	2-214474193	2	220609738	2-214474390	0.638584
2	220653364	2-214538759	2	220654658	2-214540053	0.723483
2	220739290	2-214616839	2	220739724	2-214617273	0.907918
2	220965634	2-214819834	2	220965966	2-214820166	0.688397
2	221306298	2-215187207	2	221306486	2-215187395	0.915663
2	221453250	2-215335254	2	221453310	2-215335194	0.975435
2	222244408	2-216065401	2	222244429	2-216065422	0.990485
2	222352464	2-216176423	2	222356819	2-216180779	0.918459
2	222389500	2-216214058	2	222389533	2-216214091	1
2	222482583	2-216313981	2	222487665	2-216319063	0.966956
2	222482583	2-216313981	2	222487818	2-216319216	0.939541
2	222482583	2-216313981	2	222487908	2-216319306	0.939541
2	224004036	2-217888866	2	224007204	2-217891706	0.766779
2	224117763	2-218008975	2	224120873	2-218012085	0.623578
2	227231713	2-221138280	2	227231788	2-221138355	0.870455
2	227398925	2-221281806	2	227404012	2-221286893	0.958494
2	227536708	2-221419125	2	227537038	2-221419455	0.726372
2	228722804	2-222412974	2	228727644	2-222417814	0.750963
2	232642444	2-226321076	2	232642517	2-226321149	0.960141
2	235060437	2-228716821	2	235060561	2-228716945	0.734353
2	240248795	2-234023022	2	240252329	2-234026559	0.946791
2	240250661	2-234024888	2	240252329	2-234026559	0.982155
2	240330281	2-234106311	2	240332556	2-234108586	0.784179
2	244246936	2-237005152	2	244249743	2-237007959	0.608051
3	442358	3-1232563	3	443110	3-1233318	0.974813
3	442892	3-1233100	3	443110	3-1233318	0.927613
3	443014	3-1233222	3	443110	3-1233318	0.883678
3	443101	3-1233309	3	443110	3-1233318	0.927613
3	443110	3-1233318	3	443745	3-1233953	0.974949
3	563143	3-1296173	3	563243	3-1296273	0.963176
3	1329682	3-2006096	3	1329943	3-2006357	0.718661
3	4738126	3-5573790	3	4742965	3-5578629	0.772579
3	4953990	3-5790326	3	4955515	3-5791850	0.736681
3	6842779	3-7691296	3	6842806	3-7691323	0.876487
3	8526256	3-9310228	3	8527009	3-9310981	0.899687
3	9468029	3-10177725	3	9468988	3-10178684	0.632516
3	9468664	3-10178360	3	9468924	3-10178620	0.960316
3	9979986	3-10684102	3	9986147	3-10690265	0.686048
3	12983434	3-13701336	3	12983526	3-13701428	0.957432
3	13171713	3-13874630	3	13174287	3-13877204	0.850255
3	13650856	3-14343719	3	13653614	3-14346477	0.698141
3	13661380	3-14354243	3	13662548	3-14355411	0.927001
3	14328519	3-15054924	3	14330788	3-15057193	0.973301
3	19838704	3-20426364	3	19845875	3-20433535	0.797163
3	23434976	3-23959190	3	23435840	3-23960054	0.828541
3	23435453	3-23959667	3	23435840	3-23960054	0.839658
3	23840644	3-24355814	3	23841404	3-24356574	0.863466
3	23966394	3-24446667	3	23971119	3-24441941	0.91503
3	25582815	3-26092154	3	25592487	3-26101827	0.708942
3	27397432	3-27809525	3	27398434	3-27810527	0.676192
3	27951937	3-28333251	3	27952559	3-28333873	0.863318
3	27966478	3-28347672	3	27968723	3-28349917	0.678396
3	28239277	3-28621025	3	28241008	3-28622756	0.601097
3	30686618	3-31100550	3	30688637	3-31102569	0.619185
3	30688637	3-31102569	3	30689074	3-31103006	0.95593
3	37114092	3-37359048	3	37117170	3-37362126	0.636912
3	37402874	3-37666800	3	37412635	3-37676562	0.944488
3	37402994	3-37666920	3	37412635	3-37676562	0.921464
3	45135132	3-45577569	3	45135824	3-45578261	0.854943
3	50422482	3-50648239	3	50424254	3-50646467	0.787399
3	54135734	3-54250565	3	54138838	3-54253669	0.622973
3	55584520	3-55668127	3	55592436	3-55676043	0.758988
3	55584520	3-55668127	3	55593247	3-55676854	0.933315
3	59639230	3-59610364	3	59648176	3-59619310	0.795513
3	59829398	3-59798649	3	59830203	3-59799454	0.823592
3	59830203	3-59799454	3	59836402	3-59805656	0.92733
3	60731718	3-60695314	3	60733132	3-60696728	0.976178
3	61279264	3-61243104	3	61280344	3-61244184	0.693627
3	65625707	3-65485685	3	65628530	3-65488508	0.756
3	65626171	3-65486149	3	65628530	3-65488508	0.739465
3	65626511	3-65486489	3	65628530	3-65488508	0.753541
3	65627743	3-65487721	3	65628530	3-65488508	0.769631
3	65848023	3-65720673	3	65856946	3-65711750	0.72123
3	66269317	3-66075051	3	66276179	3-66081913	0.970177
3	66269317	3-66075051	3	66277055	3-66082789	0.943899
3	68154014	3-67924724	3	68154056	3-67924766	0.965219
3	68537873	3-68368538	3	68540806	3-68365605	0.961737
3	105182018	3-94001218	3	105183094	3-94000142	0.917162
3	105182018	3-94001218	3	105183220	3-94000016	0.652169
3	108743595	3-90423789	3	108746692	3-90426886	0.948731
3	108743595	3-90423789	3	108749385	3-90429579	0.928237
3	108743595	3-90423789	3	108749575	3-90429769	0.937277
3	114366195	3-114040951	3	114370095	3-114043088	0.965016
3	117579962	3-117276361	3	117580636	3-117277035	0.776214
3	122414561	3-122137377	3	122415999	3-122138815	0.740479
3	123752484	3-123423582	3	123752715	3-123423813	0.824399
3	123752484	3-123423582	3	123752849	3-123423947	0.922622
3	126124760	3-125727448	3	126126705	3-125729393	0.604228
3	126578878	3-126186672	3	126580562	3-126188356	0.959415
3	127806389	3-127313981	3	127807625	3-127315217	0.757887
3	129187229	3-128687391	3	129187740	3-128687902	0.750084
3	129187229	3-128687391	3	129188247	3-128688409	0.840787
3	129187229	3-128687391	3	129188394	3-128688556	0.668483
3	129677251	3-129180600	3	129685003	3-129188208	0.647497
3	129679412	3-129182761	3	129685003	3-129188208	0.996
3	130579287	3-130074957	3	130579539	3-130075209	0.744862
3	130579539	3-130075209	3	130579799	3-130075469	0.971536
3	133493815	3-132870611	3	133494554	3-132871350	0.808507
3	134554459	3-133921357	3	134555256	3-133922154	0.977699
3	134681872	3-134039276	3	134689046	3-134046450	0.960903
3	136900655	3-136216778	3	136900914	3-136217037	0.805343
3	137087301	3-136431924	3	137089130	3-136433753	0.860711
3	138216301	3-137550156	3	138221194	3-137554384	0.786797
3	138363374	3-137703749	3	138363794	3-137704169	0.686956
3	138802069	3-138121464	3	138803036	3-138122431	0.65825
3	139488833	3-138803411	3	139489895	3-138804473	0.958188
3	139489188	3-138803766	3	139489895	3-138804473	0.635378
3	139601864	3-138902893	3	139605215	3-138906244	0.829038
3	139601864	3-138902893	3	139605421	3-138906450	0.880448
3	141169347	3-140438054	3	141175176	3-140443883	0.960633
3	141246302	3-140579174	3	141248859	3-140576617	0.923832
3	146851994	3-145767852	3	146854393	3-145770251	0.725118
3	146854393	3-145770251	3	146857051	3-145772909	0.815092
3	146854393	3-145770251	3	146858915	3-145774773	0.694285
3	147527251	3-146477618	3	147529244	3-146475625	0.631145
3	147529244	3-146475625	3	147531449	3-146473418	0.935811
3	147720791	3-146629250	3	147721152	3-146629611	0.762058
3	148588584	3-147331656	3	148588626	3-147331698	0.764302
3	149521672	3-148259286	3	149522563	3-148260177	0.92875
3	150548086	3-149285792	3	150548728	3-149286436	0.765645
3	150720038	3-149447513	3	150720192	3-149447667	0.961872
3	150720192	3-149447667	3	150720312	3-149447787	0.78894
3	150961914	3-149689973	3	150961998	3-149690057	0.616135
3	151325237	3-150071475	3	151325663	3-150071901	0.909791
3	154405235	3-153041552	3	154407907	3-153044224	0.987824
3	156092954	3-154667213	3	156094045	3-154668304	0.853475
3	157384710	3-155844946	3	157384997	3-155845233	0.700881
3	160021473	3-158487288	3	160021659	3-158487474	0.982655
3	160021473	3-158487288	3	160022063	3-158487878	0.800594
3	160021473	3-158487288	3	160025056	3-158490871	0.797975
3	160388844	3-158819592	3	160391909	3-158822657	0.879813
3	169331074	3-166732558	3	169331227	3-166732711	0.884609
3	169642907	3-167045312	3	169642960	3-167045365	1
3	170389543	3-167848009	3	170396050	3-167854515	0.92399
3	174546591	3-172179414	3	174548427	3-172181250	0.79871
3	174547673	3-172180496	3	174548427	3-172181250	0.864368
3	174793257	3-172423977	3	174793606	3-172424326	0.950453
3	175096843	3-172722953	3	175097149	3-172723259	0.937406
3	175097067	3-172723177	3	175097149	3-172723259	0.806447
3	180595950	3-177880134	3	180597269	3-177878815	0.603479
3	181822847	3-179042534	3	181823849	3-179043536	0.965003
3	181823449	3-179043136	3	181823849	3-179043536	0.933542
3	182594565	3-179781470	3	182594974	3-179781879	0.609771
3	182851932	3-180048076	3	182858806	3-180054950	0.826478
3	185495230	3-182648027	3	185495411	3-182648208	0.969985
3	185495230	3-182648027	3	185495496	3-182648293	0.958272
3	185495230	3-182648027	3	185495598	3-182648395	0.913031
3	188417250	3-185462150	3	188417447	3-185462347	0.616083
3	188769891	3-185891058	3	188774112	3-185895279	0.742205
3	189146190	3-186273691	3	189146357	3-186273858	0.823669
3	189963109	3-187082337	3	189964750	3-187083978	0.755115
3	189963109	3-187082337	3	189966928	3-187086157	0.724927
3	190405611	3-187540367	3	190406551	3-187541308	0.607766
3	190405611	3-187540367	3	190406726	3-187541483	0.912916
3	190622766	3-187766164	3	190625771	3-187769169	0.763952
3	190815341	3-187988150	3	190817628	3-187990437	0.944783
3	191442997	3-188601731	3	191443238	3-188601972	0.728268
3	192495620	3-189658256	3	192496223	3-189658859	0.660505
3	193666162	3-190811472	3	193666500	3-190811810	0.994839
3	197447942	3-194533710	3	197450656	3-194536424	0.714502
3	197450656	3-194536424	3	197454300	3-194540068	0.913264
3	198370899	3-195462784	3	198371633	3-195463518	0.871986
3	198591380	3-195675358	3	198594169	3-195678146	0.628508
3	198925912	3-196009517	3	198925968	3-196009573	0.967665
3	198925912	3-196009517	3	198926122	3-196009727	0.950281
3	199014721	3-196122335	3	199016440	3-196124054	0.709336
3	200378898	3-197391460	3	200383960	3-197396522	0.909002
3	201651607	3-198637878	3	201655853	3-198642124	0.938734
3	202422618	3-199403778	3	202423004	3-199404164	0.937203
3	202422968	3-199404128	3	202423004	3-199404164	0.839173
3	202423004	3-199404164	3	202423209	3-199404369	0.84729
3	204185064	3-201071104	3	204193328	3-201079368	0.669964
3	204840963	3-201701038	3	204843398	3-201703473	0.954595
3	204876954	3-201743057	3	204879689	3-201745792	0.705457
3	205389740	3-202257004	3	205390216	3-202257480	0.861679
3	206028493	3-202835215	3	206029400	3-202836122	0.817754
3	206990735	3-203823449	3	206996532	3-203829246	0.740422
3	208416004	3-205181502	3	208417353	3-205182851	0.89182
3	208416004	3-205181502	3	208418500	3-205183998	0.613851
3	208416004	3-205181502	3	208418597	3-205184095	0.721976
3	209431892	3-206045202	3	209432563	3-206045873	0.693395
3	209668233	3-206267272	3	209669521	3-206268560	0.75179
3	209668233	3-206267272	3	209669762	3-206268801	0.713454
3	210178345	3-206777226	3	210178415	3-206777296	0.711134
3	210436037	3-207013499	3	210438004	3-207015466	0.804128
3	210437968	3-207015430	3	210438004	3-207015466	0.839177
3	212024550	3-208535620	3	212034330	3-208545401	0.630771
3	214836305	3-211311465	3	214839873	3-211315033	0.606395
3	215537599	3-211947446	3	215538711	3-211948558	0.750496
3	216999209	3-213411145	3	217000310	3-213412246	0.956695
3	217452800	3-213858077	3	217453187	3-213858467	0.745162
3	217678344	3-214083733	3	217679306	3-214084695	0.707982
3	217678344	3-214083733	3	217679382	3-214084771	0.961971
3	217739068	3-214144190	3	217739505	3-214144627	0.685608
3	217739068	3-214144190	3	217739869	3-214144991	0.725484
3	218440656	3-214897331	3	218440758	3-214897433	0.940393
3	219548548	3-216017189	3	219548889	3-216017530	0.606238
3	220482195	3-216959314	3	220482854	3-216959973	0.623024
3	222423164	3-218878416	3	222426791	3-218882043	0.625863
3	222427445	3-218882697	3	222432191	3-218887446	0.722908
3	226834389	3-223172715	3	226835412	3-223173738	0.922009
3	228213889	3-224546408	3	228213985	3-224546504	0.909775
3	228256816	3-224589419	3	228256829	3-224589432	0.977254
3	228256816	3-224589419	3	228257045	3-224589648	0.692599
3	229380531	3-225664879	3	229385242	3-225669590	0.666414
3	233000061	3-229171680	3	233005432	3-229177051	0.604498
3	233810867	3-229953425	3	233811256	3-229953814	0.760229
3	233811194	3-229953752	3	233811256	3-229953814	0.912967
3	234298428	3-230483466	3	234301152	3-230486190	0.917706
3	234298428	3-230483466	3	234302750	3-230487788	0.967824
3	234298591	3-230483629	3	234301152	3-230486190	0.900728
3	234298591	3-230483629	3	234302750	3-230487788	0.845902
3	234298738	3-230483776	3	234301152	3-230486190	0.915543
3	234298738	3-230483776	3	234302750	3-230487788	0.877301
3	235061783	3-230830564	3	235061797	3-230830578	0.623313
3	235217206	3-230987896	3	235223989	3-230994679	0.924344
3	235222415	3-230993105	3	235223989	3-230994679	0.942343
3	235253767	3-231024462	3	235255071	3-231025766	0.694523
3	235253767	3-231024462	3	235255180	3-231025875	0.673448
3	235253767	3-231024462	3	235255262	3-231025957	0.673448
4	809513	4-600513	4	817816	4-608817	0.906255
4	1369982	4-1154245	4	1370131	4-1154394	0.604399
4	4464915	4-3747272	4	4465255	4-3747612	0.941853
4	5260431	4-4485079	4	5260772	4-4485420	0.911806
4	5260431	4-4485079	4	5260849	4-4485497	0.607723
4	5524639	4-4740461	4	5525042	4-4740864	0.627881
4	5525042	4-4740864	4	5525473	4-4741295	0.721912
4	5965951	4-5198123	4	5967399	4-5199567	0.694895
4	6174488	4-5411697	4	6178602	4-5415811	0.908882
4	6178602	4-5415811	4	6184489	4-5421627	0.606254
4	6180296	4-5417505	4	6184489	4-5421627	0.865092
4	6184489	4-5421627	4	6186912	4-5424050	0.912608
4	6184489	4-5421627	4	6191601	4-5428739	0.912288
4	10444496	4-9592768	4	10445828	4-9594100	0.948047
4	10549068	4-9698289	4	10553199	4-9702420	0.830922
4	10672958	4-9807125	4	10673320	4-9806763	0.769764
4	10673160	4-9806923	4	10673320	4-9806763	0.756045
4	13043896	4-12126945	4	13050895	4-12119946	0.600607
4	13050895	4-12119946	4	13051275	4-12119566	0.87187
4	13688337	4-12797564	4	13689386	4-12798613	0.694307
4	16709824	4-15604795	4	16710274	4-15604345	0.948175
4	16818176	4-15712693	4	16821404	4-15715921	0.679766
4	17899788	4-16815540	4	17904391	4-16820144	0.65644
4	21795725	4-20572865	4	21795968	4-20573108	0.987411
4	21795968	4-20573108	4	21796477	4-20573617	0.987411
4	22930187	4-21690019	4	22930620	4-21690452	0.996983
4	22996886	4-21756425	4	22996896	4-21756435	0.840792
4	24495950	4-23073261	4	24497264	4-23074575	0.954934
4	26475251	4-24929290	4	26475825	4-24929864	0.649706
4	27218079	4-25663503	4	27219851	4-25665275	0.911502
4	28030237	4-26540135	4	28030332	4-26540230	0.910063
4	28833095	4-27335755	4	28834441	4-27337101	0.712401
4	28833095	4-27335755	4	28834584	4-27337244	0.712401
4	29856499	4-28357967	4	29857340	4-28358808	0.877167
4	29867858	4-28369326	4	29872697	4-28374165	0.717212
4	29867858	4-28369326	4	29875412	4-28376880	0.804428
4	32692741	4-31138816	4	32694561	4-31140636	0.613789
4	32694561	4-31140636	4	32696424	4-31142499	0.617385
4	33278024	4-31703917	4	33278264	4-31704157	0.992912
4	33814819	4-32275595	4	33814853	4-32275629	0.812839
4	34699795	4-33148347	4	34700533	4-33149085	0.669475
4	36757771	4-35162584	4	36760342	4-35165155	0.908632
4	39122297	4-37488984	4	39128033	4-37494563	0.809267
4	40459629	4-38788115	4	40460383	4-38788869	0.675132
4	40984193	4-39288453	4	40986930	4-39291193	0.84628
4	40984193	4-39288453	4	40987093	4-39291356	0.900748
4	41545232	4-39819628	4	41546796	4-39821192	0.715154
4	41736446	4-40012900	4	41736805	4-40013259	0.833653
4	42149338	4-40430243	4	42149593	4-40430498	0.932825
4	42149445	4-40430350	4	42149593	4-40430498	0.932825
4	42149593	4-40430498	4	42149630	4-40430535	0.932825
4	42444832	4-40723220	4	42448529	4-40726917	0.925478
4	43882939	4-42166354	4	43884683	4-42168099	0.913154
4	43883076	4-42166491	4	43884683	4-42168099	0.934843
4	45602785	4-43779023	4	45604657	4-43780895	0.876803
4	45602785	4-43779023	4	45607140	4-43783378	0.719188
4	49641280	4-47556812	4	49645913	4-47561445	0.867403
4	56192904	4-53993493	4	56193630	4-53992767	0.972068
4	56193630	4-53992767	4	56196192	4-53990205	0.923498
4	70183654	4-67680770	4	70192604	4-67689720	0.93591
4	70206963	4-67704079	4	70209418	4-67706534	0.9622
4	70552039	4-67994946	4	70554237	4-67997144	0.959872
4	74090497	4-71411840	4	74091226	4-71411111	0.807893
4	78467651	4-75720989	4	78469379	4-75722717	0.887369
4	79103773	4-76304895	4	79108391	4-76309513	0.825655
4	79104084	4-76305206	4	79108391	4-76309513	0.76592
4	79104174	4-76305296	4	79108391	4-76309513	0.816951
4	79104735	4-76305857	4	79108391	4-76309513	0.815235
4	79108391	4-76309513	4	79110598	4-76311720	0.855195
4	79646399	4-76883263	4	79653450	4-76876212	0.612625
4	79804426	4-77036691	4	79808525	4-77040790	0.881494
4	79808525	4-77040790	4	79810348	4-77042614	0.988194
4	81114751	4-78283114	4	81117914	4-78286279	0.654028
4	81177257	4-78345629	4	81178635	4-78347007	0.931394
4	81458266	4-78639156	4	81459023	4-78639913	0.725212
4	81901179	4-79079732	4	81909572	4-79088126	0.956024
4	82703309	4-79869098	4	82704897	4-79870686	0.725556
4	116919987	4-113347021	4	116928984	4-113356025	0.806449
4	118966772	4-115333367	4	118969065	4-115335657	0.741389
4	126648034	4-123688259	4	126650791	4-123691016	0.91979
4	126648034	4-123688259	4	126653338	4-123693563	0.6429
4	130235673	4-127236851	4	130241568	4-127242748	0.768025
4	131272316	4-128290870	4	131274781	4-128288405	0.666802
4	131660354	4-128631994	4	131662502	4-128634142	0.915395
4	134819601	4-131800574	4	134820499	4-131801472	0.744446
4	137134786	4-134039413	4	137134839	4-134039466	0.959286
4	139069507	4-135928759	4	139077917	4-135937169	0.650519
4	144436654	4-141303761	4	144438357	4-141305464	0.621597
4	148725502	4-145396294	4	148728510	4-145399302	0.940976
4	152675724	4-149310849	4	152682763	4-149317888	0.973714
4	152675790	4-149310915	4	152682763	4-149317888	0.911145
4	152679816	4-149314941	4	152682763	4-149317888	0.827002
4	154981929	4-151506609	4	154982309	4-151506989	0.952246
4	155246407	4-151761110	4	155246861	4-151761564	0.770361
4	155610431	4-152104309	4	155610648	4-152104526	0.980796
4	155950743	4-152424224	4	155951476	4-152424957	0.912173
4	156467922	4-152921330	4	156468942	4-152922350	0.707725
4	156493470	4-152946879	4	156493644	4-152947053	0.959224
4	156973156	4-153422057	4	156977094	4-153425995	0.647359
4	157084575	4-153528089	4	157089940	4-153533454	0.885517
4	157084575	4-153528089	4	157090231	4-153533745	0.894497
4	159420765	4-155930568	4	159425353	4-155934883	0.89122
4	159540267	4-156048311	4	159540635	4-156048679	0.82774
4	159540267	4-156048311	4	159541009	4-156049053	0.636264
4	159939875	4-156440964	4	159941568	4-156442657	0.961313
4	160004839	4-156506219	4	160005576	4-156506956	0.656076
4	160005282	4-156506662	4	160005576	4-156506956	0.850698
4	160459049	4-156981295	4	160464073	4-156986319	0.914931
4	162628213	4-159665938	4	162631541	4-159669266	0.962375
4	162631128	4-159668853	4	162631541	4-159669266	0.982464
4	162631541	4-159669266	4	162633001	4-159670598	0.982464
4	162767775	4-159781486	4	162768239	4-159781950	0.987148
4	164207074	4-161189588	4	164207398	4-161189264	0.858195
4	164391536	4-161409439	4	164392816	4-161408159	0.94311
4	166719667	4-163811827	4	166719795	4-163811955	0.890066
4	168766048	4-165851606	4	168775736	4-165861502	0.814572
4	168766123	4-165851681	4	168775736	4-165861502	0.682779
4	169987775	4-167064971	4	169987801	4-167064997	0.959356
4	169987801	4-167064997	4	169987948	4-167065144	0.644621
4	169987801	4-167064997	4	169988238	4-167065434	0.940747
4	170030725	4-167105231	4	170031137	4-167105643	0.787325
4	170030793	4-167105299	4	170031137	4-167105643	0.698504
4	170031003	4-167105509	4	170031137	4-167105643	0.729451
4	171501472	4-168594762	4	171510116	4-168603406	0.889256
4	171501472	4-168594762	4	171511087	4-168604377	0.91982
4	172018310	4-169093983	4	172018569	4-169094242	0.984055
4	174429554	4-171404643	4	174429982	4-171405071	0.759995
4	175147897	4-172109789	4	175149351	4-172111243	0.661313
4	176635351	4-173631317	4	176635548	4-173631514	0.752495
4	180275658	4-177331717	4	180281337	4-177337396	0.786621
4	180603407	4-177656534	4	180604951	4-177658078	0.792148
4	180621417	4-177674549	4	180628861	4-177681993	0.983044
4	183323182	4-180409098	4	183323247	4-180409163	0.996606
4	183365869	4-180458639	4	183366722	4-180459492	0.916947
4	185172168	4-182091108	4	185173072	4-182092012	0.809396
4	190790388	4-187473639	4	190791784	4-187475035	0.70921
4	192070633	4-188389721	4	192070907	4-188389447	0.723614
4	192665914	4-188674140	4	192668842	4-188677068	0.639304
4	195069388	4-191053867	4	195071595	4-191056074	0.995614
4	196285363	4-192234962	4	196292276	4-192187847	0.669833
4	196285516	4-192235115	4	196292276	4-192187847	0.659178
4	196292130	4-192187702	4	196292276	4-192187847	0.717596
4	197096925	4-192954681	4	197106152	4-192962917	0.921002
4	197113977	4-192970742	4	197117911	4-192974676	0.70319
4	197113977	4-192970742	4	197118062	4-192974827	0.700293
4	197452009	4-193324839	4	197460041	4-193332878	0.771143
4	197460041	4-193332878	4	197461789	4-193334626	0.668305
4	200055544	4-195977801	4	200057189	4-195979446	0.757398
4	200464438	4-196375324	4	200464742	4-196375628	0.937036
4	200464742	4-196375628	4	200465908	4-196376794	0.887652
4	201667420	4-197547253	4	201667440	4-197547273	0.802406
4	203402444	4-199251012	4	203403835	4-199252403	0.941099
4	203402959	4-199251527	4	203403835	4-199252403	0.994088
4	205513128	4-201297569	4	205514283	4-201298760	0.63759
4	205513128	4-201297569	4	205514658	4-201299135	0.642752
4	205513128	4-201297569	4	205515018	4-201299495	0.627787
4	206731538	4-202597365	4	206734943	4-202600770	0.607772
4	206831881	4-202681003	4	206836108	4-202685230	0.956622
4	206836108	4-202685230	4	206845917	4-202695040	0.847946
4	208256063	4-203961827	4	208258665	4-203964429	0.97024
4	208256591	4-203962355	4	208258665	4-203964429	0.936743
4	208256703	4-203962467	4	208258665	4-203964429	0.923982
4	208256860	4-203962624	4	208258665	4-203964429	0.919569
4	210230452	4-205863973	4	210234237	4-205792023	0.968873
4	210514814	4-206142161	4	210523793	4-206151140	0.879966
4	210523793	4-206151140	4	210528476	4-206155825	0.855883
4	211984569	4-207576869	4	211988467	4-207580771	0.925911
4	212453321	4-209202098	4	212461815	4-209210592	0.711692
4	217336688	4-213813434	4	217338872	4-213815618	0.939666
4	217421716	4-213899012	4	217422363	4-213899660	0.843562
4	224774253	4-221015430	4	224781285	4-221022467	0.959292
4	227596708	4-223755686	4	227599415	4-223758393	0.619883
4	228611714	4-224819265	4	228612561	4-224820112	0.726577
4	233913471	4-229469224	4	233914334	4-229470087	0.793522
4	234188271	4-229708968	4	234188318	4-229709015	0.996972
4	234192851	4-229713550	4	234194444	4-229715143	0.959384
4	234194444	4-229715143	4	234195398	4-229716097	0.910923
4	235591938	4-231105522	4	235592320	4-231105904	0.676754
4	235659658	4-231173962	4	235662394	4-231176698	0.719908
4	235659742	4-231174046	4	235662394	4-231176698	0.826363
4	236809754	4-232267277	4	236818628	4-232276152	0.678828
4	238621727	4-233983139	4	238622341	4-233983753	0.763502
4	239041053	4-234395787	4	239044490	4-234399224	0.975029
4	239041053	4-234395787	4	239045032	4-234399766	0.978433
4	239044490	4-234399224	4	239053579	4-234408313	0.909372
4	239045032	4-234399766	4	239053579	4-234408313	0.912805
4	240921984	4-236210144	4	240923581	4-236211741	0.625804
4	240988888	4-236276974	4	240989335	4-236277421	0.798054
4	241322362	4-236631967	4	241322389	4-236631994	0.600036
4	241950151	4-237245157	4	241951168	4-237246174	0.75982
4	244299871	4-239419860	4	244299913	4-239419902	0.607069
4	244571754	4-239688630	4	244571884	4-239688760	0.985206
4	244571875	4-239688751	4	244571884	4-239688760	0.997032
4	245534055	4-240662342	4	245534088	4-240662375	0.87916
4	245967347	4-241012117	4	245974089	4-241018859	0.654581
5	1498754	5-1456785	5	1506228	5-1464259	0.939638
5	1498754	5-1456785	5	1506318	5-1464349	0.784183
5	2180722	5-2123644	5	2182068	5-2124990	0.653066
5	2181194	5-2124116	5	2182068	5-2124990	0.662232
5	2351736	5-2271524	5	2355263	5-2275052	0.633036
5	3496567	5-3432757	5	3496672	5-3432862	0.970591
5	3736328	5-3643329	5	3736367	5-3643368	0.852759
5	3949373	5-3834249	5	3951302	5-3832320	0.824608
5	3952271	5-3831351	5	3953246	5-3830376	0.636892
5	4316443	5-4205633	5	4316830	5-4206020	0.808958
5	4706124	5-4608974	5	4706248	5-4609098	0.623003
5	4762370	5-4651648	5	4766499	5-4655777	0.957107
5	4879028	5-4768308	5	4879626	5-4768906	0.912471
5	6187786	5-5930255	5	6191346	5-5933815	0.830295
5	6720712	5-6452130	5	6720803	5-6452221	0.923586
5	7089318	5-6809038	5	7091094	5-6810814	0.94047
5	7158764	5-6891664	5	7158888	5-6891788	0.774053
5	7487425	5-7231729	5	7487864	5-7232168	0.811089
5	7921203	5-7604230	5	7926187	5-7609215	0.68998
5	11017682	5-10684525	5	11026481	5-10693325	0.806844
5	11750842	5-11402617	5	11751064	5-11402395	0.681271
5	11964108	5-11612764	5	11965960	5-11614616	0.630423
5	13545923	5-13200111	5	13550324	5-13204512	0.972883
5	13614629	5-13269068	5	13615148	5-13269587	0.804986
5	13855517	5-13513834	5	13855544	5-13513861	0.991117
5	14098654	5-13746530	5	14099949	5-13747824	0.776444
5	14175572	5-13820819	5	14176223	5-13821470	0.74
5	14591102	5-14218815	5	14591175	5-14218888	0.897787
5	14591175	5-14218888	5	14591220	5-14218933	0.77745
5	15161310	5-14659317	5	15161579	5-14659586	0.886421
5	19096912	5-18646541	5	19096987	5-18646616	0.983682
5	19936526	5-19467633	5	19940916	5-19472023	0.648404
5	19936526	5-19467633	5	19943688	5-19474795	0.686603
5	19952697	5-19483804	5	19952819	5-19483926	0.991442
5	21492750	5-20995904	5	21492817	5-20995971	0.979098
5	21492750	5-20995904	5	21493014	5-20996168	0.92346
5	21908371	5-21387876	5	21908697	5-21388202	0.779235
5	21908697	5-21388202	5	21909056	5-21388561	0.772606
5	22443848	5-21955289	5	22444176	5-21955617	0.692275
5	24026340	5-23523517	5	24027855	5-23525032	0.949729
5	26277678	5-25678568	5	26278106	5-25678996	0.955605
5	26416804	5-25818369	5	26424561	5-25826126	0.926989
5	28893645	5-28216764	5	28895716	5-28218835	0.909099
5	28895716	5-28218835	5	28899627	5-28222746	0.90472
5	31259893	5-30324123	5	31263327	5-30327557	0.936005
5	34250897	5-33091111	5	34251732	5-33091946	0.865274
5	35915944	5-34749154	5	35916278	5-34749488	0.864658
5	35915944	5-34749154	5	35916970	5-34750180	0.698853
5	35985427	5-34811259	5	35993849	5-34819682	0.665087
5	38950889	5-37743069	5	38951599	5-37743779	0.825377
5	38951051	5-37743231	5	38951599	5-37743779	0.86867
5	38951438	5-37743618	5	38951599	5-37743779	0.985264
5	39670224	5-38412551	5	39670247	5-38412528	0.967474
5	39995806	5-38775001	5	40003636	5-38782734	0.975424
5	42149445	5-40969701	5	42151295	5-40971551	0.806632
5	42151295	5-40971551	5	42156814	5-40977070	0.605475
5	44319455	5-43072400	5	44322549	5-43075494	0.878977
5	46709937	5-45364418	5	46714492	5-45368973	0.751399
5	47105126	5-45767285	5	47107794	5-45769953	0.649516
5	47106062	5-45768221	5	47107794	5-45769953	0.739721
5	47645285	5-46186658	5	47646881	5-46188254	0.947692
5	49843836	5-48304123	5	49844159	5-48304446	0.813251
5	49844159	5-48304446	5	49847394	5-48307681	0.914901
5	51382636	5-49861684	5	51383882	5-49862930	0.867469
5	51446355	5-49925417	5	51449680	5-49928742	0.748707
5	52954393	5-51382807	5	52962570	5-51390978	0.637734
5	55117010	5-53431290	5	55117528	5-53430772	0.672741
5	55219070	5-53548754	5	55220831	5-53550515	0.860281
5	55220831	5-53550515	5	55222330	5-53552014	0.806595
5	56268666	5-54561974	5	56269098	5-54562406	0.743972
5	57815565	5-56045541	5	57816518	5-56046494	0.812072
5	60781067	5-59003917	5	60781163	5-59004013	0.924049
5	61288410	5-59503400	5	61288660	5-59503650	0.973503
5	61832181	5-60031657	5	61833033	5-60032509	0.921082
5	62108897	5-60306454	5	62116211	5-60313768	0.80768
5	62109196	5-60306753	5	62116211	5-60313768	0.918834
5	63967018	5-62223635	5	63967479	5-62224096	0.996383
5	63967479	5-62224096	5	63968109	5-62224726	0.960444
5	65680625	5-63828246	5	65680919	5-63828540	0.74407
5	66014631	5-64135283	5	66018231	5-64138883	0.846007
5	67134155	5-65248759	5	67135071	5-65249675	0.965571
5	69611164	5-67696803	5	69611379	5-67697018	0.828701
5	70372723	5-68454521	5	70373225	5-68455023	0.671345
5	72040626	5-70074572	5	72040653	5-70074599	0.992736
5	72775959	5-70793775	5	72780595	5-70798411	0.841133
5	72775959	5-70793775	5	72784462	5-70802276	0.794221
5	72776525	5-70794341	5	72780595	5-70798411	0.734606
5	72776525	5-70794341	5	72784462	5-70802276	0.693778
5	73784326	5-71728875	5	73787480	5-71732029	0.769801
5	74827763	5-72728375	5	74827885	5-72728497	0.640188
5	74827885	5-72728497	5	74828153	5-72728765	0.889268
5	76537793	5-74373445	5	76537846	5-74373498	0.750385
5	76822436	5-74650598	5	76826535	5-74654698	0.933956
5	78921199	5-76653025	5	78921866	5-76653692	0.945223
5	80687353	5-78426213	5	80688266	5-78427126	0.732571
5	83964439	5-81836480	5	83970742	5-81842783	0.764132
5	84703046	5-82585314	5	84709912	5-82592180	0.722827
5	84709912	5-82592180	5	84712912	5-82595180	0.829696
5	86324372	5-84136387	5	86327352	5-84139368	0.934008
5	86327352	5-84139368	5	86329453	5-84141469	0.951197
5	87056147	5-84862685	5	87056214	5-84862752	0.996886
5	88443089	5-86180850	5	88447298	5-86185059	0.950671
5	88447298	5-86185059	5	88448291	5-86185993	0.956752
5	89132584	5-86904408	5	89132699	5-86904523	0.95842
5	91972823	5-89753638	5	91979930	5-89760745	0.992908
5	94159510	5-91844028	5	94163058	5-91847576	0.895906
5	94165820	5-91850338	5	94167161	5-91851679	0.62698
5	115459692	5-112679407	5	115460408	5-112680123	0.642512
5	115459900	5-112679615	5	115460408	5-112680123	0.653392
5	115460245	5-112679960	5	115460408	5-112680123	0.953451
5	134625771	5-131165621	5	134628864	5-131168714	0.884215
5	138904611	5-135690902	5	138913037	5-135682678	0.891076
5	141200331	5-137895731	5	141201310	5-137896710	0.908465
5	141200331	5-137895731	5	141201589	5-137896989	0.905333
5	143100619	5-139798049	5	143103628	5-139801058	0.715387
5	143100619	5-139798049	5	143103710	5-139801140	0.718363
5	149205283	5-145804656	5	149207000	5-145806373	0.793056
5	151504441	5-148015924	5	151506586	5-148018069	0.943996
5	151504441	5-148015924	5	151507538	5-148019021	0.647086
5	151506586	5-148018069	5	151510971	5-148022454	0.852621
5	151507538	5-148019021	5	151510971	5-148022454	0.617951
5	161264058	5-157495825	5	161265190	5-157496957	0.729145
5	162298865	5-158588350	5	162300742	5-158590227	0.690487
5	162371441	5-158660933	5	162375473	5-158664965	0.676583
5	163384768	5-159653853	5	163385276	5-159654361	0.967759
5	163709501	5-159968644	5	163709559	5-159968702	0.808831
5	163951126	5-160204957	5	163951336	5-160205167	0.691131
5	164550687	5-160790449	5	164552059	5-160791821	0.758191
5	165900454	5-162097907	5	165900460	5-162097913	0.983089
5	165900460	5-162097913	5	165907853	5-162104588	0.713919
5	165900460	5-162097913	5	165908168	5-162104903	0.691572
5	168991010	5-165118532	5	168997868	5-165125390	0.820438
5	169220446	5-165360266	5	169222573	5-165362393	0.652352
5	169220446	5-165360266	5	169222862	5-165362682	0.640676
5	172209866	5-168292665	5	172215408	5-168298207	0.672483
5	172408729	5-168487587	5	172408835	5-168487691	0.99211
5	172822985	5-168910655	5	172825086	5-168912756	0.770775
5	175993929	5-171960604	5	175994642	5-171961317	0.755419
5	177052154	5-172974168	5	177058239	5-172980253	0.970707
5	177356594	5-173211907	5	177357723	5-173213036	0.839275
5	179759909	5-175779506	5	179764231	5-175783829	0.863426
5	180147168	5-176159704	5	180147512	5-176160048	0.794983
5	180147168	5-176159704	5	180147919	5-176160455	0.942794
5	181711848	5-177715903	5	181719622	5-177723677	0.742474
5	181871063	5-177873770	5	181873857	5-177876565	0.66015
5	182187618	5-178161385	5	182188484	5-178162251	0.740443
5	182399706	5-178366401	5	182405625	5-178372320	0.925278
5	183174184	5-178882888	5	183180966	5-178876106	0.828228
5	185343167	5-180912884	5	185343947	5-180912104	0.888715
5	186848066	5-182300203	5	186851816	5-182303953	0.617513
5	187067360	5-182500352	5	187068067	5-182501059	0.881863
5	187067519	5-182500511	5	187068067	5-182501059	0.672528
5	187155516	5-182592867	5	187157247	5-182594598	0.837244
5	187813963	5-183203809	5	187816445	5-183206293	0.79985
5	188084631	5-183477750	5	188085250	5-183478369	0.726102
5	188279884	5-183664906	5	188280280	5-183665302	0.947261
5	188678922	5-184090438	5	188679473	5-184090989	0.762667
5	192055264	5-187065969	5	192056593	5-187067298	0.97285
5	192703077	5-187712290	5	192704361	5-187713576	0.938164
5	192704361	5-187713576	5	192709718	5-187718937	1
5	193674940	5-188707146	5	193677208	5-188709414	0.964317
5	195385903	5-190285975	5	195387277	5-190287349	0.868213
5	195712677	5-190604319	5	195712957	5-190604599	0.968162
5	195712957	5-190604599	5	195714071	5-190605713	0.800868
5	196470439	5-191165044	5	196470979	5-191165584	0.61159
5	196470439	5-191165044	5	196474333	5-191168938	0.822233
5	196470979	5-191165584	5	196472417	5-191167022	0.634315
5	196472417	5-191167022	5	196474333	5-191168938	0.85322
5	199545089	5-194171519	5	199549223	5-194175653	0.928319
5	199546931	5-194173361	5	199549223	5-194175653	0.831661
5	201994029	5-196849049	5	201994679	5-196849699	0.778756
5	202098396	5-196961225	5	202104484	5-196956189	0.88603
5	203929429	5-198678761	5	203930849	5-198680181	0.679198
5	203929509	5-198678841	5	203930849	5-198680181	0.679198
5	204484554	5-199216336	5	204485312	5-199217094	0.939549
5	206751233	5-201320095	5	206752161	5-201321023	0.771472
5	206751233	5-201320095	5	206758559	5-201327421	0.768197
5	206949642	5-201507985	5	206952921	5-201511264	0.826622
5	206950141	5-201508484	5	206952921	5-201511264	0.851802
5	207401226	5-202025747	5	207408792	5-202033311	0.919892
5	207515918	5-202141589	5	207516093	5-202141764	0.843165
5	208643621	5-203269191	5	208645771	5-203271341	0.680055
5	209717999	5-204380508	5	209721925	5-204384434	0.734932
5	209719469	5-204381978	5	209721925	5-204384434	0.883881
5	210273553	5-204800193	5	210273719	5-204800027	0.74894
5	210540699	5-204965537	5	210541341	5-204966179	0.787564
5	210906457	5-205332617	5	210913334	5-205339494	0.747096
5	211984294	2-10009024	5	211984312	2-10009006	0.972648
5	212492436	5-206897412	5	212492513	5-206897489	0.754028
5	212776877	5-207170516	5	212778061	5-207171703	0.85492
5	215079969	5-209341257	5	215080025	5-209341313	0.709148
5	215914835	5-210143907	5	215921822	5-210150894	0.772769
5	216317289	5-210642283	5	216318878	5-210640694	0.948233
5	216745123	5-210928948	5	216745768	5-210929593	0.70322
5	216751627	5-210935452	5	216754257	5-210938082	0.863258
5	216751927	5-210935752	5	216754257	5-210938082	0.877731
5	217537661	5-211763358	5	217540576	5-211766273	0.955674
5	217785038	5-211988631	5	217788465	5-211992058	0.76995
5	218010080	5-212210851	5	218012223	5-212212994	0.920933
5	218211268	5-212396764	5	218211348	5-212396844	0.681312
5	218456569	5-212667021	5	218457181	5-212667633	0.659278
5	218864599	5-213079921	5	218864715	5-213080037	0.711585
5	219774962	5-213954408	5	219775340	5-213954786	0.910555
5	219775340	5-213954786	5	219783199	5-213962645	0.653711
5	219977252	5-214154337	5	219977496	5-214154581	0.917845
5	219977496	5-214154581	5	219981674	5-214158759	0.80193
5	220018954	5-214196041	5	220020281	5-214197368	0.794624
5	220019028	5-214196115	5	220020281	5-214197368	0.802011
5	220019261	5-214196348	5	220020281	5-214197368	0.784516
5	220209213	5-214386637	5	220209240	5-214386664	1
5	220586311	5-214762867	5	220588455	5-214765011	0.804706
5	220721797	5-214891385	5	220722556	5-214892144	0.879004
5	222423164	5-216547099	5	222423591	5-216547526	0.732385
5	222622945	5-216748039	5	222623041	5-216748135	0.749679
6	1280953	6-1238064	6	1281083	6-1238194	0.964779
6	3830385	6-3778006	6	3833451	6-3781072	0.659362
6	3830385	6-3778006	6	3833518	6-3781139	0.656749
6	4937533	6-4896398	6	4938732	6-4897597	0.802096
6	16845997	6-17951251	6	16846768	6-17950480	0.820522
6	16846751	6-17950497	6	16846768	6-17950480	0.996375
6	16846768	6-17950480	6	16846917	6-17950331	0.978623
6	16846768	6-17950480	6	16847811	6-17949437	0.974865
6	17339421	6-17521583	6	17339752	6-17521252	0.860835
6	19822719	6-21525070	6	19826653	6-21529004	0.928706
6	21264554	6-22913267	6	21265039	6-22912782	0.946348
6	22129582	6-23721410	6	22131543	6-23723371	0.913211
6	28070346	6-26667599	6	28070762	6-26668015	0.739259
6	30475993	6-29002915	6	30477425	6-29004347	0.637407
6	30477425	6-29004347	6	30481302	6-29008224	0.605793
6	30957240	6-29521570	6	30959761	6-29519049	0.841034
6	31629203	6-30147872	6	31630612	6-30149281	0.86697
6	32907713	6-31417554	6	32908266	6-31418107	0.970362
6	34710580	6-33231464	6	34710621	6-33231423	0.996678
6	40860500	6-39084483	6	40864457	6-39088440	0.986713
6	41342038	6-39723728	6	41343045	6-39722721	0.660851
6	41342668	6-39723098	6	41343045	6-39722721	0.842021
6	58123894	6-55655782	6	58124205	6-55656093	0.852246
6	58124079	6-55655967	6	58124205	6-55656093	0.852246
6	58481319	6-56007965	6	58485008	6-56011654	0.831761
6	61617008	6-59028542	6	61617027	6-59028561	0.719287
6	65310862	6-62701531	6	65313181	6-62703850	0.698027
6	65313181	6-62703850	6	65313221	6-62703890	0.660377
6	65313181	6-62703850	6	65317536	6-62708205	0.786652
6	67522380	6-64847019	6	67522492	6-64847131	0.84018
6	67522492	6-64847131	6	67522696	6-64847337	0.863856
6	71122800	6-68360580	6	71123541	6-68361321	0.946049
6	73403872	6-70605422	6	73403895	6-70605445	0.661685
6	76697766	6-74048804	6	76699276	6-74047293	0.814037
6	78622053	6-75908429	6	78624603	6-75910979	0.763357
6	78624469	6-75910845	6	78624603	6-75910979	0.953549
6	82559587	6-79714928	6	82562680	6-79718021	0.926929
6	84664089	6-81784786	6	84664661	6-81785358	0.669848
6	84753765	6-81868155	6	84754744	6-81869134	0.633976
6	84753973	6-81868363	6	84754744	6-81869134	0.633976
6	84754744	6-81869134	6	84759035	6-81873421	0.685052
6	85060182	6-82179345	6	85061523	6-82180686	0.854829
6	85060400	6-82179563	6	85061523	6-82180686	0.620873
6	85907082	6-83027077	6	85908596	6-83028591	0.9317
6	85907886	6-83027881	6	85908596	6-83028591	0.877859
6	86648795	6-83693598	6	86656458	6-83701200	0.872045
6	86739180	6-83781464	6	86742405	6-83784689	0.94793
6	89031274	6-86419425	6	89032237	6-86420288	0.621142
6	90891743	6-88242726	6	90895464	6-88246447	0.840745
6	90891743	6-88242726	6	90899415	6-88264623	0.708447
6	91329141	6-88898635	6	91333542	6-88903036	0.705587
6	97241681	6-94679894	6	97243285	6-94681498	0.93063
6	97241681	6-94679894	6	97244692	6-94682905	0.808642
6	99956859	6-97273787	6	99957140	6-97274068	0.954174
6	99964041	6-97280969	6	99964205	6-97281133	0.692212
6	99964168	6-97281096	6	99964205	6-97281133	0.820235
6	101162448	6-98460723	6	101164826	6-98463101	0.778051
6	103108258	6-100110769	6	103112066	6-100114577	0.788587
6	106003585	6-102921058	6	106004839	6-102922312	0.859703
6	106004839	6-102922312	6	106006443	6-102923916	0.863258
6	106379353	6-103304956	6	106379860	6-103305463	0.716485
6	107176888	6-104005416	6	107183010	6-104034405	0.803552
6	108196348	6-105011451	6	108200619	6-105015723	0.661283
6	108196348	6-105011451	6	108200900	6-105016004	0.648216
6	108196348	6-105011451	6	108201824	6-105016928	0.614847
6	112701250	6-108274849	6	112706983	6-108280582	0.645727
6	114037633	6-109533579	6	114037915	6-109533297	0.606593
6	114336101	6-109832936	6	114339864	6-109838076	0.894986
6	115075877	6-111543784	6	115076103	6-111543558	0.809593
6	116362931	6-112689211	6	116366506	6-112692786	0.799239
6	116366506	6-112692786	6	116370060	6-112696340	0.642181
6	120112400	6-116373412	6	120112702	6-116373714	0.750937
6	127660052	6-123953425	6	127664206	6-123957579	0.91979
6	128882836	6-125137821	6	128883981	6-125138968	0.729746
6	128883981	6-125138968	6	128893269	6-125148255	0.880355
6	128893269	6-125148255	6	128899586	6-125154573	0.68677
6	128899586	6-125154573	6	128909382	6-125164370	0.931117
6	129105676	6-125342233	6	129107913	6-125370604	0.895957
6	129106450	6-125343007	6	129107913	6-125370604	0.958095
6	131649812	6-127842326	6	131652500	6-127845014	0.950997
6	132035588	6-128216885	6	132037411	6-128218708	0.722998
6	133980661	6-130080553	6	133980706	6-130080598	0.819058
6	136218579	6-132268692	6	136219207	6-132269320	0.977374
6	137365130	6-133505722	6	137368188	6-133508780	0.903057
6	137365130	6-133505722	6	137368457	6-133509049	0.748703
6	137671407	6-133830772	6	137671974	6-133831339	0.923933
6	137856437	6-134014149	6	137856523	6-134014235	0.721183
6	138543585	6-134646556	6	138544019	6-134646990	0.95487
6	138543585	6-134646556	6	138544638	6-134647609	0.660573
6	138543585	6-134646556	6	138545526	6-134648497	0.888858
6	138946693	6-135033413	6	138952698	6-135039418	0.632624
6	138947055	6-135033775	6	138952698	6-135039418	0.64716
6	138949961	6-135036681	6	138952698	6-135039418	0.628366
6	139337800	6-135425767	6	139343702	6-135431668	0.630999
6	141552865	6-137496187	6	141553405	6-137496727	1
6	142401903	6-138249374	6	142406777	6-138254248	0.891576
6	145628732	6-141701915	6	145630763	6-141703946	0.623354
6	146732820	6-142839985	6	146734309	6-142841474	0.625547
6	146733510	6-142840675	6	146734309	6-142841474	0.798945
6	146734283	6-142841448	6	146734309	6-142841474	0.769573
6	146734309	6-142841474	6	146739901	6-142847067	0.84799
6	146734309	6-142841474	6	146740034	6-142847200	0.878691
6	148808649	6-144919511	6	148816599	6-144927461	0.743862
6	149719696	6-145839330	6	149721428	6-145841062	0.728953
6	150515239	6-146669597	6	150517703	6-146672061	0.820573
6	150814707	6-146964229	6	150814882	6-146964404	0.603551
6	151702276	6-147834594	6	151702810	6-147835128	0.683109
6	151834807	6-147915522	6	151835107	6-147915822	0.656225
6	151948754	6-148068027	6	151951298	6-148070571	0.831434
6	152038699	6-148157826	6	152042191	6-148161318	0.62219
6	152041053	6-148160180	6	152042191	6-148161318	0.9003
6	152050516	6-148167833	6	152050652	6-148167969	0.617237
6	152413187	6-148548098	6	152413506	6-148548417	0.619393
6	153060866	6-149170175	6	153061043	6-149170352	0.982188
6	153558544	6-149667801	6	153558806	6-149668063	0.632476
6	154172279	6-150270735	6	154176010	6-150274466	0.609648
6	154559192	6-150654755	6	154561515	6-150657078	0.804381
6	154559275	6-150654838	6	154561515	6-150657078	0.804381
6	154778146	6-150851051	6	154778754	6-150851659	0.832278
6	154778146	6-150851051	6	154778839	6-150851744	0.817843
6	154790647	6-150863552	6	154791424	6-150864329	0.701419
6	154809245	6-150882153	6	154809416	6-150882324	0.722848
6	159006774	6-155071879	6	159014588	6-155079701	0.624997
6	159009260	6-155074373	6	159014588	6-155079701	0.63809
6	160390901	6-156447954	6	160391943	6-156448996	0.603737
6	160789894	6-156839528	6	160790534	6-156840168	0.88307
6	160790341	6-156839975	6	160790534	6-156840168	0.978112
6	160891873	6-156938220	6	160894032	6-156940380	0.877239
6	161157470	6-157212461	6	161157693	6-157212684	0.975991
6	161896723	6-157969920	6	161897262	6-157970459	0.889688
6	162287812	6-158322117	6	162289113	6-158323615	0.788582
6	162562170	6-158598141	6	162568031	6-158604001	0.86027
6	162594742	6-158637112	6	162595111	6-158637481	0.744591
6	162594742	6-158637112	6	162595747	6-158638117	0.678549
6	163365580	6-159396710	6	163365837	6-159396967	0.967455
6	163933981	6-159957983	6	163935146	6-159959148	0.612499
6	163943936	6-159967939	6	163944374	6-159968377	0.668692
6	164017537	6-160042090	6	164018032	6-160042585	0.611376
6	164807125	6-160815376	6	164808113	6-160816364	0.94067
6	164807125	6-160815376	6	164808225	6-160816476	0.937137
6	166323046	6-162325992	6	166324460	6-162327406	0.763514
6	166752296	6-162743366	6	166755480	6-162746548	0.877291
6	166899820	6-162890772	6	166900044	6-162890996	0.757839
6	166899820	6-162890772	6	166900492	6-162891444	0.736952
6	166978260	6-162968585	6	166979939	6-162970264	0.922438
6	166978455	6-162968780	6	166979939	6-162970264	0.906495
6	167156517	6-163125191	6	167163864	6-163132538	0.74454
6	167236483	6-163209526	6	167237203	6-163210246	0.765914
6	167662128	6-163659392	6	167662244	6-163659508	0.806486
6	167831936	6-163827745	6	167832169	6-163827978	0.631107
6	168634879	6-164696051	6	168635567	6-164696739	0.732241
6	170827356	6-166873923	6	170827815	6-166874382	0.785727
6	170827356	6-166873923	6	170828581	6-166875148	0.755745
6	170979035	6-167027783	6	170980655	6-167029403	0.797716
6	170980655	6-167029403	6	170980877	6-167029625	0.932412
7	1106618	7-725274	7	1111976	7-719916	0.717195
7	1881912	7-1793047	7	1881967	7-1793102	0.935396
7	3073781	7-2960572	7	3073790	7-2960581	0.979502
7	6586551	7-6224313	7	6586612	7-6224374	0.956984
7	8554301	7-8261881	7	8555284	7-8262864	0.677758
7	8796696	7-8524077	7	8797562	7-8524943	0.805109
7	10857602	7-10580389	7	10858544	7-10581331	0.851017
7	11818932	7-11579021	7	11819265	7-11578691	0.682345
7	15824557	7-15343225	7	15832209	7-15350879	0.913359
7	15873501	7-15392177	7	15873978	7-15392654	0.914316
7	21090079	7-20204676	7	21091552	7-20206149	0.809666
7	22127407	7-21158514	7	22127791	7-21158898	0.788327
7	22316978	7-21286891	7	22317175	7-21287088	0.681069
7	24986750	7-23930821	7	24987567	7-23931638	0.939368
7	24986750	7-23930821	7	24987874	7-23931945	0.914143
7	27315351	7-26242936	7	27315806	7-26243391	0.740692
7	32096317	7-30981604	7	32096744	7-30982031	0.761603
7	34303668	7-33067227	7	34304928	7-33068487	0.672564
7	36899202	7-35621891	7	36905987	7-35628677	0.917525
7	77661544	7-75158398	7	77663950	7-75160895	0.691569
7	77663285	7-75160230	7	77663950	7-75160895	0.6966
7	77663950	7-75160895	7	77664011	7-75160956	0.769294
7	77663950	7-75160895	7	77664211	7-75161156	1
7	77663950	7-75160895	7	77664380	7-75161325	0.962269
7	84936341	7-82066438	7	84937180	7-82067277	0.882687
7	85621613	7-82752497	7	85627279	7-82758163	0.650378
7	88532688	7-85732456	7	88540487	7-85740255	0.681572
7	88533015	7-85732783	7	88540487	7-85740255	0.95355
7	88536217	7-85735985	7	88540487	7-85740255	0.665433
7	94952060	7-92106679	7	94952496	7-92107115	0.966675
7	96974977	7-93989085	7	96975043	7-93989151	0.75507
7	96974977	7-93989085	7	96975118	7-93989226	0.980697
7	101504745	7-98446322	7	101507598	7-98449175	0.886883
7	101504954	7-98446531	7	101507598	7-98449175	0.725194
7	101505330	7-98446907	7	101507598	7-98449175	0.657932
7	101648256	7-98587304	7	101649024	7-98588072	0.89337
7	101649024	7-98588072	7	101655780	7-98594828	0.602742
7	103697898	7-100552795	7	103698610	7-100553507	0.676584
7	104122968	7-100993404	7	104132128	7-101002567	0.760356
7	106131664	7-102898360	7	106132345	7-102897679	0.639125
7	109422824	7-106181302	7	109422956	7-106181434	0.713099
7	109594026	7-106353224	7	109602738	7-106361943	0.762566
7	109594199	7-106353397	7	109602738	7-106361943	0.659187
7	111237049	7-107950816	7	111239613	7-107953380	0.64489
7	111550417	7-108416372	7	111550452	7-108416407	0.824572
7	112022005	7-108879107	7	112027119	7-108884221	0.849887
7	112324381	7-109173303	7	112324501	7-109173423	0.965608
7	112324381	7-109173303	7	112327763	7-109176685	0.640908
7	112324381	7-109173303	7	112328195	7-109177117	0.836535
7	112559658	7-109355538	7	112559800	7-109355680	0.612893
7	113231640	7-110086821	7	113233433	7-110088614	0.922952
7	113231640	7-110086821	7	113233507	7-110088688	0.916383
7	119114502	7-115722659	7	119124228	7-115732161	0.69892
7	119114502	7-115722659	7	119124297	7-115732230	0.604065
7	119724484	7-116312743	7	119726001	7-116314260	0.609104
7	119796533	7-116402342	7	119797207	7-116403016	0.986555
7	119797207	7-116403016	7	119798499	7-116404308	0.956276
7	119805535	7-116411344	7	119807650	7-116413459	0.828911
7	121361251	7-117706980	7	121361423	7-117707152	1
7	122222181	7-118544149	7	122225210	7-118547179	0.759773
7	122224544	7-118546513	7	122225210	7-118547179	0.861944
7	122225210	7-118547179	7	122227077	7-118549046	0.865437
7	124320099	7-120569701	7	124320594	7-120570196	0.622586
7	124320099	7-120569701	7	124321061	7-120570663	0.771431
7	124676990	7-120802942	7	124677525	7-120803477	0.609297
7	124676990	7-120802942	7	124678271	7-120804223	0.84124
7	125919562	7-122099281	7	125919586	7-122099305	0.956613
7	126237094	7-122365045	7	126244798	7-122372748	0.674594
7	126620820	7-122732564	7	126622210	7-122733954	0.866594
7	126620820	7-122732564	7	126622786	7-122734530	0.8766
7	128256160	7-124246338	7	128256561	7-124246838	0.824936
7	128267096	7-124257373	7	128267405	7-124257682	0.888933
7	131553203	7-127616876	7	131554054	7-127617727	0.635684
7	132454034	7-128412487	7	132456203	7-128414656	0.695057
7	133596224	7-129470654	7	133602874	7-129477304	0.811318
7	133602874	7-129477304	7	133611121	7-129485551	0.808196
7	134899197	7-130909604	7	134899519	7-130909926	0.949993
7	135475523	7-131475957	7	135475794	7-131476228	0.940844
7	137150440	7-133080397	7	137151758	7-133081715	0.711939
7	139017158	7-134910108	7	139018218	7-134911168	0.925762
7	139017158	7-134910108	7	139018485	7-134911435	0.909413
7	139017158	7-134910108	7	139018560	7-134911510	0.904787
7	139575232	7-135441636	7	139575346	7-135441750	0.986905
7	140968851	7-137121142	7	140973951	7-137104860	0.85812
7	141398075	7-136612554	7	141398682	7-136611947	0.818179
7	141946169	7-136065458	7	141946242	7-136065385	0.958806
7	142081783	7-135926290	7	142081828	7-135926245	0.725886
7	143198289	7-138494917	7	143201690	7-138498318	0.942073
7	143198485	7-138495113	7	143201690	7-138498318	0.942073
7	145159109	7-140462748	7	145160515	7-140464154	0.88517
7	146031611	7-141167452	7	146034513	7-141170357	0.655445
7	146735597	7-141843794	7	146735836	7-141844033	0.649596
7	147972616	7-143058461	7	147973045	7-143058890	0.6692
7	148459107	7-143558257	7	148461243	7-143560393	0.913125
7	149133895	7-144243986	7	149134189	7-144244280	0.981716
7	149427096	7-144539245	7	149428408	7-144540558	0.928537
7	149915917	7-145021320	7	149919744	7-145025147	0.785123
7	149918711	7-145024114	7	149919744	7-145025147	0.896737
7	150088747	7-145193207	7	150089608	7-145194068	0.967178
7	150320902	7-145415921	7	150322541	7-145417560	0.903862
7	150646657	7-145758161	7	150648183	7-145760626	0.611525
7	150650677	7-145763120	7	150651666	7-145764109	0.904725
7	151814423	7-146616916	7	151817432	7-146613907	0.975764
7	155263430	7-150060211	7	155266749	7-150063530	0.60021
7	155290769	7-150087537	7	155294499	7-150091267	0.976577
7	156181016	7-150908886	7	156184179	7-150912049	0.863955
7	156183817	7-150911687	7	156184179	7-150912049	0.962711
7	156488951	7-151277897	7	156492138	7-151281084	0.61201
7	156881669	7-151555766	7	156884308	7-151558405	0.922063
7	156881669	7-151555766	7	156884375	7-151558472	0.922063
7	157732900	7-152425863	7	157735100	7-152428063	0.866941
7	158110887	7-152813772	7	158110892	7-152813767	0.964024
7	158110892	7-152813767	7	158110986	7-152813673	0.964024
7	158110892	7-152813767	7	158111113	7-152813546	0.938771
7	158639609	7-153325190	7	158645441	7-153331022	0.854121
7	158645218	7-153330799	7	158645441	7-153331022	0.880478
7	158970099	7-153619641	7	158974669	7-153624211	0.705398
7	159517277	7-154250912	7	159518727	7-154252362	0.820622
7	159518727	7-154252362	7	159519665	7-154253300	0.705934
7	159714481	7-154480831	7	159714696	7-154481046	0.997006
7	160899541	7-155630060	7	160899810	7-155630329	0.983508
7	161417373	7-156052447	7	161420409	7-156055483	0.710978
7	162061882	7-156677589	7	162062993	7-156678700	0.735949
7	162092654	7-156708363	7	162095121	7-156710830	0.780001
7	162639681	7-157317831	7	162643234	7-157321384	0.642989
7	163164182	7-157805552	7	163164426	7-157805796	0.674957
7	163164361	7-157805731	7	163164426	7-157805796	0.682708
7	164327626	7-158982533	7	164330903	7-158985810	0.625851
7	165215889	7-159696741	7	165219489	7-159767080	0.94377
7	166077624	7-160627771	7	166078411	7-160628558	0.705771
7	167541841	7-162106807	7	167542546	7-162107512	0.66456
7	168494851	7-163045126	7	168494976	7-163045251	0.714522
7	170556107	7-165027148	7	170558926	7-165029967	0.964828
7	170845955	7-165293226	7	170846531	7-165293802	0.753988
7	172173938	7-166596413	7	172174744	7-166597219	0.726835
7	172697650	7-167127425	7	172706068	7-167135843	0.628045
7	173378629	7-167861728	7	173378687	7-167861786	0.65675
7	173381653	7-167864752	7	173382953	7-167866052	0.618598
7	173381653	7-167864752	7	173385007	7-167868108	0.6207
7	173957182	7-168445422	7	173957606	7-168445846	0.665317
7	175014622	7-169487792	7	175017982	7-169491152	0.770776
7	175567206	7-170011771	7	175567363	7-170011928	0.790648
7	177703453	7-173257594	7	177703652	7-173257395	0.910306
7	177947046	7-172977192	7	177948875	7-172975363	0.616676
7	178253816	7-172619309	7	178254389	7-172618736	0.629919
7	178254389	7-172618736	7	178258527	7-172614598	0.607051
7	178334138	7-172538700	7	178334162	7-172538676	0.962944
7	180300395	7-174782987	7	180302504	7-174785096	0.610615
7	181106093	7-175604648	7	181107383	7-175605938	0.784997
7	181122871	7-175621415	7	181124293	7-175622801	0.686391
7	181124005	7-175622513	7	181124293	7-175622801	0.683737
8	446595	8-371079	8	453230	8-377715	0.795167
8	4748109	8-4518755	8	4748400	8-4519046	0.73738
8	7119546	8-6803078	8	7120495	8-6804027	0.92334
8	7119546	8-6803078	8	7120588	8-6804120	0.919887
8	7225918	8-6913446	8	7233428	8-6920956	0.846102
8	7225918	8-6913446	8	7233815	8-6921343	0.889629
8	7748070	8-7431828	8	7748171	8-7431727	0.728641
8	12675282	8-12279555	8	12679986	8-12284259	0.633651
8	12675362	8-12279635	8	12679986	8-12284259	0.892363
8	12675569	8-12279842	8	12679986	8-12284259	0.853091
8	12676221	8-12280494	8	12679986	8-12284259	0.734018
8	13223692	8-12873983	8	13225870	8-12876161	0.713875
8	13561208	8-13199993	8	13561577	8-13199624	0.611579
8	13561208	8-13199993	8	13561866	8-13199335	0.713427
8	13561577	8-13199624	8	13561977	8-13199224	0.763446
8	13561577	8-13199624	8	13562525	8-13198676	0.707725
8	13561866	8-13199335	8	13561977	8-13199224	1
8	13561866	8-13199335	8	13562525	8-13198676	0.871344
8	14365290	8-13989101	8	14366853	8-13990664	0.728559
8	15370788	8-14935200	8	15371248	8-14935660	0.834584
8	15537443	8-15101790	8	15539385	8-15103732	0.867605
8	16415491	8-15977181	8	16418695	8-15980385	0.92605
8	17927761	8-17379601	8	17928932	8-17380772	0.631034
8	19653313	8-18967877	8	19653548	8-18968112	0.94702
8	19835210	8-19123173	8	19835861	8-19123824	0.840235
8	20362292	8-19673118	8	20367129	8-19677955	0.77287
8	20363096	8-19673922	8	20367129	8-19677955	0.786394
8	20363500	8-19674326	8	20367129	8-19677955	0.786686
8	20366163	8-19676989	8	20367129	8-19677955	0.904939
8	22127848	8-21450011	8	22129445	8-21451608	0.90337
8	22128064	8-21450227	8	22129445	8-21451608	0.899851
8	23525261	8-22802450	8	23526694	8-22803883	0.611494
8	24523744	8-23771976	8	24524232	8-23772464	0.845364
8	24731981	8-23965835	8	24738351	8-23972205	0.867423
8	25928220	8-25134682	8	25928488	8-25134950	0.919573
8	25928334	8-25134796	8	25928488	8-25134950	0.92869
8	29237984	8-28305767	8	29238218	8-28306001	0.658573
8	36845368	8-35847483	8	36848688	8-35850803	0.751262
8	38706180	8-37683709	8	38707938	8-37685467	0.786832
8	38826318	8-55520018	8	38826710	8-55520410	0.944978
8	39584799	8-38495318	8	39587183	8-38497702	0.658495
8	57328425	8-56092029	8	57333949	8-56110963	0.927997
8	60974887	8-59740144	8	60975746	8-59741003	0.736827
8	63367751	8-62068490	8	63367800	8-62068539	0.985892
8	63367800	8-62068539	8	63369095	8-62069834	0.964776
8	63468010	8-62170000	8	63471832	8-62173823	0.901082
8	63470462	8-62172453	8	63471832	8-62173823	0.894959
8	63470756	8-62172747	8	63471832	8-62173823	0.918175
8	63471832	8-62173823	8	63474413	8-62176404	0.901082
8	63471832	8-62173823	8	63474997	8-62176988	0.868309
8	63471832	8-62173823	8	63475229	8-62177220	0.897427
8	63661578	8-62352475	8	63662051	8-62352948	0.609367
8	63661644	8-62352541	8	63662051	8-62352948	0.61665
8	63662025	8-62352922	8	63662051	8-62352948	0.984096
8	64433728	8-63075907	8	64434849	8-63077028	0.957532
8	68808032	8-67239583	8	68812654	8-67244207	0.689407
8	70006711	8-68445215	8	70008817	8-68447321	0.957884
8	70006711	8-68445215	8	70009670	8-68448174	0.606279
8	70006711	8-68445215	8	70009766	8-68448270	0.60237
8	73808971	8-72145976	8	73811024	8-72148029	0.600222
8	74962859	8-73256414	8	74963732	8-73257287	0.928216
8	75691817	8-73953971	8	75692981	8-73955135	0.804758
8	85377465	8-83244966	8	85381708	8-83249209	0.905073
8	92184334	8-89830505	8	92184375	8-89830546	0.958173
8	92184375	8-89830546	8	92185099	8-89831270	0.94059
8	93545833	8-91283703	8	93547315	8-91285185	0.940745
8	95607903	8-93308987	8	95610606	8-93311692	0.717514
8	95986270	8-93693338	8	95986736	8-93693804	0.969346
8	96823549	8-94530898	8	96823579	8-94530928	1
8	96823549	8-94530898	8	96826741	8-94534090	0.821678
8	100951993	8-98494187	8	100951996	8-98494190	1
8	102773295	8-100264314	8	102782822	8-100273840	0.648181
8	102773900	8-100264919	8	102782822	8-100273840	0.625608
8	104011842	8-101462018	8	104013785	8-101460075	0.619272
8	105521263	8-102833682	8	105522047	8-102834466	0.797152
8	105685049	8-102983409	8	105693457	8-102974723	0.857884
8	105685230	8-102983228	8	105693457	8-102974723	0.821113
8	105831930	8-103151187	8	105835610	8-103154866	0.908057
8	105831930	8-103151187	8	105836061	8-103155317	0.863617
8	105835610	8-103154866	8	105845369	8-103164625	0.974237
8	105836061	8-103155317	8	105845369	8-103164625	0.932871
8	114841748	8-111676150	8	114841968	8-111676370	0.977101
8	115241472	8-112057475	8	115241902	8-112057905	0.915372
8	117732287	8-114507185	8	117734898	8-114509807	0.863916
8	117899526	8-114655017	8	117899985	8-114655476	0.659942
8	119141506	8-115830598	8	119142887	8-115831979	0.816331
8	119423059	8-116148234	8	119427757	8-116152932	0.972349
8	119694642	8-116384752	8	119694684	8-116384794	0.824724
8	121524298	8-118198440	8	121525010	8-118199152	0.906209
8	121974005	8-118497051	8	121975034	8-118498080	0.957326
8	122249725	8-118765965	8	122249920	8-118766160	0.935707
8	122249920	8-118766160	8	122250075	8-118766315	0.964529
8	122792947	8-119274171	8	122793014	8-119274238	0.796493
8	123791155	8-120284294	8	123792286	8-120285425	0.946098
8	123792286	8-120285425	8	123795046	8-120288185	0.678358
8	123792286	8-120285425	8	123795188	8-120288327	0.967538
8	124549665	8-121014475	8	124555247	8-121020057	0.963448
8	124550650	8-121015460	8	124555247	8-121020057	0.963448
8	125097308	8-121566626	8	125100180	8-121563754	0.789721
8	125097868	8-121566066	8	125100180	8-121563754	0.761863
8	125242489	8-121653927	8	125245995	8-121657433	0.972708
8	126341148	8-122534113	8	126341211	8-122534176	0.973215
8	126341211	8-122534176	8	126341495	8-122534460	0.665977
8	126341211	8-122534176	8	126341573	8-122534538	0.763666
8	126341211	8-122534176	8	126341721	8-122534686	0.669177
8	128352171	8-124471530	8	128353180	8-124472539	0.854411
8	128523721	8-124638306	8	128526121	8-124640706	0.848669
8	128674489	8-124760362	8	128677963	8-124756888	0.838047
8	128719565	8-124823297	8	128719643	8-124823375	0.915892
8	128719643	8-124823375	8	128719678	8-124823410	0.900409
8	133226673	8-128859230	8	133226966	8-128859523	0.963882
8	135165818	8-130773801	8	135175221	8-130788638	0.95331
8	135766819	8-131339078	8	135767709	8-131339968	0.982184
8	136176482	8-131728751	8	136180717	8-131732986	0.841015
8	136505865	8-132054725	8	136505916	8-132054776	0.93864
8	138001332	8-133600111	8	138003688	8-133602467	0.787253
8	138003688	8-133602467	8	138004007	8-133602786	0.873795
8	139011323	8-134584908	8	139011581	8-134585166	0.947518
8	139011581	8-134585166	8	139012489	8-134586074	0.77586
8	139546507	8-135127549	8	139549189	8-135130235	0.937764
8	140114555	8-135672467	8	140117622	8-135669400	0.692962
8	141314689	8-136802079	8	141320317	8-136807707	0.739087
8	141380011	8-136935899	8	141384010	8-136939898	0.785636
8	141380011	8-136935899	8	141385451	8-136941339	0.791821
8	144406574	8-139720715	8	144409441	8-139723582	0.742866
8	145369733	8-140743258	8	145371177	8-140744702	0.96225
8	146093537	8-141445969	8	146093694	8-141446126	0.655829
8	147194177	8-142506376	8	147194433	8-142506632	0.839679
8	149466221	8-144690080	8	149475308	8-144699168	0.742612
8	149899369	8-145110053	8	149904279	8-145114987	0.658678
8	154489707	8-149459319	8	154490935	8-149460550	0.965855
8	155438755	8-150406688	8	155440144	8-150408077	0.627287
8	157442322	8-152292706	8	157446376	8-152288652	0.627675
8	157446376	8-152288652	8	157447139	8-152287889	0.939518
8	157449502	8-152285526	8	157450132	8-152284896	0.808357
8	158111752	8-152944544	8	158112892	8-152945684	0.936849
8	159566144	8-154286231	8	159569544	8-154289631	0.993814
8	159818448	8-154547451	8	159821615	8-154550619	0.77717
8	159818448	8-154547451	8	159822118	8-154551122	0.805989
8	160680241	8-155443792	8	160682847	8-155446398	0.635339
8	160680499	8-155444050	8	160682847	8-155446398	0.654632
8	161017752	8-155750073	8	161017835	8-155750156	0.956308
8	161017835	8-155750156	8	161018913	8-155751236	0.915504
8	161623098	8-156310892	8	161623953	8-156311747	0.967787
8	162159734	8-156855493	8	162161331	8-156857090	0.896664
8	162790859	8-157513912	8	162790971	8-157514024	0.829676
8	162790971	8-157514024	8	162791133	8-157514186	0.65964
8	164257605	8-158942313	8	164263525	8-158948235	0.86676
8	164257672	8-158942380	8	164263525	8-158948235	0.811601
8	164260464	8-158945172	8	164263525	8-158948235	0.893922
8	166518155	8-161075882	8	166522223	8-161079950	0.887627
8	166519852	8-161077579	8	166522223	8-161079950	0.716941
8	167190267	8-161724052	8	167199626	8-161733414	0.656868
8	167190313	8-161724098	8	167199626	8-161733414	0.654304
8	167240456	8-161776700	8	167241953	8-161778197	0.604863
8	167241953	8-161778197	8	167242026	8-161778270	0.987845
8	167679188	8-162214577	8	167679844	8-162215233	0.932664
8	168478642	8-163024594	8	168480556	8-163026508	0.670593
8	168707207	8-163263822	8	168707565	8-163264180	0.939668
8	168728686	8-163285137	8	168729105	8-163285556	0.795104
8	169175184	8-163729305	8	169175427	8-163729548	0.709326
8	169175427	8-163729548	8	169176067	8-163730188	0.773698
8	169525603	8-164076477	8	169525725	8-164076599	0.779137
8	170032577	8-164406088	8	170032979	8-164406490	0.751591
8	170032979	8-164406490	8	170033497	8-164407008	0.645481
8	170881914	8-165228321	8	170886241	8-165232648	0.894906
8	172257367	8-166565250	8	172261852	8-166569735	0.971375
8	172257464	8-166565347	8	172261852	8-166569735	0.9258
8	172257545	8-166565428	8	172261852	8-166569735	0.949808
8	172696685	8-167001591	8	172699649	8-167004555	0.793997
8	174301108	8-168613059	8	174301270	8-168613221	0.657058
8	174856635	8-169216146	8	174857546	8-169217060	0.821233
8	174856635	8-169216146	8	174858680	8-169218194	0.760694
8	174857546	8-169217060	8	174858995	8-169218509	0.918701
8	174858680	8-169218194	8	174858995	8-169218509	0.803413
8	175899008	8-170217151	8	175899191	8-170217356	0.827731
8	176318681	8-170628177	8	176326069	8-170635565	0.761238
8	176319135	8-170628631	8	176326069	8-170635565	0.731506
8	177169475	8-171441509	8	177169657	8-171441691	0.646961
8	178866793	8-173193506	8	178872785	8-173199498	0.700747
9	1986357	9-2267388	9	1994362	9-2275393	0.802487
9	1990391	9-2271422	9	1994362	9-2275393	0.836854
9	8650537	9-8957954	9	8652262	9-8959679	0.9672
9	10623884	9-11237878	9	10623894	9-11237888	0.764263
9	12047941	9-12575966	9	12047987	9-12576012	1
9	14537786	9-14826308	9	14538709	9-14827231	0.963396
9	15446232	9-15706636	9	15447103	9-15707507	0.888164
9	15447103	9-15707507	9	15448062	9-15708466	0.94174
9	16248805	9-16497921	9	16249847	9-16498963	0.97858
9	18166582	9-18326725	9	18166807	9-18326950	0.926804
9	18950960	9-19049642	9	18952165	9-19050847	0.9897
9	19996423	9-19931871	9	19997564	9-19933012	0.983063
9	20210040	9-20440916	9	20216878	9-20447755	0.875007
9	20777761	9-20980835	9	20782484	9-20985558	0.64894
9	20781531	9-20984605	9	20782484	9-20985558	0.831536
9	23614221	9-23748812	9	23615484	9-23750075	0.82567
9	24430345	9-24491350	9	24431227	9-24492290	0.893467
9	25261462	9-25281747	9	25263829	9-25284116	0.742519
9	25261462	9-25281747	9	25263980	9-25284267	0.796231
9	25844662	9-25826946	9	25846420	9-25828704	0.777576
9	26650881	9-26609822	9	26655558	9-26614499	0.926035
9	27423189	9-27346003	9	27426411	9-27349225	0.75719
9	32423740	9-32225160	9	32424269	9-32225689	0.889734
9	32423740	9-32225160	9	32424742	9-32226162	0.810359
9	32542840	9-32308403	9	32546276	9-32311839	0.611723
9	46321536	9-45443433	9	46323209	9-45445106	0.924216
9	47543526	9-46646253	9	47544021	9-46646748	0.966174
9	63733445	9-67202182	9	63734007	9-67201620	0.926826
9	64430110	9-66532199	9	64430946	9-66531363	0.918271
9	68819272	9-62349440	9	68827331	9-62341374	0.932691
9	69798920	9-61398358	9	69799046	9-61398232	0.669025
9	80617557	9-78555329	9	80617559	9-78555331	0.988011
9	88543435	9-86193562	9	88546076	9-86196203	0.921816
9	89637800	9-87311848	9	89647745	9-87321793	0.944968
9	92153715	9-89798254	9	92153900	9-89798439	0.9969
9	92933097	9-90576805	9	92936995	9-90580703	0.899239
9	94663226	9-92259477	9	94667746	9-92263997	0.664046
9	95505910	9-93116696	9	95506307	9-93117093	0.887111
9	95751790	9-93342076	9	95757072	9-93347340	0.899723
9	95751790	9-93342076	9	95758965	9-93349233	0.644888
9	95757072	9-93347340	9	95763199	9-93353467	0.643916
9	96277290	9-93876335	9	96277777	9-93876822	0.694083
9	97428922	9-95009821	9	97430522	9-95011421	0.964759
9	97680320	9-95260168	9	97680540	9-95260388	0.685282
9	97680540	9-95260388	9	97680850	9-95260698	0.862964
9	98005381	9-95584728	9	98007902	9-95587249	0.833921
9	98845501	9-96457679	9	98847647	9-96459825	0.671687
9	99613964	9-97207862	9	99613968	9-97207866	0.93431
9	102344589	9-99934077	9	102348882	9-99938370	0.728144
9	102456416	9-100041985	9	102457335	9-100042905	0.709674
9	102880619	9-100444471	9	102882541	9-100446393	0.929869
9	103112127	9-100688883	9	103121696	9-100679314	0.774587
9	103119792	9-100681218	9	103121696	9-100679314	0.771049
9	104339105	9-101890192	9	104339534	9-101890621	0.823108
9	116302247	9-112972043	9	116302251	9-112972047	1
9	116825997	9-113514243	9	116827341	9-113515587	0.751056
9	121977168	9-120505109	9	121978463	9-120503814	0.702791
9	121977168	9-120505109	9	121978914	9-120503363	0.77634
9	122510423	9-120989793	9	122510488	9-120989858	0.818336
9	122510423	9-120989793	9	122510574	9-120989944	0.886161
9	124803704	9-123122195	9	124807657	9-123126148	0.88459
9	125128770	9-123261308	9	125128999	9-123261079	0.689759
9	125766756	9-123993368	9	125767217	9-123993829	0.871962
9	125766756	9-123993368	9	125767347	9-123993959	0.855299
9	126076896	9-124288222	9	126080400	9-124284718	0.627756
9	126078998	9-124286120	9	126080400	9-124284718	0.676637
9	128049949	9-126273037	9	128059454	9-126282542	0.70663
9	128702510	9-126932756	9	128703689	9-126933935	0.815588
9	128703409	9-126933655	9	128703689	9-126933935	0.963671
9	129532550	9-127611209	9	129532886	9-127611545	0.940054
9	130053891	9-128072916	9	130054325	9-128073350	0.668473
9	130346610	9-128362225	9	130349856	9-128365471	0.762734
9	130346777	9-128362392	9	130349856	9-128365471	0.761891
9	130347041	9-128362656	9	130349856	9-128365471	0.713685
9	130773746	9-128797345	9	130779546	9-128803145	0.607011
9	130890863	9-128909512	9	130893582	9-128912231	0.86434
9	130901044	9-128919693	9	130901943	9-128920592	0.606514
9	131084052	9-129106338	9	131087021	9-129109307	0.723436
9	131087021	9-129109307	9	131087948	9-129110234	0.796277
9	133873976	9-131626188	9	133876723	9-131628935	0.93444
9	134018729	9-131823823	9	134018806	9-131823900	1
9	134030910	9-131836004	9	134036900	9-131841994	0.711117
9	135793476	9-133651574	9	135794084	9-133652182	0.817263
9	136749231	9-134549346	9	136751595	9-134551710	0.920028
9	138969424	9-136647984	9	138972844	9-136651404	0.639223
9	139198095	9-136873600	9	139198416	9-136873921	0.869003
9	139198095	9-136873600	9	139198548	9-136874053	0.881146
9	139366914	9-137036575	9	139368624	9-137038285	0.949354
9	141097915	9-138756669	9	141101507	9-138760261	0.828864
9	141098237	9-138756991	9	141101507	9-138760261	0.828579
9	141173366	9-138840022	9	141173827	9-138840483	0.73688
9	142253391	9-139921755	9	142254629	9-139922993	0.827229
9	142254629	9-139922993	9	142258470	9-139926834	0.897206
9	142883993	9-140471145	9	142884015	9-140471167	0.844585
9	143566603	9-141137301	9	143569128	9-141139827	0.664106
9	145720050	9-143252332	9	145722535	9-143254817	0.865855
9	145722535	9-143254817	9	145723264	9-143255546	0.719002
9	145722535	9-143254817	9	145724287	9-143256569	0.926123
9	145889569	9-143420700	9	145897599	9-143428730	0.652508
9	147147391	9-144584585	9	147149471	9-144586665	0.690252
9	147259727	9-144699459	9	147266103	9-144705838	0.878254
9	147617520	9-145058442	9	147617734	9-145058656	0.68574
9	148338012	9-145754958	9	148339071	9-145756017	0.889242
9	148339071	9-145756017	9	148346600	9-145763546	0.947106
9	148359092	9-145776038	9	148362606	9-145779552	0.938918
9	148853780	9-146268924	9	148863231	9-146278375	0.875554
9	149912016	9-147170409	9	149912081	9-147170474	0.972464
9	150410083	9-147668107	9	150410365	9-147668389	0.970323
9	151066896	9-148310047	9	151073873	9-148317024	0.839251
9	152131517	9-149267801	9	152135242	9-149271529	0.71861
9	153036772	9-150166727	9	153044575	9-150174530	0.971264
9	153104597	9-150235767	9	153104700	9-150235870	0.983308
9	153104597	9-150235767	9	153105290	9-150236460	0.673343
9	153104597	9-150235767	9	153105385	9-150236555	0.603009
9	154291839	9-151383736	9	154292361	9-151384258	0.835964
9	155198880	9-152318125	9	155200604	9-152318608	0.884432
9	156824318	9-153932516	9	156829923	9-153938121	0.615726
9	157605297	9-154705010	9	157606679	9-154706392	0.715162
9	157606625	9-154706338	9	157606679	9-154706392	0.932431
9	157914227	9-155001091	9	157923722	9-155072662	0.962792
9	157917831	9-155078554	9	157923722	9-155072662	0.620725
9	157917831	9-155078554	9	157923795	9-155072589	0.654395
9	158813065	9-155996689	9	158817236	9-155992511	0.606238
10	122255	10-622581	10	127254	10-627580	0.958747
10	476834	10-971256	10	477202	10-971624	0.844676
10	602717	10-1083916	10	602876	10-1083757	1
10	8647043	10-8713878	10	8650187	10-8717023	0.982468
10	8937713	10-8998038	10	8937956	10-8998281	0.694869
10	8937802	10-8998127	10	8937956	10-8998281	0.754084
10	10223152	10-10206266	10	10224014	10-10207128	0.787256
10	10924137	10-10891996	10	10926540	10-10894399	0.615763
10	11210151	10-11174377	10	11218773	10-11182945	0.833989
10	19193435	10-18869707	10	19195233	10-18871506	0.768363
10	24289068	10-23814931	10	24289471	10-23815334	0.745917
10	27637516	10-26904916	10	27638430	10-26905830	0.727505
10	30383275	10-29612144	10	30383306	10-29612175	0.842764
10	59267935	10-60093713	10	59271279	10-60097058	0.93797
10	65878739	10-66643377	10	65883171	10-66647809	0.935196
10	68164279	10-68937169	10	68164640	10-68937530	0.906266
10	70421117	10-71296802	10	70421321	10-71297006	0.973494
10	70579772	10-71476713	10	70580506	10-71477447	0.85875
10	74097110	10-74864347	10	74098380	10-74865617	0.942125
10	74930175	10-75682479	10	74933638	10-75687166	0.910867
10	77073180	10-77685698	10	77075937	10-77688455	0.696372
10	78797127	10-79382751	10	78799997	10-79385621	0.718215
10	78798481	10-79384105	10	78799997	10-79385621	0.780085
10	78836250	10-79422700	10	78837576	10-79424162	0.656556
10	80001849	10-80595730	10	80002777	10-80596658	0.723477
10	86457966	10-86428203	10	86457984	10-86428221	0.982138
10	88368586	10-88212701	10	88370946	10-88215061	0.92514
10	88765326	10-88626431	10	88767036	10-88628141	0.804954
10	88765326	10-88626431	10	88768774	10-88629879	0.83134
10	90408269	10-90238244	10	90413784	10-90257197	0.918255
10	93905337	10-93682126	10	93910719	10-93698350	0.605397
10	95805226	10-95571458	10	95806712	10-95572944	0.81036
10	95805226	10-95571458	10	95806759	10-95572991	0.902317
10	95805885	10-95572117	10	95806712	10-95572944	0.900172
10	95805885	10-95572117	10	95806759	10-95572991	0.992387
10	97116230	10-95791926	10	97118335	10-95794031	0.630833
10	108516998	10-107828450	10	108517766	10-107829218	0.661686
10	110579499	10-109737455	10	110579812	10-109737768	0.832362
10	110656520	10-109816565	10	110656707	10-109816752	0.864964
10	115676084	10-114683411	10	115676379	10-114683706	0.690188
10	117015462	10-115966369	10	117017415	10-115968322	0.785991
10	117015462	10-115966369	10	117017549	10-115968456	0.767956
10	117015462	10-115966369	10	117017860	10-115968767	0.783136
10	117680520	10-116632124	10	117682953	10-116634558	0.776569
10	117680520	10-116632124	10	117683150	10-116634755	0.763173
10	118847835	10-117805494	10	118848928	10-117806587	0.728618
10	118847835	10-117805494	10	118849225	10-117806884	0.636597
10	119980110	10-118949846	10	119981341	10-118951077	0.838952
10	120966331	10-119934018	10	120968585	10-119936272	0.827265
10	124415441	10-123399289	10	124415693	10-123399541	0.678129
10	124860270	10-123832505	10	124862338	10-123834573	0.620605
10	125210746	10-124207295	10	125215386	10-124211936	0.651179
10	126096718	10-125133613	10	126098279	10-125135174	0.678999
10	128990518	10-127889623	10	128991705	10-127890810	0.933197
10	129107999	10-128004168	10	129112316	10-128008485	0.783784
10	129107999	10-128004168	10	129112720	10-128008889	0.787615
10	130720095	10-129589403	10	130720109	10-129589417	0.993917
10	131638402	10-130472721	10	131638768	10-130473087	0.645326
10	134108752	10-132935636	10	134108756	10-132935640	0.842763
10	134160290	10-132984028	10	134160722	10-132984460	0.950852
10	134816164	10-133608738	10	134816639	10-133609213	0.866106
10	136494472	10-135644105	10	136503038	10-135635537	0.822091
10	137260558	10-136084500	10	137260586	10-136084528	0.876823
10	137923051	10-136731267	10	137926348	10-136734564	0.865969
10	137923604	10-136731820	10	137926348	10-136734564	0.696273
10	138878403	10-137682032	10	138878942	10-137682571	0.948918
10	140065045	10-138833128	10	140065360	10-138833443	0.918528
10	140138494	10-138878919	10	140143707	10-138884130	0.827693
10	140899771	10-139650154	10	140901067	10-139651450	0.732913
10	142285028	10-140924366	10	142285751	10-140925089	0.943232
10	142760817	10-141389254	10	142761748	10-141390185	0.763488
10	143657465	10-142485329	10	143657798	10-142484996	0.914395
10	144426852	10-143146700	10	144428052	10-143147900	0.945175
10	145389718	10-144103939	10	145390738	10-144104959	0.826231
10	146710273	10-145373872	10	146710291	10-145373890	0.613897
10	149286822	10-147979655	10	149289050	10-147981883	0.828424

## Sheet: Source_Data_Fig_3f
Relative mRNA abundance (log2 FC B73/NAM) for ZmPGM1 in the different F1 hybrids
A188	A619	B97	CML247	CML277	CML322	CML69	HP301	IL14H	Ki11	Ki3	Ky21	M162W	Mo18W	Ms71	NC358	Oh43	Oh7b	P39	Tx303	W22
-1.39343	-1.2818	-1.23237	-2.0483	-0.372476	-1.40439	4.86625	0.476242	-1.15754	-0.468285	3.67242	-1.48622	-1.34686	-1.12387	-1.38208	0.394018	-0.406402	-0.85644	-2.03056	-0.0635662	-2.01509
-1.92032	-1.5279	-0.604198	-2.31984	-1.67618	-1.31827	4.35049	0.890526	-2.19264	-0.267933	3.07529	-1.48249	-2.00706	-1.52589	-1.61229	0.1592	-1.29786	-1.29293	-2.51167	0.0721493	-2.5608
-1.49046	-1.43415	-0.651047	-0.772781	-1.51347	-0.828597	3.58496	0.548982	-1.09311	0.0645407	3.06177	-2.41414	-0.462627	-1.4926	-1.35363	-0.117835	-1.21687	-0.834389	-2.3838	-0.0183782	-2.38486
