# Supplementary material for: Genetic variation at transcription factor binding sites largely explains phenotypic heritability in maize
Source: Nat Genet. 2025 Aug 11;57(9):2313–22. doi: 10.1038/s41588-025-02246-7 (PMC12425805; doi:10.1038/s41588-025-02246-7)
Supplement: Supplementary file 9 — Statistical source data. [file 41588_2025_2246_MOESM9_ESM.xlsx]

## Sheet: Source_Data_Fig_4a
Rownumber	Diff_or_equal_meth	Count	Prop	Category	Line
1	DM	50317	0.157848	all FPs	A188
2	EM	268451	0.842152	all FPs	A188
3	DM	22604	0.47074	all AFPs	A188
4	EM	25414	0.52926	all AFPs	A188
5	DM	21727	0.584531	str. AFPs	A188
6	EM	15443	0.415469	str. AFPs	A188
7	DM	57486	0.147941	all FPs	B97
8	EM	331088	0.852059	all FPs	B97
9	DM	24044	0.385395	all AFPs	B97
10	EM	38344	0.614605	all AFPs	B97
11	DM	24106	0.468241	str. AFPs	B97
12	EM	27376	0.531759	str. AFPs	B97
13	DM	39361	0.143928	all FPs	CML247
14	EM	234116	0.856072	all FPs	CML247
15	DM	24845	0.374923	all AFPs	CML247
16	EM	41422	0.625077	all AFPs	CML247
17	DM	20851	0.577302	str. AFPs	CML247
18	EM	15267	0.422698	str. AFPs	CML247
19	DM	55898	0.140456	all FPs	CML103
20	EM	342077	0.859544	all FPs	CML103
21	DM	32224	0.352352	all AFPs	CML103
22	EM	59230	0.647648	all AFPs	CML103
23	DM	28418	0.528176	str. AFPs	CML103
24	EM	25386	0.471824	str. AFPs	CML103
25	DM	47124	0.148517	all FPs	CML277
26	EM	270174	0.851483	all FPs	CML277
27	DM	18629	0.403592	all AFPs	CML277
28	EM	27529	0.596408	all AFPs	CML277
29	DM	20505	0.440012	str. AFPs	CML277
30	EM	26096	0.559988	str. AFPs	CML277
31	DM	62014	0.136776	all FPs	CML322
32	EM	391385	0.863224	all FPs	CML322
33	DM	32511	0.30709	all AFPs	CML322
34	EM	73357	0.69291	all AFPs	CML322
35	DM	28427	0.458974	str. AFPs	CML322
36	EM	33509	0.541026	str. AFPs	CML322
37	DM	56705	0.142188	all FPs	CML333
38	EM	342098	0.857812	all FPs	CML333
39	DM	28185	0.36527	all AFPs	CML333
40	EM	48977	0.63473	all AFPs	CML333
41	DM	26354	0.48867	str. AFPs	CML333
42	EM	27576	0.51133	str. AFPs	CML333
43	DM	50246	0.144062	all FPs	CML69
44	EM	298534	0.855938	all FPs	CML69
45	DM	34073	0.320944	all AFPs	CML69
46	EM	72092	0.679056	all AFPs	CML69
47	DM	27652	0.581633	str. AFPs	CML69
48	EM	19890	0.418367	str. AFPs	CML69
49	DM	52094	0.150074	all FPs	HP301
50	EM	295028	0.849926	all FPs	HP301
51	DM	22989	0.423604	all AFPs	HP301
52	EM	31281	0.576396	all AFPs	HP301
53	DM	21667	0.521656	str. AFPs	HP301
54	EM	19868	0.478344	str. AFPs	HP301
55	DM	46848	0.148335	all FPs	IL14H
56	EM	268977	0.851665	all FPs	IL14H
57	DM	29118	0.363208	all AFPs	IL14H
58	EM	51051	0.636792	all AFPs	IL14H
59	DM	23944	0.55876	str. AFPs	IL14H
60	EM	18908	0.44124	str. AFPs	IL14H
61	DM	57430	0.143401	all FPs	Ki11
62	EM	343056	0.856599	all FPs	Ki11
63	DM	26439	0.346573	all AFPs	Ki11
64	EM	49848	0.653427	all AFPs	Ki11
65	DM	25628	0.451881	str. AFPs	Ki11
66	EM	31086	0.548119	str. AFPs	Ki11
67	DM	63177	0.149921	all FPs	Ki3
68	EM	358226	0.850079	all FPs	Ki3
69	DM	26000	0.366905	all AFPs	Ki3
70	EM	44863	0.633095	all AFPs	Ki3
71	DM	26440	0.450434	str. AFPs	Ki3
72	EM	32259	0.549566	str. AFPs	Ki3
73	DM	49695	0.142391	all FPs	Ky21
74	EM	299310	0.857609	all FPs	Ky21
75	DM	19167	0.389565	all AFPs	Ky21
76	EM	30034	0.610435	all AFPs	Ky21
77	DM	20030	0.459277	str. AFPs	Ky21
78	EM	23582	0.540723	str. AFPs	Ky21
79	DM	50416	0.145513	all FPs	M162W
80	EM	296055	0.854487	all FPs	M162W
81	DM	24878	0.369746	all AFPs	M162W
82	EM	42406	0.630254	all AFPs	M162W
83	DM	23599	0.489261	str. AFPs	M162W
84	EM	24635	0.510739	str. AFPs	M162W
85	DM	42237	0.146383	all FPs	M37W
86	EM	246301	0.853617	all FPs	M37W
87	DM	24864	0.408511	all AFPs	M37W
88	EM	36001	0.591489	all AFPs	M37W
89	DM	20490	0.595155	str. AFPs	M37W
90	EM	13938	0.404845	str. AFPs	M37W
91	DM	50992	0.156449	all FPs	Mo17
92	EM	274941	0.843551	all FPs	Mo17
93	DM	22162	0.456901	all AFPs	Mo17
94	EM	26343	0.543099	all AFPs	Mo17
95	DM	21783	0.555349	str. AFPs	Mo17
96	EM	17441	0.444651	str. AFPs	Mo17
97	DM	58040	0.144564	all FPs	Mo18W
98	EM	343442	0.855436	all FPs	Mo18W
99	DM	28166	0.356369	all AFPs	Mo18W
100	EM	50870	0.643631	all AFPs	Mo18W
101	DM	27233	0.467865	str. AFPs	Mo18W
102	EM	30974	0.532135	str. AFPs	Mo18W
103	DM	35283	0.139599	all FPs	Ms71
104	EM	217462	0.860401	all FPs	Ms71
105	DM	20898	0.364922	all AFPs	Ms71
106	EM	36369	0.635078	all AFPs	Ms71
107	DM	17328	0.530866	str. AFPs	Ms71
108	EM	15313	0.469134	str. AFPs	Ms71
109	DM	41654	0.14805	all FPs	NC358
110	EM	239697	0.85195	all FPs	NC358
111	DM	19519	0.392082	all AFPs	NC358
112	EM	30264	0.607918	all AFPs	NC358
113	DM	18560	0.476827	str. AFPs	NC358
114	EM	20364	0.523173	str. AFPs	NC358
115	DM	61703	0.1558	all FPs	Oh43
116	EM	334336	0.8442	all FPs	Oh43
117	DM	34043	0.347417	all AFPs	Oh43
118	EM	63946	0.652583	all AFPs	Oh43
119	DM	26787	0.557389	str. AFPs	Oh43
120	EM	21271	0.442611	str. AFPs	Oh43
121	DM	40935	0.144758	all FPs	Oh7b
122	EM	241847	0.855242	all FPs	Oh7b
123	DM	20763	0.410523	all AFPs	Oh7b
124	EM	29814	0.589477	all AFPs	Oh7b
125	DM	17857	0.581453	str. AFPs	Oh7b
126	EM	12854	0.418547	str. AFPs	Oh7b
127	DM	35786	0.159542	all FPs	P39
128	EM	188519	0.840458	all FPs	P39
129	DM	19588	0.483511	all AFPs	P39
130	EM	20924	0.516489	all AFPs	P39
131	DM	18594	0.591845	str. AFPs	P39
132	EM	12823	0.408155	str. AFPs	P39
133	DM	37870	0.145801	all FPs	Tx303
134	EM	221868	0.854199	all FPs	Tx303
135	DM	21713	0.313396	all AFPs	Tx303
136	EM	47570	0.686604	all AFPs	Tx303
137	DM	17357	0.469222	str. AFPs	Tx303
138	EM	19634	0.530778	str. AFPs	Tx303
139	DM	57099	0.158684	all FPs	W22
140	EM	302729	0.841316	all FPs	W22
141	DM	24420	0.374873	all AFPs	W22
142	EM	40722	0.625127	all AFPs	W22
143	DM	22906	0.479757	str. AFPs	W22
144	EM	24839	0.520243	str. AFPs	W22

## Sheet: Source_Data_Fig4b
Rownumber	Allelic_binding_bias_bin	Methylation_category	Count	Proportion	Line
1	(0,0.025]	EM	113	0.216475	A188
2	(0,0.025]	hyper/hypo	409	0.783525	A188
3	(0.025,0.05]	EM	817	0.313869	A188
4	(0.025,0.05]	hyper/hypo	1767	0.678832	A188
5	(0.025,0.05]	hypo/hyper	19	0.00729927	A188
6	(0.05,0.075]	EM	1529	0.440761	A188
7	(0.05,0.075]	hyper/hypo	1888	0.544249	A188
8	(0.05,0.075]	hypo/hyper	52	0.0149899	A188
9	(0.075,0.1]	EM	1660	0.47756	A188
10	(0.075,0.1]	hyper/hypo	1750	0.503452	A188
11	(0.075,0.1]	hypo/hyper	66	0.0189873	A188
12	(0.1,0.125]	EM	2020	0.551913	A188
13	(0.1,0.125]	hyper/hypo	1565	0.427596	A188
14	(0.1,0.125]	hypo/hyper	75	0.0204918	A188
15	(0.125,0.15]	EM	2435	0.630666	A188
16	(0.125,0.15]	hyper/hypo	1309	0.339031	A188
17	(0.125,0.15]	hypo/hyper	117	0.030303	A188
18	(0.15,0.175]	EM	2978	0.713977	A188
19	(0.15,0.175]	hyper/hypo	1087	0.260609	A188
20	(0.15,0.175]	hypo/hyper	106	0.0254136	A188
21	(0.175,0.2]	EM	4659	0.770975	A188
22	(0.175,0.2]	hyper/hypo	1200	0.198577	A188
23	(0.175,0.2]	hypo/hyper	184	0.0304485	A188
24	(0.2,0.225]	EM	3315	0.820545	A188
25	(0.2,0.225]	hyper/hypo	620	0.153465	A188
26	(0.2,0.225]	hypo/hyper	105	0.0259901	A188
27	(0.225,0.25]	EM	6946	0.840208	A188
28	(0.225,0.25]	hyper/hypo	1085	0.131245	A188
29	(0.225,0.25]	hypo/hyper	236	0.0285472	A188
30	(0.25,0.275]	EM	6126	0.870541	A188
31	(0.25,0.275]	hyper/hypo	717	0.10189	A188
32	(0.25,0.275]	hypo/hyper	194	0.0275686	A188
33	(0.275,0.3]	EM	7400	0.89904	A188
34	(0.275,0.3]	hyper/hypo	615	0.0747175	A188
35	(0.275,0.3]	hypo/hyper	216	0.0262423	A188
36	(0.3,0.325]	EM	9488	0.904825	A188
37	(0.3,0.325]	hyper/hypo	729	0.0695213	A188
38	(0.3,0.325]	hypo/hyper	269	0.0256533	A188
39	(0.325,0.35]	EM	9731	0.921496	A188
40	(0.325,0.35]	hyper/hypo	536	0.0507576	A188
41	(0.325,0.35]	hypo/hyper	293	0.0277462	A188
42	(0.35,0.375]	EM	12139	0.934272	A188
43	(0.35,0.375]	hyper/hypo	558	0.0429462	A188
44	(0.35,0.375]	hypo/hyper	296	0.0227815	A188
45	(0.375,0.4]	EM	12641	0.942584	A188
46	(0.375,0.4]	hyper/hypo	501	0.0373574	A188
47	(0.375,0.4]	hypo/hyper	269	0.0200582	A188
48	(0.4,0.425]	EM	12665	0.95686	A188
49	(0.4,0.425]	hyper/hypo	347	0.0262164	A188
50	(0.4,0.425]	hypo/hyper	224	0.0169235	A188
51	(0.425,0.45]	EM	13735	0.957677	A188
52	(0.425,0.45]	hyper/hypo	352	0.0245433	A188
53	(0.425,0.45]	hypo/hyper	255	0.0177799	A188
54	(0.45,0.475]	EM	14688	0.96239	A188
55	(0.45,0.475]	hyper/hypo	331	0.0216879	A188
56	(0.45,0.475]	hypo/hyper	243	0.0159219	A188
57	(0.475,0.5]	EM	15144	0.96903	A188
58	(0.475,0.5]	hyper/hypo	268	0.0171487	A188
59	(0.475,0.5]	hypo/hyper	216	0.0138213	A188
60	(0.5,0.525]	EM	10404	0.973337	A188
61	(0.5,0.525]	hyper/hypo	134	0.0125363	A188
62	(0.5,0.525]	hypo/hyper	151	0.0141267	A188
63	(0.525,0.55]	EM	14220	0.962176	A188
64	(0.525,0.55]	hyper/hypo	267	0.0180662	A188
65	(0.525,0.55]	hypo/hyper	292	0.0197578	A188
66	(0.55,0.575]	EM	13765	0.960975	A188
67	(0.55,0.575]	hyper/hypo	251	0.017523	A188
68	(0.55,0.575]	hypo/hyper	308	0.0215024	A188
69	(0.575,0.6]	EM	14394	0.950538	A188
70	(0.575,0.6]	hyper/hypo	293	0.0193489	A188
71	(0.575,0.6]	hypo/hyper	456	0.0301129	A188
72	(0.6,0.625]	EM	11695	0.945738	A188
73	(0.6,0.625]	hyper/hypo	262	0.0211871	A188
74	(0.6,0.625]	hypo/hyper	409	0.0330746	A188
75	(0.625,0.65]	EM	11041	0.937107	A188
76	(0.625,0.65]	hyper/hypo	300	0.0254626	A188
77	(0.625,0.65]	hypo/hyper	441	0.03743	A188
78	(0.65,0.675]	EM	9994	0.920851	A188
79	(0.65,0.675]	hyper/hypo	300	0.0276421	A188
80	(0.65,0.675]	hypo/hyper	559	0.0515065	A188
81	(0.675,0.7]	EM	9629	0.910716	A188
82	(0.675,0.7]	hyper/hypo	300	0.0283742	A188
83	(0.675,0.7]	hypo/hyper	644	0.0609099	A188
84	(0.7,0.725]	EM	7039	0.89169	A188
85	(0.7,0.725]	hyper/hypo	229	0.0290094	A188
86	(0.7,0.725]	hypo/hyper	626	0.0793007	A188
87	(0.725,0.75]	EM	7626	0.87025	A188
88	(0.725,0.75]	hyper/hypo	228	0.0260185	A188
89	(0.725,0.75]	hypo/hyper	909	0.103732	A188
90	(0.75,0.775]	EM	5139	0.830613	A188
91	(0.75,0.775]	hyper/hypo	211	0.0341038	A188
92	(0.75,0.775]	hypo/hyper	837	0.135284	A188
93	(0.775,0.8]	EM	4769	0.797758	A188
94	(0.775,0.8]	hyper/hypo	182	0.030445	A188
95	(0.775,0.8]	hypo/hyper	1027	0.171797	A188
96	(0.8,0.825]	EM	3288	0.774741	A188
97	(0.8,0.825]	hyper/hypo	100	0.0235627	A188
98	(0.8,0.825]	hypo/hyper	856	0.201697	A188
99	(0.825,0.85]	EM	3590	0.711455	A188
100	(0.825,0.85]	hyper/hypo	129	0.0255648	A188
101	(0.825,0.85]	hypo/hyper	1327	0.262981	A188
102	(0.85,0.875]	EM	2310	0.620968	A188
103	(0.85,0.875]	hyper/hypo	62	0.0166667	A188
104	(0.85,0.875]	hypo/hyper	1348	0.362366	A188
105	(0.875,0.9]	EM	2331	0.556192	A188
106	(0.875,0.9]	hyper/hypo	94	0.022429	A188
107	(0.875,0.9]	hypo/hyper	1766	0.421379	A188
108	(0.9,0.925]	EM	1456	0.454007	A188
109	(0.9,0.925]	hyper/hypo	47	0.0146554	A188
110	(0.9,0.925]	hypo/hyper	1704	0.531338	A188
111	(0.925,0.95]	EM	1499	0.398564	A188
112	(0.925,0.95]	hyper/hypo	63	0.0167509	A188
113	(0.925,0.95]	hypo/hyper	2199	0.584685	A188
114	(0.95,0.975]	EM	989	0.31537	A188
115	(0.95,0.975]	hyper/hypo	30	0.00956633	A188
116	(0.95,0.975]	hypo/hyper	2117	0.675064	A188
117	(0.975,1]	EM	161	0.193046	A188
118	(0.975,1]	hypo/hyper	673	0.806954	A188
1	(0,0.025]	EM	268	0.24655	B97
2	(0,0.025]	hyper/hypo	814	0.74885	B97
3	(0,0.025]	hypo/hyper	5	0.00459982	B97
4	(0.025,0.05]	EM	1691	0.395186	B97
5	(0.025,0.05]	hyper/hypo	2531	0.591493	B97
6	(0.025,0.05]	hypo/hyper	57	0.0133209	B97
7	(0.05,0.075]	EM	2800	0.529701	B97
8	(0.05,0.075]	hyper/hypo	2345	0.443625	B97
9	(0.05,0.075]	hypo/hyper	141	0.0266742	B97
10	(0.075,0.1]	EM	2492	0.535453	B97
11	(0.075,0.1]	hyper/hypo	2073	0.445423	B97
12	(0.075,0.1]	hypo/hyper	89	0.0191233	B97
13	(0.1,0.125]	EM	4040	0.656057	B97
14	(0.1,0.125]	hyper/hypo	1945	0.315849	B97
15	(0.1,0.125]	hypo/hyper	173	0.0280935	B97
16	(0.125,0.15]	EM	3451	0.68513	B97
17	(0.125,0.15]	hyper/hypo	1456	0.289061	B97
18	(0.125,0.15]	hypo/hyper	130	0.025809	B97
19	(0.15,0.175]	EM	5137	0.743415	B97
20	(0.15,0.175]	hyper/hypo	1521	0.220116	B97
21	(0.15,0.175]	hypo/hyper	252	0.0364689	B97
22	(0.175,0.2]	EM	5752	0.783865	B97
23	(0.175,0.2]	hyper/hypo	1366	0.186154	B97
24	(0.175,0.2]	hypo/hyper	220	0.0299809	B97
25	(0.2,0.225]	EM	5573	0.801409	B97
26	(0.2,0.225]	hyper/hypo	1139	0.163791	B97
27	(0.2,0.225]	hypo/hyper	242	0.0348001	B97
28	(0.225,0.25]	EM	9454	0.840206	B97
29	(0.225,0.25]	hyper/hypo	1417	0.125933	B97
30	(0.225,0.25]	hypo/hyper	381	0.0338606	B97
31	(0.25,0.275]	EM	7010	0.875156	B97
32	(0.25,0.275]	hyper/hypo	790	0.0986267	B97
33	(0.25,0.275]	hypo/hyper	210	0.0262172	B97
34	(0.275,0.3]	EM	9993	0.884728	B97
35	(0.275,0.3]	hyper/hypo	969	0.0857902	B97
36	(0.275,0.3]	hypo/hyper	333	0.0294821	B97
37	(0.3,0.325]	EM	11724	0.901638	B97
38	(0.3,0.325]	hyper/hypo	903	0.0694455	B97
39	(0.3,0.325]	hypo/hyper	376	0.0289164	B97
40	(0.325,0.35]	EM	12261	0.921603	B97
41	(0.325,0.35]	hyper/hypo	749	0.0562989	B97
42	(0.325,0.35]	hypo/hyper	294	0.0220986	B97
43	(0.35,0.375]	EM	13658	0.931905	B97
44	(0.35,0.375]	hyper/hypo	646	0.0440775	B97
45	(0.35,0.375]	hypo/hyper	352	0.0240175	B97
46	(0.375,0.4]	EM	14164	0.942319	B97
47	(0.375,0.4]	hyper/hypo	538	0.0357927	B97
48	(0.375,0.4]	hypo/hyper	329	0.0218881	B97
49	(0.4,0.425]	EM	13900	0.952838	B97
50	(0.4,0.425]	hyper/hypo	434	0.0297505	B97
51	(0.4,0.425]	hypo/hyper	254	0.0174116	B97
52	(0.425,0.45]	EM	15088	0.955844	B97
53	(0.425,0.45]	hyper/hypo	465	0.0294583	B97
54	(0.425,0.45]	hypo/hyper	232	0.0146975	B97
55	(0.45,0.475]	EM	14808	0.961746	B97
56	(0.45,0.475]	hyper/hypo	333	0.0216276	B97
57	(0.45,0.475]	hypo/hyper	256	0.0166266	B97
58	(0.475,0.5]	EM	16783	0.963101	B97
59	(0.475,0.5]	hyper/hypo	375	0.0215196	B97
60	(0.475,0.5]	hypo/hyper	268	0.0153793	B97
61	(0.5,0.525]	EM	10884	0.963954	B97
62	(0.5,0.525]	hyper/hypo	224	0.0198388	B97
63	(0.5,0.525]	hypo/hyper	183	0.0162076	B97
64	(0.525,0.55]	EM	14824	0.961848	B97
65	(0.525,0.55]	hyper/hypo	307	0.0199195	B97
66	(0.525,0.55]	hypo/hyper	281	0.0182325	B97
67	(0.55,0.575]	EM	14955	0.959515	B97
68	(0.55,0.575]	hyper/hypo	341	0.0218786	B97
69	(0.55,0.575]	hypo/hyper	290	0.0186064	B97
70	(0.575,0.6]	EM	17545	0.950073	B97
71	(0.575,0.6]	hyper/hypo	448	0.0242595	B97
72	(0.575,0.6]	hypo/hyper	474	0.0256674	B97
73	(0.6,0.625]	EM	13884	0.941735	B97
74	(0.6,0.625]	hyper/hypo	389	0.0263854	B97
75	(0.6,0.625]	hypo/hyper	470	0.0318795	B97
76	(0.625,0.65]	EM	11417	0.940677	B97
77	(0.625,0.65]	hyper/hypo	302	0.0248826	B97
78	(0.625,0.65]	hypo/hyper	418	0.0344401	B97
79	(0.65,0.675]	EM	12316	0.922132	B97
80	(0.65,0.675]	hyper/hypo	440	0.032944	B97
81	(0.65,0.675]	hypo/hyper	600	0.0449236	B97
82	(0.675,0.7]	EM	12692	0.915465	B97
83	(0.675,0.7]	hyper/hypo	476	0.0343335	B97
84	(0.675,0.7]	hypo/hyper	696	0.050202	B97
85	(0.7,0.725]	EM	9791	0.90448	B97
86	(0.7,0.725]	hyper/hypo	395	0.0364896	B97
87	(0.7,0.725]	hypo/hyper	639	0.05903	B97
88	(0.725,0.75]	EM	10771	0.890828	B97
89	(0.725,0.75]	hyper/hypo	449	0.0371351	B97
90	(0.725,0.75]	hypo/hyper	871	0.0720371	B97
91	(0.75,0.775]	EM	6560	0.887446	B97
92	(0.75,0.775]	hyper/hypo	222	0.0300325	B97
93	(0.75,0.775]	hypo/hyper	610	0.0825216	B97
94	(0.775,0.8]	EM	7961	0.858977	B97
95	(0.775,0.8]	hyper/hypo	336	0.0362538	B97
96	(0.775,0.8]	hypo/hyper	971	0.104769	B97
97	(0.8,0.825]	EM	3987	0.825124	B97
98	(0.8,0.825]	hyper/hypo	153	0.0316639	B97
99	(0.8,0.825]	hypo/hyper	692	0.143212	B97
100	(0.825,0.85]	EM	6289	0.792265	B97
101	(0.825,0.85]	hyper/hypo	353	0.0444696	B97
102	(0.825,0.85]	hypo/hyper	1296	0.163265	B97
103	(0.85,0.875]	EM	3210	0.73827	B97
104	(0.85,0.875]	hyper/hypo	123	0.0282889	B97
105	(0.85,0.875]	hypo/hyper	1015	0.233441	B97
106	(0.875,0.9]	EM	4431	0.706473	B97
107	(0.875,0.9]	hyper/hypo	249	0.0397003	B97
108	(0.875,0.9]	hypo/hyper	1592	0.253827	B97
109	(0.9,0.925]	EM	1925	0.564682	B97
110	(0.9,0.925]	hyper/hypo	68	0.0199472	B97
111	(0.9,0.925]	hypo/hyper	1416	0.415371	B97
112	(0.925,0.95]	EM	3201	0.579996	B97
113	(0.925,0.95]	hyper/hypo	188	0.0340641	B97
114	(0.925,0.95]	hypo/hyper	2130	0.385939	B97
115	(0.95,0.975]	EM	1431	0.427037	B97
116	(0.95,0.975]	hyper/hypo	63	0.0188004	B97
117	(0.95,0.975]	hypo/hyper	1857	0.554163	B97
118	(0.975,1]	EM	283	0.276637	B97
119	(0.975,1]	hyper/hypo	3	0.00293255	B97
120	(0.975,1]	hypo/hyper	737	0.72043	B97
1	(0,0.025]	EM	235	0.210573	CML247
2	(0,0.025]	hyper/hypo	881	0.789427	CML247
3	(0.025,0.05]	EM	1192	0.339892	CML247
4	(0.025,0.05]	hyper/hypo	2300	0.655831	CML247
5	(0.025,0.05]	hypo/hyper	15	0.00427716	CML247
6	(0.05,0.075]	EM	982	0.331869	CML247
7	(0.05,0.075]	hyper/hypo	1965	0.664076	CML247
8	(0.05,0.075]	hypo/hyper	12	0.00405542	CML247
9	(0.075,0.1]	EM	1642	0.448144	CML247
10	(0.075,0.1]	hyper/hypo	1991	0.543395	CML247
11	(0.075,0.1]	hypo/hyper	31	0.0084607	CML247
12	(0.1,0.125]	EM	2079	0.563262	CML247
13	(0.1,0.125]	hyper/hypo	1577	0.427255	CML247
14	(0.1,0.125]	hypo/hyper	35	0.00948253	CML247
15	(0.125,0.15]	EM	1849	0.619016	CML247
16	(0.125,0.15]	hyper/hypo	1110	0.37161	CML247
17	(0.125,0.15]	hypo/hyper	28	0.00937395	CML247
18	(0.15,0.175]	EM	2773	0.711208	CML247
19	(0.15,0.175]	hyper/hypo	1084	0.27802	CML247
20	(0.15,0.175]	hypo/hyper	42	0.010772	CML247
21	(0.175,0.2]	EM	3893	0.76876	CML247
22	(0.175,0.2]	hyper/hypo	1091	0.215442	CML247
23	(0.175,0.2]	hypo/hyper	80	0.0157978	CML247
24	(0.2,0.225]	EM	3861	0.809604	CML247
25	(0.2,0.225]	hyper/hypo	847	0.177605	CML247
26	(0.2,0.225]	hypo/hyper	61	0.0127909	CML247
27	(0.225,0.25]	EM	5620	0.861039	CML247
28	(0.225,0.25]	hyper/hypo	801	0.122721	CML247
29	(0.225,0.25]	hypo/hyper	106	0.0162402	CML247
30	(0.25,0.275]	EM	4728	0.892412	CML247
31	(0.25,0.275]	hyper/hypo	509	0.096074	CML247
32	(0.25,0.275]	hypo/hyper	61	0.0115138	CML247
33	(0.275,0.3]	EM	7412	0.902692	CML247
34	(0.275,0.3]	hyper/hypo	693	0.084399	CML247
35	(0.275,0.3]	hypo/hyper	106	0.0129095	CML247
36	(0.3,0.325]	EM	7700	0.922819	CML247
37	(0.3,0.325]	hyper/hypo	547	0.0655561	CML247
38	(0.3,0.325]	hypo/hyper	97	0.0116251	CML247
39	(0.325,0.35]	EM	8284	0.939975	CML247
40	(0.325,0.35]	hyper/hypo	447	0.0507205	CML247
41	(0.325,0.35]	hypo/hyper	82	0.00930444	CML247
42	(0.35,0.375]	EM	9967	0.95105	CML247
43	(0.35,0.375]	hyper/hypo	418	0.0398855	CML247
44	(0.35,0.375]	hypo/hyper	95	0.00906489	CML247
45	(0.375,0.4]	EM	11111	0.955621	CML247
46	(0.375,0.4]	hyper/hypo	418	0.0359508	CML247
47	(0.375,0.4]	hypo/hyper	98	0.00842866	CML247
48	(0.4,0.425]	EM	10680	0.963464	CML247
49	(0.4,0.425]	hyper/hypo	322	0.0290483	CML247
50	(0.4,0.425]	hypo/hyper	83	0.0074876	CML247
51	(0.425,0.45]	EM	11602	0.970554	CML247
52	(0.425,0.45]	hyper/hypo	273	0.0228375	CML247
53	(0.425,0.45]	hypo/hyper	79	0.00660867	CML247
54	(0.45,0.475]	EM	11449	0.979468	CML247
55	(0.45,0.475]	hyper/hypo	194	0.0165968	CML247
56	(0.45,0.475]	hypo/hyper	46	0.00393532	CML247
57	(0.475,0.5]	EM	12980	0.979475	CML247
58	(0.475,0.5]	hyper/hypo	205	0.0154694	CML247
59	(0.475,0.5]	hypo/hyper	67	0.00505584	CML247
60	(0.5,0.525]	EM	10135	0.981503	CML247
61	(0.5,0.525]	hyper/hypo	131	0.0126864	CML247
62	(0.5,0.525]	hypo/hyper	60	0.00581058	CML247
63	(0.525,0.55]	EM	11311	0.979053	CML247
64	(0.525,0.55]	hyper/hypo	168	0.0145417	CML247
65	(0.525,0.55]	hypo/hyper	74	0.00640526	CML247
66	(0.55,0.575]	EM	11594	0.974859	CML247
67	(0.55,0.575]	hyper/hypo	186	0.0156395	CML247
68	(0.55,0.575]	hypo/hyper	113	0.00950139	CML247
69	(0.575,0.6]	EM	12174	0.968805	CML247
70	(0.575,0.6]	hyper/hypo	229	0.0182238	CML247
71	(0.575,0.6]	hypo/hyper	163	0.0129715	CML247
72	(0.6,0.625]	EM	9969	0.963468	CML247
73	(0.6,0.625]	hyper/hypo	229	0.022132	CML247
74	(0.6,0.625]	hypo/hyper	149	0.0144003	CML247
75	(0.625,0.65]	EM	9430	0.951372	CML247
76	(0.625,0.65]	hyper/hypo	270	0.0272397	CML247
77	(0.625,0.65]	hypo/hyper	212	0.0213882	CML247
78	(0.65,0.675]	EM	8040	0.95351	CML247
79	(0.65,0.675]	hyper/hypo	215	0.0254981	CML247
80	(0.65,0.675]	hypo/hyper	177	0.0209915	CML247
81	(0.675,0.7]	EM	8874	0.939246	CML247
82	(0.675,0.7]	hyper/hypo	263	0.0278366	CML247
83	(0.675,0.7]	hypo/hyper	311	0.032917	CML247
84	(0.7,0.725]	EM	6453	0.928089	CML247
85	(0.7,0.725]	hyper/hypo	215	0.0309219	CML247
86	(0.7,0.725]	hypo/hyper	285	0.0409895	CML247
87	(0.725,0.75]	EM	6215	0.906373	CML247
88	(0.725,0.75]	hyper/hypo	207	0.0301881	CML247
89	(0.725,0.75]	hypo/hyper	435	0.0634388	CML247
90	(0.75,0.775]	EM	4186	0.887805	CML247
91	(0.75,0.775]	hyper/hypo	148	0.0313892	CML247
92	(0.75,0.775]	hypo/hyper	381	0.0808059	CML247
93	(0.775,0.8]	EM	4678	0.862781	CML247
94	(0.775,0.8]	hyper/hypo	148	0.0272962	CML247
95	(0.775,0.8]	hypo/hyper	596	0.109923	CML247
96	(0.8,0.825]	EM	3439	0.811851	CML247
97	(0.8,0.825]	hyper/hypo	133	0.0313975	CML247
98	(0.8,0.825]	hypo/hyper	664	0.156752	CML247
99	(0.825,0.85]	EM	2884	0.761754	CML247
100	(0.825,0.85]	hyper/hypo	119	0.0314316	CML247
101	(0.825,0.85]	hypo/hyper	783	0.206815	CML247
102	(0.85,0.875]	EM	2424	0.68942	CML247
103	(0.85,0.875]	hyper/hypo	55	0.0156428	CML247
104	(0.85,0.875]	hypo/hyper	1037	0.294937	CML247
105	(0.875,0.9]	EM	1953	0.615118	CML247
106	(0.875,0.9]	hyper/hypo	65	0.0204724	CML247
107	(0.875,0.9]	hypo/hyper	1157	0.364409	CML247
108	(0.9,0.925]	EM	1856	0.538127	CML247
109	(0.9,0.925]	hyper/hypo	68	0.0197159	CML247
110	(0.9,0.925]	hypo/hyper	1525	0.442157	CML247
111	(0.925,0.95]	EM	1233	0.416554	CML247
112	(0.925,0.95]	hyper/hypo	24	0.00810811	CML247
113	(0.925,0.95]	hypo/hyper	1703	0.575338	CML247
114	(0.95,0.975]	EM	1557	0.411361	CML247
115	(0.95,0.975]	hyper/hypo	46	0.0121532	CML247
116	(0.95,0.975]	hypo/hyper	2182	0.576486	CML247
117	(0.975,1]	EM	353	0.291736	CML247
118	(0.975,1]	hyper/hypo	1	0.000826446	CML247
119	(0.975,1]	hypo/hyper	856	0.707438	CML247
1	(0,0.025]	EM	395	0.225071	CML103
2	(0,0.025]	hyper/hypo	1353	0.77094	CML103
3	(0,0.025]	hypo/hyper	7	0.0039886	CML103
4	(0.025,0.05]	EM	1961	0.379671	CML103
5	(0.025,0.05]	hyper/hypo	3156	0.611036	CML103
6	(0.025,0.05]	hypo/hyper	48	0.00929332	CML103
7	(0.05,0.075]	EM	1646	0.416498	CML103
8	(0.05,0.075]	hyper/hypo	2260	0.571862	CML103
9	(0.05,0.075]	hypo/hyper	46	0.0116397	CML103
10	(0.075,0.1]	EM	2989	0.555576	CML103
11	(0.075,0.1]	hyper/hypo	2278	0.42342	CML103
12	(0.075,0.1]	hypo/hyper	113	0.0210037	CML103
13	(0.1,0.125]	EM	2435	0.607383	CML103
14	(0.1,0.125]	hyper/hypo	1490	0.371664	CML103
15	(0.1,0.125]	hypo/hyper	84	0.0209529	CML103
16	(0.125,0.15]	EM	3633	0.69266	CML103
17	(0.125,0.15]	hyper/hypo	1490	0.28408	CML103
18	(0.125,0.15]	hypo/hyper	122	0.0232602	CML103
19	(0.15,0.175]	EM	4249	0.752568	CML103
20	(0.15,0.175]	hyper/hypo	1280	0.226709	CML103
21	(0.15,0.175]	hypo/hyper	117	0.0207226	CML103
22	(0.175,0.2]	EM	5329	0.788664	CML103
23	(0.175,0.2]	hyper/hypo	1239	0.183365	CML103
24	(0.175,0.2]	hypo/hyper	189	0.027971	CML103
25	(0.2,0.225]	EM	5624	0.840783	CML103
26	(0.2,0.225]	hyper/hypo	910	0.136044	CML103
27	(0.2,0.225]	hypo/hyper	155	0.0231724	CML103
28	(0.225,0.25]	EM	7798	0.861943	CML103
29	(0.225,0.25]	hyper/hypo	1029	0.113739	CML103
30	(0.225,0.25]	hypo/hyper	220	0.0243175	CML103
31	(0.25,0.275]	EM	6828	0.896063	CML103
32	(0.25,0.275]	hyper/hypo	626	0.0821522	CML103
33	(0.25,0.275]	hypo/hyper	166	0.0217848	CML103
34	(0.275,0.3]	EM	10130	0.904626	CML103
35	(0.275,0.3]	hyper/hypo	808	0.0721557	CML103
36	(0.275,0.3]	hypo/hyper	260	0.0232184	CML103
37	(0.3,0.325]	EM	10934	0.920448	CML103
38	(0.3,0.325]	hyper/hypo	676	0.0569071	CML103
39	(0.3,0.325]	hypo/hyper	269	0.022645	CML103
40	(0.325,0.35]	EM	11573	0.932554	CML103
41	(0.325,0.35]	hyper/hypo	571	0.0460113	CML103
42	(0.325,0.35]	hypo/hyper	266	0.0214343	CML103
43	(0.35,0.375]	EM	14396	0.944434	CML103
44	(0.35,0.375]	hyper/hypo	570	0.0373942	CML103
45	(0.35,0.375]	hypo/hyper	277	0.0181723	CML103
46	(0.375,0.4]	EM	15914	0.951055	CML103
47	(0.375,0.4]	hyper/hypo	540	0.0322716	CML103
48	(0.375,0.4]	hypo/hyper	279	0.0166736	CML103
49	(0.4,0.425]	EM	15708	0.964273	CML103
50	(0.4,0.425]	hyper/hypo	363	0.0222836	CML103
51	(0.4,0.425]	hypo/hyper	219	0.0134438	CML103
52	(0.425,0.45]	EM	16490	0.969715	CML103
53	(0.425,0.45]	hyper/hypo	300	0.0176419	CML103
54	(0.425,0.45]	hypo/hyper	215	0.0126433	CML103
55	(0.45,0.475]	EM	17482	0.974742	CML103
56	(0.45,0.475]	hyper/hypo	251	0.013995	CML103
57	(0.45,0.475]	hypo/hyper	202	0.0112629	CML103
58	(0.475,0.5]	EM	18692	0.976747	CML103
59	(0.475,0.5]	hyper/hypo	240	0.0125412	CML103
60	(0.475,0.5]	hypo/hyper	205	0.0107122	CML103
61	(0.5,0.525]	EM	13848	0.976793	CML103
62	(0.5,0.525]	hyper/hypo	163	0.0114975	CML103
63	(0.5,0.525]	hypo/hyper	166	0.0117091	CML103
64	(0.525,0.55]	EM	17588	0.971498	CML103
65	(0.525,0.55]	hyper/hypo	273	0.0150795	CML103
66	(0.525,0.55]	hypo/hyper	243	0.0134224	CML103
67	(0.55,0.575]	EM	16393	0.969484	CML103
68	(0.55,0.575]	hyper/hypo	261	0.0154356	CML103
69	(0.55,0.575]	hypo/hyper	255	0.0150807	CML103
70	(0.575,0.6]	EM	17785	0.956749	CML103
71	(0.575,0.6]	hyper/hypo	374	0.0201194	CML103
72	(0.575,0.6]	hypo/hyper	430	0.023132	CML103
73	(0.6,0.625]	EM	14700	0.954918	CML103
74	(0.6,0.625]	hyper/hypo	289	0.0187735	CML103
75	(0.6,0.625]	hypo/hyper	405	0.026309	CML103
76	(0.625,0.65]	EM	13286	0.950222	CML103
77	(0.625,0.65]	hyper/hypo	257	0.0183808	CML103
78	(0.625,0.65]	hypo/hyper	439	0.0313975	CML103
79	(0.65,0.675]	EM	11809	0.941481	CML103
80	(0.65,0.675]	hyper/hypo	229	0.0182572	CML103
81	(0.65,0.675]	hypo/hyper	505	0.0402615	CML103
82	(0.675,0.7]	EM	11697	0.92745	CML103
83	(0.675,0.7]	hyper/hypo	304	0.024104	CML103
84	(0.675,0.7]	hypo/hyper	611	0.0484459	CML103
85	(0.7,0.725]	EM	9647	0.912764	CML103
86	(0.7,0.725]	hyper/hypo	270	0.0255464	CML103
87	(0.7,0.725]	hypo/hyper	652	0.0616898	CML103
88	(0.725,0.75]	EM	9379	0.889089	CML103
89	(0.725,0.75]	hyper/hypo	285	0.0270168	CML103
90	(0.725,0.75]	hypo/hyper	885	0.0838942	CML103
91	(0.75,0.775]	EM	6143	0.877822	CML103
92	(0.75,0.775]	hyper/hypo	140	0.0200057	CML103
93	(0.75,0.775]	hypo/hyper	715	0.102172	CML103
94	(0.775,0.8]	EM	7329	0.845524	CML103
95	(0.775,0.8]	hyper/hypo	206	0.0237656	CML103
96	(0.775,0.8]	hypo/hyper	1133	0.130711	CML103
97	(0.8,0.825]	EM	4614	0.817071	CML103
98	(0.8,0.825]	hyper/hypo	109	0.0193023	CML103
99	(0.8,0.825]	hypo/hyper	924	0.163627	CML103
100	(0.825,0.85]	EM	4473	0.750881	CML103
101	(0.825,0.85]	hyper/hypo	140	0.0235018	CML103
102	(0.825,0.85]	hypo/hyper	1344	0.225617	CML103
103	(0.85,0.875]	EM	4548	0.704679	CML103
104	(0.85,0.875]	hyper/hypo	133	0.0206074	CML103
105	(0.85,0.875]	hypo/hyper	1773	0.274713	CML103
106	(0.875,0.9]	EM	2801	0.622444	CML103
107	(0.875,0.9]	hyper/hypo	83	0.0184444	CML103
108	(0.875,0.9]	hypo/hyper	1616	0.359111	CML103
109	(0.9,0.925]	EM	2632	0.550512	CML103
110	(0.9,0.925]	hyper/hypo	85	0.0177787	CML103
111	(0.9,0.925]	hypo/hyper	2064	0.431709	CML103
112	(0.925,0.95]	EM	2051	0.432609	CML103
113	(0.925,0.95]	hyper/hypo	60	0.0126556	CML103
114	(0.925,0.95]	hypo/hyper	2630	0.554735	CML103
115	(0.95,0.975]	EM	2174	0.383286	CML103
116	(0.95,0.975]	hyper/hypo	69	0.012165	CML103
117	(0.95,0.975]	hypo/hyper	3429	0.604549	CML103
118	(0.975,1]	EM	491	0.241396	CML103
119	(0.975,1]	hyper/hypo	3	0.00147493	CML103
120	(0.975,1]	hypo/hyper	1540	0.757129	CML103
1	(0,0.025]	EM	136	0.248629	CML277
2	(0,0.025]	hyper/hypo	410	0.749543	CML277
3	(0,0.025]	hypo/hyper	1	0.00182815	CML277
4	(0.025,0.05]	EM	1208	0.396846	CML277
5	(0.025,0.05]	hyper/hypo	1812	0.595269	CML277
6	(0.025,0.05]	hypo/hyper	24	0.00788436	CML277
7	(0.05,0.075]	EM	3440	0.608526	CML277
8	(0.05,0.075]	hyper/hypo	1992	0.352379	CML277
9	(0.05,0.075]	hypo/hyper	221	0.0390943	CML277
10	(0.075,0.1]	EM	1800	0.547612	CML277
11	(0.075,0.1]	hyper/hypo	1423	0.432918	CML277
12	(0.075,0.1]	hypo/hyper	64	0.0194706	CML277
13	(0.1,0.125]	EM	4802	0.714371	CML277
14	(0.1,0.125]	hyper/hypo	1682	0.250223	CML277
15	(0.1,0.125]	hypo/hyper	238	0.0354061	CML277
16	(0.125,0.15]	EM	2780	0.712455	CML277
17	(0.125,0.15]	hyper/hypo	1035	0.265249	CML277
18	(0.125,0.15]	hypo/hyper	87	0.0222963	CML277
19	(0.15,0.175]	EM	4349	0.782898	CML277
20	(0.15,0.175]	hyper/hypo	1032	0.185779	CML277
21	(0.15,0.175]	hypo/hyper	174	0.0313231	CML277
22	(0.175,0.2]	EM	5830	0.804027	CML277
23	(0.175,0.2]	hyper/hypo	1165	0.160667	CML277
24	(0.175,0.2]	hypo/hyper	256	0.0353055	CML277
25	(0.2,0.225]	EM	6211	0.84046	CML277
26	(0.2,0.225]	hyper/hypo	935	0.126522	CML277
27	(0.2,0.225]	hypo/hyper	244	0.0330176	CML277
28	(0.225,0.25]	EM	7406	0.862366	CML277
29	(0.225,0.25]	hyper/hypo	950	0.110619	CML277
30	(0.225,0.25]	hypo/hyper	232	0.0270144	CML277
31	(0.25,0.275]	EM	7043	0.886469	CML277
32	(0.25,0.275]	hyper/hypo	660	0.0830711	CML277
33	(0.25,0.275]	hypo/hyper	242	0.0304594	CML277
34	(0.275,0.3]	EM	9121	0.900395	CML277
35	(0.275,0.3]	hyper/hypo	727	0.071767	CML277
36	(0.275,0.3]	hypo/hyper	282	0.0278381	CML277
37	(0.3,0.325]	EM	8560	0.918948	CML277
38	(0.3,0.325]	hyper/hypo	540	0.057971	CML277
39	(0.3,0.325]	hypo/hyper	215	0.0230811	CML277
40	(0.325,0.35]	EM	10506	0.930228	CML277
41	(0.325,0.35]	hyper/hypo	541	0.0479015	CML277
42	(0.325,0.35]	hypo/hyper	247	0.02187	CML277
43	(0.35,0.375]	EM	10790	0.935982	CML277
44	(0.35,0.375]	hyper/hypo	477	0.0413775	CML277
45	(0.35,0.375]	hypo/hyper	261	0.0226405	CML277
46	(0.375,0.4]	EM	11589	0.942119	CML277
47	(0.375,0.4]	hyper/hypo	451	0.0366637	CML277
48	(0.375,0.4]	hypo/hyper	261	0.0212178	CML277
49	(0.4,0.425]	EM	10559	0.951947	CML277
50	(0.4,0.425]	hyper/hypo	309	0.0278579	CML277
51	(0.4,0.425]	hypo/hyper	224	0.0201947	CML277
52	(0.425,0.45]	EM	10976	0.960448	CML277
53	(0.425,0.45]	hyper/hypo	248	0.0217011	CML277
54	(0.425,0.45]	hypo/hyper	204	0.0178509	CML277
55	(0.45,0.475]	EM	10628	0.967149	CML277
56	(0.45,0.475]	hyper/hypo	209	0.019019	CML277
57	(0.45,0.475]	hypo/hyper	152	0.013832	CML277
58	(0.475,0.5]	EM	12929	0.966582	CML277
59	(0.475,0.5]	hyper/hypo	231	0.0172697	CML277
60	(0.475,0.5]	hypo/hyper	216	0.0161483	CML277
61	(0.5,0.525]	EM	7768	0.967613	CML277
62	(0.5,0.525]	hyper/hypo	124	0.0154459	CML277
63	(0.5,0.525]	hypo/hyper	136	0.0169407	CML277
64	(0.525,0.55]	EM	10784	0.967435	CML277
65	(0.525,0.55]	hyper/hypo	157	0.0140845	CML277
66	(0.525,0.55]	hypo/hyper	206	0.0184803	CML277
67	(0.55,0.575]	EM	10860	0.956238	CML277
68	(0.55,0.575]	hyper/hypo	229	0.0201638	CML277
69	(0.55,0.575]	hypo/hyper	268	0.0235978	CML277
70	(0.575,0.6]	EM	12985	0.946981	CML277
71	(0.575,0.6]	hyper/hypo	307	0.0223891	CML277
72	(0.575,0.6]	hypo/hyper	420	0.0306301	CML277
73	(0.6,0.625]	EM	11169	0.944365	CML277
74	(0.6,0.625]	hyper/hypo	254	0.0214763	CML277
75	(0.6,0.625]	hypo/hyper	404	0.0341591	CML277
76	(0.625,0.65]	EM	9248	0.937171	CML277
77	(0.625,0.65]	hyper/hypo	251	0.0254358	CML277
78	(0.625,0.65]	hypo/hyper	369	0.0373936	CML277
79	(0.65,0.675]	EM	10203	0.927545	CML277
80	(0.65,0.675]	hyper/hypo	295	0.0268182	CML277
81	(0.65,0.675]	hypo/hyper	502	0.0456364	CML277
82	(0.675,0.7]	EM	11050	0.915265	CML277
83	(0.675,0.7]	hyper/hypo	320	0.0265054	CML277
84	(0.675,0.7]	hypo/hyper	703	0.0582291	CML277
85	(0.7,0.725]	EM	6890	0.904674	CML277
86	(0.7,0.725]	hyper/hypo	191	0.0250788	CML277
87	(0.7,0.725]	hypo/hyper	535	0.0702468	CML277
88	(0.725,0.75]	EM	9594	0.878491	CML277
89	(0.725,0.75]	hyper/hypo	376	0.0344291	CML277
90	(0.725,0.75]	hypo/hyper	951	0.0870799	CML277
91	(0.75,0.775]	EM	4736	0.879317	CML277
92	(0.75,0.775]	hyper/hypo	147	0.027293	CML277
93	(0.75,0.775]	hypo/hyper	503	0.0933903	CML277
94	(0.775,0.8]	EM	7481	0.840373	CML277
95	(0.775,0.8]	hyper/hypo	332	0.037295	CML277
96	(0.775,0.8]	hypo/hyper	1089	0.122332	CML277
97	(0.8,0.825]	EM	4418	0.808417	CML277
98	(0.8,0.825]	hyper/hypo	200	0.0365965	CML277
99	(0.8,0.825]	hypo/hyper	847	0.154986	CML277
100	(0.825,0.85]	EM	4708	0.775235	CML277
101	(0.825,0.85]	hyper/hypo	197	0.0324387	CML277
102	(0.825,0.85]	hypo/hyper	1168	0.192327	CML277
103	(0.85,0.875]	EM	3641	0.723569	CML277
104	(0.85,0.875]	hyper/hypo	184	0.036566	CML277
105	(0.85,0.875]	hypo/hyper	1207	0.239865	CML277
106	(0.875,0.9]	EM	3566	0.684979	CML277
107	(0.875,0.9]	hyper/hypo	144	0.0276604	CML277
108	(0.875,0.9]	hypo/hyper	1496	0.287361	CML277
109	(0.9,0.925]	EM	1523	0.561164	CML277
110	(0.9,0.925]	hyper/hypo	47	0.0173176	CML277
111	(0.9,0.925]	hypo/hyper	1144	0.421518	CML277
112	(0.925,0.95]	EM	3558	0.589952	CML277
113	(0.925,0.95]	hyper/hypo	190	0.0315039	CML277
114	(0.925,0.95]	hypo/hyper	2283	0.378544	CML277
115	(0.95,0.975]	EM	1179	0.387447	CML277
116	(0.95,0.975]	hyper/hypo	24	0.00788695	CML277
117	(0.95,0.975]	hypo/hyper	1840	0.604666	CML277
118	(0.975,1]	EM	114	0.203571	CML277
119	(0.975,1]	hypo/hyper	446	0.796429	CML277
1	(0,0.025]	EM	573	0.2865	CML322
2	(0,0.025]	hyper/hypo	1416	0.708	CML322
3	(0,0.025]	hypo/hyper	11	0.0055	CML322
4	(0.025,0.05]	EM	2880	0.463544	CML322
5	(0.025,0.05]	hyper/hypo	3270	0.526316	CML322
6	(0.025,0.05]	hypo/hyper	63	0.01014	CML322
7	(0.05,0.075]	EM	2139	0.491272	CML322
8	(0.05,0.075]	hyper/hypo	2134	0.490124	CML322
9	(0.05,0.075]	hypo/hyper	81	0.0186036	CML322
10	(0.075,0.1]	EM	4036	0.611052	CML322
11	(0.075,0.1]	hyper/hypo	2431	0.368055	CML322
12	(0.075,0.1]	hypo/hyper	138	0.0208933	CML322
13	(0.1,0.125]	EM	3203	0.656218	CML322
14	(0.1,0.125]	hyper/hypo	1642	0.336406	CML322
15	(0.1,0.125]	hypo/hyper	36	0.00737554	CML322
16	(0.125,0.15]	EM	4881	0.731017	CML322
17	(0.125,0.15]	hyper/hypo	1640	0.245619	CML322
18	(0.125,0.15]	hypo/hyper	156	0.0233638	CML322
19	(0.15,0.175]	EM	5390	0.773092	CML322
20	(0.15,0.175]	hyper/hypo	1428	0.204819	CML322
21	(0.15,0.175]	hypo/hyper	154	0.0220884	CML322
22	(0.175,0.2]	EM	6999	0.822928	CML322
23	(0.175,0.2]	hyper/hypo	1317	0.15485	CML322
24	(0.175,0.2]	hypo/hyper	189	0.0222222	CML322
25	(0.2,0.225]	EM	7125	0.837349	CML322
26	(0.2,0.225]	hyper/hypo	1184	0.139147	CML322
27	(0.2,0.225]	hypo/hyper	200	0.0235045	CML322
28	(0.225,0.25]	EM	10178	0.864447	CML322
29	(0.225,0.25]	hyper/hypo	1332	0.113131	CML322
30	(0.225,0.25]	hypo/hyper	264	0.0224223	CML322
31	(0.25,0.275]	EM	8261	0.894822	CML322
32	(0.25,0.275]	hyper/hypo	805	0.0871967	CML322
33	(0.25,0.275]	hypo/hyper	166	0.0179809	CML322
34	(0.275,0.3]	EM	12601	0.902974	CML322
35	(0.275,0.3]	hyper/hypo	1036	0.0742386	CML322
36	(0.275,0.3]	hypo/hyper	318	0.0227875	CML322
37	(0.3,0.325]	EM	13154	0.919025	CML322
38	(0.3,0.325]	hyper/hypo	902	0.0630196	CML322
39	(0.3,0.325]	hypo/hyper	257	0.0179557	CML322
40	(0.325,0.35]	EM	13673	0.930769	CML322
41	(0.325,0.35]	hyper/hypo	776	0.0528251	CML322
42	(0.325,0.35]	hypo/hyper	241	0.0164057	CML322
43	(0.35,0.375]	EM	15889	0.937238	CML322
44	(0.35,0.375]	hyper/hypo	755	0.0445349	CML322
45	(0.35,0.375]	hypo/hyper	309	0.0182269	CML322
46	(0.375,0.4]	EM	18249	0.942614	CML322
47	(0.375,0.4]	hyper/hypo	768	0.0396694	CML322
48	(0.375,0.4]	hypo/hyper	343	0.0177169	CML322
49	(0.4,0.425]	EM	16926	0.954599	CML322
50	(0.4,0.425]	hyper/hypo	556	0.0313575	CML322
51	(0.4,0.425]	hypo/hyper	249	0.0140432	CML322
52	(0.425,0.45]	EM	17631	0.956491	CML322
53	(0.425,0.45]	hyper/hypo	551	0.029892	CML322
54	(0.425,0.45]	hypo/hyper	251	0.0136169	CML322
55	(0.45,0.475]	EM	18399	0.96446	CML322
56	(0.45,0.475]	hyper/hypo	456	0.0239031	CML322
57	(0.45,0.475]	hypo/hyper	222	0.011637	CML322
58	(0.475,0.5]	EM	19578	0.968872	CML322
59	(0.475,0.5]	hyper/hypo	391	0.0193497	CML322
60	(0.475,0.5]	hypo/hyper	238	0.0117781	CML322
61	(0.5,0.525]	EM	14322	0.97316	CML322
62	(0.5,0.525]	hyper/hypo	251	0.0170551	CML322
63	(0.5,0.525]	hypo/hyper	144	0.0097846	CML322
64	(0.525,0.55]	EM	18623	0.964872	CML322
65	(0.525,0.55]	hyper/hypo	409	0.0211906	CML322
66	(0.525,0.55]	hypo/hyper	269	0.0139371	CML322
67	(0.55,0.575]	EM	17722	0.964883	CML322
68	(0.55,0.575]	hyper/hypo	370	0.0201448	CML322
69	(0.55,0.575]	hypo/hyper	275	0.0149725	CML322
70	(0.575,0.6]	EM	19730	0.950981	CML322
71	(0.575,0.6]	hyper/hypo	570	0.0274739	CML322
72	(0.575,0.6]	hypo/hyper	447	0.0215453	CML322
73	(0.6,0.625]	EM	16125	0.95071	CML322
74	(0.6,0.625]	hyper/hypo	452	0.0266494	CML322
75	(0.6,0.625]	hypo/hyper	384	0.0226402	CML322
76	(0.625,0.65]	EM	14943	0.944743	CML322
77	(0.625,0.65]	hyper/hypo	446	0.0281975	CML322
78	(0.625,0.65]	hypo/hyper	428	0.0270595	CML322
79	(0.65,0.675]	EM	13267	0.939722	CML322
80	(0.65,0.675]	hyper/hypo	375	0.0265618	CML322
81	(0.65,0.675]	hypo/hyper	476	0.0337158	CML322
82	(0.675,0.7]	EM	13613	0.920046	CML322
83	(0.675,0.7]	hyper/hypo	537	0.0362936	CML322
84	(0.675,0.7]	hypo/hyper	646	0.0436604	CML322
85	(0.7,0.725]	EM	11991	0.915204	CML322
86	(0.7,0.725]	hyper/hypo	409	0.0312166	CML322
87	(0.7,0.725]	hypo/hyper	702	0.0535796	CML322
88	(0.725,0.75]	EM	11086	0.903357	CML322
89	(0.725,0.75]	hyper/hypo	422	0.0343872	CML322
90	(0.725,0.75]	hypo/hyper	764	0.0622555	CML322
91	(0.75,0.775]	EM	7319	0.891691	CML322
92	(0.75,0.775]	hyper/hypo	262	0.0319201	CML322
93	(0.75,0.775]	hypo/hyper	627	0.0763889	CML322
94	(0.775,0.8]	EM	8519	0.85903	CML322
95	(0.775,0.8]	hyper/hypo	348	0.0350913	CML322
96	(0.775,0.8]	hypo/hyper	1050	0.105879	CML322
97	(0.8,0.825]	EM	5663	0.842207	CML322
98	(0.8,0.825]	hyper/hypo	187	0.0278108	CML322
99	(0.8,0.825]	hypo/hyper	874	0.129982	CML322
100	(0.825,0.85]	EM	5486	0.804399	CML322
101	(0.825,0.85]	hyper/hypo	201	0.0294721	CML322
102	(0.825,0.85]	hypo/hyper	1133	0.166129	CML322
103	(0.85,0.875]	EM	5572	0.763392	CML322
104	(0.85,0.875]	hyper/hypo	230	0.0315112	CML322
105	(0.85,0.875]	hypo/hyper	1497	0.205097	CML322
106	(0.875,0.9]	EM	3676	0.703137	CML322
107	(0.875,0.9]	hyper/hypo	128	0.0244836	CML322
108	(0.875,0.9]	hypo/hyper	1424	0.272379	CML322
109	(0.9,0.925]	EM	3493	0.624531	CML322
110	(0.9,0.925]	hyper/hypo	156	0.027892	CML322
111	(0.9,0.925]	hypo/hyper	1944	0.347577	CML322
112	(0.925,0.95]	EM	2707	0.530057	CML322
113	(0.925,0.95]	hyper/hypo	100	0.019581	CML322
114	(0.925,0.95]	hypo/hyper	2300	0.450362	CML322
115	(0.95,0.975]	EM	2580	0.453906	CML322
116	(0.95,0.975]	hyper/hypo	91	0.0160099	CML322
117	(0.95,0.975]	hypo/hyper	3013	0.530084	CML322
118	(0.975,1]	EM	588	0.269725	CML322
119	(0.975,1]	hyper/hypo	3	0.00137615	CML322
120	(0.975,1]	hypo/hyper	1589	0.728899	CML322
1	(0,0.025]	EM	355	0.25	CML333
2	(0,0.025]	hyper/hypo	1062	0.747887	CML333
3	(0,0.025]	hypo/hyper	3	0.00211268	CML333
4	(0.025,0.05]	EM	1982	0.413261	CML333
5	(0.025,0.05]	hyper/hypo	2748	0.572977	CML333
6	(0.025,0.05]	hypo/hyper	66	0.0137615	CML333
7	(0.05,0.075]	EM	1920	0.45433	CML333
8	(0.05,0.075]	hyper/hypo	2220	0.525319	CML333
9	(0.05,0.075]	hypo/hyper	86	0.0203502	CML333
10	(0.075,0.1]	EM	3106	0.560852	CML333
11	(0.075,0.1]	hyper/hypo	2301	0.415493	CML333
12	(0.075,0.1]	hypo/hyper	131	0.0236547	CML333
13	(0.1,0.125]	EM	3030	0.613485	CML333
14	(0.1,0.125]	hyper/hypo	1802	0.364851	CML333
15	(0.1,0.125]	hypo/hyper	107	0.0216643	CML333
16	(0.125,0.15]	EM	4428	0.700855	CML333
17	(0.125,0.15]	hyper/hypo	1714	0.271288	CML333
18	(0.125,0.15]	hypo/hyper	176	0.0278569	CML333
19	(0.15,0.175]	EM	3948	0.741966	CML333
20	(0.15,0.175]	hyper/hypo	1244	0.233791	CML333
21	(0.15,0.175]	hypo/hyper	129	0.0242436	CML333
22	(0.175,0.2]	EM	6478	0.798275	CML333
23	(0.175,0.2]	hyper/hypo	1423	0.175354	CML333
24	(0.175,0.2]	hypo/hyper	214	0.0263709	CML333
25	(0.2,0.225]	EM	5570	0.827146	CML333
26	(0.2,0.225]	hyper/hypo	1021	0.151619	CML333
27	(0.2,0.225]	hypo/hyper	143	0.0212355	CML333
28	(0.225,0.25]	EM	9597	0.865921	CML333
29	(0.225,0.25]	hyper/hypo	1203	0.108545	CML333
30	(0.225,0.25]	hypo/hyper	283	0.0255346	CML333
31	(0.25,0.275]	EM	7372	0.877306	CML333
32	(0.25,0.275]	hyper/hypo	814	0.0968702	CML333
33	(0.25,0.275]	hypo/hyper	217	0.0258241	CML333
34	(0.275,0.3]	EM	11642	0.901084	CML333
35	(0.275,0.3]	hyper/hypo	964	0.074613	CML333
36	(0.275,0.3]	hypo/hyper	314	0.0243034	CML333
37	(0.3,0.325]	EM	11487	0.91896	CML333
38	(0.3,0.325]	hyper/hypo	739	0.05912	CML333
39	(0.3,0.325]	hypo/hyper	274	0.02192	CML333
40	(0.325,0.35]	EM	12235	0.931126	CML333
41	(0.325,0.35]	hyper/hypo	656	0.0499239	CML333
42	(0.325,0.35]	hypo/hyper	249	0.0189498	CML333
43	(0.35,0.375]	EM	14236	0.940166	CML333
44	(0.35,0.375]	hyper/hypo	639	0.0422005	CML333
45	(0.35,0.375]	hypo/hyper	267	0.0176331	CML333
46	(0.375,0.4]	EM	14999	0.944759	CML333
47	(0.375,0.4]	hyper/hypo	587	0.036974	CML333
48	(0.375,0.4]	hypo/hyper	290	0.0182666	CML333
49	(0.4,0.425]	EM	15304	0.956679	CML333
50	(0.4,0.425]	hyper/hypo	457	0.0285679	CML333
51	(0.4,0.425]	hypo/hyper	236	0.0147528	CML333
52	(0.425,0.45]	EM	15386	0.964579	CML333
53	(0.425,0.45]	hyper/hypo	372	0.0233214	CML333
54	(0.425,0.45]	hypo/hyper	193	0.0120996	CML333
55	(0.45,0.475]	EM	17144	0.966567	CML333
56	(0.45,0.475]	hyper/hypo	345	0.0194509	CML333
57	(0.45,0.475]	hypo/hyper	248	0.0139821	CML333
58	(0.475,0.5]	EM	17585	0.971493	CML333
59	(0.475,0.5]	hyper/hypo	303	0.0167394	CML333
60	(0.475,0.5]	hypo/hyper	213	0.0117673	CML333
61	(0.5,0.525]	EM	12170	0.974068	CML333
62	(0.5,0.525]	hyper/hypo	176	0.0140868	CML333
63	(0.5,0.525]	hypo/hyper	148	0.0118457	CML333
64	(0.525,0.55]	EM	16810	0.964872	CML333
65	(0.525,0.55]	hyper/hypo	340	0.0195156	CML333
66	(0.525,0.55]	hypo/hyper	272	0.0156124	CML333
67	(0.55,0.575]	EM	15235	0.964424	CML333
68	(0.55,0.575]	hyper/hypo	284	0.0179781	CML333
69	(0.55,0.575]	hypo/hyper	278	0.0175983	CML333
70	(0.575,0.6]	EM	17168	0.95825	CML333
71	(0.575,0.6]	hyper/hypo	377	0.0210426	CML333
72	(0.575,0.6]	hypo/hyper	371	0.0207077	CML333
73	(0.6,0.625]	EM	13917	0.949966	CML333
74	(0.6,0.625]	hyper/hypo	370	0.025256	CML333
75	(0.6,0.625]	hypo/hyper	363	0.0247782	CML333
76	(0.625,0.65]	EM	13507	0.940337	CML333
77	(0.625,0.65]	hyper/hypo	373	0.0259677	CML333
78	(0.625,0.65]	hypo/hyper	484	0.0336953	CML333
79	(0.65,0.675]	EM	12008	0.935786	CML333
80	(0.65,0.675]	hyper/hypo	336	0.0261845	CML333
81	(0.65,0.675]	hypo/hyper	488	0.0380299	CML333
82	(0.675,0.7]	EM	12072	0.918442	CML333
83	(0.675,0.7]	hyper/hypo	432	0.0328667	CML333
84	(0.675,0.7]	hypo/hyper	640	0.0486914	CML333
85	(0.7,0.725]	EM	10149	0.899575	CML333
86	(0.7,0.725]	hyper/hypo	373	0.0330615	CML333
87	(0.7,0.725]	hypo/hyper	760	0.0673639	CML333
88	(0.725,0.75]	EM	9758	0.888626	CML333
89	(0.725,0.75]	hyper/hypo	380	0.0346052	CML333
90	(0.725,0.75]	hypo/hyper	843	0.076769	CML333
91	(0.75,0.775]	EM	6715	0.878007	CML333
92	(0.75,0.775]	hyper/hypo	228	0.0298117	CML333
93	(0.75,0.775]	hypo/hyper	705	0.092181	CML333
94	(0.775,0.8]	EM	6692	0.854771	CML333
95	(0.775,0.8]	hyper/hypo	227	0.0289948	CML333
96	(0.775,0.8]	hypo/hyper	910	0.116235	CML333
97	(0.8,0.825]	EM	5191	0.811855	CML333
98	(0.8,0.825]	hyper/hypo	259	0.0405067	CML333
99	(0.8,0.825]	hypo/hyper	944	0.147638	CML333
100	(0.825,0.85]	EM	4860	0.77327	CML333
101	(0.825,0.85]	hyper/hypo	206	0.0327765	CML333
102	(0.825,0.85]	hypo/hyper	1219	0.193954	CML333
103	(0.85,0.875]	EM	3923	0.712754	CML333
104	(0.85,0.875]	hyper/hypo	173	0.0314317	CML333
105	(0.85,0.875]	hypo/hyper	1408	0.255814	CML333
106	(0.875,0.9]	EM	3169	0.653672	CML333
107	(0.875,0.9]	hyper/hypo	144	0.029703	CML333
108	(0.875,0.9]	hypo/hyper	1535	0.316625	CML333
109	(0.9,0.925]	EM	2483	0.566119	CML333
110	(0.9,0.925]	hyper/hypo	124	0.0282718	CML333
111	(0.9,0.925]	hypo/hyper	1779	0.405609	CML333
112	(0.925,0.95]	EM	2309	0.490338	CML333
113	(0.925,0.95]	hyper/hypo	128	0.027182	CML333
114	(0.925,0.95]	hypo/hyper	2272	0.48248	CML333
115	(0.95,0.975]	EM	2021	0.440401	CML333
116	(0.95,0.975]	hyper/hypo	77	0.0167793	CML333
117	(0.95,0.975]	hypo/hyper	2491	0.54282	CML333
118	(0.975,1]	EM	367	0.249321	CML333
119	(0.975,1]	hyper/hypo	1	0.000679348	CML333
120	(0.975,1]	hypo/hyper	1104	0.75	CML333
1	(0,0.025]	EM	575	0.263641	CML69
2	(0,0.025]	hyper/hypo	1605	0.735901	CML69
3	(0,0.025]	hypo/hyper	1	0.000458505	CML69
4	(0.025,0.05]	EM	1376	0.326841	CML69
5	(0.025,0.05]	hyper/hypo	2787	0.661995	CML69
6	(0.025,0.05]	hypo/hyper	47	0.0111639	CML69
7	(0.05,0.075]	EM	1708	0.410183	CML69
8	(0.05,0.075]	hyper/hypo	2417	0.580451	CML69
9	(0.05,0.075]	hypo/hyper	39	0.00936599	CML69
10	(0.075,0.1]	EM	1707	0.467543	CML69
11	(0.075,0.1]	hyper/hypo	1904	0.521501	CML69
12	(0.075,0.1]	hypo/hyper	40	0.0109559	CML69
13	(0.1,0.125]	EM	2218	0.554916	CML69
14	(0.1,0.125]	hyper/hypo	1709	0.427571	CML69
15	(0.1,0.125]	hypo/hyper	70	0.0175131	CML69
16	(0.125,0.15]	EM	2502	0.62644	CML69
17	(0.125,0.15]	hyper/hypo	1423	0.356284	CML69
18	(0.125,0.15]	hypo/hyper	69	0.0172759	CML69
19	(0.15,0.175]	EM	3212	0.709051	CML69
20	(0.15,0.175]	hyper/hypo	1225	0.270419	CML69
21	(0.15,0.175]	hypo/hyper	93	0.0205298	CML69
22	(0.175,0.2]	EM	4414	0.783875	CML69
23	(0.175,0.2]	hyper/hypo	1114	0.197833	CML69
24	(0.175,0.2]	hypo/hyper	103	0.0182916	CML69
25	(0.2,0.225]	EM	4580	0.832727	CML69
26	(0.2,0.225]	hyper/hypo	832	0.151273	CML69
27	(0.2,0.225]	hypo/hyper	88	0.016	CML69
28	(0.225,0.25]	EM	6312	0.871222	CML69
29	(0.225,0.25]	hyper/hypo	782	0.107937	CML69
30	(0.225,0.25]	hypo/hyper	151	0.020842	CML69
31	(0.25,0.275]	EM	6358	0.889853	CML69
32	(0.25,0.275]	hyper/hypo	638	0.0892932	CML69
33	(0.25,0.275]	hypo/hyper	149	0.0208537	CML69
34	(0.275,0.3]	EM	8220	0.913638	CML69
35	(0.275,0.3]	hyper/hypo	606	0.0673558	CML69
36	(0.275,0.3]	hypo/hyper	171	0.0190063	CML69
37	(0.3,0.325]	EM	9008	0.917779	CML69
38	(0.3,0.325]	hyper/hypo	584	0.0595008	CML69
39	(0.3,0.325]	hypo/hyper	223	0.0227203	CML69
40	(0.325,0.35]	EM	10659	0.939119	CML69
41	(0.325,0.35]	hyper/hypo	516	0.0454626	CML69
42	(0.325,0.35]	hypo/hyper	175	0.0154185	CML69
43	(0.35,0.375]	EM	12011	0.949186	CML69
44	(0.35,0.375]	hyper/hypo	466	0.0368263	CML69
45	(0.35,0.375]	hypo/hyper	177	0.0139877	CML69
46	(0.375,0.4]	EM	13497	0.963383	CML69
47	(0.375,0.4]	hyper/hypo	325	0.0231977	CML69
48	(0.375,0.4]	hypo/hyper	188	0.013419	CML69
49	(0.4,0.425]	EM	13886	0.971796	CML69
50	(0.4,0.425]	hyper/hypo	264	0.0184758	CML69
51	(0.4,0.425]	hypo/hyper	139	0.00972776	CML69
52	(0.425,0.45]	EM	16015	0.971195	CML69
53	(0.425,0.45]	hyper/hypo	300	0.0181928	CML69
54	(0.425,0.45]	hypo/hyper	175	0.0106125	CML69
55	(0.45,0.475]	EM	15709	0.975351	CML69
56	(0.45,0.475]	hyper/hypo	241	0.0149634	CML69
57	(0.45,0.475]	hypo/hyper	156	0.00968583	CML69
58	(0.475,0.5]	EM	17175	0.976574	CML69
59	(0.475,0.5]	hyper/hypo	213	0.0121112	CML69
60	(0.475,0.5]	hypo/hyper	199	0.0113152	CML69
61	(0.5,0.525]	EM	13902	0.981988	CML69
62	(0.5,0.525]	hyper/hypo	129	0.0091121	CML69
63	(0.5,0.525]	hypo/hyper	126	0.00890019	CML69
64	(0.525,0.55]	EM	15695	0.978918	CML69
65	(0.525,0.55]	hyper/hypo	175	0.010915	CML69
66	(0.525,0.55]	hypo/hyper	163	0.0101665	CML69
67	(0.55,0.575]	EM	15501	0.976072	CML69
68	(0.55,0.575]	hyper/hypo	177	0.0111454	CML69
69	(0.55,0.575]	hypo/hyper	203	0.0127826	CML69
70	(0.575,0.6]	EM	15035	0.968812	CML69
71	(0.575,0.6]	hyper/hypo	223	0.0143695	CML69
72	(0.575,0.6]	hypo/hyper	261	0.0168181	CML69
73	(0.6,0.625]	EM	13419	0.959803	CML69
74	(0.6,0.625]	hyper/hypo	210	0.0150204	CML69
75	(0.6,0.625]	hypo/hyper	352	0.025177	CML69
76	(0.625,0.65]	EM	11923	0.953687	CML69
77	(0.625,0.65]	hyper/hypo	187	0.0149576	CML69
78	(0.625,0.65]	hypo/hyper	392	0.031355	CML69
79	(0.65,0.675]	EM	10922	0.944565	CML69
80	(0.65,0.675]	hyper/hypo	217	0.0187668	CML69
81	(0.65,0.675]	hypo/hyper	424	0.0366687	CML69
82	(0.675,0.7]	EM	9465	0.928032	CML69
83	(0.675,0.7]	hyper/hypo	230	0.0225512	CML69
84	(0.675,0.7]	hypo/hyper	504	0.0494166	CML69
85	(0.7,0.725]	EM	8302	0.914317	CML69
86	(0.7,0.725]	hyper/hypo	238	0.0262115	CML69
87	(0.7,0.725]	hypo/hyper	540	0.0594714	CML69
88	(0.725,0.75]	EM	7020	0.894952	CML69
89	(0.725,0.75]	hyper/hypo	178	0.0226925	CML69
90	(0.725,0.75]	hypo/hyper	646	0.0823559	CML69
91	(0.75,0.775]	EM	5670	0.876352	CML69
92	(0.75,0.775]	hyper/hypo	147	0.0227202	CML69
93	(0.75,0.775]	hypo/hyper	653	0.100927	CML69
94	(0.775,0.8]	EM	5325	0.84323	CML69
95	(0.775,0.8]	hyper/hypo	141	0.0223278	CML69
96	(0.775,0.8]	hypo/hyper	849	0.134442	CML69
97	(0.8,0.825]	EM	4271	0.793129	CML69
98	(0.8,0.825]	hyper/hypo	118	0.0219127	CML69
99	(0.8,0.825]	hypo/hyper	996	0.184958	CML69
100	(0.825,0.85]	EM	3742	0.732576	CML69
101	(0.825,0.85]	hyper/hypo	100	0.0195771	CML69
102	(0.825,0.85]	hypo/hyper	1266	0.247847	CML69
103	(0.85,0.875]	EM	3084	0.680494	CML69
104	(0.85,0.875]	hyper/hypo	106	0.0233892	CML69
105	(0.85,0.875]	hypo/hyper	1342	0.296117	CML69
106	(0.875,0.9]	EM	2467	0.585013	CML69
107	(0.875,0.9]	hyper/hypo	76	0.0180223	CML69
108	(0.875,0.9]	hypo/hyper	1674	0.396965	CML69
109	(0.9,0.925]	EM	1849	0.484539	CML69
110	(0.9,0.925]	hyper/hypo	44	0.0115304	CML69
111	(0.9,0.925]	hypo/hyper	1923	0.503931	CML69
112	(0.925,0.95]	EM	2102	0.443553	CML69
113	(0.925,0.95]	hyper/hypo	53	0.0111838	CML69
114	(0.925,0.95]	hypo/hyper	2584	0.545263	CML69
115	(0.95,0.975]	EM	1872	0.361949	CML69
116	(0.95,0.975]	hyper/hypo	36	0.00696056	CML69
117	(0.95,0.975]	hypo/hyper	3264	0.63109	CML69
118	(0.975,1]	EM	701	0.257626	CML69
119	(0.975,1]	hyper/hypo	5	0.00183756	CML69
120	(0.975,1]	hypo/hyper	2015	0.740537	CML69
1	(0,0.025]	EM	185	0.268116	HP301
2	(0,0.025]	hyper/hypo	504	0.730435	HP301
3	(0,0.025]	hypo/hyper	1	0.00144928	HP301
4	(0.025,0.05]	EM	1308	0.389518	HP301
5	(0.025,0.05]	hyper/hypo	1984	0.590828	HP301
6	(0.025,0.05]	hypo/hyper	66	0.0196546	HP301
7	(0.05,0.075]	EM	1392	0.430294	HP301
8	(0.05,0.075]	hyper/hypo	1793	0.55425	HP301
9	(0.05,0.075]	hypo/hyper	50	0.015456	HP301
10	(0.075,0.1]	EM	2186	0.51924	HP301
11	(0.075,0.1]	hyper/hypo	1919	0.455819	HP301
12	(0.075,0.1]	hypo/hyper	105	0.0249406	HP301
13	(0.1,0.125]	EM	2180	0.571279	HP301
14	(0.1,0.125]	hyper/hypo	1526	0.399895	HP301
15	(0.1,0.125]	hypo/hyper	110	0.028826	HP301
16	(0.125,0.15]	EM	3503	0.667874	HP301
17	(0.125,0.15]	hyper/hypo	1566	0.29857	HP301
18	(0.125,0.15]	hypo/hyper	176	0.0335558	HP301
19	(0.15,0.175]	EM	3012	0.705221	HP301
20	(0.15,0.175]	hyper/hypo	1102	0.258019	HP301
21	(0.15,0.175]	hypo/hyper	157	0.0367595	HP301
22	(0.175,0.2]	EM	4997	0.76197	HP301
23	(0.175,0.2]	hyper/hypo	1293	0.197164	HP301
24	(0.175,0.2]	hypo/hyper	268	0.0408661	HP301
25	(0.2,0.225]	EM	4380	0.824393	HP301
26	(0.2,0.225]	hyper/hypo	735	0.13834	HP301
27	(0.2,0.225]	hypo/hyper	198	0.0372671	HP301
28	(0.225,0.25]	EM	7595	0.839969	HP301
29	(0.225,0.25]	hyper/hypo	1106	0.122318	HP301
30	(0.225,0.25]	hypo/hyper	341	0.0377129	HP301
31	(0.25,0.275]	EM	6431	0.857924	HP301
32	(0.25,0.275]	hyper/hypo	792	0.105656	HP301
33	(0.25,0.275]	hypo/hyper	273	0.0364194	HP301
34	(0.275,0.3]	EM	9805	0.882936	HP301
35	(0.275,0.3]	hyper/hypo	904	0.0814048	HP301
36	(0.275,0.3]	hypo/hyper	396	0.0356596	HP301
37	(0.3,0.325]	EM	10170	0.900478	HP301
38	(0.3,0.325]	hyper/hypo	758	0.0671153	HP301
39	(0.3,0.325]	hypo/hyper	366	0.0324066	HP301
40	(0.325,0.35]	EM	10889	0.915581	HP301
41	(0.325,0.35]	hyper/hypo	662	0.055663	HP301
42	(0.325,0.35]	hypo/hyper	342	0.0287564	HP301
43	(0.35,0.375]	EM	12971	0.933568	HP301
44	(0.35,0.375]	hyper/hypo	604	0.043472	HP301
45	(0.35,0.375]	hypo/hyper	319	0.0229596	HP301
46	(0.375,0.4]	EM	14056	0.937567	HP301
47	(0.375,0.4]	hyper/hypo	570	0.0380203	HP301
48	(0.375,0.4]	hypo/hyper	366	0.024413	HP301
49	(0.4,0.425]	EM	13512	0.95222	HP301
50	(0.4,0.425]	hyper/hypo	430	0.030303	HP301
51	(0.4,0.425]	hypo/hyper	248	0.0174771	HP301
52	(0.425,0.45]	EM	13520	0.955612	HP301
53	(0.425,0.45]	hyper/hypo	349	0.0246678	HP301
54	(0.425,0.45]	hypo/hyper	279	0.0197201	HP301
55	(0.45,0.475]	EM	14993	0.95582	HP301
56	(0.45,0.475]	hyper/hypo	404	0.0257555	HP301
57	(0.45,0.475]	hypo/hyper	289	0.0184241	HP301
58	(0.475,0.5]	EM	15121	0.966507	HP301
59	(0.475,0.5]	hyper/hypo	301	0.0192394	HP301
60	(0.475,0.5]	hypo/hyper	223	0.0142538	HP301
61	(0.5,0.525]	EM	10480	0.969832	HP301
62	(0.5,0.525]	hyper/hypo	162	0.0149917	HP301
63	(0.5,0.525]	hypo/hyper	164	0.0151768	HP301
64	(0.525,0.55]	EM	15393	0.960442	HP301
65	(0.525,0.55]	hyper/hypo	353	0.0220253	HP301
66	(0.525,0.55]	hypo/hyper	281	0.0175329	HP301
67	(0.55,0.575]	EM	13482	0.961626	HP301
68	(0.55,0.575]	hyper/hypo	266	0.0189729	HP301
69	(0.55,0.575]	hypo/hyper	272	0.0194009	HP301
70	(0.575,0.6]	EM	15231	0.948854	HP301
71	(0.575,0.6]	hyper/hypo	412	0.0256666	HP301
72	(0.575,0.6]	hypo/hyper	409	0.0254797	HP301
73	(0.6,0.625]	EM	12754	0.942925	HP301
74	(0.6,0.625]	hyper/hypo	333	0.0246193	HP301
75	(0.6,0.625]	hypo/hyper	439	0.032456	HP301
76	(0.625,0.65]	EM	11847	0.932541	HP301
77	(0.625,0.65]	hyper/hypo	361	0.0284162	HP301
78	(0.625,0.65]	hypo/hyper	496	0.0390428	HP301
79	(0.65,0.675]	EM	11133	0.926592	HP301
80	(0.65,0.675]	hyper/hypo	339	0.0282147	HP301
81	(0.65,0.675]	hypo/hyper	543	0.0451935	HP301
82	(0.675,0.7]	EM	11200	0.912647	HP301
83	(0.675,0.7]	hyper/hypo	437	0.0356095	HP301
84	(0.675,0.7]	hypo/hyper	635	0.0517438	HP301
85	(0.7,0.725]	EM	9212	0.902253	HP301
86	(0.7,0.725]	hyper/hypo	358	0.0350637	HP301
87	(0.7,0.725]	hypo/hyper	640	0.0626836	HP301
88	(0.725,0.75]	EM	8501	0.874049	HP301
89	(0.725,0.75]	hyper/hypo	396	0.0407156	HP301
90	(0.725,0.75]	hypo/hyper	829	0.0852355	HP301
91	(0.75,0.775]	EM	5585	0.857647	HP301
92	(0.75,0.775]	hyper/hypo	274	0.0420762	HP301
93	(0.75,0.775]	hypo/hyper	653	0.100276	HP301
94	(0.775,0.8]	EM	5509	0.824084	HP301
95	(0.775,0.8]	hyper/hypo	265	0.039641	HP301
96	(0.775,0.8]	hypo/hyper	911	0.136275	HP301
97	(0.8,0.825]	EM	4193	0.794129	HP301
98	(0.8,0.825]	hyper/hypo	239	0.0452652	HP301
99	(0.8,0.825]	hypo/hyper	848	0.160606	HP301
100	(0.825,0.85]	EM	4069	0.755197	HP301
101	(0.825,0.85]	hyper/hypo	177	0.0328508	HP301
102	(0.825,0.85]	hypo/hyper	1142	0.211952	HP301
103	(0.85,0.875]	EM	3060	0.676991	HP301
104	(0.85,0.875]	hyper/hypo	138	0.030531	HP301
105	(0.85,0.875]	hypo/hyper	1322	0.292478	HP301
106	(0.875,0.9]	EM	2437	0.609707	HP301
107	(0.875,0.9]	hyper/hypo	95	0.0237678	HP301
108	(0.875,0.9]	hypo/hyper	1465	0.366525	HP301
109	(0.9,0.925]	EM	1833	0.502881	HP301
110	(0.9,0.925]	hyper/hypo	91	0.0249657	HP301
111	(0.9,0.925]	hypo/hyper	1721	0.472154	HP301
112	(0.925,0.95]	EM	1607	0.447134	HP301
113	(0.925,0.95]	hyper/hypo	68	0.0189204	HP301
114	(0.925,0.95]	hypo/hyper	1919	0.533945	HP301
115	(0.95,0.975]	EM	1280	0.387879	HP301
116	(0.95,0.975]	hyper/hypo	71	0.0215152	HP301
117	(0.95,0.975]	hypo/hyper	1949	0.590606	HP301
118	(0.975,1]	EM	177	0.232283	HP301
119	(0.975,1]	hypo/hyper	585	0.767717	HP301
1	(0,0.025]	EM	338	0.232462	IL14H
2	(0,0.025]	hyper/hypo	1115	0.76685	IL14H
3	(0,0.025]	hypo/hyper	1	0.000687758	IL14H
4	(0.025,0.05]	EM	1658	0.38639	IL14H
5	(0.025,0.05]	hyper/hypo	2580	0.601258	IL14H
6	(0.025,0.05]	hypo/hyper	53	0.0123514	IL14H
7	(0.05,0.075]	EM	1335	0.377439	IL14H
8	(0.05,0.075]	hyper/hypo	2164	0.611818	IL14H
9	(0.05,0.075]	hypo/hyper	38	0.0107436	IL14H
10	(0.075,0.1]	EM	2124	0.480761	IL14H
11	(0.075,0.1]	hyper/hypo	2213	0.500905	IL14H
12	(0.075,0.1]	hypo/hyper	81	0.0183341	IL14H
13	(0.1,0.125]	EM	2604	0.575088	IL14H
14	(0.1,0.125]	hyper/hypo	1846	0.407686	IL14H
15	(0.1,0.125]	hypo/hyper	78	0.0172261	IL14H
16	(0.125,0.15]	EM	2327	0.646389	IL14H
17	(0.125,0.15]	hyper/hypo	1217	0.338056	IL14H
18	(0.125,0.15]	hypo/hyper	56	0.0155556	IL14H
19	(0.15,0.175]	EM	3251	0.711846	IL14H
20	(0.15,0.175]	hyper/hypo	1207	0.264287	IL14H
21	(0.15,0.175]	hypo/hyper	109	0.0238669	IL14H
22	(0.175,0.2]	EM	4651	0.775684	IL14H
23	(0.175,0.2]	hyper/hypo	1212	0.202135	IL14H
24	(0.175,0.2]	hypo/hyper	133	0.0221815	IL14H
25	(0.2,0.225]	EM	4666	0.818596	IL14H
26	(0.2,0.225]	hyper/hypo	899	0.157719	IL14H
27	(0.2,0.225]	hypo/hyper	135	0.0236842	IL14H
28	(0.225,0.25]	EM	6299	0.847209	IL14H
29	(0.225,0.25]	hyper/hypo	949	0.12764	IL14H
30	(0.225,0.25]	hypo/hyper	187	0.0251513	IL14H
31	(0.25,0.275]	EM	5811	0.885283	IL14H
32	(0.25,0.275]	hyper/hypo	606	0.0923218	IL14H
33	(0.25,0.275]	hypo/hyper	147	0.0223949	IL14H
34	(0.275,0.3]	EM	8462	0.898111	IL14H
35	(0.275,0.3]	hyper/hypo	744	0.0789641	IL14H
36	(0.275,0.3]	hypo/hyper	216	0.0229251	IL14H
37	(0.3,0.325]	EM	8937	0.922672	IL14H
38	(0.3,0.325]	hyper/hypo	559	0.0577122	IL14H
39	(0.3,0.325]	hypo/hyper	190	0.0196159	IL14H
40	(0.325,0.35]	EM	9397	0.934839	IL14H
41	(0.325,0.35]	hyper/hypo	477	0.0474532	IL14H
42	(0.325,0.35]	hypo/hyper	178	0.0177079	IL14H
43	(0.35,0.375]	EM	11482	0.947594	IL14H
44	(0.35,0.375]	hyper/hypo	419	0.0345795	IL14H
45	(0.35,0.375]	hypo/hyper	216	0.0178262	IL14H
46	(0.375,0.4]	EM	12348	0.950577	IL14H
47	(0.375,0.4]	hyper/hypo	411	0.0316397	IL14H
48	(0.375,0.4]	hypo/hyper	231	0.0177829	IL14H
49	(0.4,0.425]	EM	12073	0.958783	IL14H
50	(0.4,0.425]	hyper/hypo	315	0.0250159	IL14H
51	(0.4,0.425]	hypo/hyper	204	0.0162008	IL14H
52	(0.425,0.45]	EM	13103	0.968727	IL14H
53	(0.425,0.45]	hyper/hypo	268	0.0198137	IL14H
54	(0.425,0.45]	hypo/hyper	155	0.0114594	IL14H
55	(0.45,0.475]	EM	12860	0.975499	IL14H
56	(0.45,0.475]	hyper/hypo	192	0.0145642	IL14H
57	(0.45,0.475]	hypo/hyper	131	0.00993704	IL14H
58	(0.475,0.5]	EM	14734	0.974793	IL14H
59	(0.475,0.5]	hyper/hypo	205	0.0135627	IL14H
60	(0.475,0.5]	hypo/hyper	176	0.0116441	IL14H
61	(0.5,0.525]	EM	11294	0.974881	IL14H
62	(0.5,0.525]	hyper/hypo	138	0.011912	IL14H
63	(0.5,0.525]	hypo/hyper	153	0.0132067	IL14H
64	(0.525,0.55]	EM	13049	0.97192	IL14H
65	(0.525,0.55]	hyper/hypo	214	0.0159392	IL14H
66	(0.525,0.55]	hypo/hyper	163	0.0121406	IL14H
67	(0.55,0.575]	EM	13489	0.965846	IL14H
68	(0.55,0.575]	hyper/hypo	231	0.0165402	IL14H
69	(0.55,0.575]	hypo/hyper	246	0.0176142	IL14H
70	(0.575,0.6]	EM	13947	0.961464	IL14H
71	(0.575,0.6]	hyper/hypo	287	0.0197849	IL14H
72	(0.575,0.6]	hypo/hyper	272	0.0187509	IL14H
73	(0.6,0.625]	EM	11363	0.956562	IL14H
74	(0.6,0.625]	hyper/hypo	249	0.0209614	IL14H
75	(0.6,0.625]	hypo/hyper	267	0.0224766	IL14H
76	(0.625,0.65]	EM	11004	0.955125	IL14H
77	(0.625,0.65]	hyper/hypo	229	0.0198767	IL14H
78	(0.625,0.65]	hypo/hyper	288	0.0249978	IL14H
79	(0.65,0.675]	EM	9212	0.939616	IL14H
80	(0.65,0.675]	hyper/hypo	216	0.0220318	IL14H
81	(0.65,0.675]	hypo/hyper	376	0.0383517	IL14H
82	(0.675,0.7]	EM	9815	0.927957	IL14H
83	(0.675,0.7]	hyper/hypo	281	0.0265671	IL14H
84	(0.675,0.7]	hypo/hyper	481	0.045476	IL14H
85	(0.7,0.725]	EM	7235	0.916751	IL14H
86	(0.7,0.725]	hyper/hypo	204	0.025849	IL14H
87	(0.7,0.725]	hypo/hyper	453	0.0573999	IL14H
88	(0.725,0.75]	EM	7327	0.895393	IL14H
89	(0.725,0.75]	hyper/hypo	239	0.0292069	IL14H
90	(0.725,0.75]	hypo/hyper	617	0.0754002	IL14H
91	(0.75,0.775]	EM	4702	0.874465	IL14H
92	(0.75,0.775]	hyper/hypo	160	0.0297564	IL14H
93	(0.75,0.775]	hypo/hyper	515	0.0957783	IL14H
94	(0.775,0.8]	EM	5189	0.847599	IL14H
95	(0.775,0.8]	hyper/hypo	188	0.0307089	IL14H
96	(0.775,0.8]	hypo/hyper	745	0.121692	IL14H
97	(0.8,0.825]	EM	3883	0.80778	IL14H
98	(0.8,0.825]	hyper/hypo	160	0.0332848	IL14H
99	(0.8,0.825]	hypo/hyper	764	0.158935	IL14H
100	(0.825,0.85]	EM	3318	0.737989	IL14H
101	(0.825,0.85]	hyper/hypo	157	0.0349199	IL14H
102	(0.825,0.85]	hypo/hyper	1021	0.227091	IL14H
103	(0.85,0.875]	EM	2873	0.687156	IL14H
104	(0.85,0.875]	hyper/hypo	109	0.0260703	IL14H
105	(0.85,0.875]	hypo/hyper	1199	0.286773	IL14H
106	(0.875,0.9]	EM	2185	0.594558	IL14H
107	(0.875,0.9]	hyper/hypo	71	0.0193197	IL14H
108	(0.875,0.9]	hypo/hyper	1419	0.386122	IL14H
109	(0.9,0.925]	EM	1988	0.528162	IL14H
110	(0.9,0.925]	hyper/hypo	80	0.021254	IL14H
111	(0.9,0.925]	hypo/hyper	1696	0.450584	IL14H
112	(0.925,0.95]	EM	1401	0.419838	IL14H
113	(0.925,0.95]	hyper/hypo	30	0.00899011	IL14H
114	(0.925,0.95]	hypo/hyper	1906	0.571172	IL14H
115	(0.95,0.975]	EM	1752	0.391159	IL14H
116	(0.95,0.975]	hyper/hypo	57	0.0127261	IL14H
117	(0.95,0.975]	hypo/hyper	2670	0.596115	IL14H
118	(0.975,1]	EM	363	0.246102	IL14H
119	(0.975,1]	hypo/hyper	1112	0.753898	IL14H
1	(0,0.025]	EM	296	0.254296	Ki11
2	(0,0.025]	hyper/hypo	867	0.744845	Ki11
3	(0,0.025]	hypo/hyper	1	0.000859107	Ki11
4	(0.025,0.05]	EM	2199	0.4612	Ki11
5	(0.025,0.05]	hyper/hypo	2503	0.524958	Ki11
6	(0.025,0.05]	hypo/hyper	66	0.0138423	Ki11
7	(0.05,0.075]	EM	2748	0.576826	Ki11
8	(0.05,0.075]	hyper/hypo	1903	0.399454	Ki11
9	(0.05,0.075]	hypo/hyper	113	0.0237196	Ki11
10	(0.075,0.1]	EM	3268	0.622002	Ki11
11	(0.075,0.1]	hyper/hypo	1845	0.351161	Ki11
12	(0.075,0.1]	hypo/hyper	141	0.0268367	Ki11
13	(0.1,0.125]	EM	3875	0.701357	Ki11
14	(0.1,0.125]	hyper/hypo	1490	0.269683	Ki11
15	(0.1,0.125]	hypo/hyper	160	0.0289593	Ki11
16	(0.125,0.15]	EM	4412	0.740766	Ki11
17	(0.125,0.15]	hyper/hypo	1346	0.225991	Ki11
18	(0.125,0.15]	hypo/hyper	198	0.0332438	Ki11
19	(0.15,0.175]	EM	5003	0.79691	Ki11
20	(0.15,0.175]	hyper/hypo	1120	0.178401	Ki11
21	(0.15,0.175]	hypo/hyper	155	0.0246894	Ki11
22	(0.175,0.2]	EM	7331	0.819381	Ki11
23	(0.175,0.2]	hyper/hypo	1317	0.1472	Ki11
24	(0.175,0.2]	hypo/hyper	299	0.033419	Ki11
25	(0.2,0.225]	EM	5089	0.848591	Ki11
26	(0.2,0.225]	hyper/hypo	779	0.129898	Ki11
27	(0.2,0.225]	hypo/hyper	129	0.0215108	Ki11
28	(0.225,0.25]	EM	9938	0.865227	Ki11
29	(0.225,0.25]	hyper/hypo	1138	0.0990771	Ki11
30	(0.225,0.25]	hypo/hyper	410	0.0356956	Ki11
31	(0.25,0.275]	EM	8332	0.887138	Ki11
32	(0.25,0.275]	hyper/hypo	735	0.0782581	Ki11
33	(0.25,0.275]	hypo/hyper	325	0.0346039	Ki11
34	(0.275,0.3]	EM	9969	0.90958	Ki11
35	(0.275,0.3]	hyper/hypo	714	0.065146	Ki11
36	(0.275,0.3]	hypo/hyper	277	0.0252737	Ki11
37	(0.3,0.325]	EM	11810	0.91437	Ki11
38	(0.3,0.325]	hyper/hypo	754	0.0583772	Ki11
39	(0.3,0.325]	hypo/hyper	352	0.027253	Ki11
40	(0.325,0.35]	EM	12364	0.927323	Ki11
41	(0.325,0.35]	hyper/hypo	642	0.0481512	Ki11
42	(0.325,0.35]	hypo/hyper	327	0.0245256	Ki11
43	(0.35,0.375]	EM	13867	0.934182	Ki11
44	(0.35,0.375]	hyper/hypo	608	0.0409593	Ki11
45	(0.35,0.375]	hypo/hyper	369	0.0248585	Ki11
46	(0.375,0.4]	EM	14672	0.946825	Ki11
47	(0.375,0.4]	hyper/hypo	526	0.0339442	Ki11
48	(0.375,0.4]	hypo/hyper	298	0.0192308	Ki11
49	(0.4,0.425]	EM	14002	0.953685	Ki11
50	(0.4,0.425]	hyper/hypo	415	0.0282659	Ki11
51	(0.4,0.425]	hypo/hyper	265	0.0180493	Ki11
52	(0.425,0.45]	EM	16078	0.957252	Ki11
53	(0.425,0.45]	hyper/hypo	389	0.0231603	Ki11
54	(0.425,0.45]	hypo/hyper	329	0.019588	Ki11
55	(0.45,0.475]	EM	15374	0.963706	Ki11
56	(0.45,0.475]	hyper/hypo	312	0.0195575	Ki11
57	(0.45,0.475]	hypo/hyper	267	0.0167367	Ki11
58	(0.475,0.5]	EM	16794	0.969407	Ki11
59	(0.475,0.5]	hyper/hypo	249	0.0143731	Ki11
60	(0.475,0.5]	hypo/hyper	281	0.0162203	Ki11
61	(0.5,0.525]	EM	11277	0.97291	Ki11
62	(0.5,0.525]	hyper/hypo	162	0.0139764	Ki11
63	(0.5,0.525]	hypo/hyper	152	0.0131136	Ki11
64	(0.525,0.55]	EM	15556	0.965492	Ki11
65	(0.525,0.55]	hyper/hypo	272	0.0168818	Ki11
66	(0.525,0.55]	hypo/hyper	284	0.0176266	Ki11
67	(0.55,0.575]	EM	15813	0.959468	Ki11
68	(0.55,0.575]	hyper/hypo	290	0.017596	Ki11
69	(0.55,0.575]	hypo/hyper	378	0.0229355	Ki11
70	(0.575,0.6]	EM	15984	0.951939	Ki11
71	(0.575,0.6]	hyper/hypo	377	0.0224525	Ki11
72	(0.575,0.6]	hypo/hyper	430	0.025609	Ki11
73	(0.6,0.625]	EM	13700	0.946002	Ki11
74	(0.6,0.625]	hyper/hypo	326	0.0225107	Ki11
75	(0.6,0.625]	hypo/hyper	456	0.0314874	Ki11
76	(0.625,0.65]	EM	12790	0.940718	Ki11
77	(0.625,0.65]	hyper/hypo	340	0.0250074	Ki11
78	(0.625,0.65]	hypo/hyper	466	0.0342748	Ki11
79	(0.65,0.675]	EM	12323	0.929477	Ki11
80	(0.65,0.675]	hyper/hypo	337	0.0254186	Ki11
81	(0.65,0.675]	hypo/hyper	598	0.0451048	Ki11
82	(0.675,0.7]	EM	12302	0.911529	Ki11
83	(0.675,0.7]	hyper/hypo	397	0.0294161	Ki11
84	(0.675,0.7]	hypo/hyper	797	0.0590545	Ki11
85	(0.7,0.725]	EM	9122	0.902275	Ki11
86	(0.7,0.725]	hyper/hypo	316	0.0312562	Ki11
87	(0.7,0.725]	hypo/hyper	672	0.0664688	Ki11
88	(0.725,0.75]	EM	10843	0.889062	Ki11
89	(0.725,0.75]	hyper/hypo	371	0.0304198	Ki11
90	(0.725,0.75]	hypo/hyper	982	0.0805182	Ki11
91	(0.75,0.775]	EM	8019	0.866732	Ki11
92	(0.75,0.775]	hyper/hypo	289	0.0312365	Ki11
93	(0.75,0.775]	hypo/hyper	944	0.102032	Ki11
94	(0.775,0.8]	EM	7789	0.838428	Ki11
95	(0.775,0.8]	hyper/hypo	315	0.0339074	Ki11
96	(0.775,0.8]	hypo/hyper	1186	0.127664	Ki11
97	(0.8,0.825]	EM	5106	0.809448	Ki11
98	(0.8,0.825]	hyper/hypo	198	0.0313887	Ki11
99	(0.8,0.825]	hypo/hyper	1004	0.159163	Ki11
100	(0.825,0.85]	EM	5948	0.773371	Ki11
101	(0.825,0.85]	hyper/hypo	301	0.0391367	Ki11
102	(0.825,0.85]	hypo/hyper	1442	0.187492	Ki11
103	(0.85,0.875]	EM	4018	0.706027	Ki11
104	(0.85,0.875]	hyper/hypo	180	0.0316289	Ki11
105	(0.85,0.875]	hypo/hyper	1493	0.262344	Ki11
106	(0.875,0.9]	EM	4119	0.669212	Ki11
107	(0.875,0.9]	hyper/hypo	201	0.0326564	Ki11
108	(0.875,0.9]	hypo/hyper	1835	0.298132	Ki11
109	(0.9,0.925]	EM	2502	0.578497	Ki11
110	(0.9,0.925]	hyper/hypo	87	0.0201156	Ki11
111	(0.9,0.925]	hypo/hyper	1736	0.401387	Ki11
112	(0.925,0.95]	EM	3058	0.535364	Ki11
113	(0.925,0.95]	hyper/hypo	171	0.029937	Ki11
114	(0.925,0.95]	hypo/hyper	2483	0.434699	Ki11
115	(0.95,0.975]	EM	1960	0.42015	Ki11
116	(0.95,0.975]	hyper/hypo	45	0.0096463	Ki11
117	(0.95,0.975]	hypo/hyper	2660	0.570204	Ki11
118	(0.975,1]	EM	364	0.251208	Ki11
119	(0.975,1]	hyper/hypo	1	0.000690131	Ki11
120	(0.975,1]	hypo/hyper	1084	0.748102	Ki11
1	(0,0.025]	EM	234	0.253521	Ki3
2	(0,0.025]	hyper/hypo	689	0.746479	Ki3
3	(0.025,0.05]	EM	1853	0.443301	Ki3
4	(0.025,0.05]	hyper/hypo	2259	0.540431	Ki3
5	(0.025,0.05]	hypo/hyper	68	0.0162679	Ki3
6	(0.05,0.075]	EM	3464	0.597447	Ki3
7	(0.05,0.075]	hyper/hypo	2133	0.367885	Ki3
8	(0.05,0.075]	hypo/hyper	201	0.0346671	Ki3
9	(0.075,0.1]	EM	2915	0.613039	Ki3
10	(0.075,0.1]	hyper/hypo	1741	0.366141	Ki3
11	(0.075,0.1]	hypo/hyper	99	0.0208202	Ki3
12	(0.1,0.125]	EM	4937	0.699887	Ki3
13	(0.1,0.125]	hyper/hypo	1845	0.261554	Ki3
14	(0.1,0.125]	hypo/hyper	272	0.0385597	Ki3
15	(0.125,0.15]	EM	4109	0.727385	Ki3
16	(0.125,0.15]	hyper/hypo	1373	0.243052	Ki3
17	(0.125,0.15]	hypo/hyper	167	0.0295628	Ki3
18	(0.15,0.175]	EM	6384	0.792453	Ki3
19	(0.15,0.175]	hyper/hypo	1385	0.171922	Ki3
20	(0.15,0.175]	hypo/hyper	287	0.0356256	Ki3
21	(0.175,0.2]	EM	7087	0.820065	Ki3
22	(0.175,0.2]	hyper/hypo	1291	0.149387	Ki3
23	(0.175,0.2]	hypo/hyper	264	0.0305485	Ki3
24	(0.2,0.225]	EM	6446	0.847712	Ki3
25	(0.2,0.225]	hyper/hypo	899	0.118227	Ki3
26	(0.2,0.225]	hypo/hyper	259	0.034061	Ki3
27	(0.225,0.25]	EM	11242	0.858365	Ki3
28	(0.225,0.25]	hyper/hypo	1418	0.108269	Ki3
29	(0.225,0.25]	hypo/hyper	437	0.0333664	Ki3
30	(0.25,0.275]	EM	7884	0.890244	Ki3
31	(0.25,0.275]	hyper/hypo	724	0.0817525	Ki3
32	(0.25,0.275]	hypo/hyper	248	0.0280036	Ki3
33	(0.275,0.3]	EM	11359	0.901079	Ki3
34	(0.275,0.3]	hyper/hypo	867	0.0687768	Ki3
35	(0.275,0.3]	hypo/hyper	380	0.0301444	Ki3
36	(0.3,0.325]	EM	13302	0.903484	Ki3
37	(0.3,0.325]	hyper/hypo	944	0.0641174	Ki3
38	(0.3,0.325]	hypo/hyper	477	0.0323983	Ki3
39	(0.325,0.35]	EM	13312	0.9208	Ki3
40	(0.325,0.35]	hyper/hypo	713	0.0493187	Ki3
41	(0.325,0.35]	hypo/hyper	432	0.0298817	Ki3
42	(0.35,0.375]	EM	14964	0.937477	Ki3
43	(0.35,0.375]	hyper/hypo	613	0.0384037	Ki3
44	(0.35,0.375]	hypo/hyper	385	0.0241198	Ki3
45	(0.375,0.4]	EM	15063	0.942144	Ki3
46	(0.375,0.4]	hyper/hypo	546	0.0341506	Ki3
47	(0.375,0.4]	hypo/hyper	379	0.0237053	Ki3
48	(0.4,0.425]	EM	14149	0.950427	Ki3
49	(0.4,0.425]	hyper/hypo	400	0.0268691	Ki3
50	(0.4,0.425]	hypo/hyper	338	0.0227044	Ki3
51	(0.425,0.45]	EM	15966	0.956334	Ki3
52	(0.425,0.45]	hyper/hypo	386	0.0231207	Ki3
53	(0.425,0.45]	hypo/hyper	343	0.0205451	Ki3
54	(0.45,0.475]	EM	15249	0.960264	Ki3
55	(0.45,0.475]	hyper/hypo	339	0.0213476	Ki3
56	(0.45,0.475]	hypo/hyper	292	0.0183879	Ki3
57	(0.475,0.5]	EM	17344	0.961579	Ki3
58	(0.475,0.5]	hyper/hypo	392	0.0217331	Ki3
59	(0.475,0.5]	hypo/hyper	301	0.0166879	Ki3
60	(0.5,0.525]	EM	11142	0.965344	Ki3
61	(0.5,0.525]	hyper/hypo	200	0.017328	Ki3
62	(0.5,0.525]	hypo/hyper	200	0.017328	Ki3
63	(0.525,0.55]	EM	15384	0.963125	Ki3
64	(0.525,0.55]	hyper/hypo	256	0.016027	Ki3
65	(0.525,0.55]	hypo/hyper	333	0.0208477	Ki3
66	(0.55,0.575]	EM	15419	0.95521	Ki3
67	(0.55,0.575]	hyper/hypo	321	0.019886	Ki3
68	(0.55,0.575]	hypo/hyper	402	0.024904	Ki3
69	(0.575,0.6]	EM	17362	0.942972	Ki3
70	(0.575,0.6]	hyper/hypo	423	0.0229741	Ki3
71	(0.575,0.6]	hypo/hyper	627	0.0340539	Ki3
72	(0.6,0.625]	EM	14381	0.941781	Ki3
73	(0.6,0.625]	hyper/hypo	337	0.0220694	Ki3
74	(0.6,0.625]	hypo/hyper	552	0.0361493	Ki3
75	(0.625,0.65]	EM	12312	0.939991	Ki3
76	(0.625,0.65]	hyper/hypo	303	0.0231333	Ki3
77	(0.625,0.65]	hypo/hyper	483	0.0368759	Ki3
78	(0.65,0.675]	EM	12913	0.915231	Ki3
79	(0.65,0.675]	hyper/hypo	461	0.0326742	Ki3
80	(0.65,0.675]	hypo/hyper	735	0.0520944	Ki3
81	(0.675,0.7]	EM	13512	0.909776	Ki3
82	(0.675,0.7]	hyper/hypo	437	0.0294236	Ki3
83	(0.675,0.7]	hypo/hyper	903	0.0607999	Ki3
84	(0.7,0.725]	EM	10570	0.895156	Ki3
85	(0.7,0.725]	hyper/hypo	382	0.0323509	Ki3
86	(0.7,0.725]	hypo/hyper	856	0.0724932	Ki3
87	(0.725,0.75]	EM	11380	0.87083	Ki3
88	(0.725,0.75]	hyper/hypo	465	0.0355831	Ki3
89	(0.725,0.75]	hypo/hyper	1223	0.0935874	Ki3
90	(0.75,0.775]	EM	7298	0.868189	Ki3
91	(0.75,0.775]	hyper/hypo	225	0.0267666	Ki3
92	(0.75,0.775]	hypo/hyper	883	0.105044	Ki3
93	(0.775,0.8]	EM	8571	0.835787	Ki3
94	(0.775,0.8]	hyper/hypo	363	0.0353974	Ki3
95	(0.775,0.8]	hypo/hyper	1321	0.128815	Ki3
96	(0.8,0.825]	EM	4854	0.803111	Ki3
97	(0.8,0.825]	hyper/hypo	178	0.0294507	Ki3
98	(0.8,0.825]	hypo/hyper	1012	0.167439	Ki3
99	(0.825,0.85]	EM	7203	0.765056	Ki3
100	(0.825,0.85]	hyper/hypo	361	0.0383431	Ki3
101	(0.825,0.85]	hypo/hyper	1851	0.196601	Ki3
102	(0.85,0.875]	EM	3596	0.688625	Ki3
103	(0.85,0.875]	hyper/hypo	161	0.0308311	Ki3
104	(0.85,0.875]	hypo/hyper	1465	0.280544	Ki3
105	(0.875,0.9]	EM	5265	0.673102	Ki3
106	(0.875,0.9]	hyper/hypo	336	0.0429558	Ki3
107	(0.875,0.9]	hypo/hyper	2221	0.283943	Ki3
108	(0.9,0.925]	EM	2288	0.558594	Ki3
109	(0.9,0.925]	hyper/hypo	87	0.0212402	Ki3
110	(0.9,0.925]	hypo/hyper	1721	0.420166	Ki3
111	(0.925,0.95]	EM	3847	0.577801	Ki3
112	(0.925,0.95]	hyper/hypo	214	0.0321418	Ki3
113	(0.925,0.95]	hypo/hyper	2597	0.390057	Ki3
114	(0.95,0.975]	EM	1625	0.391189	Ki3
115	(0.95,0.975]	hyper/hypo	43	0.0103515	Ki3
116	(0.95,0.975]	hypo/hyper	2486	0.598459	Ki3
117	(0.975,1]	EM	327	0.270695	Ki3
118	(0.975,1]	hypo/hyper	881	0.729305	Ki3
1	(0,0.025]	EM	167	0.278798	Ky21
2	(0,0.025]	hyper/hypo	430	0.717863	Ky21
3	(0,0.025]	hypo/hyper	2	0.0033389	Ky21
4	(0.025,0.05]	EM	1266	0.409311	Ky21
5	(0.025,0.05]	hyper/hypo	1793	0.579696	Ky21
6	(0.025,0.05]	hypo/hyper	34	0.0109926	Ky21
7	(0.05,0.075]	EM	2424	0.546561	Ky21
8	(0.05,0.075]	hyper/hypo	1892	0.426607	Ky21
9	(0.05,0.075]	hypo/hyper	119	0.026832	Ky21
10	(0.075,0.1]	EM	1918	0.545351	Ky21
11	(0.075,0.1]	hyper/hypo	1541	0.438158	Ky21
12	(0.075,0.1]	hypo/hyper	58	0.0164913	Ky21
13	(0.1,0.125]	EM	3456	0.656286	Ky21
14	(0.1,0.125]	hyper/hypo	1651	0.313521	Ky21
15	(0.1,0.125]	hypo/hyper	159	0.0301937	Ky21
16	(0.125,0.15]	EM	3056	0.699794	Ky21
17	(0.125,0.15]	hyper/hypo	1221	0.279597	Ky21
18	(0.125,0.15]	hypo/hyper	90	0.0206091	Ky21
19	(0.15,0.175]	EM	4765	0.756469	Ky21
20	(0.15,0.175]	hyper/hypo	1341	0.212891	Ky21
21	(0.15,0.175]	hypo/hyper	193	0.0306398	Ky21
22	(0.175,0.2]	EM	5118	0.802194	Ky21
23	(0.175,0.2]	hyper/hypo	1048	0.164263	Ky21
24	(0.175,0.2]	hypo/hyper	214	0.0335423	Ky21
25	(0.2,0.225]	EM	5234	0.830662	Ky21
26	(0.2,0.225]	hyper/hypo	864	0.137121	Ky21
27	(0.2,0.225]	hypo/hyper	203	0.0322171	Ky21
28	(0.225,0.25]	EM	8851	0.854344	Ky21
29	(0.225,0.25]	hyper/hypo	1222	0.117954	Ky21
30	(0.225,0.25]	hypo/hyper	287	0.0277027	Ky21
31	(0.25,0.275]	EM	6733	0.874756	Ky21
32	(0.25,0.275]	hyper/hypo	741	0.0962713	Ky21
33	(0.25,0.275]	hypo/hyper	223	0.0289723	Ky21
34	(0.275,0.3]	EM	8984	0.895981	Ky21
35	(0.275,0.3]	hyper/hypo	775	0.0772913	Ky21
36	(0.275,0.3]	hypo/hyper	268	0.0267278	Ky21
37	(0.3,0.325]	EM	10785	0.901907	Ky21
38	(0.3,0.325]	hyper/hypo	797	0.0666499	Ky21
39	(0.3,0.325]	hypo/hyper	376	0.0314434	Ky21
40	(0.325,0.35]	EM	11225	0.919931	Ky21
41	(0.325,0.35]	hyper/hypo	645	0.0528602	Ky21
42	(0.325,0.35]	hypo/hyper	332	0.0272087	Ky21
43	(0.35,0.375]	EM	12306	0.932697	Ky21
44	(0.35,0.375]	hyper/hypo	578	0.0438078	Ky21
45	(0.35,0.375]	hypo/hyper	310	0.0234955	Ky21
46	(0.375,0.4]	EM	12698	0.937814	Ky21
47	(0.375,0.4]	hyper/hypo	519	0.0383309	Ky21
48	(0.375,0.4]	hypo/hyper	323	0.0238552	Ky21
49	(0.4,0.425]	EM	12904	0.95331	Ky21
50	(0.4,0.425]	hyper/hypo	400	0.0295508	Ky21
51	(0.4,0.425]	hypo/hyper	232	0.0171395	Ky21
52	(0.425,0.45]	EM	13277	0.955799	Ky21
53	(0.425,0.45]	hyper/hypo	352	0.0253401	Ky21
54	(0.425,0.45]	hypo/hyper	262	0.0188611	Ky21
55	(0.45,0.475]	EM	13179	0.962533	Ky21
56	(0.45,0.475]	hyper/hypo	295	0.0215454	Ky21
57	(0.45,0.475]	hypo/hyper	218	0.0159217	Ky21
58	(0.475,0.5]	EM	14998	0.962768	Ky21
59	(0.475,0.5]	hyper/hypo	330	0.0211837	Ky21
60	(0.475,0.5]	hypo/hyper	250	0.0160483	Ky21
61	(0.5,0.525]	EM	9397	0.962314	Ky21
62	(0.5,0.525]	hyper/hypo	213	0.0218126	Ky21
63	(0.5,0.525]	hypo/hyper	155	0.015873	Ky21
64	(0.525,0.55]	EM	13238	0.966348	Ky21
65	(0.525,0.55]	hyper/hypo	241	0.0175925	Ky21
66	(0.525,0.55]	hypo/hyper	220	0.0160596	Ky21
67	(0.55,0.575]	EM	13217	0.952851	Ky21
68	(0.55,0.575]	hyper/hypo	338	0.0243674	Ky21
69	(0.55,0.575]	hypo/hyper	316	0.0227813	Ky21
70	(0.575,0.6]	EM	15570	0.947196	Ky21
71	(0.575,0.6]	hyper/hypo	438	0.0266456	Ky21
72	(0.575,0.6]	hypo/hyper	430	0.0261589	Ky21
73	(0.6,0.625]	EM	12485	0.943903	Ky21
74	(0.6,0.625]	hyper/hypo	338	0.0255538	Ky21
75	(0.6,0.625]	hypo/hyper	404	0.0305436	Ky21
76	(0.625,0.65]	EM	10119	0.946851	Ky21
77	(0.625,0.65]	hyper/hypo	244	0.0228315	Ky21
78	(0.625,0.65]	hypo/hyper	324	0.0303172	Ky21
79	(0.65,0.675]	EM	11583	0.926492	Ky21
80	(0.65,0.675]	hyper/hypo	382	0.0305551	Ky21
81	(0.65,0.675]	hypo/hyper	537	0.0429531	Ky21
82	(0.675,0.7]	EM	11865	0.917562	Ky21
83	(0.675,0.7]	hyper/hypo	418	0.0323254	Ky21
84	(0.675,0.7]	hypo/hyper	648	0.0501121	Ky21
85	(0.7,0.725]	EM	9144	0.90976	Ky21
86	(0.7,0.725]	hyper/hypo	320	0.0318376	Ky21
87	(0.7,0.725]	hypo/hyper	587	0.0584021	Ky21
88	(0.725,0.75]	EM	10146	0.887819	Ky21
89	(0.725,0.75]	hyper/hypo	414	0.0362268	Ky21
90	(0.725,0.75]	hypo/hyper	868	0.0759538	Ky21
91	(0.75,0.775]	EM	5978	0.858785	Ky21
92	(0.75,0.775]	hyper/hypo	269	0.0386439	Ky21
93	(0.75,0.775]	hypo/hyper	714	0.102571	Ky21
94	(0.775,0.8]	EM	7229	0.84107	Ky21
95	(0.775,0.8]	hyper/hypo	344	0.0400233	Ky21
96	(0.775,0.8]	hypo/hyper	1022	0.118906	Ky21
97	(0.8,0.825]	EM	3530	0.815619	Ky21
98	(0.8,0.825]	hyper/hypo	129	0.0298059	Ky21
99	(0.8,0.825]	hypo/hyper	669	0.154575	Ky21
100	(0.825,0.85]	EM	5733	0.782769	Ky21
101	(0.825,0.85]	hyper/hypo	293	0.0400055	Ky21
102	(0.825,0.85]	hypo/hyper	1298	0.177226	Ky21
103	(0.85,0.875]	EM	2835	0.732558	Ky21
104	(0.85,0.875]	hyper/hypo	89	0.0229974	Ky21
105	(0.85,0.875]	hypo/hyper	946	0.244444	Ky21
106	(0.875,0.9]	EM	3873	0.679354	Ky21
107	(0.875,0.9]	hyper/hypo	229	0.0401684	Ky21
108	(0.875,0.9]	hypo/hyper	1599	0.280477	Ky21
109	(0.9,0.925]	EM	1619	0.559047	Ky21
110	(0.9,0.925]	hyper/hypo	47	0.0162293	Ky21
111	(0.9,0.925]	hypo/hyper	1230	0.424724	Ky21
112	(0.925,0.95]	EM	2800	0.571195	Ky21
113	(0.925,0.95]	hyper/hypo	144	0.0293758	Ky21
114	(0.925,0.95]	hypo/hyper	1958	0.399429	Ky21
115	(0.95,0.975]	EM	1233	0.397485	Ky21
116	(0.95,0.975]	hyper/hypo	66	0.0212766	Ky21
117	(0.95,0.975]	hypo/hyper	1803	0.581238	Ky21
118	(0.975,1]	EM	206	0.259119	Ky21
119	(0.975,1]	hyper/hypo	4	0.00503145	Ky21
120	(0.975,1]	hypo/hyper	585	0.735849	Ky21
1	(0,0.025]	EM	260	0.245979	M162W
2	(0,0.025]	hyper/hypo	788	0.745506	M162W
3	(0,0.025]	hypo/hyper	9	0.00851466	M162W
4	(0.025,0.05]	EM	1773	0.400859	M162W
5	(0.025,0.05]	hyper/hypo	2603	0.588515	M162W
6	(0.025,0.05]	hypo/hyper	47	0.0106263	M162W
7	(0.05,0.075]	EM	1868	0.451208	M162W
8	(0.05,0.075]	hyper/hypo	2209	0.533575	M162W
9	(0.05,0.075]	hypo/hyper	63	0.0152174	M162W
10	(0.075,0.1]	EM	2740	0.536308	M162W
11	(0.075,0.1]	hyper/hypo	2273	0.444901	M162W
12	(0.075,0.1]	hypo/hyper	96	0.0187904	M162W
13	(0.1,0.125]	EM	2784	0.614298	M162W
14	(0.1,0.125]	hyper/hypo	1651	0.364298	M162W
15	(0.1,0.125]	hypo/hyper	97	0.0214034	M162W
16	(0.125,0.15]	EM	3997	0.693322	M162W
17	(0.125,0.15]	hyper/hypo	1608	0.278925	M162W
18	(0.125,0.15]	hypo/hyper	160	0.0277537	M162W
19	(0.15,0.175]	EM	3547	0.737882	M162W
20	(0.15,0.175]	hyper/hypo	1165	0.242355	M162W
21	(0.15,0.175]	hypo/hyper	95	0.0197628	M162W
22	(0.175,0.2]	EM	5873	0.787477	M162W
23	(0.175,0.2]	hyper/hypo	1400	0.187718	M162W
24	(0.175,0.2]	hypo/hyper	185	0.0248056	M162W
25	(0.2,0.225]	EM	4976	0.824524	M162W
26	(0.2,0.225]	hyper/hypo	904	0.149793	M162W
27	(0.2,0.225]	hypo/hyper	155	0.0256835	M162W
28	(0.225,0.25]	EM	8194	0.849383	M162W
29	(0.225,0.25]	hyper/hypo	1156	0.11983	M162W
30	(0.225,0.25]	hypo/hyper	297	0.0307868	M162W
31	(0.25,0.275]	EM	6697	0.879448	M162W
32	(0.25,0.275]	hyper/hypo	728	0.0956008	M162W
33	(0.25,0.275]	hypo/hyper	190	0.0249508	M162W
34	(0.275,0.3]	EM	10023	0.894432	M162W
35	(0.275,0.3]	hyper/hypo	894	0.0797787	M162W
36	(0.275,0.3]	hypo/hyper	289	0.0257898	M162W
37	(0.3,0.325]	EM	10390	0.911723	M162W
38	(0.3,0.325]	hyper/hypo	744	0.0652861	M162W
39	(0.3,0.325]	hypo/hyper	262	0.0229905	M162W
40	(0.325,0.35]	EM	10646	0.92808	M162W
41	(0.325,0.35]	hyper/hypo	576	0.0502136	M162W
42	(0.325,0.35]	hypo/hyper	249	0.0217069	M162W
43	(0.35,0.375]	EM	12333	0.938799	M162W
44	(0.35,0.375]	hyper/hypo	547	0.0416381	M162W
45	(0.35,0.375]	hypo/hyper	257	0.0195631	M162W
46	(0.375,0.4]	EM	13551	0.949482	M162W
47	(0.375,0.4]	hyper/hypo	506	0.035454	M162W
48	(0.375,0.4]	hypo/hyper	215	0.0150645	M162W
49	(0.4,0.425]	EM	12512	0.951049	M162W
50	(0.4,0.425]	hyper/hypo	431	0.0327607	M162W
51	(0.4,0.425]	hypo/hyper	213	0.0161903	M162W
52	(0.425,0.45]	EM	12993	0.961661	M162W
53	(0.425,0.45]	hyper/hypo	337	0.0249426	M162W
54	(0.425,0.45]	hypo/hyper	181	0.0133965	M162W
55	(0.45,0.475]	EM	14229	0.96409	M162W
56	(0.45,0.475]	hyper/hypo	334	0.0226303	M162W
57	(0.45,0.475]	hypo/hyper	196	0.01328	M162W
58	(0.475,0.5]	EM	14722	0.969765	M162W
59	(0.475,0.5]	hyper/hypo	301	0.0198274	M162W
60	(0.475,0.5]	hypo/hyper	158	0.0104077	M162W
61	(0.5,0.525]	EM	10336	0.976199	M162W
62	(0.5,0.525]	hyper/hypo	145	0.0136947	M162W
63	(0.5,0.525]	hypo/hyper	107	0.0101058	M162W
64	(0.525,0.55]	EM	14461	0.966257	M162W
65	(0.525,0.55]	hyper/hypo	300	0.0200454	M162W
66	(0.525,0.55]	hypo/hyper	205	0.0136977	M162W
67	(0.55,0.575]	EM	12726	0.965334	M162W
68	(0.55,0.575]	hyper/hypo	234	0.0177501	M162W
69	(0.55,0.575]	hypo/hyper	223	0.0169157	M162W
70	(0.575,0.6]	EM	14665	0.958998	M162W
71	(0.575,0.6]	hyper/hypo	321	0.0209914	M162W
72	(0.575,0.6]	hypo/hyper	306	0.0200105	M162W
73	(0.6,0.625]	EM	12024	0.948864	M162W
74	(0.6,0.625]	hyper/hypo	321	0.0253314	M162W
75	(0.6,0.625]	hypo/hyper	327	0.0258049	M162W
76	(0.625,0.65]	EM	11292	0.940765	M162W
77	(0.625,0.65]	hyper/hypo	307	0.0255769	M162W
78	(0.625,0.65]	hypo/hyper	404	0.0336583	M162W
79	(0.65,0.675]	EM	10404	0.939328	M162W
80	(0.65,0.675]	hyper/hypo	296	0.0267244	M162W
81	(0.65,0.675]	hypo/hyper	376	0.0339473	M162W
82	(0.675,0.7]	EM	10719	0.925888	M162W
83	(0.675,0.7]	hyper/hypo	322	0.0278138	M162W
84	(0.675,0.7]	hypo/hyper	536	0.0462987	M162W
85	(0.7,0.725]	EM	9016	0.911075	M162W
86	(0.7,0.725]	hyper/hypo	322	0.0325384	M162W
87	(0.7,0.725]	hypo/hyper	558	0.0563864	M162W
88	(0.725,0.75]	EM	8772	0.896474	M162W
89	(0.725,0.75]	hyper/hypo	327	0.0334185	M162W
90	(0.725,0.75]	hypo/hyper	686	0.0701073	M162W
91	(0.75,0.775]	EM	5605	0.868185	M162W
92	(0.75,0.775]	hyper/hypo	228	0.035316	M162W
93	(0.75,0.775]	hypo/hyper	623	0.0964994	M162W
94	(0.775,0.8]	EM	5911	0.842383	M162W
95	(0.775,0.8]	hyper/hypo	244	0.0347727	M162W
96	(0.775,0.8]	hypo/hyper	862	0.122845	M162W
97	(0.8,0.825]	EM	4616	0.820476	M162W
98	(0.8,0.825]	hyper/hypo	172	0.0305723	M162W
99	(0.8,0.825]	hypo/hyper	838	0.148951	M162W
100	(0.825,0.85]	EM	4436	0.784577	M162W
101	(0.825,0.85]	hyper/hypo	184	0.0325433	M162W
102	(0.825,0.85]	hypo/hyper	1034	0.182879	M162W
103	(0.85,0.875]	EM	3608	0.731104	M162W
104	(0.85,0.875]	hyper/hypo	137	0.0277609	M162W
105	(0.85,0.875]	hypo/hyper	1190	0.241135	M162W
106	(0.875,0.9]	EM	2832	0.66651	M162W
107	(0.875,0.9]	hyper/hypo	123	0.028948	M162W
108	(0.875,0.9]	hypo/hyper	1294	0.304542	M162W
109	(0.9,0.925]	EM	2169	0.582438	M162W
110	(0.9,0.925]	hyper/hypo	87	0.023362	M162W
111	(0.9,0.925]	hypo/hyper	1468	0.3942	M162W
112	(0.925,0.95]	EM	2122	0.504158	M162W
113	(0.925,0.95]	hyper/hypo	72	0.0171062	M162W
114	(0.925,0.95]	hypo/hyper	2015	0.478736	M162W
115	(0.95,0.975]	EM	1563	0.405027	M162W
116	(0.95,0.975]	hyper/hypo	51	0.0132159	M162W
117	(0.95,0.975]	hypo/hyper	2245	0.581757	M162W
118	(0.975,1]	EM	300	0.292113	M162W
119	(0.975,1]	hyper/hypo	1	0.00097371	M162W
120	(0.975,1]	hypo/hyper	726	0.706913	M162W
1	(0,0.025]	EM	155	0.220484	M37W
2	(0,0.025]	hyper/hypo	547	0.778094	M37W
3	(0,0.025]	hypo/hyper	1	0.00142248	M37W
4	(0.025,0.05]	EM	1157	0.398279	M37W
5	(0.025,0.05]	hyper/hypo	1734	0.596902	M37W
6	(0.025,0.05]	hypo/hyper	14	0.00481928	M37W
7	(0.05,0.075]	EM	884	0.352894	M37W
8	(0.05,0.075]	hyper/hypo	1612	0.643513	M37W
9	(0.05,0.075]	hypo/hyper	9	0.00359281	M37W
10	(0.075,0.1]	EM	1470	0.435169	M37W
11	(0.075,0.1]	hyper/hypo	1877	0.555654	M37W
12	(0.075,0.1]	hypo/hyper	31	0.00917703	M37W
13	(0.1,0.125]	EM	1719	0.509032	M37W
14	(0.1,0.125]	hyper/hypo	1624	0.4809	M37W
15	(0.1,0.125]	hypo/hyper	34	0.0100681	M37W
16	(0.125,0.15]	EM	1937	0.605123	M37W
17	(0.125,0.15]	hyper/hypo	1225	0.382693	M37W
18	(0.125,0.15]	hypo/hyper	39	0.0121837	M37W
19	(0.15,0.175]	EM	2690	0.680324	M37W
20	(0.15,0.175]	hyper/hypo	1196	0.302479	M37W
21	(0.15,0.175]	hypo/hyper	68	0.0171978	M37W
22	(0.175,0.2]	EM	3656	0.732665	M37W
23	(0.175,0.2]	hyper/hypo	1250	0.250501	M37W
24	(0.175,0.2]	hypo/hyper	84	0.0168337	M37W
25	(0.2,0.225]	EM	3263	0.788545	M37W
26	(0.2,0.225]	hyper/hypo	807	0.195022	M37W
27	(0.2,0.225]	hypo/hyper	68	0.0164331	M37W
28	(0.225,0.25]	EM	5292	0.828818	M37W
29	(0.225,0.25]	hyper/hypo	974	0.152545	M37W
30	(0.225,0.25]	hypo/hyper	119	0.0186374	M37W
31	(0.25,0.275]	EM	4638	0.865783	M37W
32	(0.25,0.275]	hyper/hypo	626	0.116856	M37W
33	(0.25,0.275]	hypo/hyper	93	0.0173605	M37W
34	(0.275,0.3]	EM	6932	0.885426	M37W
35	(0.275,0.3]	hyper/hypo	706	0.0901775	M37W
36	(0.275,0.3]	hypo/hyper	191	0.0243965	M37W
37	(0.3,0.325]	EM	7661	0.909966	M37W
38	(0.3,0.325]	hyper/hypo	618	0.0734054	M37W
39	(0.3,0.325]	hypo/hyper	140	0.0166291	M37W
40	(0.325,0.35]	EM	8016	0.936886	M37W
41	(0.325,0.35]	hyper/hypo	416	0.0486209	M37W
42	(0.325,0.35]	hypo/hyper	124	0.0144928	M37W
43	(0.35,0.375]	EM	10321	0.937506	M37W
44	(0.35,0.375]	hyper/hypo	486	0.0441457	M37W
45	(0.35,0.375]	hypo/hyper	202	0.0183486	M37W
46	(0.375,0.4]	EM	10929	0.957173	M37W
47	(0.375,0.4]	hyper/hypo	350	0.0306534	M37W
48	(0.375,0.4]	hypo/hyper	139	0.0121738	M37W
49	(0.4,0.425]	EM	10910	0.963696	M37W
50	(0.4,0.425]	hyper/hypo	282	0.0249095	M37W
51	(0.4,0.425]	hypo/hyper	129	0.0113948	M37W
52	(0.425,0.45]	EM	12887	0.96851	M37W
53	(0.425,0.45]	hyper/hypo	260	0.0195401	M37W
54	(0.425,0.45]	hypo/hyper	159	0.0119495	M37W
55	(0.45,0.475]	EM	12665	0.977766	M37W
56	(0.45,0.475]	hyper/hypo	185	0.0142824	M37W
57	(0.45,0.475]	hypo/hyper	103	0.00795183	M37W
58	(0.475,0.5]	EM	14527	0.981753	M37W
59	(0.475,0.5]	hyper/hypo	159	0.0107454	M37W
60	(0.475,0.5]	hypo/hyper	111	0.00750152	M37W
61	(0.5,0.525]	EM	10943	0.981171	M37W
62	(0.5,0.525]	hyper/hypo	104	0.00932485	M37W
63	(0.5,0.525]	hypo/hyper	106	0.00950417	M37W
64	(0.525,0.55]	EM	13056	0.977758	M37W
65	(0.525,0.55]	hyper/hypo	163	0.012207	M37W
66	(0.525,0.55]	hypo/hyper	134	0.0100352	M37W
67	(0.55,0.575]	EM	13841	0.970549	M37W
68	(0.55,0.575]	hyper/hypo	222	0.0155669	M37W
69	(0.55,0.575]	hypo/hyper	198	0.013884	M37W
70	(0.575,0.6]	EM	12813	0.962009	M37W
71	(0.575,0.6]	hyper/hypo	225	0.0168932	M37W
72	(0.575,0.6]	hypo/hyper	281	0.0210977	M37W
73	(0.6,0.625]	EM	12099	0.961688	M37W
74	(0.6,0.625]	hyper/hypo	201	0.0159765	M37W
75	(0.6,0.625]	hypo/hyper	281	0.0223353	M37W
76	(0.625,0.65]	EM	10476	0.955142	M37W
77	(0.625,0.65]	hyper/hypo	189	0.0172319	M37W
78	(0.625,0.65]	hypo/hyper	303	0.0276258	M37W
79	(0.65,0.675]	EM	9015	0.94309	M37W
80	(0.65,0.675]	hyper/hypo	181	0.018935	M37W
81	(0.65,0.675]	hypo/hyper	363	0.0379747	M37W
82	(0.675,0.7]	EM	9109	0.917876	M37W
83	(0.675,0.7]	hyper/hypo	237	0.0238815	M37W
84	(0.675,0.7]	hypo/hyper	578	0.0582426	M37W
85	(0.7,0.725]	EM	6937	0.900208	M37W
86	(0.7,0.725]	hyper/hypo	169	0.021931	M37W
87	(0.7,0.725]	hypo/hyper	600	0.0778614	M37W
88	(0.725,0.75]	EM	6524	0.883771	M37W
89	(0.725,0.75]	hyper/hypo	156	0.0211325	M37W
90	(0.725,0.75]	hypo/hyper	702	0.0950962	M37W
91	(0.75,0.775]	EM	4609	0.862624	M37W
92	(0.75,0.775]	hyper/hypo	113	0.0211492	M37W
93	(0.75,0.775]	hypo/hyper	621	0.116227	M37W
94	(0.775,0.8]	EM	4728	0.811117	M37W
95	(0.775,0.8]	hyper/hypo	126	0.0216161	M37W
96	(0.775,0.8]	hypo/hyper	975	0.167267	M37W
97	(0.8,0.825]	EM	3094	0.766791	M37W
98	(0.8,0.825]	hyper/hypo	81	0.0200743	M37W
99	(0.8,0.825]	hypo/hyper	860	0.213135	M37W
100	(0.825,0.85]	EM	3108	0.712844	M37W
101	(0.825,0.85]	hyper/hypo	83	0.0190367	M37W
102	(0.825,0.85]	hypo/hyper	1169	0.268119	M37W
103	(0.85,0.875]	EM	2511	0.618473	M37W
104	(0.85,0.875]	hyper/hypo	70	0.0172414	M37W
105	(0.85,0.875]	hypo/hyper	1479	0.364286	M37W
106	(0.875,0.9]	EM	1757	0.530495	M37W
107	(0.875,0.9]	hyper/hypo	32	0.00966184	M37W
108	(0.875,0.9]	hypo/hyper	1523	0.459843	M37W
109	(0.9,0.925]	EM	1671	0.471501	M37W
110	(0.9,0.925]	hyper/hypo	35	0.00987585	M37W
111	(0.9,0.925]	hypo/hyper	1838	0.518623	M37W
112	(0.925,0.95]	EM	914	0.329132	M37W
113	(0.925,0.95]	hyper/hypo	10	0.00360101	M37W
114	(0.925,0.95]	hypo/hyper	1853	0.667267	M37W
115	(0.95,0.975]	EM	1271	0.360875	M37W
116	(0.95,0.975]	hyper/hypo	19	0.00539466	M37W
117	(0.95,0.975]	hypo/hyper	2232	0.633731	M37W
118	(0.975,1]	EM	221	0.210677	M37W
119	(0.975,1]	hypo/hyper	828	0.789323	M37W
1	(0,0.025]	EM	71	0.113238	Mo17
2	(0,0.025]	hyper/hypo	556	0.886762	Mo17
3	(0.025,0.05]	EM	953	0.314107	Mo17
4	(0.025,0.05]	hyper/hypo	2034	0.670402	Mo17
5	(0.025,0.05]	hypo/hyper	47	0.0154911	Mo17
6	(0.05,0.075]	EM	1526	0.422247	Mo17
7	(0.05,0.075]	hyper/hypo	2018	0.558384	Mo17
8	(0.05,0.075]	hypo/hyper	70	0.0193691	Mo17
9	(0.075,0.1]	EM	1916	0.488776	Mo17
10	(0.075,0.1]	hyper/hypo	1933	0.493112	Mo17
11	(0.075,0.1]	hypo/hyper	71	0.0181122	Mo17
12	(0.1,0.125]	EM	2387	0.572422	Mo17
13	(0.1,0.125]	hyper/hypo	1661	0.398321	Mo17
14	(0.1,0.125]	hypo/hyper	122	0.0292566	Mo17
15	(0.125,0.15]	EM	2987	0.646537	Mo17
16	(0.125,0.15]	hyper/hypo	1507	0.32619	Mo17
17	(0.125,0.15]	hypo/hyper	126	0.0272727	Mo17
18	(0.15,0.175]	EM	3448	0.72758	Mo17
19	(0.15,0.175]	hyper/hypo	1173	0.247521	Mo17
20	(0.15,0.175]	hypo/hyper	118	0.0248998	Mo17
21	(0.175,0.2]	EM	5269	0.772807	Mo17
22	(0.175,0.2]	hyper/hypo	1312	0.192432	Mo17
23	(0.175,0.2]	hypo/hyper	237	0.0347609	Mo17
24	(0.2,0.225]	EM	3763	0.811341	Mo17
25	(0.2,0.225]	hyper/hypo	746	0.160845	Mo17
26	(0.2,0.225]	hypo/hyper	129	0.0278137	Mo17
27	(0.225,0.25]	EM	7684	0.850753	Mo17
28	(0.225,0.25]	hyper/hypo	1099	0.121678	Mo17
29	(0.225,0.25]	hypo/hyper	249	0.0275686	Mo17
30	(0.25,0.275]	EM	6938	0.869424	Mo17
31	(0.25,0.275]	hyper/hypo	781	0.0978697	Mo17
32	(0.25,0.275]	hypo/hyper	261	0.0327068	Mo17
33	(0.275,0.3]	EM	7773	0.89685	Mo17
34	(0.275,0.3]	hyper/hypo	654	0.0754586	Mo17
35	(0.275,0.3]	hypo/hyper	240	0.0276912	Mo17
36	(0.3,0.325]	EM	9954	0.906557	Mo17
37	(0.3,0.325]	hyper/hypo	695	0.0632969	Mo17
38	(0.3,0.325]	hypo/hyper	331	0.0301457	Mo17
39	(0.325,0.35]	EM	10212	0.918428	Mo17
40	(0.325,0.35]	hyper/hypo	624	0.0561202	Mo17
41	(0.325,0.35]	hypo/hyper	283	0.0254519	Mo17
42	(0.35,0.375]	EM	11930	0.931376	Mo17
43	(0.35,0.375]	hyper/hypo	558	0.0435631	Mo17
44	(0.35,0.375]	hypo/hyper	321	0.0250605	Mo17
45	(0.375,0.4]	EM	12986	0.944505	Mo17
46	(0.375,0.4]	hyper/hypo	502	0.0365117	Mo17
47	(0.375,0.4]	hypo/hyper	261	0.0189832	Mo17
48	(0.4,0.425]	EM	11993	0.949414	Mo17
49	(0.4,0.425]	hyper/hypo	401	0.0317448	Mo17
50	(0.4,0.425]	hypo/hyper	238	0.018841	Mo17
51	(0.425,0.45]	EM	13565	0.954072	Mo17
52	(0.425,0.45]	hyper/hypo	382	0.0268674	Mo17
53	(0.425,0.45]	hypo/hyper	271	0.0190603	Mo17
54	(0.45,0.475]	EM	13204	0.960151	Mo17
55	(0.45,0.475]	hyper/hypo	307	0.022324	Mo17
56	(0.45,0.475]	hypo/hyper	241	0.0175247	Mo17
57	(0.475,0.5]	EM	14337	0.968258	Mo17
58	(0.475,0.5]	hyper/hypo	250	0.0168839	Mo17
59	(0.475,0.5]	hypo/hyper	220	0.0148578	Mo17
60	(0.5,0.525]	EM	9308	0.968171	Mo17
61	(0.5,0.525]	hyper/hypo	161	0.0167464	Mo17
62	(0.5,0.525]	hypo/hyper	145	0.0150822	Mo17
63	(0.525,0.55]	EM	13592	0.961041	Mo17
64	(0.525,0.55]	hyper/hypo	270	0.0190907	Mo17
65	(0.525,0.55]	hypo/hyper	281	0.0198685	Mo17
66	(0.55,0.575]	EM	13326	0.954653	Mo17
67	(0.55,0.575]	hyper/hypo	319	0.0228526	Mo17
68	(0.55,0.575]	hypo/hyper	314	0.0224944	Mo17
69	(0.575,0.6]	EM	13909	0.95241	Mo17
70	(0.575,0.6]	hyper/hypo	313	0.0214325	Mo17
71	(0.575,0.6]	hypo/hyper	382	0.0261572	Mo17
72	(0.6,0.625]	EM	12144	0.945647	Mo17
73	(0.6,0.625]	hyper/hypo	327	0.0254633	Mo17
74	(0.6,0.625]	hypo/hyper	371	0.0288896	Mo17
75	(0.625,0.65]	EM	11241	0.936438	Mo17
76	(0.625,0.65]	hyper/hypo	305	0.0254082	Mo17
77	(0.625,0.65]	hypo/hyper	458	0.0381539	Mo17
78	(0.65,0.675]	EM	10411	0.928807	Mo17
79	(0.65,0.675]	hyper/hypo	321	0.0286377	Mo17
80	(0.65,0.675]	hypo/hyper	477	0.0425551	Mo17
81	(0.675,0.7]	EM	10516	0.908667	Mo17
82	(0.675,0.7]	hyper/hypo	340	0.0293787	Mo17
83	(0.675,0.7]	hypo/hyper	717	0.0619545	Mo17
84	(0.7,0.725]	EM	7473	0.892938	Mo17
85	(0.7,0.725]	hyper/hypo	267	0.0319035	Mo17
86	(0.7,0.725]	hypo/hyper	629	0.0751583	Mo17
87	(0.725,0.75]	EM	8477	0.876538	Mo17
88	(0.725,0.75]	hyper/hypo	374	0.0386723	Mo17
89	(0.725,0.75]	hypo/hyper	820	0.0847896	Mo17
90	(0.75,0.775]	EM	6132	0.853326	Mo17
91	(0.75,0.775]	hyper/hypo	291	0.0404954	Mo17
92	(0.75,0.775]	hypo/hyper	763	0.106179	Mo17
93	(0.775,0.8]	EM	5173	0.811069	Mo17
94	(0.775,0.8]	hyper/hypo	233	0.0365318	Mo17
95	(0.775,0.8]	hypo/hyper	972	0.152399	Mo17
96	(0.8,0.825]	EM	3577	0.774913	Mo17
97	(0.8,0.825]	hyper/hypo	156	0.0337955	Mo17
98	(0.8,0.825]	hypo/hyper	883	0.191291	Mo17
99	(0.825,0.85]	EM	4143	0.742207	Mo17
100	(0.825,0.85]	hyper/hypo	188	0.0336797	Mo17
101	(0.825,0.85]	hypo/hyper	1251	0.224113	Mo17
102	(0.85,0.875]	EM	2436	0.652908	Mo17
103	(0.85,0.875]	hyper/hypo	107	0.0286786	Mo17
104	(0.85,0.875]	hypo/hyper	1188	0.318413	Mo17
105	(0.875,0.9]	EM	2629	0.610118	Mo17
106	(0.875,0.9]	hyper/hypo	168	0.0389882	Mo17
107	(0.875,0.9]	hypo/hyper	1512	0.350893	Mo17
108	(0.9,0.925]	EM	1414	0.484578	Mo17
109	(0.9,0.925]	hyper/hypo	60	0.020562	Mo17
110	(0.9,0.925]	hypo/hyper	1444	0.494859	Mo17
111	(0.925,0.95]	EM	1748	0.456516	Mo17
112	(0.925,0.95]	hyper/hypo	103	0.0269	Mo17
113	(0.925,0.95]	hypo/hyper	1978	0.516584	Mo17
114	(0.95,0.975]	EM	922	0.322265	Mo17
115	(0.95,0.975]	hyper/hypo	35	0.0122335	Mo17
116	(0.95,0.975]	hypo/hyper	1904	0.665502	Mo17
117	(0.975,1]	EM	109	0.178689	Mo17
118	(0.975,1]	hypo/hyper	501	0.821311	Mo17
1	(0,0.025]	EM	342	0.24481	Mo18W
2	(0,0.025]	hyper/hypo	1053	0.753758	Mo18W
3	(0,0.025]	hypo/hyper	2	0.00143164	Mo18W
4	(0.025,0.05]	EM	2041	0.420651	Mo18W
5	(0.025,0.05]	hyper/hypo	2726	0.56183	Mo18W
6	(0.025,0.05]	hypo/hyper	85	0.0175185	Mo18W
7	(0.05,0.075]	EM	2628	0.525285	Mo18W
8	(0.05,0.075]	hyper/hypo	2216	0.442934	Mo18W
9	(0.05,0.075]	hypo/hyper	159	0.0317809	Mo18W
10	(0.075,0.1]	EM	3134	0.573048	Mo18W
11	(0.075,0.1]	hyper/hypo	2227	0.407204	Mo18W
12	(0.075,0.1]	hypo/hyper	108	0.0197477	Mo18W
13	(0.1,0.125]	EM	3899	0.645851	Mo18W
14	(0.1,0.125]	hyper/hypo	2006	0.332284	Mo18W
15	(0.1,0.125]	hypo/hyper	132	0.0218652	Mo18W
16	(0.125,0.15]	EM	4427	0.703704	Mo18W
17	(0.125,0.15]	hyper/hypo	1717	0.27293	Mo18W
18	(0.125,0.15]	hypo/hyper	147	0.0233667	Mo18W
19	(0.15,0.175]	EM	5093	0.759243	Mo18W
20	(0.15,0.175]	hyper/hypo	1452	0.216458	Mo18W
21	(0.15,0.175]	hypo/hyper	163	0.0242993	Mo18W
22	(0.175,0.2]	EM	7527	0.800234	Mo18W
23	(0.175,0.2]	hyper/hypo	1609	0.171061	Mo18W
24	(0.175,0.2]	hypo/hyper	270	0.0287051	Mo18W
25	(0.2,0.225]	EM	4983	0.826779	Mo18W
26	(0.2,0.225]	hyper/hypo	909	0.150821	Mo18W
27	(0.2,0.225]	hypo/hyper	135	0.0223992	Mo18W
28	(0.225,0.25]	EM	9844	0.84789	Mo18W
29	(0.225,0.25]	hyper/hypo	1439	0.123945	Mo18W
30	(0.225,0.25]	hypo/hyper	327	0.0281654	Mo18W
31	(0.25,0.275]	EM	8261	0.878082	Mo18W
32	(0.25,0.275]	hyper/hypo	881	0.0936437	Mo18W
33	(0.25,0.275]	hypo/hyper	266	0.0282738	Mo18W
34	(0.275,0.3]	EM	9733	0.90229	Mo18W
35	(0.275,0.3]	hyper/hypo	834	0.0773153	Mo18W
36	(0.275,0.3]	hypo/hyper	220	0.0203949	Mo18W
37	(0.3,0.325]	EM	11402	0.905783	Mo18W
38	(0.3,0.325]	hyper/hypo	900	0.0714967	Mo18W
39	(0.3,0.325]	hypo/hyper	286	0.0227201	Mo18W
40	(0.325,0.35]	EM	12348	0.932136	Mo18W
41	(0.325,0.35]	hyper/hypo	665	0.0502	Mo18W
42	(0.325,0.35]	hypo/hyper	234	0.0176644	Mo18W
43	(0.35,0.375]	EM	14030	0.937333	Mo18W
44	(0.35,0.375]	hyper/hypo	669	0.0446954	Mo18W
45	(0.35,0.375]	hypo/hyper	269	0.0179717	Mo18W
46	(0.375,0.4]	EM	15004	0.946923	Mo18W
47	(0.375,0.4]	hyper/hypo	569	0.0359104	Mo18W
48	(0.375,0.4]	hypo/hyper	272	0.0171663	Mo18W
49	(0.4,0.425]	EM	13734	0.958877	Mo18W
50	(0.4,0.425]	hyper/hypo	399	0.0278573	Mo18W
51	(0.4,0.425]	hypo/hyper	190	0.0132654	Mo18W
52	(0.425,0.45]	EM	15769	0.959652	Mo18W
53	(0.425,0.45]	hyper/hypo	460	0.0279942	Mo18W
54	(0.425,0.45]	hypo/hyper	203	0.0123539	Mo18W
55	(0.45,0.475]	EM	15359	0.968411	Mo18W
56	(0.45,0.475]	hyper/hypo	325	0.0204918	Mo18W
57	(0.45,0.475]	hypo/hyper	176	0.0110971	Mo18W
58	(0.475,0.5]	EM	16623	0.971253	Mo18W
59	(0.475,0.5]	hyper/hypo	315	0.0184049	Mo18W
60	(0.475,0.5]	hypo/hyper	177	0.0103418	Mo18W
61	(0.5,0.525]	EM	11601	0.973974	Mo18W
62	(0.5,0.525]	hyper/hypo	199	0.0167072	Mo18W
63	(0.5,0.525]	hypo/hyper	111	0.00931912	Mo18W
64	(0.525,0.55]	EM	15654	0.966356	Mo18W
65	(0.525,0.55]	hyper/hypo	331	0.0204334	Mo18W
66	(0.525,0.55]	hypo/hyper	214	0.0132107	Mo18W
67	(0.55,0.575]	EM	15320	0.963522	Mo18W
68	(0.55,0.575]	hyper/hypo	330	0.0207547	Mo18W
69	(0.55,0.575]	hypo/hyper	250	0.0157233	Mo18W
70	(0.575,0.6]	EM	15769	0.957612	Mo18W
71	(0.575,0.6]	hyper/hypo	398	0.0241696	Mo18W
72	(0.575,0.6]	hypo/hyper	300	0.0182183	Mo18W
73	(0.6,0.625]	EM	14136	0.953524	Mo18W
74	(0.6,0.625]	hyper/hypo	352	0.0237437	Mo18W
75	(0.6,0.625]	hypo/hyper	337	0.0227319	Mo18W
76	(0.625,0.65]	EM	13413	0.946577	Mo18W
77	(0.625,0.65]	hyper/hypo	384	0.0270995	Mo18W
78	(0.625,0.65]	hypo/hyper	373	0.0263232	Mo18W
79	(0.65,0.675]	EM	12294	0.939334	Mo18W
80	(0.65,0.675]	hyper/hypo	360	0.0275061	Mo18W
81	(0.65,0.675]	hypo/hyper	434	0.0331601	Mo18W
82	(0.675,0.7]	EM	12623	0.921252	Mo18W
83	(0.675,0.7]	hyper/hypo	449	0.0327689	Mo18W
84	(0.675,0.7]	hypo/hyper	630	0.0459787	Mo18W
85	(0.7,0.725]	EM	9387	0.914199	Mo18W
86	(0.7,0.725]	hyper/hypo	340	0.0331126	Mo18W
87	(0.7,0.725]	hypo/hyper	541	0.052688	Mo18W
88	(0.725,0.75]	EM	10541	0.894442	Mo18W
89	(0.725,0.75]	hyper/hypo	398	0.0337717	Mo18W
90	(0.725,0.75]	hypo/hyper	846	0.0717862	Mo18W
[truncated: 869 more rows]

## Sheet: Source_Data_Fig4c
Rownumber	B73_ID	Methylation_category	Binding_bias_category	Count	Proportion
1	B73-chr10:101128338	diff_meth	AFP	1	0.5
2	B73-chr10:101128338	diff_meth	FP	1	0.5
3	B73-chr10:101128338	no_diff_meth	AFP	1	0.333333
4	B73-chr10:101128338	no_diff_meth	FP	2	0.666667
5	B73-chr10:101271329	diff_meth	AFP	3	1
6	B73-chr10:101271329	no_diff_meth	AFP	2	1
7	B73-chr10:101338992	diff_meth	AFP	4	1
8	B73-chr10:101338992	no_diff_meth	FP	10	1
9	B73-chr10:101339035	diff_meth	AFP	1	0.333333
10	B73-chr10:101339035	diff_meth	FP	2	0.666667
11	B73-chr10:101339035	no_diff_meth	AFP	2	0.117647
12	B73-chr10:101339035	no_diff_meth	FP	15	0.882353
13	B73-chr10:101339044	diff_meth	FP	3	1
14	B73-chr10:101339044	no_diff_meth	AFP	2	0.125
15	B73-chr10:101339044	no_diff_meth	FP	14	0.875
16	B73-chr10:101339047	diff_meth	FP	3	1
17	B73-chr10:101339047	no_diff_meth	AFP	2	0.125
18	B73-chr10:101339047	no_diff_meth	FP	14	0.875
19	B73-chr10:101420225	diff_meth	AFP	12	0.923077
20	B73-chr10:101420225	diff_meth	FP	1	0.0769231
21	B73-chr10:101420225	no_diff_meth	FP	4	1
22	B73-chr10:101420228	diff_meth	AFP	11	0.916667
23	B73-chr10:101420228	diff_meth	FP	1	0.0833333
24	B73-chr10:101420228	no_diff_meth	FP	4	1
25	B73-chr10:101420239	diff_meth	AFP	11	1
26	B73-chr10:101420239	no_diff_meth	FP	4	1
27	B73-chr10:101420282	diff_meth	AFP	7	1
28	B73-chr10:101420282	no_diff_meth	AFP	3	0.5
29	B73-chr10:101420282	no_diff_meth	FP	3	0.5
30	B73-chr10:101420285	diff_meth	AFP	7	1
31	B73-chr10:101420285	no_diff_meth	AFP	2	1
32	B73-chr10:101525393	diff_meth	FP	3	1
33	B73-chr10:101525393	no_diff_meth	AFP	1	0.125
34	B73-chr10:101525393	no_diff_meth	FP	7	0.875
35	B73-chr10:101525482	diff_meth	AFP	1	0.333333
36	B73-chr10:101525482	diff_meth	FP	2	0.666667
37	B73-chr10:101525482	no_diff_meth	FP	4	1
38	B73-chr10:101525487	diff_meth	AFP	1	0.333333
39	B73-chr10:101525487	diff_meth	FP	2	0.666667
40	B73-chr10:101525487	no_diff_meth	AFP	1	0.166667
41	B73-chr10:101525487	no_diff_meth	FP	5	0.833333
42	B73-chr10:10236784	diff_meth	AFP	3	0.6
43	B73-chr10:10236784	diff_meth	FP	2	0.4
44	B73-chr10:10236784	no_diff_meth	FP	14	1
45	B73-chr10:10236887	diff_meth	FP	4	1
46	B73-chr10:10236887	no_diff_meth	AFP	3	0.428571
47	B73-chr10:10236887	no_diff_meth	FP	4	0.571429
48	B73-chr10:10236888	diff_meth	AFP	1	0.25
49	B73-chr10:10236888	diff_meth	FP	3	0.75
50	B73-chr10:10236888	no_diff_meth	AFP	3	0.375
51	B73-chr10:10236888	no_diff_meth	FP	5	0.625
52	B73-chr10:102440218	diff_meth	AFP	1	0.333333
53	B73-chr10:102440218	diff_meth	FP	2	0.666667
54	B73-chr10:102440218	no_diff_meth	AFP	1	0.5
55	B73-chr10:102440218	no_diff_meth	FP	1	0.5
56	B73-chr10:10247562	diff_meth	AFP	1	0.5
57	B73-chr10:10247562	diff_meth	FP	1	0.5
58	B73-chr10:10247562	no_diff_meth	FP	4	1
59	B73-chr10:10247573	diff_meth	FP	2	1
60	B73-chr10:10247573	no_diff_meth	AFP	1	0.25
61	B73-chr10:10247573	no_diff_meth	FP	3	0.75
62	B73-chr10:102531687	diff_meth	AFP	4	0.666667
63	B73-chr10:102531687	diff_meth	FP	2	0.333333
64	B73-chr10:102531687	no_diff_meth	FP	2	1
65	B73-chr10:102531717	diff_meth	AFP	6	0.857143
66	B73-chr10:102531717	diff_meth	FP	1	0.142857
67	B73-chr10:102531717	no_diff_meth	FP	2	1
68	B73-chr10:102531731	diff_meth	AFP	2	0.666667
69	B73-chr10:102531731	diff_meth	FP	1	0.333333
70	B73-chr10:102531731	no_diff_meth	AFP	1	0.5
71	B73-chr10:102531731	no_diff_meth	FP	1	0.5
72	B73-chr10:102531734	diff_meth	AFP	2	0.666667
73	B73-chr10:102531734	diff_meth	FP	1	0.333333
74	B73-chr10:102531734	no_diff_meth	AFP	1	0.5
75	B73-chr10:102531734	no_diff_meth	FP	1	0.5
76	B73-chr10:102568027	diff_meth	AFP	5	0.454545
77	B73-chr10:102568027	diff_meth	FP	6	0.545455
78	B73-chr10:102568027	no_diff_meth	FP	6	1
79	B73-chr10:102644220	diff_meth	AFP	1	0.5
80	B73-chr10:102644220	diff_meth	FP	1	0.5
81	B73-chr10:102644220	no_diff_meth	AFP	14	0.7
82	B73-chr10:102644220	no_diff_meth	FP	6	0.3
83	B73-chr10:102677322	diff_meth	AFP	11	0.916667
84	B73-chr10:102677322	diff_meth	FP	1	0.0833333
85	B73-chr10:102677322	no_diff_meth	FP	2	1
86	B73-chr10:102693938	diff_meth	AFP	1	0.25
87	B73-chr10:102693938	diff_meth	FP	3	0.75
88	B73-chr10:102693938	no_diff_meth	AFP	1	0.5
89	B73-chr10:102693938	no_diff_meth	FP	1	0.5
90	B73-chr10:102693941	diff_meth	AFP	1	0.25
91	B73-chr10:102693941	diff_meth	FP	3	0.75
92	B73-chr10:102693941	no_diff_meth	AFP	1	0.5
93	B73-chr10:102693941	no_diff_meth	FP	1	0.5
94	B73-chr10:102693955	diff_meth	AFP	1	0.333333
95	B73-chr10:102693955	diff_meth	FP	2	0.666667
96	B73-chr10:102693955	no_diff_meth	AFP	1	0.5
97	B73-chr10:102693955	no_diff_meth	FP	1	0.5
98	B73-chr10:10324511	diff_meth	AFP	2	1
99	B73-chr10:10324511	no_diff_meth	AFP	1	0.333333
100	B73-chr10:10324511	no_diff_meth	FP	2	0.666667
101	B73-chr10:104676	diff_meth	AFP	2	0.5
102	B73-chr10:104676	diff_meth	FP	2	0.5
103	B73-chr10:104676	no_diff_meth	AFP	4	0.4
104	B73-chr10:104676	no_diff_meth	FP	6	0.6
105	B73-chr10:104696	diff_meth	AFP	2	0.5
106	B73-chr10:104696	diff_meth	FP	2	0.5
107	B73-chr10:104696	no_diff_meth	AFP	1	0.2
108	B73-chr10:104696	no_diff_meth	FP	4	0.8
109	B73-chr10:1083443	diff_meth	AFP	1	0.5
110	B73-chr10:1083443	diff_meth	FP	1	0.5
111	B73-chr10:1083443	no_diff_meth	FP	2	1
112	B73-chr10:1083459	diff_meth	AFP	1	0.5
113	B73-chr10:1083459	diff_meth	FP	1	0.5
114	B73-chr10:1083459	no_diff_meth	FP	3	1
115	B73-chr10:109223806	diff_meth	FP	5	1
116	B73-chr10:109223806	no_diff_meth	AFP	2	0.666667
117	B73-chr10:109223806	no_diff_meth	FP	1	0.333333
118	B73-chr10:10958292	diff_meth	AFP	2	1
119	B73-chr10:10958292	no_diff_meth	AFP	2	1
120	B73-chr10:11050553	diff_meth	AFP	2	1
121	B73-chr10:11050553	no_diff_meth	FP	2	1
122	B73-chr10:110666265	diff_meth	AFP	3	0.6
123	B73-chr10:110666265	diff_meth	FP	2	0.4
124	B73-chr10:110666265	no_diff_meth	AFP	5	0.454545
125	B73-chr10:110666265	no_diff_meth	FP	6	0.545455
126	B73-chr10:11071211	diff_meth	AFP	6	0.857143
127	B73-chr10:11071211	diff_meth	FP	1	0.142857
128	B73-chr10:11071211	no_diff_meth	FP	2	1
129	B73-chr10:110768359	diff_meth	AFP	2	1
130	B73-chr10:110768359	no_diff_meth	AFP	1	0.333333
131	B73-chr10:110768359	no_diff_meth	FP	2	0.666667
132	B73-chr10:110768363	diff_meth	AFP	2	1
133	B73-chr10:110768363	no_diff_meth	AFP	1	0.333333
134	B73-chr10:110768363	no_diff_meth	FP	2	0.666667
135	B73-chr10:111340805	diff_meth	FP	2	1
136	B73-chr10:111340805	no_diff_meth	AFP	1	0.333333
137	B73-chr10:111340805	no_diff_meth	FP	2	0.666667
138	B73-chr10:111357735	diff_meth	AFP	12	0.857143
139	B73-chr10:111357735	diff_meth	FP	2	0.142857
140	B73-chr10:111357735	no_diff_meth	FP	2	1
141	B73-chr10:111357822	diff_meth	AFP	5	0.833333
142	B73-chr10:111357822	diff_meth	FP	1	0.166667
143	B73-chr10:111357822	no_diff_meth	AFP	1	0.25
144	B73-chr10:111357822	no_diff_meth	FP	3	0.75
145	B73-chr10:111646651	diff_meth	FP	9	1
146	B73-chr10:111646651	no_diff_meth	AFP	1	0.5
147	B73-chr10:111646651	no_diff_meth	FP	1	0.5
148	B73-chr10:111646655	diff_meth	AFP	2	0.153846
149	B73-chr10:111646655	diff_meth	FP	11	0.846154
150	B73-chr10:111646655	no_diff_meth	FP	2	1
151	B73-chr10:111646657	diff_meth	AFP	3	0.2
152	B73-chr10:111646657	diff_meth	FP	12	0.8
153	B73-chr10:111646657	no_diff_meth	FP	2	1
154	B73-chr10:111646664	diff_meth	AFP	4	0.235294
155	B73-chr10:111646664	diff_meth	FP	13	0.764706
156	B73-chr10:111646664	no_diff_meth	FP	2	1
157	B73-chr10:111646665	diff_meth	AFP	5	0.294118
158	B73-chr10:111646665	diff_meth	FP	12	0.705882
159	B73-chr10:111646665	no_diff_meth	FP	2	1
160	B73-chr10:111647067	diff_meth	FP	2	1
161	B73-chr10:111647067	no_diff_meth	AFP	1	0.0833333
162	B73-chr10:111647067	no_diff_meth	FP	11	0.916667
163	B73-chr10:111647068	diff_meth	FP	2	1
164	B73-chr10:111647068	no_diff_meth	AFP	1	0.0769231
165	B73-chr10:111647068	no_diff_meth	FP	12	0.923077
166	B73-chr10:11190116	diff_meth	AFP	3	0.5
167	B73-chr10:11190116	diff_meth	FP	3	0.5
168	B73-chr10:11190116	no_diff_meth	FP	8	1
169	B73-chr10:11190118	diff_meth	AFP	2	0.333333
170	B73-chr10:11190118	diff_meth	FP	4	0.666667
171	B73-chr10:11190118	no_diff_meth	AFP	1	0.125
172	B73-chr10:11190118	no_diff_meth	FP	7	0.875
173	B73-chr10:11190211	diff_meth	AFP	2	0.666667
174	B73-chr10:11190211	diff_meth	FP	1	0.333333
175	B73-chr10:11190211	no_diff_meth	FP	4	1
176	B73-chr10:112088440	diff_meth	AFP	2	1
177	B73-chr10:112088440	no_diff_meth	FP	2	1
178	B73-chr10:11246563	diff_meth	AFP	3	1
179	B73-chr10:11246563	no_diff_meth	AFP	1	0.333333
180	B73-chr10:11246563	no_diff_meth	FP	2	0.666667
181	B73-chr10:11246564	diff_meth	AFP	2	1
182	B73-chr10:11246564	no_diff_meth	FP	3	1
183	B73-chr10:11246587	diff_meth	AFP	3	1
184	B73-chr10:11246587	no_diff_meth	AFP	1	0.142857
185	B73-chr10:11246587	no_diff_meth	FP	6	0.857143
186	B73-chr10:11246596	diff_meth	AFP	4	1
187	B73-chr10:11246596	no_diff_meth	FP	7	1
188	B73-chr10:11246637	diff_meth	AFP	4	1
189	B73-chr10:11246637	no_diff_meth	FP	7	1
190	B73-chr10:11246649	diff_meth	AFP	4	1
191	B73-chr10:11246649	no_diff_meth	FP	7	1
192	B73-chr10:11246656	diff_meth	AFP	4	1
193	B73-chr10:11246656	no_diff_meth	FP	7	1
194	B73-chr10:11246682	diff_meth	AFP	4	1
195	B73-chr10:11246682	no_diff_meth	AFP	2	0.285714
196	B73-chr10:11246682	no_diff_meth	FP	5	0.714286
197	B73-chr10:11246703	diff_meth	AFP	2	1
198	B73-chr10:11246703	no_diff_meth	AFP	2	0.285714
199	B73-chr10:11246703	no_diff_meth	FP	5	0.714286
200	B73-chr10:11246717	diff_meth	AFP	2	1
201	B73-chr10:11246717	no_diff_meth	AFP	5	0.714286
202	B73-chr10:11246717	no_diff_meth	FP	2	0.285714
203	B73-chr10:11246739	diff_meth	AFP	2	1
204	B73-chr10:11246739	no_diff_meth	AFP	4	0.571429
205	B73-chr10:11246739	no_diff_meth	FP	3	0.428571
206	B73-chr10:11246741	diff_meth	AFP	2	1
207	B73-chr10:11246741	no_diff_meth	AFP	4	0.571429
208	B73-chr10:11246741	no_diff_meth	FP	3	0.428571
209	B73-chr10:11246755	diff_meth	AFP	2	1
210	B73-chr10:11246755	no_diff_meth	FP	4	1
211	B73-chr10:11247600	diff_meth	AFP	2	1
212	B73-chr10:11247600	no_diff_meth	AFP	1	0.142857
213	B73-chr10:11247600	no_diff_meth	FP	6	0.857143
214	B73-chr10:11247604	diff_meth	AFP	2	1
215	B73-chr10:11247604	no_diff_meth	AFP	1	0.142857
216	B73-chr10:11247604	no_diff_meth	FP	6	0.857143
217	B73-chr10:11247606	diff_meth	AFP	2	1
218	B73-chr10:11247606	no_diff_meth	AFP	1	0.142857
219	B73-chr10:11247606	no_diff_meth	FP	6	0.857143
220	B73-chr10:11247613	diff_meth	AFP	2	1
221	B73-chr10:11247613	no_diff_meth	AFP	1	0.142857
222	B73-chr10:11247613	no_diff_meth	FP	6	0.857143
223	B73-chr10:11247684	diff_meth	AFP	4	1
224	B73-chr10:11247684	no_diff_meth	FP	7	1
225	B73-chr10:11247690	diff_meth	AFP	5	1
226	B73-chr10:11247690	no_diff_meth	FP	7	1
227	B73-chr10:11247701	diff_meth	AFP	5	1
228	B73-chr10:11247701	no_diff_meth	FP	7	1
229	B73-chr10:11247719	diff_meth	AFP	5	1
230	B73-chr10:11247719	no_diff_meth	AFP	1	0.142857
231	B73-chr10:11247719	no_diff_meth	FP	6	0.857143
232	B73-chr10:11247746	diff_meth	AFP	2	1
233	B73-chr10:11247746	no_diff_meth	AFP	1	0.166667
234	B73-chr10:11247746	no_diff_meth	FP	5	0.833333
235	B73-chr10:11247844	diff_meth	AFP	3	1
236	B73-chr10:11247844	no_diff_meth	FP	5	1
237	B73-chr10:11247846	diff_meth	AFP	3	1
238	B73-chr10:11247846	no_diff_meth	FP	5	1
239	B73-chr10:113397840	diff_meth	AFP	2	1
240	B73-chr10:113397840	no_diff_meth	FP	3	1
241	B73-chr10:113397843	diff_meth	AFP	2	1
242	B73-chr10:113397843	no_diff_meth	FP	4	1
243	B73-chr10:113882672	diff_meth	FP	2	1
244	B73-chr10:113882672	no_diff_meth	AFP	7	0.875
245	B73-chr10:113882672	no_diff_meth	FP	1	0.125
246	B73-chr10:113923919	diff_meth	FP	6	1
247	B73-chr10:113923919	no_diff_meth	AFP	2	0.181818
248	B73-chr10:113923919	no_diff_meth	FP	9	0.818182
249	B73-chr10:114194669	diff_meth	AFP	15	0.9375
250	B73-chr10:114194669	diff_meth	FP	1	0.0625
251	B73-chr10:114194669	no_diff_meth	FP	2	1
252	B73-chr10:114194693	diff_meth	AFP	12	0.923077
253	B73-chr10:114194693	diff_meth	FP	1	0.0769231
254	B73-chr10:114194693	no_diff_meth	AFP	1	0.5
255	B73-chr10:114194693	no_diff_meth	FP	1	0.5
256	B73-chr10:114194776	diff_meth	AFP	14	0.933333
257	B73-chr10:114194776	diff_meth	FP	1	0.0666667
258	B73-chr10:114194776	no_diff_meth	AFP	1	0.5
259	B73-chr10:114194776	no_diff_meth	FP	1	0.5
260	B73-chr10:114194813	diff_meth	AFP	15	1
261	B73-chr10:114194813	no_diff_meth	AFP	1	0.5
262	B73-chr10:114194813	no_diff_meth	FP	1	0.5
263	B73-chr10:114194817	diff_meth	AFP	16	1
264	B73-chr10:114194817	no_diff_meth	FP	2	1
265	B73-chr10:114194870	diff_meth	AFP	13	1
266	B73-chr10:114194870	no_diff_meth	AFP	3	0.75
267	B73-chr10:114194870	no_diff_meth	FP	1	0.25
268	B73-chr10:114194891	diff_meth	AFP	13	0.928571
269	B73-chr10:114194891	diff_meth	FP	1	0.0714286
270	B73-chr10:114194891	no_diff_meth	AFP	2	1
271	B73-chr10:114194935	diff_meth	AFP	12	0.923077
272	B73-chr10:114194935	diff_meth	FP	1	0.0769231
273	B73-chr10:114194935	no_diff_meth	AFP	2	1
274	B73-chr10:114194949	diff_meth	AFP	9	0.9
275	B73-chr10:114194949	diff_meth	FP	1	0.1
276	B73-chr10:114194949	no_diff_meth	AFP	2	1
277	B73-chr10:114194951	diff_meth	AFP	9	0.9
278	B73-chr10:114194951	diff_meth	FP	1	0.1
279	B73-chr10:114194951	no_diff_meth	AFP	3	0.75
280	B73-chr10:114194951	no_diff_meth	FP	1	0.25
281	B73-chr10:114194957	diff_meth	AFP	9	0.9
282	B73-chr10:114194957	diff_meth	FP	1	0.1
283	B73-chr10:114194957	no_diff_meth	AFP	2	1
284	B73-chr10:114195296	diff_meth	AFP	14	1
285	B73-chr10:114195296	no_diff_meth	AFP	1	0.333333
286	B73-chr10:114195296	no_diff_meth	FP	2	0.666667
287	B73-chr10:114195299	diff_meth	AFP	12	0.923077
288	B73-chr10:114195299	diff_meth	FP	1	0.0769231
289	B73-chr10:114195299	no_diff_meth	FP	2	1
290	B73-chr10:114195305	diff_meth	AFP	11	0.846154
291	B73-chr10:114195305	diff_meth	FP	2	0.153846
292	B73-chr10:114195305	no_diff_meth	FP	2	1
293	B73-chr10:114195308	diff_meth	AFP	10	0.769231
294	B73-chr10:114195308	diff_meth	FP	3	0.230769
295	B73-chr10:114195308	no_diff_meth	FP	2	1
296	B73-chr10:114195330	diff_meth	AFP	8	0.727273
297	B73-chr10:114195330	diff_meth	FP	3	0.272727
298	B73-chr10:114195330	no_diff_meth	AFP	1	0.333333
299	B73-chr10:114195330	no_diff_meth	FP	2	0.666667
300	B73-chr10:114195336	diff_meth	AFP	7	0.7
301	B73-chr10:114195336	diff_meth	FP	3	0.3
302	B73-chr10:114195336	no_diff_meth	FP	2	1
303	B73-chr10:114195386	diff_meth	AFP	14	0.933333
304	B73-chr10:114195386	diff_meth	FP	1	0.0666667
305	B73-chr10:114195386	no_diff_meth	FP	3	1
306	B73-chr10:114195429	diff_meth	AFP	15	1
307	B73-chr10:114195429	no_diff_meth	FP	2	1
308	B73-chr10:114195433	diff_meth	AFP	13	1
309	B73-chr10:114195433	no_diff_meth	FP	2	1
310	B73-chr10:114195442	diff_meth	AFP	14	1
311	B73-chr10:114195442	no_diff_meth	FP	2	1
312	B73-chr10:114195454	diff_meth	AFP	13	1
313	B73-chr10:114195454	no_diff_meth	FP	2	1
314	B73-chr10:114195460	diff_meth	AFP	13	1
315	B73-chr10:114195460	no_diff_meth	FP	3	1
316	B73-chr10:114195656	diff_meth	AFP	9	0.75
317	B73-chr10:114195656	diff_meth	FP	3	0.25
318	B73-chr10:114195656	no_diff_meth	AFP	1	0.333333
319	B73-chr10:114195656	no_diff_meth	FP	2	0.666667
320	B73-chr10:115132035	diff_meth	AFP	1	0.5
321	B73-chr10:115132035	diff_meth	FP	1	0.5
322	B73-chr10:115132035	no_diff_meth	AFP	1	0.5
323	B73-chr10:115132035	no_diff_meth	FP	1	0.5
324	B73-chr10:115230870	diff_meth	AFP	4	0.666667
325	B73-chr10:115230870	diff_meth	FP	2	0.333333
326	B73-chr10:115230870	no_diff_meth	FP	3	1
327	B73-chr10:115230889	diff_meth	AFP	3	0.428571
328	B73-chr10:115230889	diff_meth	FP	4	0.571429
329	B73-chr10:115230889	no_diff_meth	AFP	1	0.333333
330	B73-chr10:115230889	no_diff_meth	FP	2	0.666667
331	B73-chr10:115231175	diff_meth	AFP	2	1
332	B73-chr10:115231175	no_diff_meth	AFP	3	0.75
333	B73-chr10:115231175	no_diff_meth	FP	1	0.25
334	B73-chr10:115231216	diff_meth	AFP	2	1
335	B73-chr10:115231216	no_diff_meth	AFP	4	1
336	B73-chr10:115231217	diff_meth	AFP	2	1
337	B73-chr10:115231217	no_diff_meth	AFP	4	1
338	B73-chr10:115245001	diff_meth	AFP	3	0.5
339	B73-chr10:115245001	diff_meth	FP	3	0.5
340	B73-chr10:115245001	no_diff_meth	FP	2	1
341	B73-chr10:115410988	diff_meth	AFP	1	0.25
342	B73-chr10:115410988	diff_meth	FP	3	0.75
343	B73-chr10:115410988	no_diff_meth	AFP	1	0.142857
344	B73-chr10:115410988	no_diff_meth	FP	6	0.857143
345	B73-chr10:115565309	diff_meth	AFP	3	1
346	B73-chr10:115565309	no_diff_meth	AFP	1	0.5
347	B73-chr10:115565309	no_diff_meth	FP	1	0.5
348	B73-chr10:115580879	diff_meth	AFP	5	0.833333
349	B73-chr10:115580879	diff_meth	FP	1	0.166667
350	B73-chr10:115580879	no_diff_meth	AFP	3	0.5
351	B73-chr10:115580879	no_diff_meth	FP	3	0.5
352	B73-chr10:115661704	diff_meth	AFP	3	0.75
353	B73-chr10:115661704	diff_meth	FP	1	0.25
354	B73-chr10:115661704	no_diff_meth	AFP	2	0.5
355	B73-chr10:115661704	no_diff_meth	FP	2	0.5
356	B73-chr10:115766916	diff_meth	AFP	1	0.5
357	B73-chr10:115766916	diff_meth	FP	1	0.5
358	B73-chr10:115766916	no_diff_meth	AFP	1	0.166667
359	B73-chr10:115766916	no_diff_meth	FP	5	0.833333
360	B73-chr10:115766919	diff_meth	AFP	1	0.5
361	B73-chr10:115766919	diff_meth	FP	1	0.5
362	B73-chr10:115766919	no_diff_meth	AFP	2	0.153846
363	B73-chr10:115766919	no_diff_meth	FP	11	0.846154
364	B73-chr10:115766950	diff_meth	AFP	2	1
365	B73-chr10:115766950	no_diff_meth	FP	7	1
366	B73-chr10:115766953	diff_meth	AFP	2	1
367	B73-chr10:115766953	no_diff_meth	FP	6	1
368	B73-chr10:115767047	diff_meth	AFP	2	1
369	B73-chr10:115767047	no_diff_meth	AFP	1	0.5
370	B73-chr10:115767047	no_diff_meth	FP	1	0.5
371	B73-chr10:115767074	diff_meth	AFP	2	1
372	B73-chr10:115767074	no_diff_meth	AFP	1	0.333333
373	B73-chr10:115767074	no_diff_meth	FP	2	0.666667
374	B73-chr10:115767078	diff_meth	AFP	5	1
375	B73-chr10:115767078	no_diff_meth	AFP	4	1
376	B73-chr10:115975164	diff_meth	AFP	1	0.333333
377	B73-chr10:115975164	diff_meth	FP	2	0.666667
378	B73-chr10:115975164	no_diff_meth	FP	4	1
379	B73-chr10:115975203	diff_meth	FP	2	1
380	B73-chr10:115975203	no_diff_meth	AFP	2	0.666667
381	B73-chr10:115975203	no_diff_meth	FP	1	0.333333
382	B73-chr10:115975207	diff_meth	AFP	4	0.571429
383	B73-chr10:115975207	diff_meth	FP	3	0.428571
384	B73-chr10:115975207	no_diff_meth	AFP	2	0.5
385	B73-chr10:115975207	no_diff_meth	FP	2	0.5
386	B73-chr10:115975210	diff_meth	FP	2	1
387	B73-chr10:115975210	no_diff_meth	AFP	2	0.666667
388	B73-chr10:115975210	no_diff_meth	FP	1	0.333333
389	B73-chr10:115975211	diff_meth	FP	2	1
390	B73-chr10:115975211	no_diff_meth	AFP	2	0.666667
391	B73-chr10:115975211	no_diff_meth	FP	1	0.333333
392	B73-chr10:115975213	diff_meth	FP	2	1
393	B73-chr10:115975213	no_diff_meth	AFP	2	0.666667
394	B73-chr10:115975213	no_diff_meth	FP	1	0.333333
395	B73-chr10:115975232	diff_meth	FP	2	1
396	B73-chr10:115975232	no_diff_meth	AFP	1	0.333333
397	B73-chr10:115975232	no_diff_meth	FP	2	0.666667
398	B73-chr10:115975257	diff_meth	AFP	1	0.166667
399	B73-chr10:115975257	diff_meth	FP	5	0.833333
400	B73-chr10:115975257	no_diff_meth	AFP	1	0.25
401	B73-chr10:115975257	no_diff_meth	FP	3	0.75
402	B73-chr10:115975258	diff_meth	FP	2	1
403	B73-chr10:115975258	no_diff_meth	AFP	1	0.25
404	B73-chr10:115975258	no_diff_meth	FP	3	0.75
405	B73-chr10:115975298	diff_meth	FP	3	1
406	B73-chr10:115975298	no_diff_meth	AFP	1	0.25
407	B73-chr10:115975298	no_diff_meth	FP	3	0.75
408	B73-chr10:115975301	diff_meth	AFP	2	0.222222
409	B73-chr10:115975301	diff_meth	FP	7	0.777778
410	B73-chr10:115975301	no_diff_meth	AFP	1	0.25
411	B73-chr10:115975301	no_diff_meth	FP	3	0.75
412	B73-chr10:115975329	diff_meth	AFP	1	0.2
413	B73-chr10:115975329	diff_meth	FP	4	0.8
414	B73-chr10:115975329	no_diff_meth	FP	4	1
415	B73-chr10:115975332	diff_meth	AFP	2	0.333333
416	B73-chr10:115975332	diff_meth	FP	4	0.666667
417	B73-chr10:115975332	no_diff_meth	FP	6	1
418	B73-chr10:115975390	diff_meth	AFP	3	0.6
419	B73-chr10:115975390	diff_meth	FP	2	0.4
420	B73-chr10:115975390	no_diff_meth	FP	3	1
421	B73-chr10:115975403	diff_meth	AFP	3	0.6
422	B73-chr10:115975403	diff_meth	FP	2	0.4
423	B73-chr10:115975403	no_diff_meth	FP	2	1
424	B73-chr10:115975419	diff_meth	AFP	2	0.666667
425	B73-chr10:115975419	diff_meth	FP	1	0.333333
426	B73-chr10:115975419	no_diff_meth	FP	2	1
427	B73-chr10:116200468	diff_meth	AFP	3	0.75
428	B73-chr10:116200468	diff_meth	FP	1	0.25
429	B73-chr10:116200468	no_diff_meth	FP	2	1
430	B73-chr10:116231642	diff_meth	AFP	1	0.5
431	B73-chr10:116231642	diff_meth	FP	1	0.5
432	B73-chr10:116231642	no_diff_meth	AFP	3	0.5
433	B73-chr10:116231642	no_diff_meth	FP	3	0.5
434	B73-chr10:116245069	diff_meth	AFP	2	1
435	B73-chr10:116245069	no_diff_meth	AFP	1	0.333333
436	B73-chr10:116245069	no_diff_meth	FP	2	0.666667
437	B73-chr10:116245186	diff_meth	FP	3	1
438	B73-chr10:116245186	no_diff_meth	AFP	1	0.0714286
439	B73-chr10:116245186	no_diff_meth	FP	13	0.928571
440	B73-chr10:116246432	diff_meth	FP	2	1
441	B73-chr10:116246432	no_diff_meth	AFP	1	0.5
442	B73-chr10:116246432	no_diff_meth	FP	1	0.5
443	B73-chr10:116246663	diff_meth	FP	2	1
444	B73-chr10:116246663	no_diff_meth	AFP	1	0.25
445	B73-chr10:116246663	no_diff_meth	FP	3	0.75
446	B73-chr10:116339845	diff_meth	FP	2	1
447	B73-chr10:116339845	no_diff_meth	AFP	1	0.5
448	B73-chr10:116339845	no_diff_meth	FP	1	0.5
449	B73-chr10:116339883	diff_meth	AFP	2	0.166667
450	B73-chr10:116339883	diff_meth	FP	10	0.833333
451	B73-chr10:116339883	no_diff_meth	AFP	1	0.5
452	B73-chr10:116339883	no_diff_meth	FP	1	0.5
453	B73-chr10:116339929	diff_meth	AFP	2	0.166667
454	B73-chr10:116339929	diff_meth	FP	10	0.833333
455	B73-chr10:116339929	no_diff_meth	FP	4	1
456	B73-chr10:116340145	diff_meth	AFP	1	0.111111
457	B73-chr10:116340145	diff_meth	FP	8	0.888889
458	B73-chr10:116340145	no_diff_meth	FP	2	1
459	B73-chr10:116744024	diff_meth	AFP	2	0.666667
460	B73-chr10:116744024	diff_meth	FP	1	0.333333
461	B73-chr10:116744024	no_diff_meth	AFP	8	0.615385
462	B73-chr10:116744024	no_diff_meth	FP	5	0.384615
463	B73-chr10:116877073	diff_meth	AFP	2	1
464	B73-chr10:116877073	no_diff_meth	FP	2	1
465	B73-chr10:116877104	diff_meth	AFP	1	0.333333
466	B73-chr10:116877104	diff_meth	FP	2	0.666667
467	B73-chr10:116877104	no_diff_meth	FP	2	1
468	B73-chr10:116877119	diff_meth	AFP	1	0.2
469	B73-chr10:116877119	diff_meth	FP	4	0.8
470	B73-chr10:116877119	no_diff_meth	FP	6	1
471	B73-chr10:117184597	diff_meth	AFP	3	1
472	B73-chr10:117184597	no_diff_meth	FP	12	1
473	B73-chr10:117186791	diff_meth	AFP	1	0.25
474	B73-chr10:117186791	diff_meth	FP	3	0.75
475	B73-chr10:117186791	no_diff_meth	AFP	1	0.25
476	B73-chr10:117186791	no_diff_meth	FP	3	0.75
477	B73-chr10:11730867	diff_meth	AFP	4	0.5
478	B73-chr10:11730867	diff_meth	FP	4	0.5
479	B73-chr10:11730867	no_diff_meth	FP	6	1
480	B73-chr10:11730871	diff_meth	AFP	5	0.625
481	B73-chr10:11730871	diff_meth	FP	3	0.375
482	B73-chr10:11730871	no_diff_meth	FP	2	1
483	B73-chr10:117435483	diff_meth	AFP	2	0.5
484	B73-chr10:117435483	diff_meth	FP	2	0.5
485	B73-chr10:117435483	no_diff_meth	FP	11	1
486	B73-chr10:117435605	diff_meth	AFP	5	1
487	B73-chr10:117435605	no_diff_meth	AFP	4	0.285714
488	B73-chr10:117435605	no_diff_meth	FP	10	0.714286
489	B73-chr10:117435606	diff_meth	AFP	4	0.8
490	B73-chr10:117435606	diff_meth	FP	1	0.2
491	B73-chr10:117435606	no_diff_meth	AFP	1	0.333333
492	B73-chr10:117435606	no_diff_meth	FP	2	0.666667
493	B73-chr10:117435616	diff_meth	AFP	3	0.6
494	B73-chr10:117435616	diff_meth	FP	2	0.4
495	B73-chr10:117435616	no_diff_meth	AFP	1	0.333333
496	B73-chr10:117435616	no_diff_meth	FP	2	0.666667
497	B73-chr10:117435622	diff_meth	AFP	2	0.4
498	B73-chr10:117435622	diff_meth	FP	3	0.6
499	B73-chr10:117435622	no_diff_meth	AFP	5	0.416667
500	B73-chr10:117435622	no_diff_meth	FP	7	0.583333
501	B73-chr10:117435624	diff_meth	AFP	2	0.4
502	B73-chr10:117435624	diff_meth	FP	3	0.6
503	B73-chr10:117435624	no_diff_meth	AFP	4	0.333333
504	B73-chr10:117435624	no_diff_meth	FP	8	0.666667
505	B73-chr10:117435646	diff_meth	AFP	3	0.5
506	B73-chr10:117435646	diff_meth	FP	3	0.5
507	B73-chr10:117435646	no_diff_meth	AFP	6	0.6
508	B73-chr10:117435646	no_diff_meth	FP	4	0.4
509	B73-chr10:117435662	diff_meth	AFP	3	0.5
510	B73-chr10:117435662	diff_meth	FP	3	0.5
511	B73-chr10:117435662	no_diff_meth	AFP	5	0.5
512	B73-chr10:117435662	no_diff_meth	FP	5	0.5
513	B73-chr10:117435665	diff_meth	AFP	2	0.285714
514	B73-chr10:117435665	diff_meth	FP	5	0.714286
515	B73-chr10:117435665	no_diff_meth	AFP	4	0.4
516	B73-chr10:117435665	no_diff_meth	FP	6	0.6
517	B73-chr10:117435669	diff_meth	AFP	2	0.285714
518	B73-chr10:117435669	diff_meth	FP	5	0.714286
519	B73-chr10:117435669	no_diff_meth	AFP	3	0.3
520	B73-chr10:117435669	no_diff_meth	FP	7	0.7
521	B73-chr10:117435671	diff_meth	AFP	2	0.285714
522	B73-chr10:117435671	diff_meth	FP	5	0.714286
523	B73-chr10:117435671	no_diff_meth	AFP	3	0.3
524	B73-chr10:117435671	no_diff_meth	FP	7	0.7
525	B73-chr10:117435725	diff_meth	AFP	2	0.333333
526	B73-chr10:117435725	diff_meth	FP	4	0.666667
527	B73-chr10:117435725	no_diff_meth	FP	10	1
528	B73-chr10:117435763	diff_meth	AFP	3	0.5
529	B73-chr10:117435763	diff_meth	FP	3	0.5
530	B73-chr10:117435763	no_diff_meth	FP	8	1
531	B73-chr10:117669255	diff_meth	AFP	1	0.5
532	B73-chr10:117669255	diff_meth	FP	1	0.5
533	B73-chr10:117669255	no_diff_meth	FP	2	1
534	B73-chr10:117669284	diff_meth	FP	2	1
535	B73-chr10:117669284	no_diff_meth	AFP	3	0.6
536	B73-chr10:117669284	no_diff_meth	FP	2	0.4
537	B73-chr10:11783770	diff_meth	AFP	3	0.6
538	B73-chr10:11783770	diff_meth	FP	2	0.4
539	B73-chr10:11783770	no_diff_meth	FP	2	1
540	B73-chr10:117924103	diff_meth	AFP	1	0.333333
541	B73-chr10:117924103	diff_meth	FP	2	0.666667
542	B73-chr10:117924103	no_diff_meth	FP	5	1
543	B73-chr10:117924110	diff_meth	AFP	1	0.5
544	B73-chr10:117924110	diff_meth	FP	1	0.5
545	B73-chr10:117924110	no_diff_meth	FP	5	1
546	B73-chr10:118118298	diff_meth	AFP	2	1
547	B73-chr10:118118298	no_diff_meth	AFP	8	0.888889
548	B73-chr10:118118298	no_diff_meth	FP	1	0.111111
549	B73-chr10:118118299	diff_meth	AFP	2	1
550	B73-chr10:118118299	no_diff_meth	AFP	8	0.888889
551	B73-chr10:118118299	no_diff_meth	FP	1	0.111111
552	B73-chr10:118525406	diff_meth	AFP	2	1
553	B73-chr10:118525406	no_diff_meth	AFP	4	0.4
554	B73-chr10:118525406	no_diff_meth	FP	6	0.6
555	B73-chr10:118525410	diff_meth	AFP	2	1
556	B73-chr10:118525410	no_diff_meth	AFP	2	0.2
557	B73-chr10:118525410	no_diff_meth	FP	8	0.8
558	B73-chr10:118525411	diff_meth	AFP	1	0.5
559	B73-chr10:118525411	diff_meth	FP	1	0.5
560	B73-chr10:118525411	no_diff_meth	AFP	1	0.1
561	B73-chr10:118525411	no_diff_meth	FP	9	0.9
562	B73-chr10:118525428	diff_meth	AFP	2	1
563	B73-chr10:118525428	no_diff_meth	AFP	2	0.2
564	B73-chr10:118525428	no_diff_meth	FP	8	0.8
565	B73-chr10:118525449	diff_meth	AFP	1	0.5
566	B73-chr10:118525449	diff_meth	FP	1	0.5
567	B73-chr10:118525449	no_diff_meth	AFP	2	0.222222
568	B73-chr10:118525449	no_diff_meth	FP	7	0.777778
569	B73-chr10:118525451	diff_meth	AFP	1	0.5
570	B73-chr10:118525451	diff_meth	FP	1	0.5
571	B73-chr10:118525451	no_diff_meth	AFP	2	0.222222
572	B73-chr10:118525451	no_diff_meth	FP	7	0.777778
573	B73-chr10:118525467	diff_meth	AFP	2	1
574	B73-chr10:118525467	no_diff_meth	AFP	2	0.222222
575	B73-chr10:118525467	no_diff_meth	FP	7	0.777778
576	B73-chr10:118525470	diff_meth	AFP	2	1
577	B73-chr10:118525470	no_diff_meth	AFP	2	0.222222
578	B73-chr10:118525470	no_diff_meth	FP	7	0.777778
579	B73-chr10:118525472	diff_meth	AFP	2	1
580	B73-chr10:118525472	no_diff_meth	AFP	1	0.111111
581	B73-chr10:118525472	no_diff_meth	FP	8	0.888889
582	B73-chr10:118525476	diff_meth	AFP	2	1
583	B73-chr10:118525476	no_diff_meth	AFP	1	0.111111
584	B73-chr10:118525476	no_diff_meth	FP	8	0.888889
585	B73-chr10:118525477	diff_meth	AFP	2	1
586	B73-chr10:118525477	no_diff_meth	AFP	1	0.111111
587	B73-chr10:118525477	no_diff_meth	FP	8	0.888889
588	B73-chr10:118525484	diff_meth	AFP	2	1
589	B73-chr10:118525484	no_diff_meth	FP	9	1
590	B73-chr10:118525518	diff_meth	AFP	1	0.5
591	B73-chr10:118525518	diff_meth	FP	1	0.5
592	B73-chr10:118525518	no_diff_meth	FP	10	1
593	B73-chr10:118525523	diff_meth	AFP	1	0.5
594	B73-chr10:118525523	diff_meth	FP	1	0.5
595	B73-chr10:118525523	no_diff_meth	FP	9	1
596	B73-chr10:119171581	diff_meth	AFP	1	0.5
597	B73-chr10:119171581	diff_meth	FP	1	0.5
598	B73-chr10:119171581	no_diff_meth	FP	3	1
599	B73-chr10:119171584	diff_meth	AFP	1	0.5
600	B73-chr10:119171584	diff_meth	FP	1	0.5
601	B73-chr10:119171584	no_diff_meth	FP	3	1
602	B73-chr10:119171617	diff_meth	AFP	2	1
603	B73-chr10:119171617	no_diff_meth	AFP	1	0.333333
604	B73-chr10:119171617	no_diff_meth	FP	2	0.666667
605	B73-chr10:120165043	diff_meth	AFP	2	1
606	B73-chr10:120165043	no_diff_meth	AFP	2	1
607	B73-chr10:120168441	diff_meth	AFP	3	0.75
608	B73-chr10:120168441	diff_meth	FP	1	0.25
609	B73-chr10:120168441	no_diff_meth	AFP	1	0.142857
610	B73-chr10:120168441	no_diff_meth	FP	6	0.857143
611	B73-chr10:120168491	diff_meth	AFP	1	0.333333
612	B73-chr10:120168491	diff_meth	FP	2	0.666667
613	B73-chr10:120168491	no_diff_meth	FP	3	1
614	B73-chr10:120168533	diff_meth	AFP	1	0.333333
615	B73-chr10:120168533	diff_meth	FP	2	0.666667
616	B73-chr10:120168533	no_diff_meth	FP	2	1
617	B73-chr10:120168569	diff_meth	AFP	1	0.5
618	B73-chr10:120168569	diff_meth	FP	1	0.5
619	B73-chr10:120168569	no_diff_meth	FP	2	1
620	B73-chr10:120168596	diff_meth	AFP	1	0.25
621	B73-chr10:120168596	diff_meth	FP	3	0.75
622	B73-chr10:120168596	no_diff_meth	FP	3	1
623	B73-chr10:120168645	diff_meth	AFP	7	1
624	B73-chr10:120168645	no_diff_meth	AFP	1	0.166667
625	B73-chr10:120168645	no_diff_meth	FP	5	0.833333
626	B73-chr10:120168656	diff_meth	AFP	6	0.857143
627	B73-chr10:120168656	diff_meth	FP	1	0.142857
628	B73-chr10:120168656	no_diff_meth	FP	6	1
629	B73-chr10:120168682	diff_meth	AFP	6	0.857143
630	B73-chr10:120168682	diff_meth	FP	1	0.142857
631	B73-chr10:120168682	no_diff_meth	FP	6	1
632	B73-chr10:120168706	diff_meth	AFP	4	0.8
633	B73-chr10:120168706	diff_meth	FP	1	0.2
634	B73-chr10:120168706	no_diff_meth	AFP	1	0.142857
635	B73-chr10:120168706	no_diff_meth	FP	6	0.857143
636	B73-chr10:12021089	diff_meth	AFP	1	0.5
637	B73-chr10:12021089	diff_meth	FP	1	0.5
638	B73-chr10:12021089	no_diff_meth	AFP	1	0.5
639	B73-chr10:12021089	no_diff_meth	FP	1	0.5
640	B73-chr10:12021118	diff_meth	FP	2	1
641	B73-chr10:12021118	no_diff_meth	AFP	1	0.5
642	B73-chr10:12021118	no_diff_meth	FP	1	0.5
643	B73-chr10:12021124	diff_meth	FP	2	1
644	B73-chr10:12021124	no_diff_meth	AFP	1	0.5
645	B73-chr10:12021124	no_diff_meth	FP	1	0.5
646	B73-chr10:120407286	diff_meth	AFP	2	0.666667
647	B73-chr10:120407286	diff_meth	FP	1	0.333333
648	B73-chr10:120407286	no_diff_meth	FP	10	1
649	B73-chr10:120407316	diff_meth	AFP	3	1
650	B73-chr10:120407316	no_diff_meth	AFP	1	0.0909091
651	B73-chr10:120407316	no_diff_meth	FP	10	0.909091
652	B73-chr10:120407347	diff_meth	AFP	1	0.5
653	B73-chr10:120407347	diff_meth	FP	1	0.5
654	B73-chr10:120407347	no_diff_meth	AFP	2	0.166667
655	B73-chr10:120407347	no_diff_meth	FP	10	0.833333
656	B73-chr10:120526710	diff_meth	FP	2	1
657	B73-chr10:120526710	no_diff_meth	AFP	2	0.166667
658	B73-chr10:120526710	no_diff_meth	FP	10	0.833333
659	B73-chr10:12076285	diff_meth	FP	3	1
660	B73-chr10:12076285	no_diff_meth	AFP	1	0.5
661	B73-chr10:12076285	no_diff_meth	FP	1	0.5
662	B73-chr10:12076312	diff_meth	FP	2	1
663	B73-chr10:12076312	no_diff_meth	AFP	1	0.5
664	B73-chr10:12076312	no_diff_meth	FP	1	0.5
665	B73-chr10:12076328	diff_meth	FP	2	1
666	B73-chr10:12076328	no_diff_meth	AFP	1	0.5
667	B73-chr10:12076328	no_diff_meth	FP	1	0.5
668	B73-chr10:121146818	diff_meth	AFP	2	1
669	B73-chr10:121146818	no_diff_meth	AFP	3	0.176471
670	B73-chr10:121146818	no_diff_meth	FP	14	0.823529
671	B73-chr10:121146911	diff_meth	AFP	2	1
672	B73-chr10:121146911	no_diff_meth	AFP	1	0.0555556
673	B73-chr10:121146911	no_diff_meth	FP	17	0.944444
674	B73-chr10:121146950	diff_meth	AFP	2	1
675	B73-chr10:121146950	no_diff_meth	FP	17	1
676	B73-chr10:121569688	diff_meth	FP	9	1
677	B73-chr10:121569688	no_diff_meth	AFP	2	0.285714
678	B73-chr10:121569688	no_diff_meth	FP	5	0.714286
679	B73-chr10:122039296	diff_meth	AFP	3	0.6
680	B73-chr10:122039296	diff_meth	FP	2	0.4
681	B73-chr10:122039296	no_diff_meth	FP	2	1
682	B73-chr10:12229367	diff_meth	AFP	2	0.5
683	B73-chr10:12229367	diff_meth	FP	2	0.5
684	B73-chr10:12229367	no_diff_meth	AFP	4	1
685	B73-chr10:12229402	diff_meth	FP	2	1
686	B73-chr10:12229402	no_diff_meth	AFP	2	1
687	B73-chr10:12230953	diff_meth	AFP	2	0.666667
688	B73-chr10:12230953	diff_meth	FP	1	0.333333
689	B73-chr10:12230953	no_diff_meth	FP	2	1
690	B73-chr10:122530642	diff_meth	AFP	4	1
691	B73-chr10:122530642	no_diff_meth	AFP	1	0.5
692	B73-chr10:122530642	no_diff_meth	FP	1	0.5
693	B73-chr10:122573606	diff_meth	AFP	2	1
694	B73-chr10:122573606	no_diff_meth	AFP	4	0.5
695	B73-chr10:122573606	no_diff_meth	FP	4	0.5
696	B73-chr10:122573728	diff_meth	AFP	2	1
697	B73-chr10:122573728	no_diff_meth	FP	7	1
698	B73-chr10:122589388	diff_meth	FP	2	1
699	B73-chr10:122589388	no_diff_meth	AFP	1	0.0769231
700	B73-chr10:122589388	no_diff_meth	FP	12	0.923077
701	B73-chr10:122596612	diff_meth	AFP	1	0.2
702	B73-chr10:122596612	diff_meth	FP	4	0.8
703	B73-chr10:122596612	no_diff_meth	FP	3	1
704	B73-chr10:122596669	diff_meth	AFP	1	0.5
705	B73-chr10:122596669	diff_meth	FP	1	0.5
706	B73-chr10:122596669	no_diff_meth	AFP	1	0.166667
707	B73-chr10:122596669	no_diff_meth	FP	5	0.833333
708	B73-chr10:122921130	diff_meth	AFP	3	1
709	B73-chr10:122921130	no_diff_meth	FP	13	1
710	B73-chr10:12384158	diff_meth	AFP	7	0.777778
711	B73-chr10:12384158	diff_meth	FP	2	0.222222
712	B73-chr10:12384158	no_diff_meth	AFP	4	0.5
713	B73-chr10:12384158	no_diff_meth	FP	4	0.5
714	B73-chr10:123895751	diff_meth	AFP	2	1
715	B73-chr10:123895751	no_diff_meth	AFP	1	0.5
716	B73-chr10:123895751	no_diff_meth	FP	1	0.5
717	B73-chr10:124029552	diff_meth	AFP	1	0.5
718	B73-chr10:124029552	diff_meth	FP	1	0.5
719	B73-chr10:124029552	no_diff_meth	FP	3	1
720	B73-chr10:124030910	diff_meth	AFP	3	1
721	B73-chr10:124030910	no_diff_meth	AFP	1	0.0833333
722	B73-chr10:124030910	no_diff_meth	FP	11	0.916667
723	B73-chr10:124056616	diff_meth	AFP	1	0.5
724	B73-chr10:124056616	diff_meth	FP	1	0.5
725	B73-chr10:124056616	no_diff_meth	AFP	1	0.25
726	B73-chr10:124056616	no_diff_meth	FP	3	0.75
727	B73-chr10:124098618	diff_meth	AFP	1	0.2
728	B73-chr10:124098618	diff_meth	FP	4	0.8
729	B73-chr10:124098618	no_diff_meth	AFP	4	0.4
730	B73-chr10:124098618	no_diff_meth	FP	6	0.6
731	B73-chr10:124818992	diff_meth	AFP	5	0.833333
732	B73-chr10:124818992	diff_meth	FP	1	0.166667
733	B73-chr10:124818992	no_diff_meth	AFP	1	0.0833333
734	B73-chr10:124818992	no_diff_meth	FP	11	0.916667
735	B73-chr10:125781638	diff_meth	AFP	1	0.333333
736	B73-chr10:125781638	diff_meth	FP	2	0.666667
737	B73-chr10:125781638	no_diff_meth	AFP	1	0.333333
738	B73-chr10:125781638	no_diff_meth	FP	2	0.666667
739	B73-chr10:126277030	diff_meth	AFP	1	0.333333
740	B73-chr10:126277030	diff_meth	FP	2	0.666667
741	B73-chr10:126277030	no_diff_meth	FP	4	1
742	B73-chr10:126277067	diff_meth	AFP	3	0.75
743	B73-chr10:126277067	diff_meth	FP	1	0.25
744	B73-chr10:126277067	no_diff_meth	AFP	1	0.2
745	B73-chr10:126277067	no_diff_meth	FP	4	0.8
746	B73-chr10:126277080	diff_meth	AFP	2	0.5
747	B73-chr10:126277080	diff_meth	FP	2	0.5
748	B73-chr10:126277080	no_diff_meth	AFP	1	0.2
749	B73-chr10:126277080	no_diff_meth	FP	4	0.8
750	B73-chr10:126370960	diff_meth	AFP	5	0.714286
751	B73-chr10:126370960	diff_meth	FP	2	0.285714
752	B73-chr10:126370960	no_diff_meth	FP	4	1
753	B73-chr10:126370994	diff_meth	AFP	7	1
754	B73-chr10:126370994	no_diff_meth	AFP	1	0.2
755	B73-chr10:126370994	no_diff_meth	FP	4	0.8
756	B73-chr10:126405235	diff_meth	AFP	2	1
757	B73-chr10:126405235	no_diff_meth	AFP	2	0.222222
758	B73-chr10:126405235	no_diff_meth	FP	7	0.777778
759	B73-chr10:126405238	diff_meth	AFP	2	1
760	B73-chr10:126405238	no_diff_meth	AFP	8	0.571429
761	B73-chr10:126405238	no_diff_meth	FP	6	0.428571
762	B73-chr10:126405359	diff_meth	AFP	1	0.5
763	B73-chr10:126405359	diff_meth	FP	1	0.5
764	B73-chr10:126405359	no_diff_meth	AFP	5	0.333333
765	B73-chr10:126405359	no_diff_meth	FP	10	0.666667
766	B73-chr10:126406352	diff_meth	AFP	2	0.5
767	B73-chr10:126406352	diff_meth	FP	2	0.5
768	B73-chr10:126406352	no_diff_meth	FP	3	1
769	B73-chr10:126616504	diff_meth	AFP	1	0.333333
770	B73-chr10:126616504	diff_meth	FP	2	0.666667
771	B73-chr10:126616504	no_diff_meth	FP	6	1
772	B73-chr10:126621397	diff_meth	AFP	1	0.5
773	B73-chr10:126621397	diff_meth	FP	1	0.5
774	B73-chr10:126621397	no_diff_meth	FP	2	1
775	B73-chr10:126891658	diff_meth	AFP	1	0.5
776	B73-chr10:126891658	diff_meth	FP	1	0.5
777	B73-chr10:126891658	no_diff_meth	FP	2	1
778	B73-chr10:126894673	diff_meth	AFP	1	0.5
779	B73-chr10:126894673	diff_meth	FP	1	0.5
780	B73-chr10:126894673	no_diff_meth	FP	5	1
781	B73-chr10:126894680	diff_meth	AFP	1	0.25
782	B73-chr10:126894680	diff_meth	FP	3	0.75
783	B73-chr10:126894680	no_diff_meth	AFP	1	0.2
784	B73-chr10:126894680	no_diff_meth	FP	4	0.8
785	B73-chr10:126894731	diff_meth	AFP	1	0.5
786	B73-chr10:126894731	diff_meth	FP	1	0.5
787	B73-chr10:126894731	no_diff_meth	FP	2	1
788	B73-chr10:126894799	diff_meth	AFP	1	0.333333
789	B73-chr10:126894799	diff_meth	FP	2	0.666667
790	B73-chr10:126894799	no_diff_meth	AFP	3	0.5
791	B73-chr10:126894799	no_diff_meth	FP	3	0.5
792	B73-chr10:126894819	diff_meth	FP	3	1
793	B73-chr10:126894819	no_diff_meth	AFP	2	0.5
794	B73-chr10:126894819	no_diff_meth	FP	2	0.5
795	B73-chr10:127296530	diff_meth	AFP	1	0.5
796	B73-chr10:127296530	diff_meth	FP	1	0.5
797	B73-chr10:127296530	no_diff_meth	AFP	1	0.2
798	B73-chr10:127296530	no_diff_meth	FP	4	0.8
799	B73-chr10:127722966	diff_meth	AFP	9	1
800	B73-chr10:127722966	no_diff_meth	FP	2	1
801	B73-chr10:127723111	diff_meth	AFP	4	1
802	B73-chr10:127723111	no_diff_meth	AFP	4	1
803	B73-chr10:127723316	diff_meth	AFP	6	1
804	B73-chr10:127723316	no_diff_meth	AFP	2	1
805	B73-chr10:127884985	diff_meth	AFP	2	1
806	B73-chr10:127884985	no_diff_meth	AFP	4	0.8
807	B73-chr10:127884985	no_diff_meth	FP	1	0.2
808	B73-chr10:127885082	diff_meth	AFP	7	1
809	B73-chr10:127885082	no_diff_meth	AFP	1	0.5
810	B73-chr10:127885082	no_diff_meth	FP	1	0.5
811	B73-chr10:127885157	diff_meth	AFP	5	1
812	B73-chr10:127885157	no_diff_meth	AFP	1	0.5
813	B73-chr10:127885157	no_diff_meth	FP	1	0.5
814	B73-chr10:127885158	diff_meth	AFP	5	0.833333
815	B73-chr10:127885158	diff_meth	FP	1	0.166667
816	B73-chr10:127885158	no_diff_meth	FP	2	1
817	B73-chr10:127885168	diff_meth	AFP	2	0.666667
818	B73-chr10:127885168	diff_meth	FP	1	0.333333
819	B73-chr10:127885168	no_diff_meth	FP	2	1
820	B73-chr10:127886033	diff_meth	AFP	2	1
821	B73-chr10:127886033	no_diff_meth	FP	4	1
822	B73-chr10:127886035	diff_meth	AFP	2	1
823	B73-chr10:127886035	no_diff_meth	FP	4	1
824	B73-chr10:127886041	diff_meth	AFP	3	1
825	B73-chr10:127886041	no_diff_meth	FP	4	1
826	B73-chr10:127886054	diff_meth	AFP	2	0.666667
827	B73-chr10:127886054	diff_meth	FP	1	0.333333
828	B73-chr10:127886054	no_diff_meth	AFP	1	0.142857
829	B73-chr10:127886054	no_diff_meth	FP	6	0.857143
830	B73-chr10:127935672	diff_meth	AFP	1	0.5
831	B73-chr10:127935672	diff_meth	FP	1	0.5
832	B73-chr10:127935672	no_diff_meth	FP	3	1
833	B73-chr10:127936214	diff_meth	AFP	3	1
834	B73-chr10:127936214	no_diff_meth	AFP	1	0.2
835	B73-chr10:127936214	no_diff_meth	FP	4	0.8
836	B73-chr10:127936217	diff_meth	AFP	3	1
837	B73-chr10:127936217	no_diff_meth	AFP	10	0.714286
838	B73-chr10:127936217	no_diff_meth	FP	4	0.285714
839	B73-chr10:127936247	diff_meth	AFP	3	1
840	B73-chr10:127936247	no_diff_meth	AFP	6	0.428571
841	B73-chr10:127936247	no_diff_meth	FP	8	0.571429
842	B73-chr10:127936287	diff_meth	AFP	2	0.666667
843	B73-chr10:127936287	diff_meth	FP	1	0.333333
844	B73-chr10:127936287	no_diff_meth	AFP	9	1
845	B73-chr10:127936288	diff_meth	AFP	2	0.666667
846	B73-chr10:127936288	diff_meth	FP	1	0.333333
847	B73-chr10:127936288	no_diff_meth	FP	5	1
848	B73-chr10:127936290	diff_meth	AFP	2	0.666667
849	B73-chr10:127936290	diff_meth	FP	1	0.333333
850	B73-chr10:127936290	no_diff_meth	AFP	9	0.642857
851	B73-chr10:127936290	no_diff_meth	FP	5	0.357143
852	B73-chr10:127936325	diff_meth	AFP	2	0.666667
853	B73-chr10:127936325	diff_meth	FP	1	0.333333
854	B73-chr10:127936325	no_diff_meth	AFP	7	0.5
855	B73-chr10:127936325	no_diff_meth	FP	7	0.5
856	B73-chr10:128118874	diff_meth	AFP	2	1
857	B73-chr10:128118874	no_diff_meth	AFP	1	0.2
858	B73-chr10:128118874	no_diff_meth	FP	4	0.8
859	B73-chr10:128118964	diff_meth	AFP	2	1
860	B73-chr10:128118964	no_diff_meth	FP	7	1
861	B73-chr10:128118967	diff_meth	AFP	1	0.5
862	B73-chr10:128118967	diff_meth	FP	1	0.5
863	B73-chr10:128118967	no_diff_meth	FP	4	1
864	B73-chr10:128282259	diff_meth	AFP	3	1
865	B73-chr10:128282259	no_diff_meth	FP	4	1
866	B73-chr10:128413408	diff_meth	AFP	1	0.333333
867	B73-chr10:128413408	diff_meth	FP	2	0.666667
868	B73-chr10:128413408	no_diff_meth	AFP	2	0.666667
869	B73-chr10:128413408	no_diff_meth	FP	1	0.333333
870	B73-chr10:129001594	diff_meth	FP	2	1
871	B73-chr10:129001594	no_diff_meth	AFP	1	0.333333
872	B73-chr10:129001594	no_diff_meth	FP	2	0.666667
873	B73-chr10:129090132	diff_meth	AFP	2	0.666667
874	B73-chr10:129090132	diff_meth	FP	1	0.333333
875	B73-chr10:129090132	no_diff_meth	FP	5	1
876	B73-chr10:129090210	diff_meth	AFP	1	0.5
877	B73-chr10:129090210	diff_meth	FP	1	0.5
878	B73-chr10:129090210	no_diff_meth	FP	4	1
879	B73-chr10:129095520	diff_meth	AFP	1	0.333333
880	B73-chr10:129095520	diff_meth	FP	2	0.666667
881	B73-chr10:129095520	no_diff_meth	FP	13	1
882	B73-chr10:129196994	diff_meth	AFP	2	1
883	B73-chr10:129196994	no_diff_meth	AFP	1	0.111111
884	B73-chr10:129196994	no_diff_meth	FP	8	0.888889
885	B73-chr10:129197029	diff_meth	AFP	1	0.5
886	B73-chr10:129197029	diff_meth	FP	1	0.5
887	B73-chr10:129197029	no_diff_meth	AFP	2	0.222222
888	B73-chr10:129197029	no_diff_meth	FP	7	0.777778
889	B73-chr10:129197032	diff_meth	AFP	1	0.5
890	B73-chr10:129197032	diff_meth	FP	1	0.5
891	B73-chr10:129197032	no_diff_meth	AFP	2	0.2
892	B73-chr10:129197032	no_diff_meth	FP	8	0.8
893	B73-chr10:129211482	diff_meth	AFP	2	0.666667
894	B73-chr10:129211482	diff_meth	FP	1	0.333333
895	B73-chr10:129211482	no_diff_meth	AFP	2	0.285714
896	B73-chr10:129211482	no_diff_meth	FP	5	0.714286
897	B73-chr10:129211552	diff_meth	FP	2	1
898	B73-chr10:129211552	no_diff_meth	AFP	3	1
899	B73-chr10:129211558	diff_meth	FP	2	1
900	B73-chr10:129211558	no_diff_meth	AFP	3	0.5
901	B73-chr10:129211558	no_diff_meth	FP	3	0.5
902	B73-chr10:129440167	diff_meth	AFP	1	0.166667
903	B73-chr10:129440167	diff_meth	FP	5	0.833333
904	B73-chr10:129440167	no_diff_meth	FP	2	1
905	B73-chr10:129440223	diff_meth	AFP	4	0.666667
906	B73-chr10:129440223	diff_meth	FP	2	0.333333
907	B73-chr10:129440223	no_diff_meth	FP	2	1
908	B73-chr10:129440335	diff_meth	AFP	1	0.5
909	B73-chr10:129440335	diff_meth	FP	1	0.5
910	B73-chr10:129440335	no_diff_meth	AFP	1	0.333333
911	B73-chr10:129440335	no_diff_meth	FP	2	0.666667
912	B73-chr10:129575799	diff_meth	AFP	1	0.5
913	B73-chr10:129575799	diff_meth	FP	1	0.5
914	B73-chr10:129575799	no_diff_meth	FP	2	1
915	B73-chr10:129753552	diff_meth	AFP	1	0.5
916	B73-chr10:129753552	diff_meth	FP	1	0.5
917	B73-chr10:129753552	no_diff_meth	FP	11	1
918	B73-chr10:129759449	diff_meth	AFP	6	1
919	B73-chr10:129759449	no_diff_meth	FP	2	1
920	B73-chr10:129759451	diff_meth	AFP	6	1
921	B73-chr10:129759451	no_diff_meth	FP	2	1
922	B73-chr10:129766963	diff_meth	FP	2	1
923	B73-chr10:129766963	no_diff_meth	AFP	1	0.5
924	B73-chr10:129766963	no_diff_meth	FP	1	0.5
925	B73-chr10:129927783	diff_meth	AFP	1	0.5
926	B73-chr10:129927783	diff_meth	FP	1	0.5
927	B73-chr10:129927783	no_diff_meth	FP	2	1
928	B73-chr10:130516863	diff_meth	AFP	1	0.5
929	B73-chr10:130516863	diff_meth	FP	1	0.5
930	B73-chr10:130516863	no_diff_meth	AFP	1	0.166667
931	B73-chr10:130516863	no_diff_meth	FP	5	0.833333
932	B73-chr10:130518983	diff_meth	AFP	3	1
933	B73-chr10:130518983	no_diff_meth	FP	6	1
934	B73-chr10:130519004	diff_meth	AFP	3	1
935	B73-chr10:130519004	no_diff_meth	FP	6	1
936	B73-chr10:130519015	diff_meth	AFP	3	1
937	B73-chr10:130519015	no_diff_meth	AFP	1	0.166667
938	B73-chr10:130519015	no_diff_meth	FP	5	0.833333
939	B73-chr10:130519025	diff_meth	AFP	3	1
940	B73-chr10:130519025	no_diff_meth	AFP	1	0.25
941	B73-chr10:130519025	no_diff_meth	FP	3	0.75
942	B73-chr10:130556374	diff_meth	AFP	3	1
943	B73-chr10:130556374	no_diff_meth	AFP	2	0.166667
944	B73-chr10:130556374	no_diff_meth	FP	10	0.833333
945	B73-chr10:130556407	diff_meth	AFP	1	0.5
946	B73-chr10:130556407	diff_meth	FP	1	0.5
947	B73-chr10:130556407	no_diff_meth	AFP	10	0.714286
948	B73-chr10:130556407	no_diff_meth	FP	4	0.285714
949	B73-chr10:130556425	diff_meth	AFP	1	0.5
950	B73-chr10:130556425	diff_meth	FP	1	0.5
951	B73-chr10:130556425	no_diff_meth	AFP	7	0.5
952	B73-chr10:130556425	no_diff_meth	FP	7	0.5
953	B73-chr10:130556427	diff_meth	AFP	1	0.5
954	B73-chr10:130556427	diff_meth	FP	1	0.5
955	B73-chr10:130556427	no_diff_meth	AFP	6	0.545455
956	B73-chr10:130556427	no_diff_meth	FP	5	0.454545
957	B73-chr10:130556514	diff_meth	AFP	1	0.5
958	B73-chr10:130556514	diff_meth	FP	1	0.5
959	B73-chr10:130556514	no_diff_meth	FP	5	1
960	B73-chr10:130646967	diff_meth	AFP	5	0.714286
961	B73-chr10:130646967	diff_meth	FP	2	0.285714
962	B73-chr10:130646967	no_diff_meth	FP	7	1
963	B73-chr10:130864534	diff_meth	AFP	9	0.9
964	B73-chr10:130864534	diff_meth	FP	1	0.1
965	B73-chr10:130864534	no_diff_meth	AFP	2	0.666667
966	B73-chr10:130864534	no_diff_meth	FP	1	0.333333
967	B73-chr10:131410549	diff_meth	AFP	1	0.5
968	B73-chr10:131410549	diff_meth	FP	1	0.5
969	B73-chr10:131410549	no_diff_meth	AFP	2	0.285714
970	B73-chr10:131410549	no_diff_meth	FP	5	0.714286
971	B73-chr10:131410557	diff_meth	AFP	1	0.5
972	B73-chr10:131410557	diff_meth	FP	1	0.5
973	B73-chr10:131410557	no_diff_meth	AFP	2	0.153846
974	B73-chr10:131410557	no_diff_meth	FP	11	0.846154
975	B73-chr10:131423897	diff_meth	AFP	5	1
976	B73-chr10:131423897	no_diff_meth	AFP	4	0.444444
977	B73-chr10:131423897	no_diff_meth	FP	5	0.555556
978	B73-chr10:131423902	diff_meth	AFP	3	1
979	B73-chr10:131423902	no_diff_meth	AFP	3	1
980	B73-chr10:131423917	diff_meth	AFP	1	0.25
981	B73-chr10:131423917	diff_meth	FP	3	0.75
982	B73-chr10:131423917	no_diff_meth	FP	2	1
983	B73-chr10:131423983	diff_meth	AFP	10	0.909091
984	B73-chr10:131423983	diff_meth	FP	1	0.0909091
985	B73-chr10:131423983	no_diff_meth	AFP	1	0.2
986	B73-chr10:131423983	no_diff_meth	FP	4	0.8
987	B73-chr10:131424005	diff_meth	AFP	2	1
988	B73-chr10:131424005	no_diff_meth	FP	3	1
989	B73-chr10:131424024	diff_meth	AFP	2	1
990	B73-chr10:131424024	no_diff_meth	AFP	1	0.333333
991	B73-chr10:131424024	no_diff_meth	FP	2	0.666667
992	B73-chr10:131424028	diff_meth	AFP	2	1
993	B73-chr10:131424028	no_diff_meth	AFP	1	0.333333
994	B73-chr10:131424028	no_diff_meth	FP	2	0.666667
995	B73-chr10:131424069	diff_meth	AFP	3	1
996	B73-chr10:131424069	no_diff_meth	FP	5	1
997	B73-chr10:131424088	diff_meth	AFP	3	1
998	B73-chr10:131424088	no_diff_meth	FP	5	1
999	B73-chr10:131424094	diff_meth	AFP	3	1
1000	B73-chr10:131424094	no_diff_meth	AFP	2	0.4
1001	B73-chr10:131424094	no_diff_meth	FP	3	0.6
1002	B73-chr10:131424179	diff_meth	AFP	3	1
1003	B73-chr10:131424179	no_diff_meth	AFP	2	0.4
1004	B73-chr10:131424179	no_diff_meth	FP	3	0.6
1005	B73-chr10:131424223	diff_meth	AFP	2	1
1006	B73-chr10:131424223	no_diff_meth	AFP	2	0.4
1007	B73-chr10:131424223	no_diff_meth	FP	3	0.6
1008	B73-chr10:131472306	diff_meth	FP	2	1
1009	B73-chr10:131472306	no_diff_meth	AFP	1	0.25
1010	B73-chr10:131472306	no_diff_meth	FP	3	0.75
1011	B73-chr10:131741513	diff_meth	AFP	2	1
1012	B73-chr10:131741513	no_diff_meth	AFP	4	0.8
1013	B73-chr10:131741513	no_diff_meth	FP	1	0.2
1014	B73-chr10:131741514	diff_meth	AFP	2	1
1015	B73-chr10:131741514	no_diff_meth	AFP	3	0.75
1016	B73-chr10:131741514	no_diff_meth	FP	1	0.25
1017	B73-chr10:131741515	diff_meth	AFP	2	1
1018	B73-chr10:131741515	no_diff_meth	AFP	3	0.75
1019	B73-chr10:131741515	no_diff_meth	FP	1	0.25
1020	B73-chr10:132634317	diff_meth	AFP	2	0.666667
1021	B73-chr10:132634317	diff_meth	FP	1	0.333333
1022	B73-chr10:132634317	no_diff_meth	FP	15	1
1023	B73-chr10:132634354	diff_meth	AFP	2	0.666667
1024	B73-chr10:132634354	diff_meth	FP	1	0.333333
1025	B73-chr10:132634354	no_diff_meth	FP	19	1
1026	B73-chr10:132865341	diff_meth	AFP	1	0.333333
1027	B73-chr10:132865341	diff_meth	FP	2	0.666667
1028	B73-chr10:132865341	no_diff_meth	FP	10	1
1029	B73-chr10:132865353	diff_meth	AFP	3	0.75
1030	B73-chr10:132865353	diff_meth	FP	1	0.25
1031	B73-chr10:132865353	no_diff_meth	AFP	7	0.7
1032	B73-chr10:132865353	no_diff_meth	FP	3	0.3
1033	B73-chr10:133058279	diff_meth	AFP	1	0.5
1034	B73-chr10:133058279	diff_meth	FP	1	0.5
1035	B73-chr10:133058279	no_diff_meth	AFP	2	1
1036	B73-chr10:133059009	diff_meth	AFP	2	0.5
1037	B73-chr10:133059009	diff_meth	FP	2	0.5
1038	B73-chr10:133059009	no_diff_meth	AFP	1	0.333333
1039	B73-chr10:133059009	no_diff_meth	FP	2	0.666667
1040	B73-chr10:133127786	diff_meth	AFP	8	1
1041	B73-chr10:133127786	no_diff_meth	FP	3	1
1042	B73-chr10:133127816	diff_meth	AFP	4	1
1043	B73-chr10:133127816	no_diff_meth	AFP	1	0.5
1044	B73-chr10:133127816	no_diff_meth	FP	1	0.5
1045	B73-chr10:133127818	diff_meth	AFP	8	1
1046	B73-chr10:133127818	no_diff_meth	AFP	1	0.5
1047	B73-chr10:133127818	no_diff_meth	FP	1	0.5
1048	B73-chr10:133127879	diff_meth	AFP	8	0.888889
1049	B73-chr10:133127879	diff_meth	FP	1	0.111111
1050	B73-chr10:133127879	no_diff_meth	FP	3	1
1051	B73-chr10:133127888	diff_meth	AFP	8	0.8
1052	B73-chr10:133127888	diff_meth	FP	2	0.2
1053	B73-chr10:133127888	no_diff_meth	FP	3	1
1054	B73-chr10:133127923	diff_meth	AFP	6	0.666667
1055	B73-chr10:133127923	diff_meth	FP	3	0.333333
1056	B73-chr10:133127923	no_diff_meth	FP	3	1
1057	B73-chr10:133127976	diff_meth	AFP	6	0.857143
1058	B73-chr10:133127976	diff_meth	FP	1	0.142857
1059	B73-chr10:133127976	no_diff_meth	FP	3	1
1060	B73-chr10:133127977	diff_meth	AFP	4	1
1061	B73-chr10:133127977	no_diff_meth	FP	3	1
1062	B73-chr10:133127980	diff_meth	AFP	10	0.909091
1063	B73-chr10:133127980	diff_meth	FP	1	0.0909091
1064	B73-chr10:133127980	no_diff_meth	FP	3	1
1065	B73-chr10:133127982	diff_meth	AFP	6	0.857143
1066	B73-chr10:133127982	diff_meth	FP	1	0.142857
1067	B73-chr10:133127982	no_diff_meth	FP	3	1
1068	B73-chr10:133127986	diff_meth	AFP	10	0.833333
1069	B73-chr10:133127986	diff_meth	FP	2	0.166667
1070	B73-chr10:133127986	no_diff_meth	FP	3	1
1071	B73-chr10:133127987	diff_meth	AFP	10	0.833333
1072	B73-chr10:133127987	diff_meth	FP	2	0.166667
1073	B73-chr10:133127987	no_diff_meth	FP	3	1
1074	B73-chr10:133128034	diff_meth	AFP	5	0.625
1075	B73-chr10:133128034	diff_meth	FP	3	0.375
1076	B73-chr10:133128034	no_diff_meth	FP	3	1
1077	B73-chr10:133128055	diff_meth	AFP	4	1
1078	B73-chr10:133128055	no_diff_meth	FP	3	1
1079	B73-chr10:133128086	diff_meth	AFP	7	0.7
1080	B73-chr10:133128086	diff_meth	FP	3	0.3
1081	B73-chr10:133128086	no_diff_meth	FP	3	1
1082	B73-chr10:133128134	diff_meth	AFP	5	0.833333
1083	B73-chr10:133128134	diff_meth	FP	1	0.166667
1084	B73-chr10:133128134	no_diff_meth	FP	3	1
1085	B73-chr10:133128170	diff_meth	AFP	5	1
1086	B73-chr10:133128170	no_diff_meth	AFP	1	0.333333
1087	B73-chr10:133128170	no_diff_meth	FP	2	0.666667
1088	B73-chr10:133128717	diff_meth	AFP	5	0.714286
1089	B73-chr10:133128717	diff_meth	FP	2	0.285714
1090	B73-chr10:133128717	no_diff_meth	FP	2	1
1091	B73-chr10:133128791	diff_meth	AFP	7	0.875
1092	B73-chr10:133128791	diff_meth	FP	1	0.125
1093	B73-chr10:133128791	no_diff_meth	FP	3	1
1094	B73-chr10:133128794	diff_meth	AFP	3	1
1095	B73-chr10:133128794	no_diff_meth	FP	3	1
1096	B73-chr10:133128841	diff_meth	AFP	5	1
1097	B73-chr10:133128841	no_diff_meth	FP	3	1
1098	B73-chr10:133128898	diff_meth	AFP	8	1
1099	B73-chr10:133128898	no_diff_meth	FP	2	1
1100	B73-chr10:133128912	diff_meth	AFP	8	0.888889
1101	B73-chr10:133128912	diff_meth	FP	1	0.111111
1102	B73-chr10:133128912	no_diff_meth	FP	3	1
1103	B73-chr10:133288887	diff_meth	AFP	2	0.5
1104	B73-chr10:133288887	diff_meth	FP	2	0.5
1105	B73-chr10:133288887	no_diff_meth	FP	4	1
1106	B73-chr10:133288930	diff_meth	FP	2	1
1107	B73-chr10:133288930	no_diff_meth	AFP	3	0.5
1108	B73-chr10:133288930	no_diff_meth	FP	3	0.5
1109	B73-chr10:133380698	diff_meth	AFP	1	0.333333
1110	B73-chr10:133380698	diff_meth	FP	2	0.666667
1111	B73-chr10:133380698	no_diff_meth	AFP	1	0.5
1112	B73-chr10:133380698	no_diff_meth	FP	1	0.5
1113	B73-chr10:133380701	diff_meth	AFP	1	0.333333
1114	B73-chr10:133380701	diff_meth	FP	2	0.666667
1115	B73-chr10:133380701	no_diff_meth	AFP	1	0.5
1116	B73-chr10:133380701	no_diff_meth	FP	1	0.5
1117	B73-chr10:133380704	diff_meth	AFP	1	0.333333
1118	B73-chr10:133380704	diff_meth	FP	2	0.666667
1119	B73-chr10:133380704	no_diff_meth	AFP	1	0.5
1120	B73-chr10:133380704	no_diff_meth	FP	1	0.5
1121	B73-chr10:133380716	diff_meth	FP	3	1
1122	B73-chr10:133380716	no_diff_meth	AFP	1	0.5
1123	B73-chr10:133380716	no_diff_meth	FP	1	0.5
1124	B73-chr10:134319519	diff_meth	AFP	2	1
1125	B73-chr10:134319519	no_diff_meth	FP	2	1
1126	B73-chr10:13441831	diff_meth	AFP	2	0.666667
1127	B73-chr10:13441831	diff_meth	FP	1	0.333333
1128	B73-chr10:13441831	no_diff_meth	FP	2	1
1129	B73-chr10:13441843	diff_meth	AFP	3	0.6
1130	B73-chr10:13441843	diff_meth	FP	2	0.4
1131	B73-chr10:13441843	no_diff_meth	FP	2	1
1132	B73-chr10:13441848	diff_meth	AFP	1	0.5
1133	B73-chr10:13441848	diff_meth	FP	1	0.5
1134	B73-chr10:13441848	no_diff_meth	FP	2	1
1135	B73-chr10:13441849	diff_meth	AFP	2	0.666667
1136	B73-chr10:13441849	diff_meth	FP	1	0.333333
1137	B73-chr10:13441849	no_diff_meth	FP	2	1
1138	B73-chr10:13441867	diff_meth	AFP	4	1
1139	B73-chr10:13441867	no_diff_meth	AFP	1	0.5
1140	B73-chr10:13441867	no_diff_meth	FP	1	0.5
1141	B73-chr10:134433456	diff_meth	AFP	5	1
1142	B73-chr10:134433456	no_diff_meth	AFP	2	0.666667
1143	B73-chr10:134433456	no_diff_meth	FP	1	0.333333
1144	B73-chr10:134433513	diff_meth	AFP	2	0.666667
1145	B73-chr10:134433513	diff_meth	FP	1	0.333333
1146	B73-chr10:134433513	no_diff_meth	FP	5	1
1147	B73-chr10:134524665	diff_meth	AFP	3	1
1148	B73-chr10:134524665	no_diff_meth	FP	3	1
1149	B73-chr10:134524806	diff_meth	AFP	2	1
1150	B73-chr10:134524806	no_diff_meth	FP	3	1
1151	B73-chr10:134529276	diff_meth	AFP	1	0.5
1152	B73-chr10:134529276	diff_meth	FP	1	0.5
1153	B73-chr10:134529276	no_diff_meth	AFP	1	0.0714286
1154	B73-chr10:134529276	no_diff_meth	FP	13	0.928571
1155	B73-chr10:134566033	diff_meth	FP	2	1
1156	B73-chr10:134566033	no_diff_meth	AFP	2	0.666667
1157	B73-chr10:134566033	no_diff_meth	FP	1	0.333333
1158	B73-chr10:134662067	diff_meth	AFP	1	0.5
1159	B73-chr10:134662067	diff_meth	FP	1	0.5
1160	B73-chr10:134662067	no_diff_meth	AFP	2	0.4
1161	B73-chr10:134662067	no_diff_meth	FP	3	0.6
1162	B73-chr10:134662107	diff_meth	AFP	1	0.5
1163	B73-chr10:134662107	diff_meth	FP	1	0.5
1164	B73-chr10:134662107	no_diff_meth	AFP	1	0.166667
1165	B73-chr10:134662107	no_diff_meth	FP	5	0.833333
1166	B73-chr10:134662215	diff_meth	AFP	2	0.666667
1167	B73-chr10:134662215	diff_meth	FP	1	0.333333
1168	B73-chr10:134662215	no_diff_meth	AFP	2	0.2
1169	B73-chr10:134662215	no_diff_meth	FP	8	0.8
1170	B73-chr10:134662338	diff_meth	AFP	2	1
1171	B73-chr10:134662338	no_diff_meth	FP	6	1
1172	B73-chr10:134662350	diff_meth	AFP	3	1
1173	B73-chr10:134662350	no_diff_meth	AFP	1	0.1
1174	B73-chr10:134662350	no_diff_meth	FP	9	0.9
1175	B73-chr10:134662361	diff_meth	AFP	3	1
1176	B73-chr10:134662361	no_diff_meth	AFP	3	0.3
1177	B73-chr10:134662361	no_diff_meth	FP	7	0.7
1178	B73-chr10:134778513	diff_meth	FP	4	1
1179	B73-chr10:134778513	no_diff_meth	AFP	1	0.333333
1180	B73-chr10:134778513	no_diff_meth	FP	2	0.666667
1181	B73-chr10:134932990	diff_meth	AFP	3	1
1182	B73-chr10:134932990	no_diff_meth	FP	3	1
1183	B73-chr10:135120415	diff_meth	AFP	2	0.5
1184	B73-chr10:135120415	diff_meth	FP	2	0.5
1185	B73-chr10:135120415	no_diff_meth	AFP	4	0.4
1186	B73-chr10:135120415	no_diff_meth	FP	6	0.6
1187	B73-chr10:135125070	diff_meth	AFP	1	0.5
1188	B73-chr10:135125070	diff_meth	FP	1	0.5
1189	B73-chr10:135125070	no_diff_meth	FP	2	1
1190	B73-chr10:135125095	diff_meth	AFP	1	0.5
1191	B73-chr10:135125095	diff_meth	FP	1	0.5
1192	B73-chr10:135125095	no_diff_meth	AFP	2	0.166667
1193	B73-chr10:135125095	no_diff_meth	FP	10	0.833333
1194	B73-chr10:135133082	diff_meth	AFP	2	0.666667
1195	B73-chr10:135133082	diff_meth	FP	1	0.333333
1196	B73-chr10:135133082	no_diff_meth	FP	2	1
1197	B73-chr10:135157817	diff_meth	AFP	1	0.5
1198	B73-chr10:135157817	diff_meth	FP	1	0.5
1199	B73-chr10:135157817	no_diff_meth	AFP	4	0.363636
1200	B73-chr10:135157817	no_diff_meth	FP	7	0.636364
1201	B73-chr10:135185804	diff_meth	AFP	1	0.5
1202	B73-chr10:135185804	diff_meth	FP	1	0.5
1203	B73-chr10:135185804	no_diff_meth	AFP	3	0.5
1204	B73-chr10:135185804	no_diff_meth	FP	3	0.5
1205	B73-chr10:135185805	diff_meth	AFP	1	0.5
1206	B73-chr10:135185805	diff_meth	FP	1	0.5
1207	B73-chr10:135185805	no_diff_meth	AFP	3	0.5
1208	B73-chr10:135185805	no_diff_meth	FP	3	0.5
1209	B73-chr10:135185860	diff_meth	AFP	4	0.571429
1210	B73-chr10:135185860	diff_meth	FP	3	0.428571
1211	B73-chr10:135185860	no_diff_meth	AFP	2	0.333333
1212	B73-chr10:135185860	no_diff_meth	FP	4	0.666667
1213	B73-chr10:135185862	diff_meth	AFP	4	0.571429
1214	B73-chr10:135185862	diff_meth	FP	3	0.428571
1215	B73-chr10:135185862	no_diff_meth	AFP	1	0.2
1216	B73-chr10:135185862	no_diff_meth	FP	4	0.8
1217	B73-chr10:135185864	diff_meth	AFP	4	0.571429
1218	B73-chr10:135185864	diff_meth	FP	3	0.428571
1219	B73-chr10:135185864	no_diff_meth	AFP	2	0.333333
1220	B73-chr10:135185864	no_diff_meth	FP	4	0.666667
1221	B73-chr10:135185888	diff_meth	AFP	5	0.833333
1222	B73-chr10:135185888	diff_meth	FP	1	0.166667
1223	B73-chr10:135185888	no_diff_meth	AFP	4	0.8
1224	B73-chr10:135185888	no_diff_meth	FP	1	0.2
1225	B73-chr10:135185894	diff_meth	AFP	6	0.857143
1226	B73-chr10:135185894	diff_meth	FP	1	0.142857
1227	B73-chr10:135185894	no_diff_meth	AFP	3	0.75
1228	B73-chr10:135185894	no_diff_meth	FP	1	0.25
1229	B73-chr10:135185899	diff_meth	AFP	6	0.857143
1230	B73-chr10:135185899	diff_meth	FP	1	0.142857
1231	B73-chr10:135185899	no_diff_meth	AFP	3	0.75
1232	B73-chr10:135185899	no_diff_meth	FP	1	0.25
1233	B73-chr10:135185904	diff_meth	AFP	6	0.857143
1234	B73-chr10:135185904	diff_meth	FP	1	0.142857
1235	B73-chr10:135185904	no_diff_meth	AFP	2	0.5
1236	B73-chr10:135185904	no_diff_meth	FP	2	0.5
1237	B73-chr10:135185999	diff_meth	AFP	2	1
1238	B73-chr10:135185999	no_diff_meth	AFP	2	0.333333
1239	B73-chr10:135185999	no_diff_meth	FP	4	0.666667
1240	B73-chr10:135738194	diff_meth	FP	2	1
1241	B73-chr10:135738194	no_diff_meth	AFP	1	0.333333
1242	B73-chr10:135738194	no_diff_meth	FP	2	0.666667
1243	B73-chr10:135738206	diff_meth	FP	2	1
1244	B73-chr10:135738206	no_diff_meth	AFP	3	0.75
1245	B73-chr10:135738206	no_diff_meth	FP	1	0.25
1246	B73-chr10:135738210	diff_meth	FP	2	1
1247	B73-chr10:135738210	no_diff_meth	AFP	4	0.8
1248	B73-chr10:135738210	no_diff_meth	FP	1	0.2
1249	B73-chr10:135738216	diff_meth	FP	2	1
1250	B73-chr10:135738216	no_diff_meth	AFP	6	0.857143
1251	B73-chr10:135738216	no_diff_meth	FP	1	0.142857
1252	B73-chr10:135738220	diff_meth	FP	2	1
1253	B73-chr10:135738220	no_diff_meth	AFP	6	0.666667
1254	B73-chr10:135738220	no_diff_meth	FP	3	0.333333
1255	B73-chr10:135738247	diff_meth	FP	2	1
1256	B73-chr10:135738247	no_diff_meth	AFP	5	0.714286
1257	B73-chr10:135738247	no_diff_meth	FP	2	0.285714
1258	B73-chr10:135738249	diff_meth	FP	3	1
1259	B73-chr10:135738249	no_diff_meth	AFP	6	0.75
1260	B73-chr10:135738249	no_diff_meth	FP	2	0.25
1261	B73-chr10:135738336	diff_meth	AFP	3	1
1262	B73-chr10:135738336	no_diff_meth	FP	2	1
1263	B73-chr10:135738341	diff_meth	AFP	5	0.714286
1264	B73-chr10:135738341	diff_meth	FP	2	0.285714
1265	B73-chr10:135738341	no_diff_meth	FP	6	1
1266	B73-chr10:135738345	diff_meth	AFP	5	0.714286
1267	B73-chr10:135738345	diff_meth	FP	2	0.285714
1268	B73-chr10:135738345	no_diff_meth	FP	4	1
1269	B73-chr10:135738348	diff_meth	AFP	4	0.571429
1270	B73-chr10:135738348	diff_meth	FP	3	0.428571
1271	B73-chr10:135738348	no_diff_meth	FP	4	1
1272	B73-chr10:135738361	diff_meth	AFP	5	0.714286
1273	B73-chr10:135738361	diff_meth	FP	2	0.285714
1274	B73-chr10:135738361	no_diff_meth	FP	5	1
1275	B73-chr10:135738402	diff_meth	AFP	4	0.8
1276	B73-chr10:135738402	diff_meth	FP	1	0.2
1277	B73-chr10:135738402	no_diff_meth	AFP	2	0.4
1278	B73-chr10:135738402	no_diff_meth	FP	3	0.6
1279	B73-chr10:135738406	diff_meth	AFP	3	0.75
1280	B73-chr10:135738406	diff_meth	FP	1	0.25
1281	B73-chr10:135738406	no_diff_meth	FP	2	1
1282	B73-chr10:135738413	diff_meth	AFP	7	0.875
1283	B73-chr10:135738413	diff_meth	FP	1	0.125
1284	B73-chr10:135738413	no_diff_meth	FP	4	1
1285	B73-chr10:135738416	diff_meth	AFP	7	0.875
1286	B73-chr10:135738416	diff_meth	FP	1	0.125
1287	B73-chr10:135738416	no_diff_meth	AFP	2	0.4
1288	B73-chr10:135738416	no_diff_meth	FP	3	0.6
1289	B73-chr10:135738439	diff_meth	AFP	3	1
1290	B73-chr10:135738439	no_diff_meth	FP	2	1
1291	B73-chr10:135738455	diff_meth	AFP	3	0.5
1292	B73-chr10:135738455	diff_meth	FP	3	0.5
1293	B73-chr10:135738455	no_diff_meth	FP	3	1
1294	B73-chr10:135738661	diff_meth	FP	2	1
1295	B73-chr10:135738661	no_diff_meth	AFP	1	0.25
1296	B73-chr10:135738661	no_diff_meth	FP	3	0.75
1297	B73-chr10:135738662	diff_meth	FP	2	1
1298	B73-chr10:135738662	no_diff_meth	AFP	1	0.25
1299	B73-chr10:135738662	no_diff_meth	FP	3	0.75
1300	B73-chr10:135806506	diff_meth	AFP	2	1
1301	B73-chr10:135806506	no_diff_meth	FP	11	1
1302	B73-chr10:135806511	diff_meth	AFP	2	1
1303	B73-chr10:135806511	no_diff_meth	FP	12	1
1304	B73-chr10:135806526	diff_meth	AFP	2	1
1305	B73-chr10:135806526	no_diff_meth	FP	7	1
1306	B73-chr10:135863827	diff_meth	AFP	3	0.5
1307	B73-chr10:135863827	diff_meth	FP	3	0.5
1308	B73-chr10:135863827	no_diff_meth	AFP	4	0.444444
1309	B73-chr10:135863827	no_diff_meth	FP	5	0.555556
1310	B73-chr10:135863865	diff_meth	AFP	2	0.666667
1311	B73-chr10:135863865	diff_meth	FP	1	0.333333
1312	B73-chr10:135863865	no_diff_meth	AFP	7	0.777778
1313	B73-chr10:135863865	no_diff_meth	FP	2	0.222222
1314	B73-chr10:135863958	diff_meth	AFP	1	0.5
1315	B73-chr10:135863958	diff_meth	FP	1	0.5
1316	B73-chr10:135863958	no_diff_meth	AFP	2	0.133333
1317	B73-chr10:135863958	no_diff_meth	FP	13	0.866667
1318	B73-chr10:135863960	diff_meth	AFP	1	0.5
1319	B73-chr10:135863960	diff_meth	FP	1	0.5
1320	B73-chr10:135863960	no_diff_meth	AFP	2	0.125
1321	B73-chr10:135863960	no_diff_meth	FP	14	0.875
1322	B73-chr10:135863971	diff_meth	AFP	1	0.5
1323	B73-chr10:135863971	diff_meth	FP	1	0.5
1324	B73-chr10:135863971	no_diff_meth	AFP	1	0.05
1325	B73-chr10:135863971	no_diff_meth	FP	19	0.95
1326	B73-chr10:135863972	diff_meth	AFP	1	0.5
1327	B73-chr10:135863972	diff_meth	FP	1	0.5
1328	B73-chr10:135863972	no_diff_meth	AFP	1	0.05
1329	B73-chr10:135863972	no_diff_meth	FP	19	0.95
1330	B73-chr10:135863974	diff_meth	AFP	1	0.5
1331	B73-chr10:135863974	diff_meth	FP	1	0.5
1332	B73-chr10:135863974	no_diff_meth	AFP	1	0.0714286
1333	B73-chr10:135863974	no_diff_meth	FP	13	0.928571
1334	B73-chr10:13586430	diff_meth	FP	2	1
1335	B73-chr10:13586430	no_diff_meth	AFP	1	0.2
1336	B73-chr10:13586430	no_diff_meth	FP	4	0.8
1337	B73-chr10:135927400	diff_meth	AFP	1	0.5
1338	B73-chr10:135927400	diff_meth	FP	1	0.5
1339	B73-chr10:135927400	no_diff_meth	AFP	6	0.5
1340	B73-chr10:135927400	no_diff_meth	FP	6	0.5
1341	B73-chr10:135927409	diff_meth	AFP	1	0.5
1342	B73-chr10:135927409	diff_meth	FP	1	0.5
1343	B73-chr10:135927409	no_diff_meth	AFP	2	0.285714
1344	B73-chr10:135927409	no_diff_meth	FP	5	0.714286
1345	B73-chr10:13593670	diff_meth	AFP	1	0.5
1346	B73-chr10:13593670	diff_meth	FP	1	0.5
1347	B73-chr10:13593670	no_diff_meth	FP	4	1
1348	B73-chr10:136008127	diff_meth	AFP	3	0.428571
1349	B73-chr10:136008127	diff_meth	FP	4	0.571429
1350	B73-chr10:136008127	no_diff_meth	FP	9	1
1351	B73-chr10:136008140	diff_meth	AFP	4	0.666667
1352	B73-chr10:136008140	diff_meth	FP	2	0.333333
1353	B73-chr10:136008140	no_diff_meth	FP	2	1
1354	B73-chr10:136031541	diff_meth	AFP	5	0.714286
1355	B73-chr10:136031541	diff_meth	FP	2	0.285714
1356	B73-chr10:136031541	no_diff_meth	AFP	1	0.5
1357	B73-chr10:136031541	no_diff_meth	FP	1	0.5
1358	B73-chr10:136092019	diff_meth	AFP	5	0.555556
1359	B73-chr10:136092019	diff_meth	FP	4	0.444444
1360	B73-chr10:136092019	no_diff_meth	FP	2	1
1361	B73-chr10:136092020	diff_meth	AFP	5	0.384615
1362	B73-chr10:136092020	diff_meth	FP	8	0.615385
1363	B73-chr10:136092020	no_diff_meth	FP	2	1
1364	B73-chr10:136266798	diff_meth	AFP	2	0.666667
1365	B73-chr10:136266798	diff_meth	FP	1	0.333333
1366	B73-chr10:136266798	no_diff_meth	AFP	1	0.25
1367	B73-chr10:136266798	no_diff_meth	FP	3	0.75
1368	B73-chr10:136266910	diff_meth	AFP	3	1
1369	B73-chr10:136266910	no_diff_meth	AFP	2	0.4
1370	B73-chr10:136266910	no_diff_meth	FP	3	0.6
1371	B73-chr10:136266916	diff_meth	AFP	3	1
1372	B73-chr10:136266916	no_diff_meth	AFP	1	0.5
1373	B73-chr10:136266916	no_diff_meth	FP	1	0.5
1374	B73-chr10:136266917	diff_meth	AFP	3	1
1375	B73-chr10:136266917	no_diff_meth	AFP	1	0.5
1376	B73-chr10:136266917	no_diff_meth	FP	1	0.5
1377	B73-chr10:136266922	diff_meth	AFP	4	0.8
1378	B73-chr10:136266922	diff_meth	FP	1	0.2
1379	B73-chr10:136266922	no_diff_meth	AFP	1	0.1
1380	B73-chr10:136266922	no_diff_meth	FP	9	0.9
1381	B73-chr10:136281253	diff_meth	FP	4	1
1382	B73-chr10:136281253	no_diff_meth	AFP	10	0.666667
1383	B73-chr10:136281253	no_diff_meth	FP	5	0.333333
1384	B73-chr10:136315441	diff_meth	FP	2	1
1385	B73-chr10:136315441	no_diff_meth	AFP	1	0.333333
1386	B73-chr10:136315441	no_diff_meth	FP	2	0.666667
1387	B73-chr10:136413146	diff_meth	AFP	4	0.5
1388	B73-chr10:136413146	diff_meth	FP	4	0.5
1389	B73-chr10:136413146	no_diff_meth	AFP	1	0.2
1390	B73-chr10:136413146	no_diff_meth	FP	4	0.8
1391	B73-chr10:136413149	diff_meth	AFP	3	0.75
1392	B73-chr10:136413149	diff_meth	FP	1	0.25
1393	B73-chr10:136413149	no_diff_meth	AFP	1	0.333333
1394	B73-chr10:136413149	no_diff_meth	FP	2	0.666667
1395	B73-chr10:136413155	diff_meth	AFP	5	1
1396	B73-chr10:136413155	no_diff_meth	AFP	2	1
1397	B73-chr10:136413164	diff_meth	AFP	5	1
1398	B73-chr10:136413164	no_diff_meth	AFP	2	1
1399	B73-chr10:136413172	diff_meth	AFP	4	0.444444
1400	B73-chr10:136413172	diff_meth	FP	5	0.555556
1401	B73-chr10:136413172	no_diff_meth	AFP	3	1
1402	B73-chr10:136413191	diff_meth	AFP	4	1
1403	B73-chr10:136413191	no_diff_meth	AFP	3	1
1404	B73-chr10:136413192	diff_meth	AFP	4	0.666667
1405	B73-chr10:136413192	diff_meth	FP	2	0.333333
1406	B73-chr10:136413192	no_diff_meth	AFP	3	1
1407	B73-chr10:136413195	diff_meth	AFP	3	1
1408	B73-chr10:136413195	no_diff_meth	AFP	3	1
1409	B73-chr10:136413197	diff_meth	AFP	3	0.5
1410	B73-chr10:136413197	diff_meth	FP	3	0.5
1411	B73-chr10:136413197	no_diff_meth	AFP	3	1
1412	B73-chr10:136413209	diff_meth	AFP	3	1
1413	B73-chr10:136413209	no_diff_meth	AFP	3	1
1414	B73-chr10:136413210	diff_meth	AFP	3	1
1415	B73-chr10:136413210	no_diff_meth	AFP	3	1
1416	B73-chr10:136413229	diff_meth	AFP	1	0.25
1417	B73-chr10:136413229	diff_meth	FP	3	0.75
1418	B73-chr10:136413229	no_diff_meth	FP	2	1
1419	B73-chr10:136413236	diff_meth	AFP	1	0.5
1420	B73-chr10:136413236	diff_meth	FP	1	0.5
1421	B73-chr10:136413236	no_diff_meth	FP	2	1
1422	B73-chr10:136413237	diff_meth	AFP	1	0.5
1423	B73-chr10:136413237	diff_meth	FP	1	0.5
1424	B73-chr10:136413237	no_diff_meth	FP	2	1
1425	B73-chr10:136413245	diff_meth	AFP	1	0.5
1426	B73-chr10:136413245	diff_meth	FP	1	0.5
1427	B73-chr10:136413245	no_diff_meth	FP	2	1
1428	B73-chr10:136498964	diff_meth	AFP	2	1
1429	B73-chr10:136498964	no_diff_meth	FP	3	1
1430	B73-chr10:136499733	diff_meth	AFP	6	1
1431	B73-chr10:136499733	no_diff_meth	AFP	1	0.166667
1432	B73-chr10:136499733	no_diff_meth	FP	5	0.833333
1433	B73-chr10:136499742	diff_meth	AFP	6	1
1434	B73-chr10:136499742	no_diff_meth	AFP	1	0.2
1435	B73-chr10:136499742	no_diff_meth	FP	4	0.8
1436	B73-chr10:136499743	diff_meth	AFP	5	1
1437	B73-chr10:136499743	no_diff_meth	AFP	1	0.2
1438	B73-chr10:136499743	no_diff_meth	FP	4	0.8
1439	B73-chr10:136499752	diff_meth	AFP	5	1
1440	B73-chr10:136499752	no_diff_meth	FP	4	1
1441	B73-chr10:136499801	diff_meth	AFP	3	1
1442	B73-chr10:136499801	no_diff_meth	AFP	1	0.5
1443	B73-chr10:136499801	no_diff_meth	FP	1	0.5
1444	B73-chr10:136499807	diff_meth	AFP	3	1
1445	B73-chr10:136499807	no_diff_meth	AFP	1	0.5
1446	B73-chr10:136499807	no_diff_meth	FP	1	0.5
1447	B73-chr10:136499814	diff_meth	AFP	5	1
1448	B73-chr10:136499814	no_diff_meth	AFP	1	0.166667
1449	B73-chr10:136499814	no_diff_meth	FP	5	0.833333
1450	B73-chr10:136499896	diff_meth	AFP	1	0.5
1451	B73-chr10:136499896	diff_meth	FP	1	0.5
1452	B73-chr10:136499896	no_diff_meth	FP	2	1
1453	B73-chr10:136693236	diff_meth	AFP	1	0.5
1454	B73-chr10:136693236	diff_meth	FP	1	0.5
1455	B73-chr10:136693236	no_diff_meth	FP	3	1
1456	B73-chr10:137544642	diff_meth	FP	2	1
1457	B73-chr10:137544642	no_diff_meth	AFP	5	0.277778
1458	B73-chr10:137544642	no_diff_meth	FP	13	0.722222
1459	B73-chr10:137687699	diff_meth	AFP	2	0.5
1460	B73-chr10:137687699	diff_meth	FP	2	0.5
1461	B73-chr10:137687699	no_diff_meth	AFP	1	0.125
1462	B73-chr10:137687699	no_diff_meth	FP	7	0.875
1463	B73-chr10:137688743	diff_meth	FP	2	1
1464	B73-chr10:137688743	no_diff_meth	AFP	2	0.133333
1465	B73-chr10:137688743	no_diff_meth	FP	13	0.866667
1466	B73-chr10:137783080	diff_meth	AFP	2	0.5
1467	B73-chr10:137783080	diff_meth	FP	2	0.5
1468	B73-chr10:137783080	no_diff_meth	AFP	2	0.285714
1469	B73-chr10:137783080	no_diff_meth	FP	5	0.714286
1470	B73-chr10:137783170	diff_meth	AFP	1	0.166667
1471	B73-chr10:137783170	diff_meth	FP	5	0.833333
1472	B73-chr10:137783170	no_diff_meth	AFP	5	0.714286
1473	B73-chr10:137783170	no_diff_meth	FP	2	0.285714
1474	B73-chr10:137783211	diff_meth	FP	3	1
1475	B73-chr10:137783211	no_diff_meth	AFP	2	0.4
1476	B73-chr10:137783211	no_diff_meth	FP	3	0.6
1477	B73-chr10:137783299	diff_meth	AFP	2	0.666667
1478	B73-chr10:137783299	diff_meth	FP	1	0.333333
1479	B73-chr10:137783299	no_diff_meth	AFP	1	0.5
1480	B73-chr10:137783299	no_diff_meth	FP	1	0.5
1481	B73-chr10:137783301	diff_meth	AFP	2	0.666667
1482	B73-chr10:137783301	diff_meth	FP	1	0.333333
1483	B73-chr10:137783301	no_diff_meth	AFP	1	0.5
1484	B73-chr10:137783301	no_diff_meth	FP	1	0.5
1485	B73-chr10:137783303	diff_meth	AFP	2	0.666667
1486	B73-chr10:137783303	diff_meth	FP	1	0.333333
1487	B73-chr10:137783303	no_diff_meth	AFP	1	0.5
1488	B73-chr10:137783303	no_diff_meth	FP	1	0.5
1489	B73-chr10:138725363	diff_meth	AFP	1	0.333333
1490	B73-chr10:138725363	diff_meth	FP	2	0.666667
1491	B73-chr10:138725363	no_diff_meth	FP	3	1
1492	B73-chr10:138725377	diff_meth	AFP	2	0.5
1493	B73-chr10:138725377	diff_meth	FP	2	0.5
1494	B73-chr10:138725377	no_diff_meth	AFP	2	0.333333
1495	B73-chr10:138725377	no_diff_meth	FP	4	0.666667
1496	B73-chr10:138725449	diff_meth	AFP	2	0.666667
1497	B73-chr10:138725449	diff_meth	FP	1	0.333333
1498	B73-chr10:138725449	no_diff_meth	FP	4	1
1499	B73-chr10:138725455	diff_meth	AFP	2	0.666667
1500	B73-chr10:138725455	diff_meth	FP	1	0.333333
1501	B73-chr10:138725455	no_diff_meth	FP	6	1
1502	B73-chr10:138725456	diff_meth	AFP	2	0.666667
1503	B73-chr10:138725456	diff_meth	FP	1	0.333333
1504	B73-chr10:138725456	no_diff_meth	FP	4	1
1505	B73-chr10:138725524	diff_meth	AFP	3	1
1506	B73-chr10:138725524	no_diff_meth	AFP	1	0.0909091
1507	B73-chr10:138725524	no_diff_meth	FP	10	0.909091
1508	B73-chr10:138824255	diff_meth	FP	3	1
1509	B73-chr10:138824255	no_diff_meth	AFP	5	0.384615
1510	B73-chr10:138824255	no_diff_meth	FP	8	0.615385
1511	B73-chr10:138824310	diff_meth	AFP	1	0.333333
1512	B73-chr10:138824310	diff_meth	FP	2	0.666667
1513	B73-chr10:138824310	no_diff_meth	AFP	6	0.461538
1514	B73-chr10:138824310	no_diff_meth	FP	7	0.538462
1515	B73-chr10:138924572	diff_meth	AFP	2	1
1516	B73-chr10:138924572	no_diff_meth	AFP	1	0.5
1517	B73-chr10:138924572	no_diff_meth	FP	1	0.5
1518	B73-chr10:138924578	diff_meth	AFP	2	1
1519	B73-chr10:138924578	no_diff_meth	AFP	2	0.5
1520	B73-chr10:138924578	no_diff_meth	FP	2	0.5
1521	B73-chr10:139594521	diff_meth	AFP	3	1
1522	B73-chr10:139594521	no_diff_meth	FP	2	1
1523	B73-chr10:139594550	diff_meth	AFP	4	0.8
1524	B73-chr10:139594550	diff_meth	FP	1	0.2
1525	B73-chr10:139594550	no_diff_meth	FP	2	1
1526	B73-chr10:139594623	diff_meth	AFP	2	0.5
1527	B73-chr10:139594623	diff_meth	FP	2	0.5
1528	B73-chr10:139594623	no_diff_meth	AFP	1	0.333333
1529	B73-chr10:139594623	no_diff_meth	FP	2	0.666667
1530	B73-chr10:140145709	diff_meth	AFP	1	0.2
1531	B73-chr10:140145709	diff_meth	FP	4	0.8
1532	B73-chr10:140145709	no_diff_meth	FP	2	1
1533	B73-chr10:140267719	diff_meth	AFP	1	0.333333
1534	B73-chr10:140267719	diff_meth	FP	2	0.666667
1535	B73-chr10:140267719	no_diff_meth	FP	3	1
1536	B73-chr10:140267732	diff_meth	AFP	1	0.5
1537	B73-chr10:140267732	diff_meth	FP	1	0.5
1538	B73-chr10:140267732	no_diff_meth	AFP	1	0.5
1539	B73-chr10:140267732	no_diff_meth	FP	1	0.5
1540	B73-chr10:140268189	diff_meth	AFP	7	1
1541	B73-chr10:140268189	no_diff_meth	FP	14	1
1542	B73-chr10:140268220	diff_meth	AFP	8	1
1543	B73-chr10:140268220	no_diff_meth	AFP	1	0.0909091
1544	B73-chr10:140268220	no_diff_meth	FP	10	0.909091
1545	B73-chr10:140268486	diff_meth	FP	2	1
1546	B73-chr10:140268486	no_diff_meth	AFP	1	0.5
1547	B73-chr10:140268486	no_diff_meth	FP	1	0.5
1548	B73-chr10:140486903	diff_meth	FP	2	1
1549	B73-chr10:140486903	no_diff_meth	AFP	1	0.333333
1550	B73-chr10:140486903	no_diff_meth	FP	2	0.666667
1551	B73-chr10:140486905	diff_meth	FP	2	1
1552	B73-chr10:140486905	no_diff_meth	AFP	1	0.333333
1553	B73-chr10:140486905	no_diff_meth	FP	2	0.666667
1554	B73-chr10:140793808	diff_meth	AFP	1	0.333333
1555	B73-chr10:140793808	diff_meth	FP	2	0.666667
1556	B73-chr10:140793808	no_diff_meth	AFP	1	0.1
1557	B73-chr10:140793808	no_diff_meth	FP	9	0.9
1558	B73-chr10:141012557	diff_meth	AFP	2	0.5
1559	B73-chr10:141012557	diff_meth	FP	2	0.5
1560	B73-chr10:141012557	no_diff_meth	AFP	1	0.0666667
1561	B73-chr10:141012557	no_diff_meth	FP	14	0.933333
1562	B73-chr10:141014801	diff_meth	AFP	1	0.5
1563	B73-chr10:141014801	diff_meth	FP	1	0.5
1564	B73-chr10:141014801	no_diff_meth	FP	3	1
1565	B73-chr10:141014832	diff_meth	AFP	1	0.5
1566	B73-chr10:141014832	diff_meth	FP	1	0.5
1567	B73-chr10:141014832	no_diff_meth	FP	3	1
1568	B73-chr10:141176037	diff_meth	FP	3	1
1569	B73-chr10:141176037	no_diff_meth	AFP	3	0.25
1570	B73-chr10:141176037	no_diff_meth	FP	9	0.75
1571	B73-chr10:1413251	diff_meth	AFP	5	0.833333
1572	B73-chr10:1413251	diff_meth	FP	1	0.166667
1573	B73-chr10:1413251	no_diff_meth	AFP	1	0.25
1574	B73-chr10:1413251	no_diff_meth	FP	3	0.75
1575	B73-chr10:141336558	diff_meth	FP	2	1
1576	B73-chr10:141336558	no_diff_meth	AFP	1	0.25
1577	B73-chr10:141336558	no_diff_meth	FP	3	0.75
1578	B73-chr10:14140829	diff_meth	AFP	1	0.333333
1579	B73-chr10:14140829	diff_meth	FP	2	0.666667
1580	B73-chr10:14140829	no_diff_meth	AFP	1	0.333333
1581	B73-chr10:14140829	no_diff_meth	FP	2	0.666667
1582	B73-chr10:14140833	diff_meth	AFP	1	0.333333
1583	B73-chr10:14140833	diff_meth	FP	2	0.666667
1584	B73-chr10:14140833	no_diff_meth	AFP	1	0.333333
1585	B73-chr10:14140833	no_diff_meth	FP	2	0.666667
1586	B73-chr10:14140846	diff_meth	AFP	2	1
1587	B73-chr10:14140846	no_diff_meth	AFP	1	0.333333
1588	B73-chr10:14140846	no_diff_meth	FP	2	0.666667
1589	B73-chr10:14140849	diff_meth	AFP	2	1
1590	B73-chr10:14140849	no_diff_meth	FP	2	1
1591	B73-chr10:14140850	diff_meth	AFP	2	1
1592	B73-chr10:14140850	no_diff_meth	FP	2	1
1593	B73-chr10:14140852	diff_meth	AFP	2	1
1594	B73-chr10:14140852	no_diff_meth	FP	2	1
1595	B73-chr10:14140900	diff_meth	AFP	2	0.666667
1596	B73-chr10:14140900	diff_meth	FP	1	0.333333
1597	B73-chr10:14140900	no_diff_meth	AFP	1	0.5
1598	B73-chr10:14140900	no_diff_meth	FP	1	0.5
1599	B73-chr10:14140904	diff_meth	AFP	2	0.666667
1600	B73-chr10:14140904	diff_meth	FP	1	0.333333
1601	B73-chr10:14140904	no_diff_meth	AFP	1	0.5
1602	B73-chr10:14140904	no_diff_meth	FP	1	0.5
1603	B73-chr10:14140905	diff_meth	AFP	2	0.666667
1604	B73-chr10:14140905	diff_meth	FP	1	0.333333
1605	B73-chr10:14140905	no_diff_meth	AFP	1	0.5
1606	B73-chr10:14140905	no_diff_meth	FP	1	0.5
1607	B73-chr10:14140906	diff_meth	AFP	2	0.666667
1608	B73-chr10:14140906	diff_meth	FP	1	0.333333
1609	B73-chr10:14140906	no_diff_meth	AFP	1	0.5
1610	B73-chr10:14140906	no_diff_meth	FP	1	0.5
1611	B73-chr10:14140907	diff_meth	AFP	2	0.666667
1612	B73-chr10:14140907	diff_meth	FP	1	0.333333
1613	B73-chr10:14140907	no_diff_meth	AFP	1	0.5
1614	B73-chr10:14140907	no_diff_meth	FP	1	0.5
1615	B73-chr10:14140909	diff_meth	AFP	2	0.666667
1616	B73-chr10:14140909	diff_meth	FP	1	0.333333
1617	B73-chr10:14140909	no_diff_meth	AFP	1	0.5
1618	B73-chr10:14140909	no_diff_meth	FP	1	0.5
1619	B73-chr10:14140977	diff_meth	AFP	2	0.5
1620	B73-chr10:14140977	diff_meth	FP	2	0.5
1621	B73-chr10:14140977	no_diff_meth	AFP	2	0.666667
1622	B73-chr10:14140977	no_diff_meth	FP	1	0.333333
1623	B73-chr10:14140993	diff_meth	FP	4	1
1624	B73-chr10:14140993	no_diff_meth	AFP	2	0.666667
1625	B73-chr10:14140993	no_diff_meth	FP	1	0.333333
1626	B73-chr10:14140996	diff_meth	FP	4	1
1627	B73-chr10:14140996	no_diff_meth	AFP	2	0.666667
1628	B73-chr10:14140996	no_diff_meth	FP	1	0.333333
1629	B73-chr10:141522009	diff_meth	AFP	1	0.5
1630	B73-chr10:141522009	diff_meth	FP	1	0.5
1631	B73-chr10:141522009	no_diff_meth	FP	3	1
1632	B73-chr10:141618902	diff_meth	AFP	2	1
1633	B73-chr10:141618902	no_diff_meth	AFP	2	1
1634	B73-chr10:141633474	diff_meth	AFP	2	0.666667
1635	B73-chr10:141633474	diff_meth	FP	1	0.333333
1636	B73-chr10:141633474	no_diff_meth	FP	5	1
1637	B73-chr10:141633586	diff_meth	AFP	8	1
1638	B73-chr10:141633586	no_diff_meth	FP	4	1
1639	B73-chr10:141633637	diff_meth	AFP	7	1
1640	B73-chr10:141633637	no_diff_meth	FP	4	1
1641	B73-chr10:141633652	diff_meth	AFP	7	1
1642	B73-chr10:141633652	no_diff_meth	FP	4	1
1643	B73-chr10:141633670	diff_meth	AFP	6	1
1644	B73-chr10:141633670	no_diff_meth	AFP	1	0.2
1645	B73-chr10:141633670	no_diff_meth	FP	4	0.8
1646	B73-chr10:141634241	diff_meth	AFP	1	0.5
1647	B73-chr10:141634241	diff_meth	FP	1	0.5
1648	B73-chr10:141634241	no_diff_meth	FP	3	1
1649	B73-chr10:141634248	diff_meth	AFP	1	0.5
1650	B73-chr10:141634248	diff_meth	FP	1	0.5
1651	B73-chr10:141634248	no_diff_meth	FP	3	1
1652	B73-chr10:141634262	diff_meth	AFP	2	1
1653	B73-chr10:141634262	no_diff_meth	AFP	2	0.666667
1654	B73-chr10:141634262	no_diff_meth	FP	1	0.333333
1655	B73-chr10:141634304	diff_meth	AFP	2	1
1656	B73-chr10:141634304	no_diff_meth	FP	3	1
1657	B73-chr10:141634317	diff_meth	AFP	8	1
1658	B73-chr10:141634317	no_diff_meth	FP	4	1
1659	B73-chr10:141634360	diff_meth	AFP	8	1
1660	B73-chr10:141634360	no_diff_meth	FP	4	1
1661	B73-chr10:141634361	diff_meth	AFP	8	1
1662	B73-chr10:141634361	no_diff_meth	FP	4	1
1663	B73-chr10:141634376	diff_meth	AFP	8	1
1664	B73-chr10:141634376	no_diff_meth	FP	4	1
1665	B73-chr10:141634383	diff_meth	AFP	6	1
1666	B73-chr10:141634383	no_diff_meth	FP	5	1
1667	B73-chr10:141634406	diff_meth	AFP	8	1
1668	B73-chr10:141634406	no_diff_meth	FP	4	1
1669	B73-chr10:141634407	diff_meth	AFP	2	1
1670	B73-chr10:141634407	no_diff_meth	FP	3	1
1671	B73-chr10:141634614	diff_meth	AFP	4	1
1672	B73-chr10:141634614	no_diff_meth	AFP	2	1
1673	B73-chr10:141907294	diff_meth	FP	2	1
1674	B73-chr10:141907294	no_diff_meth	AFP	1	0.333333
1675	B73-chr10:141907294	no_diff_meth	FP	2	0.666667
1676	B73-chr10:142068495	diff_meth	AFP	3	1
1677	B73-chr10:142068495	no_diff_meth	FP	3	1
1678	B73-chr10:142070482	diff_meth	AFP	2	0.666667
1679	B73-chr10:142070482	diff_meth	FP	1	0.333333
1680	B73-chr10:142070482	no_diff_meth	FP	2	1
1681	B73-chr10:142077687	diff_meth	AFP	2	1
1682	B73-chr10:142077687	no_diff_meth	FP	2	1
1683	B73-chr10:142290060	diff_meth	FP	2	1
1684	B73-chr10:142290060	no_diff_meth	AFP	1	0.5
1685	B73-chr10:142290060	no_diff_meth	FP	1	0.5
1686	B73-chr10:142900637	diff_meth	AFP	2	1
1687	B73-chr10:142900637	no_diff_meth	FP	4	1
1688	B73-chr10:142900696	diff_meth	AFP	2	1
1689	B73-chr10:142900696	no_diff_meth	FP	6	1
1690	B73-chr10:142900810	diff_meth	AFP	2	1
1691	B73-chr10:142900810	no_diff_meth	AFP	1	0.5
1692	B73-chr10:142900810	no_diff_meth	FP	1	0.5
1693	B73-chr10:142949533	diff_meth	AFP	2	0.666667
1694	B73-chr10:142949533	diff_meth	FP	1	0.333333
1695	B73-chr10:142949533	no_diff_meth	AFP	2	0.25
1696	B73-chr10:142949533	no_diff_meth	FP	6	0.75
1697	B73-chr10:143182246	diff_meth	AFP	3	0.5
1698	B73-chr10:143182246	diff_meth	FP	3	0.5
1699	B73-chr10:143182246	no_diff_meth	AFP	1	0.166667
1700	B73-chr10:143182246	no_diff_meth	FP	5	0.833333
1701	B73-chr10:143182369	diff_meth	AFP	2	0.5
1702	B73-chr10:143182369	diff_meth	FP	2	0.5
1703	B73-chr10:143182369	no_diff_meth	FP	3	1
1704	B73-chr10:143236126	diff_meth	AFP	2	1
1705	B73-chr10:143236126	no_diff_meth	AFP	2	0.666667
1706	B73-chr10:143236126	no_diff_meth	FP	1	0.333333
1707	B73-chr10:143236135	diff_meth	AFP	2	1
1708	B73-chr10:143236135	no_diff_meth	AFP	1	0.25
1709	B73-chr10:143236135	no_diff_meth	FP	3	0.75
1710	B73-chr10:143236140	diff_meth	AFP	2	1
1711	B73-chr10:143236140	no_diff_meth	AFP	1	0.25
1712	B73-chr10:143236140	no_diff_meth	FP	3	0.75
1713	B73-chr10:143236146	diff_meth	AFP	2	1
1714	B73-chr10:143236146	no_diff_meth	AFP	1	0.25
1715	B73-chr10:143236146	no_diff_meth	FP	3	0.75
1716	B73-chr10:143236154	diff_meth	AFP	2	1
1717	B73-chr10:143236154	no_diff_meth	AFP	2	0.666667
1718	B73-chr10:143236154	no_diff_meth	FP	1	0.333333
1719	B73-chr10:143236158	diff_meth	AFP	2	1
1720	B73-chr10:143236158	no_diff_meth	AFP	2	0.666667
1721	B73-chr10:143236158	no_diff_meth	FP	1	0.333333
1722	B73-chr10:143261351	diff_meth	AFP	1	0.5
1723	B73-chr10:143261351	diff_meth	FP	1	0.5
1724	B73-chr10:143261351	no_diff_meth	AFP	2	0.666667
1725	B73-chr10:143261351	no_diff_meth	FP	1	0.333333
1726	B73-chr10:143261352	diff_meth	AFP	1	0.25
1727	B73-chr10:143261352	diff_meth	FP	3	0.75
1728	B73-chr10:143261352	no_diff_meth	AFP	2	0.25
1729	B73-chr10:143261352	no_diff_meth	FP	6	0.75
1730	B73-chr10:143536847	diff_meth	AFP	4	0.8
1731	B73-chr10:143536847	diff_meth	FP	1	0.2
1732	B73-chr10:143536847	no_diff_meth	FP	13	1
1733	B73-chr10:143618464	diff_meth	AFP	1	0.5
1734	B73-chr10:143618464	diff_meth	FP	1	0.5
1735	B73-chr10:143618464	no_diff_meth	AFP	2	1
1736	B73-chr10:143618465	diff_meth	AFP	1	0.5
1737	B73-chr10:143618465	diff_meth	FP	1	0.5
1738	B73-chr10:143618465	no_diff_meth	AFP	2	1
1739	B73-chr10:1437801	diff_meth	AFP	1	0.333333
1740	B73-chr10:1437801	diff_meth	FP	2	0.666667
1741	B73-chr10:1437801	no_diff_meth	FP	2	1
1742	B73-chr10:143799335	diff_meth	AFP	1	0.333333
1743	B73-chr10:143799335	diff_meth	FP	2	0.666667
1744	B73-chr10:143799335	no_diff_meth	FP	5	1
1745	B73-chr10:143799443	diff_meth	AFP	3	0.75
1746	B73-chr10:143799443	diff_meth	FP	1	0.25
1747	B73-chr10:143799443	no_diff_meth	FP	2	1
1748	B73-chr10:143799479	diff_meth	AFP	3	0.6
1749	B73-chr10:143799479	diff_meth	FP	2	0.4
1750	B73-chr10:143799479	no_diff_meth	FP	3	1
1751	B73-chr10:143861208	diff_meth	AFP	1	0.5
1752	B73-chr10:143861208	diff_meth	FP	1	0.5
1753	B73-chr10:143861208	no_diff_meth	FP	3	1
1754	B73-chr10:143892398	diff_meth	FP	2	1
1755	B73-chr10:143892398	no_diff_meth	AFP	1	0.333333
1756	B73-chr10:143892398	no_diff_meth	FP	2	0.666667
1757	B73-chr10:144221797	diff_meth	AFP	5	0.714286
1758	B73-chr10:144221797	diff_meth	FP	2	0.285714
1759	B73-chr10:144221797	no_diff_meth	FP	5	1
1760	B73-chr10:144221803	diff_meth	AFP	4	0.571429
1761	B73-chr10:144221803	diff_meth	FP	3	0.428571
1762	B73-chr10:144221803	no_diff_meth	FP	5	1
1763	B73-chr10:144221823	diff_meth	AFP	4	0.571429
1764	B73-chr10:144221823	diff_meth	FP	3	0.428571
1765	B73-chr10:144221823	no_diff_meth	FP	5	1
1766	B73-chr10:144222635	diff_meth	AFP	5	0.833333
1767	B73-chr10:144222635	diff_meth	FP	1	0.166667
1768	B73-chr10:144222635	no_diff_meth	FP	6	1
1769	B73-chr10:144287853	diff_meth	AFP	1	0.25
1770	B73-chr10:144287853	diff_meth	FP	3	0.75
1771	B73-chr10:144287853	no_diff_meth	AFP	2	0.5
1772	B73-chr10:144287853	no_diff_meth	FP	2	0.5
1773	B73-chr10:144425962	diff_meth	AFP	2	1
1774	B73-chr10:144425962	no_diff_meth	FP	13	1
1775	B73-chr10:144426042	diff_meth	AFP	1	0.5
1776	B73-chr10:144426042	diff_meth	FP	1	0.5
1777	B73-chr10:144426042	no_diff_meth	FP	17	1
1778	B73-chr10:144426053	diff_meth	AFP	1	0.5
1779	B73-chr10:144426053	diff_meth	FP	1	0.5
1780	B73-chr10:144426053	no_diff_meth	FP	12	1
1781	B73-chr10:144612042	diff_meth	AFP	2	0.5
1782	B73-chr10:144612042	diff_meth	FP	2	0.5
1783	B73-chr10:144612042	no_diff_meth	AFP	1	0.2
1784	B73-chr10:144612042	no_diff_meth	FP	4	0.8
1785	B73-chr10:144848408	diff_meth	AFP	3	0.75
1786	B73-chr10:144848408	diff_meth	FP	1	0.25
1787	B73-chr10:144848408	no_diff_meth	AFP	1	0.2
1788	B73-chr10:144848408	no_diff_meth	FP	4	0.8
1789	B73-chr10:144848473	diff_meth	AFP	4	0.8
1790	B73-chr10:144848473	diff_meth	FP	1	0.2
1791	B73-chr10:144848473	no_diff_meth	AFP	1	0.2
1792	B73-chr10:144848473	no_diff_meth	FP	4	0.8
1793	B73-chr10:14502093	diff_meth	FP	2	1
1794	B73-chr10:14502093	no_diff_meth	AFP	1	0.333333
1795	B73-chr10:14502093	no_diff_meth	FP	2	0.666667
1796	B73-chr10:145086249	diff_meth	AFP	3	0.75
1797	B73-chr10:145086249	diff_meth	FP	1	0.25
1798	B73-chr10:145086249	no_diff_meth	AFP	1	0.166667
1799	B73-chr10:145086249	no_diff_meth	FP	5	0.833333
1800	B73-chr10:145086250	diff_meth	AFP	3	0.75
1801	B73-chr10:145086250	diff_meth	FP	1	0.25
1802	B73-chr10:145086250	no_diff_meth	AFP	1	0.166667
1803	B73-chr10:145086250	no_diff_meth	FP	5	0.833333
1804	B73-chr10:145086251	diff_meth	AFP	3	0.75
1805	B73-chr10:145086251	diff_meth	FP	1	0.25
1806	B73-chr10:145086251	no_diff_meth	FP	5	1
1807	B73-chr10:145086281	diff_meth	AFP	5	0.714286
1808	B73-chr10:145086281	diff_meth	FP	2	0.285714
1809	B73-chr10:145086281	no_diff_meth	FP	11	1
1810	B73-chr10:145086291	diff_meth	AFP	1	0.333333
1811	B73-chr10:145086291	diff_meth	FP	2	0.666667
1812	B73-chr10:145086291	no_diff_meth	AFP	1	0.0909091
1813	B73-chr10:145086291	no_diff_meth	FP	10	0.909091
1814	B73-chr10:145086295	diff_meth	FP	2	1
1815	B73-chr10:145086295	no_diff_meth	AFP	1	0.0909091
1816	B73-chr10:145086295	no_diff_meth	FP	10	0.909091
1817	B73-chr10:145086339	diff_meth	AFP	1	0.5
1818	B73-chr10:145086339	diff_meth	FP	1	0.5
1819	B73-chr10:145086339	no_diff_meth	FP	10	1
1820	B73-chr10:145086355	diff_meth	AFP	2	1
1821	B73-chr10:145086355	no_diff_meth	FP	7	1
1822	B73-chr10:145086495	diff_meth	AFP	1	0.5
1823	B73-chr10:145086495	diff_meth	FP	1	0.5
1824	B73-chr10:145086495	no_diff_meth	FP	2	1
1825	B73-chr10:145086498	diff_meth	AFP	1	0.5
1826	B73-chr10:145086498	diff_meth	FP	1	0.5
1827	B73-chr10:145086498	no_diff_meth	FP	2	1
1828	B73-chr10:145086499	diff_meth	AFP	1	0.5
1829	B73-chr10:145086499	diff_meth	FP	1	0.5
1830	B73-chr10:145086499	no_diff_meth	FP	2	1
1831	B73-chr10:145086544	diff_meth	FP	3	1
1832	B73-chr10:145086544	no_diff_meth	AFP	1	0.125
1833	B73-chr10:145086544	no_diff_meth	FP	7	0.875
1834	B73-chr10:145101074	diff_meth	AFP	3	1
1835	B73-chr10:145101074	no_diff_meth	AFP	2	0.285714
1836	B73-chr10:145101074	no_diff_meth	FP	5	0.714286
1837	B73-chr10:145101096	diff_meth	AFP	2	1
1838	B73-chr10:145101096	no_diff_meth	FP	2	1
1839	B73-chr10:145105985	diff_meth	FP	6	1
1840	B73-chr10:145105985	no_diff_meth	AFP	1	0.142857
1841	B73-chr10:145105985	no_diff_meth	FP	6	0.857143
1842	B73-chr10:145241996	diff_meth	AFP	1	0.5
1843	B73-chr10:145241996	diff_meth	FP	1	0.5
1844	B73-chr10:145241996	no_diff_meth	AFP	2	0.666667
1845	B73-chr10:145241996	no_diff_meth	FP	1	0.333333
1846	B73-chr10:145242008	diff_meth	AFP	6	0.666667
1847	B73-chr10:145242008	diff_meth	FP	3	0.333333
1848	B73-chr10:145242008	no_diff_meth	AFP	2	0.666667
1849	B73-chr10:145242008	no_diff_meth	FP	1	0.333333
1850	B73-chr10:145242009	diff_meth	AFP	6	0.666667
1851	B73-chr10:145242009	diff_meth	FP	3	0.333333
1852	B73-chr10:145242009	no_diff_meth	AFP	2	0.666667
1853	B73-chr10:145242009	no_diff_meth	FP	1	0.333333
1854	B73-chr10:145242016	diff_meth	AFP	5	0.555556
1855	B73-chr10:145242016	diff_meth	FP	4	0.444444
1856	B73-chr10:145242016	no_diff_meth	AFP	2	0.666667
1857	B73-chr10:145242016	no_diff_meth	FP	1	0.333333
1858	B73-chr10:145242047	diff_meth	AFP	2	1
1859	B73-chr10:145242047	no_diff_meth	AFP	1	0.2
1860	B73-chr10:145242047	no_diff_meth	FP	4	0.8
1861	B73-chr10:145242051	diff_meth	AFP	3	1
1862	B73-chr10:145242051	no_diff_meth	AFP	1	0.2
1863	B73-chr10:145242051	no_diff_meth	FP	4	0.8
1864	B73-chr10:145242061	diff_meth	AFP	4	1
1865	B73-chr10:145242061	no_diff_meth	AFP	1	0.2
1866	B73-chr10:145242061	no_diff_meth	FP	4	0.8
1867	B73-chr10:145242103	diff_meth	AFP	2	0.666667
1868	B73-chr10:145242103	diff_meth	FP	1	0.333333
1869	B73-chr10:145242103	no_diff_meth	AFP	4	1
1870	B73-chr10:145242106	diff_meth	AFP	3	0.75
1871	B73-chr10:145242106	diff_meth	FP	1	0.25
1872	B73-chr10:145242106	no_diff_meth	AFP	3	1
1873	B73-chr10:145242110	diff_meth	AFP	2	0.666667
1874	B73-chr10:145242110	diff_meth	FP	1	0.333333
1875	B73-chr10:145242110	no_diff_meth	AFP	3	1
1876	B73-chr10:145242111	diff_meth	AFP	6	0.75
1877	B73-chr10:145242111	diff_meth	FP	2	0.25
1878	B73-chr10:145242111	no_diff_meth	AFP	4	1
1879	B73-chr10:145242115	diff_meth	AFP	8	0.888889
1880	B73-chr10:145242115	diff_meth	FP	1	0.111111
1881	B73-chr10:145242115	no_diff_meth	AFP	4	1
1882	B73-chr10:145242140	diff_meth	AFP	2	0.4
1883	B73-chr10:145242140	diff_meth	FP	3	0.6
1884	B73-chr10:145242140	no_diff_meth	FP	2	1
1885	B73-chr10:145345538	diff_meth	FP	2	1
1886	B73-chr10:145345538	no_diff_meth	AFP	1	0.25
1887	B73-chr10:145345538	no_diff_meth	FP	3	0.75
1888	B73-chr10:145345756	diff_meth	AFP	1	0.5
1889	B73-chr10:145345756	diff_meth	FP	1	0.5
1890	B73-chr10:145345756	no_diff_meth	FP	4	1
1891	B73-chr10:145345765	diff_meth	AFP	1	0.5
1892	B73-chr10:145345765	diff_meth	FP	1	0.5
1893	B73-chr10:145345765	no_diff_meth	AFP	1	0.2
1894	B73-chr10:145345765	no_diff_meth	FP	4	0.8
1895	B73-chr10:145574555	diff_meth	AFP	1	0.333333
1896	B73-chr10:145574555	diff_meth	FP	2	0.666667
1897	B73-chr10:145574555	no_diff_meth	AFP	1	0.25
1898	B73-chr10:145574555	no_diff_meth	FP	3	0.75
1899	B73-chr10:145574559	diff_meth	AFP	3	1
1900	B73-chr10:145574559	no_diff_meth	AFP	1	0.333333
1901	B73-chr10:145574559	no_diff_meth	FP	2	0.666667
1902	B73-chr10:145574566	diff_meth	AFP	3	1
1903	B73-chr10:145574566	no_diff_meth	AFP	1	0.333333
1904	B73-chr10:145574566	no_diff_meth	FP	2	0.666667
1905	B73-chr10:145613109	diff_meth	FP	2	1
1906	B73-chr10:145613109	no_diff_meth	AFP	4	0.8
1907	B73-chr10:145613109	no_diff_meth	FP	1	0.2
1908	B73-chr10:145613116	diff_meth	FP	2	1
1909	B73-chr10:145613116	no_diff_meth	AFP	5	1
1910	B73-chr10:145910009	diff_meth	AFP	2	1
1911	B73-chr10:145910009	no_diff_meth	FP	3	1
1912	B73-chr10:145910236	diff_meth	AFP	1	0.125
1913	B73-chr10:145910236	diff_meth	FP	7	0.875
1914	B73-chr10:145910236	no_diff_meth	FP	2	1
1915	B73-chr10:145911715	diff_meth	AFP	2	0.666667
1916	B73-chr10:145911715	diff_meth	FP	1	0.333333
1917	B73-chr10:145911715	no_diff_meth	AFP	2	0.125
1918	B73-chr10:145911715	no_diff_meth	FP	14	0.875
1919	B73-chr10:145911831	diff_meth	AFP	5	1
1920	B73-chr10:145911831	no_diff_meth	FP	14	1
1921	B73-chr10:145911834	diff_meth	AFP	4	1
1922	B73-chr10:145911834	no_diff_meth	FP	6	1
1923	B73-chr10:145911859	diff_meth	AFP	3	1
1924	B73-chr10:145911859	no_diff_meth	AFP	2	0.285714
1925	B73-chr10:145911859	no_diff_meth	FP	5	0.714286
1926	B73-chr10:145911868	diff_meth	AFP	2	0.666667
1927	B73-chr10:145911868	diff_meth	FP	1	0.333333
1928	B73-chr10:145911868	no_diff_meth	FP	4	1
1929	B73-chr10:145911887	diff_meth	AFP	2	0.666667
1930	B73-chr10:145911887	diff_meth	FP	1	0.333333
1931	B73-chr10:145911887	no_diff_meth	AFP	1	0.0909091
1932	B73-chr10:145911887	no_diff_meth	FP	10	0.909091
1933	B73-chr10:145911901	diff_meth	AFP	2	0.666667
1934	B73-chr10:145911901	diff_meth	FP	1	0.333333
1935	B73-chr10:145911901	no_diff_meth	AFP	1	0.1
1936	B73-chr10:145911901	no_diff_meth	FP	9	0.9
1937	B73-chr10:145911910	diff_meth	AFP	3	1
1938	B73-chr10:145911910	no_diff_meth	AFP	1	0.333333
1939	B73-chr10:145911910	no_diff_meth	FP	2	0.666667
1940	B73-chr10:145911914	diff_meth	AFP	4	1
1941	B73-chr10:145911914	no_diff_meth	AFP	1	0.125
1942	B73-chr10:145911914	no_diff_meth	FP	7	0.875
1943	B73-chr10:146279471	diff_meth	AFP	2	1
1944	B73-chr10:146279471	no_diff_meth	FP	6	1
1945	B73-chr10:146279527	diff_meth	AFP	2	1
1946	B73-chr10:146279527	no_diff_meth	FP	8	1
1947	B73-chr10:146279528	diff_meth	AFP	2	1
1948	B73-chr10:146279528	no_diff_meth	FP	8	1
1949	B73-chr10:146279530	diff_meth	AFP	2	1
1950	B73-chr10:146279530	no_diff_meth	FP	8	1
1951	B73-chr10:146279536	diff_meth	AFP	2	1
1952	B73-chr10:146279536	no_diff_meth	FP	7	1
1953	B73-chr10:146279537	diff_meth	AFP	2	1
1954	B73-chr10:146279537	no_diff_meth	FP	7	1
1955	B73-chr10:146279595	diff_meth	AFP	3	1
1956	B73-chr10:146279595	no_diff_meth	AFP	1	0.142857
1957	B73-chr10:146279595	no_diff_meth	FP	6	0.857143
1958	B73-chr10:146279596	diff_meth	AFP	3	1
1959	B73-chr10:146279596	no_diff_meth	AFP	2	0.285714
1960	B73-chr10:146279596	no_diff_meth	FP	5	0.714286
1961	B73-chr10:146279599	diff_meth	AFP	2	1
1962	B73-chr10:146279599	no_diff_meth	AFP	3	0.428571
1963	B73-chr10:146279599	no_diff_meth	FP	4	0.571429
1964	B73-chr10:146780612	diff_meth	FP	2	1
1965	B73-chr10:146780612	no_diff_meth	AFP	2	0.181818
1966	B73-chr10:146780612	no_diff_meth	FP	9	0.818182
1967	B73-chr10:146780706	diff_meth	AFP	3	0.75
1968	B73-chr10:146780706	diff_meth	FP	1	0.25
1969	B73-chr10:146780706	no_diff_meth	FP	6	1
1970	B73-chr10:146780772	diff_meth	AFP	2	0.666667
1971	B73-chr10:146780772	diff_meth	FP	1	0.333333
1972	B73-chr10:146780772	no_diff_meth	AFP	1	0.0769231
1973	B73-chr10:146780772	no_diff_meth	FP	12	0.923077
1974	B73-chr10:146901755	diff_meth	AFP	1	0.5
1975	B73-chr10:146901755	diff_meth	FP	1	0.5
1976	B73-chr10:146901755	no_diff_meth	FP	4	1
1977	B73-chr10:147357285	diff_meth	AFP	2	1
1978	B73-chr10:147357285	no_diff_meth	AFP	1	0.5
1979	B73-chr10:147357285	no_diff_meth	FP	1	0.5
1980	B73-chr10:147357311	diff_meth	AFP	1	0.5
1981	B73-chr10:147357311	diff_meth	FP	1	0.5
1982	B73-chr10:147357311	no_diff_meth	FP	2	1
1983	B73-chr10:147357352	diff_meth	AFP	4	0.5
1984	B73-chr10:147357352	diff_meth	FP	4	0.5
1985	B73-chr10:147357352	no_diff_meth	AFP	2	0.666667
1986	B73-chr10:147357352	no_diff_meth	FP	1	0.333333
1987	B73-chr10:147357356	diff_meth	AFP	4	0.666667
1988	B73-chr10:147357356	diff_meth	FP	2	0.333333
1989	B73-chr10:147357356	no_diff_meth	AFP	1	0.5
1990	B73-chr10:147357356	no_diff_meth	FP	1	0.5
1991	B73-chr10:147357372	diff_meth	AFP	1	0.333333
1992	B73-chr10:147357372	diff_meth	FP	2	0.666667
1993	B73-chr10:147357372	no_diff_meth	AFP	1	0.5
1994	B73-chr10:147357372	no_diff_meth	FP	1	0.5
1995	B73-chr10:147415826	diff_meth	AFP	1	0.333333
1996	B73-chr10:147415826	diff_meth	FP	2	0.666667
1997	B73-chr10:147415826	no_diff_meth	AFP	1	0.5
1998	B73-chr10:147415826	no_diff_meth	FP	1	0.5
1999	B73-chr10:147449624	diff_meth	AFP	4	0.666667
[truncated: 62,202 more rows]
