# Supplementary material for: Genetic variation at transcription factor binding sites largely explains phenotypic heritability in maize
Source: Nat Genet. 2025 Aug 11;57(9):2313–22. doi: 10.1038/s41588-025-02246-7 (PMC12425805; doi:10.1038/s41588-025-02246-7)
Supplement: Supplementary file 10 — Statistical source data. [file 41588_2025_2246_MOESM10_ESM.xlsx]

## Sheet: Source_Data_Fig_5a
# of position in 100 bootstrap background sets and bQTL overlapping with GWAS hits
465	1BG_GA_gene
481	1BG_GA_gene
497	1BG_GA_gene
508	1BG_GA_gene
529	1BG_GA_gene
495	1BG_GA_gene
482	1BG_GA_gene
479	1BG_GA_gene
484	1BG_GA_gene
513	1BG_GA_gene
490	1BG_GA_gene
468	1BG_GA_gene
478	1BG_GA_gene
537	1BG_GA_gene
510	1BG_GA_gene
505	1BG_GA_gene
467	1BG_GA_gene
487	1BG_GA_gene
522	1BG_GA_gene
485	1BG_GA_gene
486	1BG_GA_gene
498	1BG_GA_gene
508	1BG_GA_gene
469	1BG_GA_gene
489	1BG_GA_gene
540	1BG_GA_gene
499	1BG_GA_gene
516	1BG_GA_gene
485	1BG_GA_gene
487	1BG_GA_gene
462	1BG_GA_gene
456	1BG_GA_gene
492	1BG_GA_gene
512	1BG_GA_gene
533	1BG_GA_gene
547	1BG_GA_gene
500	1BG_GA_gene
450	1BG_GA_gene
505	1BG_GA_gene
533	1BG_GA_gene
483	1BG_GA_gene
498	1BG_GA_gene
485	1BG_GA_gene
519	1BG_GA_gene
475	1BG_GA_gene
500	1BG_GA_gene
503	1BG_GA_gene
537	1BG_GA_gene
510	1BG_GA_gene
489	1BG_GA_gene
522	1BG_GA_gene
482	1BG_GA_gene
517	1BG_GA_gene
487	1BG_GA_gene
443	1BG_GA_gene
497	1BG_GA_gene
495	1BG_GA_gene
502	1BG_GA_gene
495	1BG_GA_gene
536	1BG_GA_gene
554	1BG_GA_gene
520	1BG_GA_gene
480	1BG_GA_gene
517	1BG_GA_gene
459	1BG_GA_gene
546	1BG_GA_gene
499	1BG_GA_gene
456	1BG_GA_gene
485	1BG_GA_gene
528	1BG_GA_gene
481	1BG_GA_gene
493	1BG_GA_gene
493	1BG_GA_gene
517	1BG_GA_gene
546	1BG_GA_gene
512	1BG_GA_gene
461	1BG_GA_gene
490	1BG_GA_gene
500	1BG_GA_gene
558	1BG_GA_gene
514	1BG_GA_gene
489	1BG_GA_gene
488	1BG_GA_gene
477	1BG_GA_gene
513	1BG_GA_gene
452	1BG_GA_gene
534	1BG_GA_gene
464	1BG_GA_gene
498	1BG_GA_gene
506	1BG_GA_gene
520	1BG_GA_gene
466	1BG_GA_gene
439	1BG_GA_gene
500	1BG_GA_gene
517	1BG_GA_gene
500	1BG_GA_gene
496	1BG_GA_gene
472	1BG_GA_gene
506	1BG_GA_gene
518	1BG_GA_gene
653	2bQTL_GA_gene
146	3BG_GA_1kb
137	3BG_GA_1kb
169	3BG_GA_1kb
141	3BG_GA_1kb
131	3BG_GA_1kb
137	3BG_GA_1kb
166	3BG_GA_1kb
163	3BG_GA_1kb
140	3BG_GA_1kb
143	3BG_GA_1kb
162	3BG_GA_1kb
154	3BG_GA_1kb
142	3BG_GA_1kb
158	3BG_GA_1kb
144	3BG_GA_1kb
132	3BG_GA_1kb
147	3BG_GA_1kb
156	3BG_GA_1kb
135	3BG_GA_1kb
157	3BG_GA_1kb
155	3BG_GA_1kb
148	3BG_GA_1kb
153	3BG_GA_1kb
143	3BG_GA_1kb
145	3BG_GA_1kb
158	3BG_GA_1kb
140	3BG_GA_1kb
129	3BG_GA_1kb
145	3BG_GA_1kb
158	3BG_GA_1kb
149	3BG_GA_1kb
141	3BG_GA_1kb
148	3BG_GA_1kb
142	3BG_GA_1kb
146	3BG_GA_1kb
158	3BG_GA_1kb
139	3BG_GA_1kb
154	3BG_GA_1kb
155	3BG_GA_1kb
122	3BG_GA_1kb
130	3BG_GA_1kb
147	3BG_GA_1kb
133	3BG_GA_1kb
144	3BG_GA_1kb
154	3BG_GA_1kb
149	3BG_GA_1kb
159	3BG_GA_1kb
145	3BG_GA_1kb
151	3BG_GA_1kb
151	3BG_GA_1kb
128	3BG_GA_1kb
157	3BG_GA_1kb
153	3BG_GA_1kb
147	3BG_GA_1kb
139	3BG_GA_1kb
132	3BG_GA_1kb
163	3BG_GA_1kb
156	3BG_GA_1kb
142	3BG_GA_1kb
162	3BG_GA_1kb
143	3BG_GA_1kb
143	3BG_GA_1kb
137	3BG_GA_1kb
141	3BG_GA_1kb
172	3BG_GA_1kb
158	3BG_GA_1kb
153	3BG_GA_1kb
138	3BG_GA_1kb
168	3BG_GA_1kb
156	3BG_GA_1kb
165	3BG_GA_1kb
150	3BG_GA_1kb
148	3BG_GA_1kb
160	3BG_GA_1kb
138	3BG_GA_1kb
149	3BG_GA_1kb
164	3BG_GA_1kb
164	3BG_GA_1kb
138	3BG_GA_1kb
138	3BG_GA_1kb
166	3BG_GA_1kb
151	3BG_GA_1kb
152	3BG_GA_1kb
150	3BG_GA_1kb
157	3BG_GA_1kb
162	3BG_GA_1kb
157	3BG_GA_1kb
154	3BG_GA_1kb
138	3BG_GA_1kb
175	3BG_GA_1kb
146	3BG_GA_1kb
140	3BG_GA_1kb
166	3BG_GA_1kb
159	3BG_GA_1kb
154	3BG_GA_1kb
126	3BG_GA_1kb
157	3BG_GA_1kb
143	3BG_GA_1kb
154	3BG_GA_1kb
156	3BG_GA_1kb
406	4bQTL_GA_1kb
115	5BG_GA_1kb_5kb
108	5BG_GA_1kb_5kb
101	5BG_GA_1kb_5kb
103	5BG_GA_1kb_5kb
89	5BG_GA_1kb_5kb
99	5BG_GA_1kb_5kb
102	5BG_GA_1kb_5kb
96	5BG_GA_1kb_5kb
106	5BG_GA_1kb_5kb
115	5BG_GA_1kb_5kb
98	5BG_GA_1kb_5kb
99	5BG_GA_1kb_5kb
95	5BG_GA_1kb_5kb
82	5BG_GA_1kb_5kb
86	5BG_GA_1kb_5kb
94	5BG_GA_1kb_5kb
100	5BG_GA_1kb_5kb
114	5BG_GA_1kb_5kb
115	5BG_GA_1kb_5kb
100	5BG_GA_1kb_5kb
110	5BG_GA_1kb_5kb
93	5BG_GA_1kb_5kb
109	5BG_GA_1kb_5kb
88	5BG_GA_1kb_5kb
111	5BG_GA_1kb_5kb
98	5BG_GA_1kb_5kb
114	5BG_GA_1kb_5kb
85	5BG_GA_1kb_5kb
99	5BG_GA_1kb_5kb
99	5BG_GA_1kb_5kb
112	5BG_GA_1kb_5kb
110	5BG_GA_1kb_5kb
126	5BG_GA_1kb_5kb
102	5BG_GA_1kb_5kb
96	5BG_GA_1kb_5kb
93	5BG_GA_1kb_5kb
106	5BG_GA_1kb_5kb
100	5BG_GA_1kb_5kb
90	5BG_GA_1kb_5kb
105	5BG_GA_1kb_5kb
97	5BG_GA_1kb_5kb
102	5BG_GA_1kb_5kb
109	5BG_GA_1kb_5kb
98	5BG_GA_1kb_5kb
102	5BG_GA_1kb_5kb
110	5BG_GA_1kb_5kb
82	5BG_GA_1kb_5kb
107	5BG_GA_1kb_5kb
86	5BG_GA_1kb_5kb
85	5BG_GA_1kb_5kb
104	5BG_GA_1kb_5kb
90	5BG_GA_1kb_5kb
107	5BG_GA_1kb_5kb
102	5BG_GA_1kb_5kb
97	5BG_GA_1kb_5kb
99	5BG_GA_1kb_5kb
117	5BG_GA_1kb_5kb
87	5BG_GA_1kb_5kb
93	5BG_GA_1kb_5kb
105	5BG_GA_1kb_5kb
96	5BG_GA_1kb_5kb
107	5BG_GA_1kb_5kb
94	5BG_GA_1kb_5kb
108	5BG_GA_1kb_5kb
107	5BG_GA_1kb_5kb
103	5BG_GA_1kb_5kb
95	5BG_GA_1kb_5kb
89	5BG_GA_1kb_5kb
106	5BG_GA_1kb_5kb
112	5BG_GA_1kb_5kb
97	5BG_GA_1kb_5kb
96	5BG_GA_1kb_5kb
116	5BG_GA_1kb_5kb
95	5BG_GA_1kb_5kb
107	5BG_GA_1kb_5kb
120	5BG_GA_1kb_5kb
108	5BG_GA_1kb_5kb
82	5BG_GA_1kb_5kb
98	5BG_GA_1kb_5kb
109	5BG_GA_1kb_5kb
100	5BG_GA_1kb_5kb
100	5BG_GA_1kb_5kb
114	5BG_GA_1kb_5kb
102	5BG_GA_1kb_5kb
98	5BG_GA_1kb_5kb
99	5BG_GA_1kb_5kb
109	5BG_GA_1kb_5kb
87	5BG_GA_1kb_5kb
100	5BG_GA_1kb_5kb
116	5BG_GA_1kb_5kb
134	5BG_GA_1kb_5kb
96	5BG_GA_1kb_5kb
98	5BG_GA_1kb_5kb
123	5BG_GA_1kb_5kb
94	5BG_GA_1kb_5kb
97	5BG_GA_1kb_5kb
113	5BG_GA_1kb_5kb
101	5BG_GA_1kb_5kb
107	5BG_GA_1kb_5kb
104	5BG_GA_1kb_5kb
356	6bQTL_GA_1kb_5kb
33	7BG_GA_5kb_20kb
33	7BG_GA_5kb_20kb
30	7BG_GA_5kb_20kb
35	7BG_GA_5kb_20kb
35	7BG_GA_5kb_20kb
31	7BG_GA_5kb_20kb
27	7BG_GA_5kb_20kb
37	7BG_GA_5kb_20kb
34	7BG_GA_5kb_20kb
17	7BG_GA_5kb_20kb
44	7BG_GA_5kb_20kb
31	7BG_GA_5kb_20kb
30	7BG_GA_5kb_20kb
26	7BG_GA_5kb_20kb
37	7BG_GA_5kb_20kb
30	7BG_GA_5kb_20kb
31	7BG_GA_5kb_20kb
28	7BG_GA_5kb_20kb
34	7BG_GA_5kb_20kb
28	7BG_GA_5kb_20kb
32	7BG_GA_5kb_20kb
37	7BG_GA_5kb_20kb
38	7BG_GA_5kb_20kb
36	7BG_GA_5kb_20kb
31	7BG_GA_5kb_20kb
37	7BG_GA_5kb_20kb
31	7BG_GA_5kb_20kb
32	7BG_GA_5kb_20kb
29	7BG_GA_5kb_20kb
36	7BG_GA_5kb_20kb
35	7BG_GA_5kb_20kb
37	7BG_GA_5kb_20kb
30	7BG_GA_5kb_20kb
50	7BG_GA_5kb_20kb
25	7BG_GA_5kb_20kb
24	7BG_GA_5kb_20kb
31	7BG_GA_5kb_20kb
28	7BG_GA_5kb_20kb
35	7BG_GA_5kb_20kb
21	7BG_GA_5kb_20kb
38	7BG_GA_5kb_20kb
30	7BG_GA_5kb_20kb
31	7BG_GA_5kb_20kb
39	7BG_GA_5kb_20kb
31	7BG_GA_5kb_20kb
33	7BG_GA_5kb_20kb
38	7BG_GA_5kb_20kb
37	7BG_GA_5kb_20kb
36	7BG_GA_5kb_20kb
36	7BG_GA_5kb_20kb
45	7BG_GA_5kb_20kb
24	7BG_GA_5kb_20kb
31	7BG_GA_5kb_20kb
27	7BG_GA_5kb_20kb
32	7BG_GA_5kb_20kb
35	7BG_GA_5kb_20kb
32	7BG_GA_5kb_20kb
32	7BG_GA_5kb_20kb
38	7BG_GA_5kb_20kb
37	7BG_GA_5kb_20kb
29	7BG_GA_5kb_20kb
30	7BG_GA_5kb_20kb
33	7BG_GA_5kb_20kb
36	7BG_GA_5kb_20kb
31	7BG_GA_5kb_20kb
34	7BG_GA_5kb_20kb
36	7BG_GA_5kb_20kb
30	7BG_GA_5kb_20kb
39	7BG_GA_5kb_20kb
35	7BG_GA_5kb_20kb
33	7BG_GA_5kb_20kb
34	7BG_GA_5kb_20kb
38	7BG_GA_5kb_20kb
32	7BG_GA_5kb_20kb
27	7BG_GA_5kb_20kb
37	7BG_GA_5kb_20kb
32	7BG_GA_5kb_20kb
21	7BG_GA_5kb_20kb
27	7BG_GA_5kb_20kb
30	7BG_GA_5kb_20kb
27	7BG_GA_5kb_20kb
22	7BG_GA_5kb_20kb
28	7BG_GA_5kb_20kb
33	7BG_GA_5kb_20kb
44	7BG_GA_5kb_20kb
34	7BG_GA_5kb_20kb
39	7BG_GA_5kb_20kb
22	7BG_GA_5kb_20kb
37	7BG_GA_5kb_20kb
32	7BG_GA_5kb_20kb
29	7BG_GA_5kb_20kb
30	7BG_GA_5kb_20kb
30	7BG_GA_5kb_20kb
25	7BG_GA_5kb_20kb
37	7BG_GA_5kb_20kb
30	7BG_GA_5kb_20kb
19	7BG_GA_5kb_20kb
30	7BG_GA_5kb_20kb
39	7BG_GA_5kb_20kb
34	7BG_GA_5kb_20kb
197	8bQTL_GA_5kb_20kb
39	9BG_GA_more20kb
35	9BG_GA_more20kb
49	9BG_GA_more20kb
44	9BG_GA_more20kb
45	9BG_GA_more20kb
37	9BG_GA_more20kb
35	9BG_GA_more20kb
44	9BG_GA_more20kb
36	9BG_GA_more20kb
41	9BG_GA_more20kb
32	9BG_GA_more20kb
31	9BG_GA_more20kb
30	9BG_GA_more20kb
48	9BG_GA_more20kb
41	9BG_GA_more20kb
33	9BG_GA_more20kb
42	9BG_GA_more20kb
47	9BG_GA_more20kb
34	9BG_GA_more20kb
33	9BG_GA_more20kb
32	9BG_GA_more20kb
32	9BG_GA_more20kb
33	9BG_GA_more20kb
34	9BG_GA_more20kb
37	9BG_GA_more20kb
27	9BG_GA_more20kb
35	9BG_GA_more20kb
47	9BG_GA_more20kb
46	9BG_GA_more20kb
39	9BG_GA_more20kb
33	9BG_GA_more20kb
40	9BG_GA_more20kb
35	9BG_GA_more20kb
39	9BG_GA_more20kb
45	9BG_GA_more20kb
37	9BG_GA_more20kb
37	9BG_GA_more20kb
40	9BG_GA_more20kb
25	9BG_GA_more20kb
47	9BG_GA_more20kb
34	9BG_GA_more20kb
45	9BG_GA_more20kb
34	9BG_GA_more20kb
42	9BG_GA_more20kb
27	9BG_GA_more20kb
38	9BG_GA_more20kb
59	9BG_GA_more20kb
33	9BG_GA_more20kb
36	9BG_GA_more20kb
32	9BG_GA_more20kb
43	9BG_GA_more20kb
29	9BG_GA_more20kb
36	9BG_GA_more20kb
36	9BG_GA_more20kb
38	9BG_GA_more20kb
54	9BG_GA_more20kb
32	9BG_GA_more20kb
42	9BG_GA_more20kb
32	9BG_GA_more20kb
49	9BG_GA_more20kb
30	9BG_GA_more20kb
41	9BG_GA_more20kb
44	9BG_GA_more20kb
43	9BG_GA_more20kb
29	9BG_GA_more20kb
36	9BG_GA_more20kb
47	9BG_GA_more20kb
43	9BG_GA_more20kb
35	9BG_GA_more20kb
32	9BG_GA_more20kb
37	9BG_GA_more20kb
29	9BG_GA_more20kb
19	9BG_GA_more20kb
34	9BG_GA_more20kb
33	9BG_GA_more20kb
39	9BG_GA_more20kb
33	9BG_GA_more20kb
33	9BG_GA_more20kb
32	9BG_GA_more20kb
39	9BG_GA_more20kb
44	9BG_GA_more20kb
36	9BG_GA_more20kb
35	9BG_GA_more20kb
33	9BG_GA_more20kb
32	9BG_GA_more20kb
42	9BG_GA_more20kb
39	9BG_GA_more20kb
31	9BG_GA_more20kb
36	9BG_GA_more20kb
34	9BG_GA_more20kb
35	9BG_GA_more20kb
34	9BG_GA_more20kb
28	9BG_GA_more20kb
40	9BG_GA_more20kb
45	9BG_GA_more20kb
29	9BG_GA_more20kb
42	9BG_GA_more20kb
31	9BG_GA_more20kb
42	9BG_GA_more20kb
38	9BG_GA_more20kb
361	bQTL_GA_more20kb

## Sheet: Source_Data_Fig5b_and_c
Iteration 1
Component	Share	SD
Share_K1	0.787146	0.129657	tassel_length_BLUP;Brown_2011
Share_K2	0.188502	0.125375	tassel_length_BLUP;Brown_2011
Share_K3	0.024352	0.127503	tassel_length_BLUP;Brown_2011
Share_K1	0.645814	0.128802	spike_length_BLUP;Brown_2011
Share_K2	0.195407	0.122712	spike_length_BLUP;Brown_2011
Share_K3	0.158779	0.12713	spike_length_BLUP;Brown_2011
Share_K1	0.840391	0.110207	branch_zone_BLUP;Brown_2011
Share_K2	0.159609	0.110207	branch_zone_BLUP;Brown_2011
Share_K3	0	0	branch_zone_BLUP;Brown_2011
Share_K1	0.578193	0.108691	branch_number_transformed_BLUP;Brown_2011
Share_K2	0.421807	0.108691	branch_number_transformed_BLUP;Brown_2011
Share_K3	0	0	branch_number_transformed_BLUP;Brown_2011
Share_K1	0.713956	0.139504	cob_length_BLUP;Brown_2011
Share_K2	0.286044	0.139504	cob_length_BLUP;Brown_2011
Share_K3	0	0	cob_length_BLUP;Brown_2011
Share_K1	0.697392	0.128046	cob_diameter_BLUP;Brown_2011
Share_K2	0.297808	0.123339	cob_diameter_BLUP;Brown_2011
Share_K3	0.0048	0.118716	cob_diameter_BLUP;Brown_2011
Share_K1	0.6866	0.107804	ear_row_number_transformed_BLUP;Brown_2011
Share_K2	0.3134	0.107804	ear_row_number_transformed_BLUP;Brown_2011
Share_K3	0	0	ear_row_number_transformed_BLUP;Brown_2011
Share_K1	0.791173	0.114526	southern_leaf_blight_BLUP;Bian_2014_Kump_2011
Share_K2	0.208827	0.114526	southern_leaf_blight_BLUP;Bian_2014_Kump_2011
Share_K3	0	0	southern_leaf_blight_BLUP;Bian_2014_Kump_2011
Share_K1	0.897473	0.145386	starch_kernel_BLUP;Cook_2012
Share_K2	0.102527	0.145386	starch_kernel_BLUP;Cook_2012
Share_K3	0	0	starch_kernel_BLUP;Cook_2012
Share_K1	0.562295	0.157754	protein_kernel_BLUP;Cook_2012
Share_K2	0.437705	0.157754	protein_kernel_BLUP;Cook_2012
Share_K3	0	0	protein_kernel_BLUP;Cook_2012
Share_K1	0.993113	0.619187	WI_rind_penetrometer_resistance_BLUE;Peiffer_2013
Share_K2	0.006887	0.619187	WI_rind_penetrometer_resistance_BLUE;Peiffer_2013
Share_K3	0	0	WI_rind_penetrometer_resistance_BLUE;Peiffer_2013
Share_K1	1	0	oil_kernel_BLUP;Cook_2012
Share_K2	0	0	oil_kernel_BLUP;Cook_2012
Share_K3	0	0	oil_kernel_BLUP;Cook_2012
Share_K1	0.204329	0.120928	lesion_severity_BLUP;Olukolu_2014
Share_K2	0	0	lesion_severity_BLUP;Olukolu_2014
Share_K3	0.795671	0.120928	lesion_severity_BLUP;Olukolu_2014
Share_K1	0.117716	0.152172	height_ratio_BLUP;Olukolu_2014
Share_K2	0.264702	0.15657	height_ratio_BLUP;Olukolu_2014
Share_K3	0.617582	0.149262	height_ratio_BLUP;Olukolu_2014
Share_K1	0.087023	0.18114	stalk_width_ratio_BLUP;Olukolu_2014
Share_K2	0.24005	0.181616	stalk_width_ratio_BLUP;Olukolu_2014
Share_K3	0.672927	0.167638	stalk_width_ratio_BLUP;Olukolu_2014
Share_K1	0.204187	0.142178	DTA_ratio_BLUP;Olukolu_2014
Share_K2	0	0	DTA_ratio_BLUP;Olukolu_2014
Share_K3	0.795813	0.142178	DTA_ratio_BLUP;Olukolu_2014
Share_K1	0.175236	0.219395	glsblup;Benson_2015
Share_K2	0.824764	0.219395	glsblup;Benson_2015
Share_K3	0	0	glsblup;Benson_2015
Share_K1	0.938163	0.111227	alphaT_transformed_BLUE;Diepenbrock_2017
Share_K2	0.061837	0.111227	alphaT_transformed_BLUE;Diepenbrock_2017
Share_K3	0	0	alphaT_transformed_BLUE;Diepenbrock_2017
Share_K1	0.12831	0.15788	deltaT_transformed_BLUE;Diepenbrock_2017
Share_K2	0.554315	0.160233	deltaT_transformed_BLUE;Diepenbrock_2017
Share_K3	0.317375	0.159109	deltaT_transformed_BLUE;Diepenbrock_2017
Share_K1	0.433386	0.126259	gammaT_transformed_BLUE;Diepenbrock_2017
Share_K2	0.566614	0.126259	gammaT_transformed_BLUE;Diepenbrock_2017
Share_K3	0	0	gammaT_transformed_BLUE;Diepenbrock_2017
Share_K1	0.421377	0.14947	TotalT_transformed_BLUE;Diepenbrock_2017
Share_K2	0.488279	0.146205	TotalT_transformed_BLUE;Diepenbrock_2017
Share_K3	0.090344	0.150754	TotalT_transformed_BLUE;Diepenbrock_2017
Share_K1	0.72093	0.44591	WI_rind_penetrometer_resistance_BLUP;Peiffer_2013
Share_K2	0.27907	0.44591	WI_rind_penetrometer_resistance_BLUP;Peiffer_2013
Share_K3	0	0	WI_rind_penetrometer_resistance_BLUP;Peiffer_2013
Share_K1	0.395059	0.125565	alphaT3_transformed_BLUE;Diepenbrock_2017
Share_K2	0.604941	0.125565	alphaT3_transformed_BLUE;Diepenbrock_2017
Share_K3	0	0	alphaT3_transformed_BLUE;Diepenbrock_2017
Share_K1	0	0	deltaT3_transformed_BLUE;Diepenbrock_2017
Share_K2	0.044554	0.121205	deltaT3_transformed_BLUE;Diepenbrock_2017
Share_K3	0.955446	0.121205	deltaT3_transformed_BLUE;Diepenbrock_2017
Share_K1	0	0	gammaT3_transformed_BLUE;Diepenbrock_2017
Share_K2	0	0	gammaT3_transformed_BLUE;Diepenbrock_2017
Share_K3	1	0	gammaT3_transformed_BLUE;Diepenbrock_2017
Share_K1	0	0	TotalT3_transformed_BLUE;Diepenbrock_2017
Share_K2	0	0	TotalT3_transformed_BLUE;Diepenbrock_2017
Share_K3	1	0	TotalT3_transformed_BLUE;Diepenbrock_2017
Share_K1	0	0	TotalT_plus_T3_transformed_BLUE;Diepenbrock_2017
Share_K2	0.288532	0.124892	TotalT_plus_T3_transformed_BLUE;Diepenbrock_2017
Share_K3	0.711468	0.124892	TotalT_plus_T3_transformed_BLUE;Diepenbrock_2017
Share_K1	0.705195	0.261947	plastochromanol8_transformed_BLUE;Diepenbrock_2017
Share_K2	0.294805	0.261947	plastochromanol8_transformed_BLUE;Diepenbrock_2017
Share_K3	0	0	plastochromanol8_transformed_BLUE;Diepenbrock_2017
Share_K1	0.825898	0.160845	alphaT_div_gammaT_transformed_BLUE;Diepenbrock_2017
Share_K2	0.174102	0.160845	alphaT_div_gammaT_transformed_BLUE;Diepenbrock_2017
Share_K3	0	0	alphaT_div_gammaT_transformed_BLUE;Diepenbrock_2017
Share_K1	0.240009	0.159657	alphaT3_div_gammaT3_transformed_BLUE;Diepenbrock_2017
Share_K2	0.248326	0.166876	alphaT3_div_gammaT3_transformed_BLUE;Diepenbrock_2017
Share_K3	0.511665	0.151725	alphaT3_div_gammaT3_transformed_BLUE;Diepenbrock_2017
Share_K1	0.684421	0.121654	gammaT_div_gammaTPlusalphaT_transformed_BLUE;Diepenbrock_2017
Share_K2	0.315579	0.121654	gammaT_div_gammaTPlusalphaT_transformed_BLUE;Diepenbrock_2017
Share_K3	0	0	gammaT_div_gammaTPlusalphaT_transformed_BLUE;Diepenbrock_2017
Share_K1	0.269788	0.134002	gammaT3_div_gammaT3PlusalphaT3_transformed_BLUE;Diepenbrock_2017
Share_K2	0.326963	0.1403	gammaT3_div_gammaT3PlusalphaT3_transformed_BLUE;Diepenbrock_2017
Share_K3	0.403249	0.130051	gammaT3_div_gammaT3PlusalphaT3_transformed_BLUE;Diepenbrock_2017
Share_K1	0.763609	0.190787	ALL_DTA_BLUE;Peiffer_2013
Share_K2	0.236391	0.190787	ALL_DTA_BLUE;Peiffer_2013
Share_K3	0	0	ALL_DTA_BLUE;Peiffer_2013
Share_K1	0.486018	0.137982	deltaT_div_gammaTPlusalphaT_transformed_BLUE;Diepenbrock_2017
Share_K2	0.513982	0.137982	deltaT_div_gammaTPlusalphaT_transformed_BLUE;Diepenbrock_2017
Share_K3	0	0	deltaT_div_gammaTPlusalphaT_transformed_BLUE;Diepenbrock_2017
Share_K1	0.955669	0.151368	deltaT_div_alphaT_transformed_BLUE;Diepenbrock_2017
Share_K2	0.044331	0.151368	deltaT_div_alphaT_transformed_BLUE;Diepenbrock_2017
Share_K3	0	0	deltaT_div_alphaT_transformed_BLUE;Diepenbrock_2017
Share_K1	0.550933	0.19752	deltaT_div_gammaT_transformed_BLUE;Diepenbrock_2017
Share_K2	0.449067	0.19752	deltaT_div_gammaT_transformed_BLUE;Diepenbrock_2017
Share_K3	0	0	deltaT_div_gammaT_transformed_BLUE;Diepenbrock_2017
Share_K1	0	0	deltaT3_div_gammaT3PlusalphaT3_transformed_BLUE;Diepenbrock_2017
Share_K2	0	0	deltaT3_div_gammaT3PlusalphaT3_transformed_BLUE;Diepenbrock_2017
Share_K3	1	0	deltaT3_div_gammaT3PlusalphaT3_transformed_BLUE;Diepenbrock_2017
Share_K1	0	0	deltaT3_div_alphaT3_transformed_BLUE;Diepenbrock_2017
Share_K2	0.219666	0.137157	deltaT3_div_alphaT3_transformed_BLUE;Diepenbrock_2017
Share_K3	0.780334	0.137157	deltaT3_div_alphaT3_transformed_BLUE;Diepenbrock_2017
Share_K1	0	0	deltaT3_div_gammaT3_transformed_BLUE;Diepenbrock_2017
Share_K2	0	0	deltaT3_div_gammaT3_transformed_BLUE;Diepenbrock_2017
Share_K3	1	0	deltaT3_div_gammaT3_transformed_BLUE;Diepenbrock_2017
Share_K1	0.016187	0.154855	TotalT_div_totalT3_transformed_BLUE;Diepenbrock_2017
Share_K2	0.057672	0.155356	TotalT_div_totalT3_transformed_BLUE;Diepenbrock_2017
Share_K3	0.926141	0.15467	TotalT_div_totalT3_transformed_BLUE;Diepenbrock_2017
Share_K1	0.713293	0.124672	leaf_length_BLUP;Tian_2011
Share_K2	0.098315	0.115764	leaf_length_BLUP;Tian_2011
Share_K3	0.188392	0.123708	leaf_length_BLUP;Tian_2011
Share_K1	0.744022	0.10953	leaf_width_BLUP;Tian_2011
Share_K2	0.255978	0.10953	leaf_width_BLUP;Tian_2011
Share_K3	0	0	leaf_width_BLUP;Tian_2011
Share_K1	0.759269	0.114467	upper_leaf_angle_BLUP;Tian_2011
Share_K2	0.240731	0.114467	upper_leaf_angle_BLUP;Tian_2011
Share_K3	0	0	upper_leaf_angle_BLUP;Tian_2011
Share_K1	0.728437	0.191831	ALL_DTA_BLUP;Peiffer_2013
Share_K2	0.271563	0.191831	ALL_DTA_BLUP;Peiffer_2013
Share_K3	0	0	ALL_DTA_BLUP;Peiffer_2013
Share_K1	0.505488	0	leaf_angle_boxcox_transformed_BLUP;Tian_2011
Share_K2	0.494512	0	leaf_angle_boxcox_transformed_BLUP;Tian_2011
Share_K3	0	0	leaf_angle_boxcox_transformed_BLUP;Tian_2011
Share_K1	0.269696	0.167586	flecking_ls_mean;Olukolu_2016
Share_K2	0.335733	0.163396	flecking_ls_mean;Olukolu_2016
Share_K3	0.394571	0.159191	flecking_ls_mean;Olukolu_2016
Share_K1	0.174423	0.154748	flecking_poisson_transformation_BLUP;Olukolu_2016
Share_K2	0.222062	0.146147	flecking_poisson_transformation_BLUP;Olukolu_2016
Share_K3	0.603515	0.152398	flecking_poisson_transformation_BLUP;Olukolu_2016
Share_K1	0.499778	0.150744	last_leaf_with_epicuticular_wax;Foerster_2015
Share_K2	0.500222	0.150744	last_leaf_with_epicuticular_wax;Foerster_2015
Share_K3	0	0	last_leaf_with_epicuticular_wax;Foerster_2015
Share_K1	0.553291	0.177104	ALL_ear_height_BLUE;Peiffer_2013
Share_K2	0.446709	0.177104	ALL_ear_height_BLUE;Peiffer_2013
Share_K3	0	0	ALL_ear_height_BLUE;Peiffer_2013
Share_K1	0.563337	0.165305	ALL_ear_height_BLUP;Peiffer_2013
Share_K2	0.436663	0.165305	ALL_ear_height_BLUP;Peiffer_2013
Share_K3	0	0	ALL_ear_height_BLUP;Peiffer_2013
Share_K1	0.658718	0.1154	DTS_BLUP;Hung_2012_1
Share_K2	0.183645	0.109268	DTS_BLUP;Hung_2012_1
Share_K3	0.157637	0.116211	DTS_BLUP;Hung_2012_1
Share_K1	0.553459	0.123472	DTA_BLUP;Hung_2012_1
Share_K2	0.234279	0.118295	DTA_BLUP;Hung_2012_1
Share_K3	0.212262	0.12362	DTA_BLUP;Hung_2012_1
Share_K1	0.768733	0.146056	asi_BLUP;Hung_2012_1
Share_K2	0.164476	0.139943	asi_BLUP;Hung_2012_1
Share_K3	0.066791	0.134453	asi_BLUP;Hung_2012_1
Share_K1	0.761987	0.123929	plantheight_BLUP;Hung_2012_1
Share_K2	0.200927	0.119569	plantheight_BLUP;Hung_2012_1
Share_K3	0.037086	0.114727	plantheight_BLUP;Hung_2012_1
Share_K1	0.546689	0.123343	DTA_BLUP;Buckler_2009
Share_K2	0.229033	0.118142	DTA_BLUP;Buckler_2009
Share_K3	0.224278	0.123618	DTA_BLUP;Buckler_2009
Share_K1	0.722894	0.112048	earheight_BLUP;Hung_2012_1
Share_K2	0.277106	0.112048	earheight_BLUP;Hung_2012_1
Share_K3	0	0	earheight_BLUP;Hung_2012_1
Share_K1	0.692973	0.123869	leaflength_BLUP;Hung_2012_1
Share_K2	0.09697	0.115273	leaflength_BLUP;Hung_2012_1
Share_K3	0.210057	0.123406	leaflength_BLUP;Hung_2012_1
Share_K1	0.715597	0.10722	leafwidth_BLUP;Hung_2012_1
Share_K2	0.284403	0.10722	leafwidth_BLUP;Hung_2012_1
Share_K3	0	0	leafwidth_BLUP;Hung_2012_1
Share_K1	0.621423	0.108454	tassprimbranchno_BLUP;Hung_2012_1
Share_K2	0.378577	0.108454	tassprimbranchno_BLUP;Hung_2012_1
Share_K3	0	0	tassprimbranchno_BLUP;Hung_2012_1
Share_K1	0.716675	0.125411	tasslength_BLUP;Hung_2012_1
Share_K2	0.212628	0.120793	tasslength_BLUP;Hung_2012_1
Share_K3	0.070697	0.126097	tasslength_BLUP;Hung_2012_1
Share_K1	0.771679	0.114003	upperleafangle_BLUP;Hung_2012_1
Share_K2	0.228321	0.114003	upperleafangle_BLUP;Hung_2012_1
Share_K3	0	0	upperleafangle_BLUP;Hung_2012_1
Share_K1	0.598486	0.120638	cobdiam_BLUP;Hung_2012_1
Share_K2	0.401514	0.120638	cobdiam_BLUP;Hung_2012_1
Share_K3	0	0	cobdiam_BLUP;Hung_2012_1
Share_K1	0.798252	0.150631	coblength_BLUP;Hung_2012_1
Share_K2	0.201748	0.150631	coblength_BLUP;Hung_2012_1
Share_K3	0	0	coblength_BLUP;Hung_2012_1
Share_K1	0.714146	0.119916	earrowno_BLUP;Hung_2012_1
Share_K2	0.285854	0.119916	earrowno_BLUP;Hung_2012_1
Share_K3	0	0	earrowno_BLUP;Hung_2012_1
Share_K1	0.718567	0.191588	kernelnoperrow_BLUP;Hung_2012_1
Share_K2	0.281433	0.191588	kernelnoperrow_BLUP;Hung_2012_1
Share_K3	0	0	kernelnoperrow_BLUP;Hung_2012_1
Share_K1	0.655046	0.115271	DTS_BLUP;Buckler_2009
Share_K2	0.170179	0.108882	DTS_BLUP;Buckler_2009
Share_K3	0.174775	0.116273	DTS_BLUP;Buckler_2009
Share_K1	0.283148	0.194709	earmass_BLUP;Hung_2012_1
Share_K2	0.716852	0.194709	earmass_BLUP;Hung_2012_1
Share_K3	0	0	earmass_BLUP;Hung_2012_1
Share_K1	0.612264	0.129762	cobmass_BLUP;Hung_2012_1
Share_K2	0.387736	0.129762	cobmass_BLUP;Hung_2012_1
Share_K3	0	0	cobmass_BLUP;Hung_2012_1
Share_K1	0.212322	0.203564	totalkernelweight_BLUP;Hung_2012_1
Share_K2	0.787678	0.203564	totalkernelweight_BLUP;Hung_2012_1
Share_K3	0	0	totalkernelweight_BLUP;Hung_2012_1
Share_K1	0.633659	0.148896	weight20kernels_BLUP;Hung_2012_1
Share_K2	0.353346	0.150246	weight20kernels_BLUP;Hung_2012_1
Share_K3	0.012995	0.13587	weight20kernels_BLUP;Hung_2012_1
Share_K1	0.478591	0.180727	totalkernelno_BLUP;Hung_2012_1
Share_K2	0.521409	0.180727	totalkernelno_BLUP;Hung_2012_1
Share_K3	0	0	totalkernelno_BLUP;Hung_2012_1
Share_K1	0.535448	0.135794	nodenumberbelowear_BLUP;Hung_2012_1
Share_K2	0.464552	0.135794	nodenumberbelowear_BLUP;Hung_2012_1
Share_K3	0	0	nodenumberbelowear_BLUP;Hung_2012_1
Share_K1	0.969701	0.138462	nodenumberaboveear_BLUP;Hung_2012_1
Share_K2	0.030299	0.138462	nodenumberaboveear_BLUP;Hung_2012_1
Share_K3	0	0	nodenumberaboveear_BLUP;Hung_2012_1
Share_K1	0.517597	0.15637	numbraceroots_BLUP;Hung_2012_1
Share_K2	0	0	numbraceroots_BLUP;Hung_2012_1
Share_K3	0.482403	0.15637	numbraceroots_BLUP;Hung_2012_1
Share_K1	0.536217	0.126944	DTA_BLUP;Wallace_2014
Share_K2	0.236966	0.120726	DTA_BLUP;Wallace_2014
Share_K3	0.226817	0.12665	DTA_BLUP;Wallace_2014
Share_K1	0.500571	0.239004	chlorophylla_BLUP;Wallace_2014
Share_K2	0.499429	0.239004	chlorophylla_BLUP;Wallace_2014
Share_K3	0	0	chlorophylla_BLUP;Wallace_2014
Share_K1	0.848564	0.146776	ASI_BLUP;Buckler_2009
Share_K2	0.126524	0.140235	ASI_BLUP;Buckler_2009
Share_K3	0.024912	0.13377	ASI_BLUP;Buckler_2009
Share_K1	0.895151	0.542216	chlorophyllb_BLUP;Wallace_2014
Share_K2	0	0	chlorophyllb_BLUP;Wallace_2014
Share_K3	0.104849	0.542216	chlorophyllb_BLUP;Wallace_2014
Share_K1	0.792786	0.261708	malate_BLUP;Wallace_2014
Share_K2	0.207214	0.261708	malate_BLUP;Wallace_2014
Share_K3	0	0	malate_BLUP;Wallace_2014
Share_K1	1	0	fumarate_BLUP;Wallace_2014
Share_K2	0	0	fumarate_BLUP;Wallace_2014
Share_K3	0	0	fumarate_BLUP;Wallace_2014
Share_K1	1	0	fumarate2_BLUP;Wallace_2014
Share_K2	0	0	fumarate2_BLUP;Wallace_2014
Share_K3	0	0	fumarate2_BLUP;Wallace_2014
Share_K1	0.490076	0.332754	glutamate_BLUP;Wallace_2014
Share_K2	0.509924	0.332754	glutamate_BLUP;Wallace_2014
Share_K3	0	0	glutamate_BLUP;Wallace_2014
Share_K1	0.575526	0.234353	aminoacids_BLUP;Wallace_2014
Share_K2	0.388472	0.235031	aminoacids_BLUP;Wallace_2014
Share_K3	0.036002	0.199504	aminoacids_BLUP;Wallace_2014
Share_K1	0.450387	0.348677	protein_BLUP;Wallace_2014
Share_K2	0.536447	0.336176	protein_BLUP;Wallace_2014
Share_K3	0.013166	0.271245	protein_BLUP;Wallace_2014
Share_K1	0.926901	0.284857	nitrate_BLUP;Wallace_2014
Share_K2	0.073099	0.284857	nitrate_BLUP;Wallace_2014
Share_K3	0	0	nitrate_BLUP;Wallace_2014
Share_K1	0.40968	0.215742	starch_BLUP;Wallace_2014
Share_K2	0.59032	0.215742	starch_BLUP;Wallace_2014
Share_K3	0	0	starch_BLUP;Wallace_2014
Share_K1	0.636208	0.291502	sucrose_BLUP;Wallace_2014
Share_K2	0.363792	0.291502	sucrose_BLUP;Wallace_2014
Share_K3	0	0	sucrose_BLUP;Wallace_2014
Share_K1	0.878486	0.27204	ALL_rind_penetrometer_resistance_BLUE;Peiffer_2013
Share_K2	0.121514	0.27204	ALL_rind_penetrometer_resistance_BLUE;Peiffer_2013
Share_K3	0	0	ALL_rind_penetrometer_resistance_BLUE;Peiffer_2013
Share_K1	0.780207	0.211149	glucose_BLUP;Wallace_2014
Share_K2	0	0	glucose_BLUP;Wallace_2014
Share_K3	0.219793	0.211149	glucose_BLUP;Wallace_2014
Share_K1	0.858834	0.333339	fructose_BLUP;Wallace_2014
Share_K2	0.141166	0.333339	fructose_BLUP;Wallace_2014
Share_K3	0	0	fructose_BLUP;Wallace_2014
Share_K1	0.912318	0.292062	principal_component_metabolies1;Wallace_2014
Share_K2	0.087682	0.292062	principal_component_metabolies1;Wallace_2014
Share_K3	0	0	principal_component_metabolies1;Wallace_2014
Share_K1	0.747342	0.226674	principal_component_metabolies2;Wallace_2014
Share_K2	0.252658	0.226674	principal_component_metabolies2;Wallace_2014
Share_K3	0	0	principal_component_metabolies2;Wallace_2014
Share_K1	0.653958	0.117354	GDD_DTS_BLUP;Peiffer_2014
Share_K2	0.1421	0.108973	GDD_DTS_BLUP;Peiffer_2014
Share_K3	0.203942	0.117605	GDD_DTS_BLUP;Peiffer_2014
Share_K1	0.489971	0.124193	GDD_DTA_BLUP;Peiffer_2014
Share_K2	0.286537	0.119784	GDD_DTA_BLUP;Peiffer_2014
Share_K3	0.223492	0.12497	GDD_DTA_BLUP;Peiffer_2014
Share_K1	0.75256	0.147782	GDD_ASI_BLUP;Peiffer_2014
Share_K2	0.11679	0.141777	GDD_ASI_BLUP;Peiffer_2014
Share_K3	0.130651	0.13713	GDD_ASI_BLUP;Peiffer_2014
Share_K1	0.707616	0.118631	DTS_BLUP;Peiffer_2014
Share_K2	0.123466	0.109865	DTS_BLUP;Peiffer_2014
Share_K3	0.168919	0.118085	DTS_BLUP;Peiffer_2014
Share_K1	0.532372	0.125344	DTA_BLUP;Peiffer_2014
Share_K2	0.261252	0.120392	DTA_BLUP;Peiffer_2014
Share_K3	0.206375	0.125524	DTA_BLUP;Peiffer_2014
Share_K1	0.809805	0.144145	ASI_BLUP;Peiffer_2014
Share_K2	0.093399	0.137258	ASI_BLUP;Peiffer_2014
Share_K3	0.096796	0.1339	ASI_BLUP;Peiffer_2014
Share_K1	0.764377	0.213882	ALL_rind_penetrometer_resistance_BLUP;Peiffer_2013
Share_K2	0.235623	0.213882	ALL_rind_penetrometer_resistance_BLUP;Peiffer_2013
Share_K3	0	0	ALL_rind_penetrometer_resistance_BLUP;Peiffer_2013
Share_K1	0.719182	0.123294	plant_height_BLUP;Peiffer_2014
Share_K2	0.269811	0.119845	plant_height_BLUP;Peiffer_2014
Share_K3	0.011007	0.113262	plant_height_BLUP;Peiffer_2014
Share_K1	0.715095	0.110904	ear_height_BLUP;Peiffer_2014
Share_K2	0.284905	0.110904	ear_height_BLUP;Peiffer_2014
Share_K3	0	0	ear_height_BLUP;Peiffer_2014
Share_K1	0.832817	0.112863	plant_height_minus_ear_height_BLUP;Peiffer_2014
Share_K2	0.167183	0.112863	plant_height_minus_ear_height_BLUP;Peiffer_2014
Share_K3	0	0	plant_height_minus_ear_height_BLUP;Peiffer_2014
Share_K1	0.726915	0.117321	ear_height_div_plant_height_BLUP;Peiffer_2014
Share_K2	0.273085	0.117321	ear_height_div_plant_height_BLUP;Peiffer_2014
Share_K3	0	0	ear_height_div_plant_height_BLUP;Peiffer_2014
Share_K1	0.753888	0.13076	plant_height_div_DTA_BLUP;Peiffer_2014
Share_K2	0.203101	0.126273	plant_height_div_DTA_BLUP;Peiffer_2014
Share_K3	0.043011	0.120265	plant_height_div_DTA_BLUP;Peiffer_2014
Share_K1	0.565075	0.123526	GDD_DTA_long_BLUP;Hung_2012
Share_K2	0.257253	0.119333	GDD_DTA_long_BLUP;Hung_2012
Share_K3	0.177672	0.123175	GDD_DTA_long_BLUP;Hung_2012
Share_K1	0.56427	0.15712	GDD_DTA_short_BLUP;Hung_2012
Share_K2	0.31642	0.144562	GDD_DTA_short_BLUP;Hung_2012
Share_K3	0.11931	0.140697	GDD_DTA_short_BLUP;Hung_2012
Share_K1	0.18439	0.137313	GDD_DTA_photo_resp_BLUP;Hung_2012
Share_K2	0	0	GDD_DTA_photo_resp_BLUP;Hung_2012
Share_K3	0.81561	0.137313	GDD_DTA_photo_resp_BLUP;Hung_2012
Share_K1	0.671706	0.116007	GDD_DTS_long_BLUP;Hung_2012
Share_K2	0.179637	0.110102	GDD_DTS_long_BLUP;Hung_2012
Share_K3	0.148657	0.116202	GDD_DTS_long_BLUP;Hung_2012
Share_K1	0.538188	0.140198	GDD_DTS_short_BLUP;Hung_2012
Share_K2	0.313254	0.129906	GDD_DTS_short_BLUP;Hung_2012
Share_K3	0.148557	0.12917	GDD_DTS_short_BLUP;Hung_2012
Share_K1	0.999315	0.238768	MO_rind_penetrometer_resistance_BLUE;Peiffer_2013
Share_K2	0	0	MO_rind_penetrometer_resistance_BLUE;Peiffer_2013
Share_K3	0.000685	0.238768	MO_rind_penetrometer_resistance_BLUE;Peiffer_2013
Share_K1	0.200458	0.128602	GDD_DTS_photo_resp_BLUP;Hung_2012
Share_K2	0	0	GDD_DTS_photo_resp_BLUP;Hung_2012
Share_K3	0.799542	0.128602	GDD_DTS_photo_resp_BLUP;Hung_2012
Share_K1	0.709211	0.137318	GDD_DTA_NC06_BLUP;Hung_2012
Share_K2	0.290789	0.137318	GDD_DTA_NC06_BLUP;Hung_2012
Share_K3	0	0	GDD_DTA_NC06_BLUP;Hung_2012
Share_K1	0.8844	0.152189	GDD_DTS_NC06_BLUP;Hung_2012
Share_K2	0.09949	0.147993	GDD_DTS_NC06_BLUP;Hung_2012
Share_K3	0.01611	0.137879	GDD_DTS_NC06_BLUP;Hung_2012
Share_K1	0.275831	0.211118	GDD_DTA_MO06_BLUP;Hung_2012
Share_K2	0	0	GDD_DTA_MO06_BLUP;Hung_2012
Share_K3	0.724169	0.211118	GDD_DTA_MO06_BLUP;Hung_2012
Share_K1	0.32647	0.197132	GDD_DTS_MO06_BLUP;Hung_2012
Share_K2	0	0	GDD_DTS_MO06_BLUP;Hung_2012
Share_K3	0.67353	0.197132	GDD_DTS_MO06_BLUP;Hung_2012
Share_K1	0.621609	0.184521	GDD_DTA_NY06_BLUP;Hung_2012
Share_K2	0.378391	0.184521	GDD_DTA_NY06_BLUP;Hung_2012
Share_K3	0	0	GDD_DTA_NY06_BLUP;Hung_2012
Share_K1	0.604696	0.184818	GDD_DTS_NY06_BLUP;Hung_2012
Share_K2	0.395304	0.184818	GDD_DTS_NY06_BLUP;Hung_2012
Share_K3	0	0	GDD_DTS_NY06_BLUP;Hung_2012
Share_K1	1	0	GDD_DTA_IL06_BLUP;Hung_2012
Share_K2	0	0	GDD_DTA_IL06_BLUP;Hung_2012
Share_K3	0	0	GDD_DTA_IL06_BLUP;Hung_2012
Share_K1	0.853984	0.199534	GDD_DTS_IL06_BLUP;Hung_2012
Share_K2	0.135073	0.192326	GDD_DTS_IL06_BLUP;Hung_2012
Share_K3	0.010943	0.171835	GDD_DTS_IL06_BLUP;Hung_2012
Share_K1	0.971242	0.180598	GDD_DTA_FL06_BLUP;Hung_2012
Share_K2	0.028758	0.180598	GDD_DTA_FL06_BLUP;Hung_2012
Share_K3	0	0	GDD_DTA_FL06_BLUP;Hung_2012
Share_K1	0.921728	0.227023	MO_rind_penetrometer_resistance_BLUP;Peiffer_2013
Share_K2	0	0	MO_rind_penetrometer_resistance_BLUP;Peiffer_2013
Share_K3	0.078272	0.227023	MO_rind_penetrometer_resistance_BLUP;Peiffer_2013
Share_K1	0.824609	0.170694	GDD_DTS_FL06_BLUP;Hung_2012
Share_K2	0.175391	0.170694	GDD_DTS_FL06_BLUP;Hung_2012
Share_K3	0	0	GDD_DTS_FL06_BLUP;Hung_2012
Share_K1	0.370672	0.164853	GDD_DTA_PR06_BLUP;Hung_2012
Share_K2	0.629328	0.164853	GDD_DTA_PR06_BLUP;Hung_2012
Share_K3	0	0	GDD_DTA_PR06_BLUP;Hung_2012
Share_K1	0.504238	0.152174	GDD_DTS_PR06_BLUP;Hung_2012
Share_K2	0.495762	0.152174	GDD_DTS_PR06_BLUP;Hung_2012
Share_K3	0	0	GDD_DTS_PR06_BLUP;Hung_2012
Share_K1	0.858961	0.126597	GDD_DTA_NC07_BLUP;Hung_2012
Share_K2	0	0	GDD_DTA_NC07_BLUP;Hung_2012
Share_K3	0.141039	0.126597	GDD_DTA_NC07_BLUP;Hung_2012
Share_K1	0.938564	0.118623	GDD_DTS_NC07_BLUP;Hung_2012
Share_K2	0	0	GDD_DTS_NC07_BLUP;Hung_2012
Share_K3	0.061436	0.118623	GDD_DTS_NC07_BLUP;Hung_2012
Share_K1	0.68612	0.184468	GDD_DTA_MO07_BLUP;Hung_2012
Share_K2	0.31388	0.184468	GDD_DTA_MO07_BLUP;Hung_2012
Share_K3	0	0	GDD_DTA_MO07_BLUP;Hung_2012
Share_K1	0.845562	0.173191	GDD_DTS_MO07_BLUP;Hung_2012
Share_K2	0.154438	0.173191	GDD_DTS_MO07_BLUP;Hung_2012
Share_K3	0	0	GDD_DTS_MO07_BLUP;Hung_2012
Share_K1	0.470964	0.176705	GDD_DTA_NY07_BLUP;Hung_2012
Share_K2	0.30857	0.177601	GDD_DTA_NY07_BLUP;Hung_2012
Share_K3	0.220466	0.163081	GDD_DTA_NY07_BLUP;Hung_2012
Share_K1	0.434123	0.167868	GDD_DTS_NY07_BLUP;Hung_2012
Share_K2	0.476286	0.172198	GDD_DTS_NY07_BLUP;Hung_2012
Share_K3	0.089591	0.153022	GDD_DTS_NY07_BLUP;Hung_2012
Share_K1	0.602819	0.144785	GDD_DTA_IL07_BLUP;Hung_2012
Share_K2	0.397181	0.144785	GDD_DTA_IL07_BLUP;Hung_2012
Share_K3	0	0	GDD_DTA_IL07_BLUP;Hung_2012
Share_K1	0.679315	0.397401	NY_rind_penetrometer_resistance_BLUE;Peiffer_2013
Share_K2	0	0	NY_rind_penetrometer_resistance_BLUE;Peiffer_2013
Share_K3	0.320685	0.397401	NY_rind_penetrometer_resistance_BLUE;Peiffer_2013
Share_K1	0.711901	0.158686	GDD_DTS_IL07_BLUP;Hung_2012
Share_K2	0.136569	0.151957	GDD_DTS_IL07_BLUP;Hung_2012
Share_K3	0.15153	0.148233	GDD_DTS_IL07_BLUP;Hung_2012
Share_K1	0.273324	0.21619	GDD_DTA_FL07_BLUP;Hung_2012
Share_K2	0.445387	0.210934	GDD_DTA_FL07_BLUP;Hung_2012
Share_K3	0.281289	0.191217	GDD_DTA_FL07_BLUP;Hung_2012
Share_K1	0.322981	0.20568	GDD_DTS_FL07_BLUP;Hung_2012
Share_K2	0.269925	0.198466	GDD_DTS_FL07_BLUP;Hung_2012
Share_K3	0.407095	0.183575	GDD_DTS_FL07_BLUP;Hung_2012
Share_K1	0.521173	0.136178	sqrt_diseased_leaf_area1_BLUP;Poland_2011
Share_K2	0.478827	0.136178	sqrt_diseased_leaf_area1_BLUP;Poland_2011
Share_K3	0	0	sqrt_diseased_leaf_area1_BLUP;Poland_2011
Share_K1	0.482347	0.135632	sqrt_diseased_leaf_area2_BLUP;Poland_2011
Share_K2	0.517653	0.135632	sqrt_diseased_leaf_area2_BLUP;Poland_2011
Share_K3	0	0	sqrt_diseased_leaf_area2_BLUP;Poland_2011
Share_K1	0.472656	0.134174	sqrt_diseased_leaf_area3_BLUP;Poland_2011
Share_K2	0.527344	0.134174	sqrt_diseased_leaf_area3_BLUP;Poland_2011
Share_K3	0	0	sqrt_diseased_leaf_area3_BLUP;Poland_2011
Share_K1	0.529349	0.140516	diseased_leaf_area1_BLUP;Poland_2011
Share_K2	0.470651	0.140516	diseased_leaf_area1_BLUP;Poland_2011
Share_K3	0	0	diseased_leaf_area1_BLUP;Poland_2011
Share_K1	0.460841	0.141771	diseased_leaf_area2_BLUP;Poland_2011
Share_K2	0.539159	0.141771	diseased_leaf_area2_BLUP;Poland_2011
Share_K3	0	0	diseased_leaf_area2_BLUP;Poland_2011
Share_K1	0.42922	0.137604	diseased_leaf_area3_BLUP;Poland_2011
Share_K2	0.57078	0.137604	diseased_leaf_area3_BLUP;Poland_2011
Share_K3	0	0	diseased_leaf_area3_BLUP;Poland_2011
Share_K1	0.488651	0.134348	northern_leaf_blight_index_BLUP;Poland_2011
Share_K2	0.511349	0.134348	northern_leaf_blight_index_BLUP;Poland_2011
Share_K3	0	0	northern_leaf_blight_index_BLUP;Poland_2011
Share_K1	0.582391	0.617476	NY_rind_penetrometer_resistance_BLUP;Peiffer_2013
Share_K2	0.308373	0.60237	NY_rind_penetrometer_resistance_BLUP;Peiffer_2013
Share_K3	0.109236	0.468665	NY_rind_penetrometer_resistance_BLUP;Peiffer_2013
Iteration 2
Component	Share	SD
Share_K1	0.644334	0.112141	tassel_length_BLUP;Brown_2011
Share_K2	0.355666	0.112141	tassel_length_BLUP;Brown_2011
Share_K3	0	0	tassel_length_BLUP;Brown_2011
Share_K1	0.503583	0.126982	spike_length_BLUP;Brown_2011
Share_K2	0.479208	0.125503	spike_length_BLUP;Brown_2011
Share_K3	0.017209	0.121833	spike_length_BLUP;Brown_2011
Share_K1	0.748773	0.113637	branch_zone_BLUP;Brown_2011
Share_K2	0.251227	0.113637	branch_zone_BLUP;Brown_2011
Share_K3	0	0	branch_zone_BLUP;Brown_2011
Share_K1	0.712545	0.107681	branch_number_transformed_BLUP;Brown_2011
Share_K2	0.287455	0.107681	branch_number_transformed_BLUP;Brown_2011
Share_K3	0	0	branch_number_transformed_BLUP;Brown_2011
Share_K1	0.613231	0.136739	cob_length_BLUP;Brown_2011
Share_K2	0.386769	0.136739	cob_length_BLUP;Brown_2011
Share_K3	0	0	cob_length_BLUP;Brown_2011
Share_K1	0.784526	0.12773	cob_diameter_BLUP;Brown_2011
Share_K2	0.14184	0.121074	cob_diameter_BLUP;Brown_2011
Share_K3	0.073634	0.121678	cob_diameter_BLUP;Brown_2011
Share_K1	0.601834	0.110366	ear_row_number_transformed_BLUP;Brown_2011
Share_K2	0.398166	0.110366	ear_row_number_transformed_BLUP;Brown_2011
Share_K3	0	0	ear_row_number_transformed_BLUP;Brown_2011
Share_K1	0.91974	0.111969	southern_leaf_blight_BLUP;Bian_2014_Kump_2011
Share_K2	0	0	southern_leaf_blight_BLUP;Bian_2014_Kump_2011
Share_K3	0.08026	0.111969	southern_leaf_blight_BLUP;Bian_2014_Kump_2011
Share_K1	0.88409	0.152664	starch_kernel_BLUP;Cook_2012
Share_K2	0.11591	0.152664	starch_kernel_BLUP;Cook_2012
Share_K3	0	0	starch_kernel_BLUP;Cook_2012
Share_K1	0.649803	0.162271	protein_kernel_BLUP;Cook_2012
Share_K2	0.350197	0.162271	protein_kernel_BLUP;Cook_2012
Share_K3	0	0	protein_kernel_BLUP;Cook_2012
Share_K1	1	0	WI_rind_penetrometer_resistance_BLUE;Peiffer_2013
Share_K2	0	0	WI_rind_penetrometer_resistance_BLUE;Peiffer_2013
Share_K3	0	0	WI_rind_penetrometer_resistance_BLUE;Peiffer_2013
Share_K1	0.845173	0.152213	oil_kernel_BLUP;Cook_2012
Share_K2	0.154827	0.152213	oil_kernel_BLUP;Cook_2012
Share_K3	0	0	oil_kernel_BLUP;Cook_2012
Share_K1	0.080616	0.140341	lesion_severity_BLUP;Olukolu_2014
Share_K2	0.248158	0.149223	lesion_severity_BLUP;Olukolu_2014
Share_K3	0.671226	0.141905	lesion_severity_BLUP;Olukolu_2014
Share_K1	0.044672	0.149026	height_ratio_BLUP;Olukolu_2014
Share_K2	0.477523	0.165528	height_ratio_BLUP;Olukolu_2014
Share_K3	0.477804	0.153477	height_ratio_BLUP;Olukolu_2014
Share_K1	0	0	stalk_width_ratio_BLUP;Olukolu_2014
Share_K2	0.48781	0.159576	stalk_width_ratio_BLUP;Olukolu_2014
Share_K3	0.51219	0.159576	stalk_width_ratio_BLUP;Olukolu_2014
Share_K1	0.205571	0.142139	DTA_ratio_BLUP;Olukolu_2014
Share_K2	0	0	DTA_ratio_BLUP;Olukolu_2014
Share_K3	0.794429	0.142139	DTA_ratio_BLUP;Olukolu_2014
Share_K1	0.346111	0.217212	glsblup;Benson_2015
Share_K2	0.653889	0.217212	glsblup;Benson_2015
Share_K3	0	0	glsblup;Benson_2015
Share_K1	0.507809	0.11509	alphaT_transformed_BLUE;Diepenbrock_2017
Share_K2	0.492191	0.11509	alphaT_transformed_BLUE;Diepenbrock_2017
Share_K3	0	0	alphaT_transformed_BLUE;Diepenbrock_2017
Share_K1	0.120934	0.159676	deltaT_transformed_BLUE;Diepenbrock_2017
Share_K2	0.544719	0.159899	deltaT_transformed_BLUE;Diepenbrock_2017
Share_K3	0.334346	0.158686	deltaT_transformed_BLUE;Diepenbrock_2017
Share_K1	0.3012	0.132623	gammaT_transformed_BLUE;Diepenbrock_2017
Share_K2	0.6988	0.132623	gammaT_transformed_BLUE;Diepenbrock_2017
Share_K3	0	0	gammaT_transformed_BLUE;Diepenbrock_2017
Share_K1	0.343436	0.152964	TotalT_transformed_BLUE;Diepenbrock_2017
Share_K2	0.623757	0.1552	TotalT_transformed_BLUE;Diepenbrock_2017
Share_K3	0.032807	0.15064	TotalT_transformed_BLUE;Diepenbrock_2017
Share_K1	0.834311	0.439866	WI_rind_penetrometer_resistance_BLUP;Peiffer_2013
Share_K2	0.165689	0.439866	WI_rind_penetrometer_resistance_BLUP;Peiffer_2013
Share_K3	0	0	WI_rind_penetrometer_resistance_BLUP;Peiffer_2013
Share_K1	0.318778	0.126703	alphaT3_transformed_BLUE;Diepenbrock_2017
Share_K2	0.681222	0.126703	alphaT3_transformed_BLUE;Diepenbrock_2017
Share_K3	0	0	alphaT3_transformed_BLUE;Diepenbrock_2017
Share_K1	0	0	deltaT3_transformed_BLUE;Diepenbrock_2017
Share_K2	0	0	deltaT3_transformed_BLUE;Diepenbrock_2017
Share_K3	1	0	deltaT3_transformed_BLUE;Diepenbrock_2017
Share_K1	0	0	gammaT3_transformed_BLUE;Diepenbrock_2017
Share_K2	0	0	gammaT3_transformed_BLUE;Diepenbrock_2017
Share_K3	1	0	gammaT3_transformed_BLUE;Diepenbrock_2017
Share_K1	0	0	TotalT3_transformed_BLUE;Diepenbrock_2017
Share_K2	0	0	TotalT3_transformed_BLUE;Diepenbrock_2017
Share_K3	1	0	TotalT3_transformed_BLUE;Diepenbrock_2017
Share_K1	0	0	TotalT_plus_T3_transformed_BLUE;Diepenbrock_2017
Share_K2	0.355191	0.129747	TotalT_plus_T3_transformed_BLUE;Diepenbrock_2017
Share_K3	0.644809	0.129747	TotalT_plus_T3_transformed_BLUE;Diepenbrock_2017
Share_K1	0.829207	0.25499	plastochromanol8_transformed_BLUE;Diepenbrock_2017
Share_K2	0.170793	0.25499	plastochromanol8_transformed_BLUE;Diepenbrock_2017
Share_K3	0	0	plastochromanol8_transformed_BLUE;Diepenbrock_2017
Share_K1	0.464033	0.170976	alphaT_div_gammaT_transformed_BLUE;Diepenbrock_2017
Share_K2	0.535967	0.170976	alphaT_div_gammaT_transformed_BLUE;Diepenbrock_2017
Share_K3	0	0	alphaT_div_gammaT_transformed_BLUE;Diepenbrock_2017
Share_K1	0.282594	0.160772	alphaT3_div_gammaT3_transformed_BLUE;Diepenbrock_2017
Share_K2	0.156587	0.159296	alphaT3_div_gammaT3_transformed_BLUE;Diepenbrock_2017
Share_K3	0.560819	0.147942	alphaT3_div_gammaT3_transformed_BLUE;Diepenbrock_2017
Share_K1	0.294838	0.124782	gammaT_div_gammaTPlusalphaT_transformed_BLUE;Diepenbrock_2017
Share_K2	0.705162	0.124782	gammaT_div_gammaTPlusalphaT_transformed_BLUE;Diepenbrock_2017
Share_K3	0	0	gammaT_div_gammaTPlusalphaT_transformed_BLUE;Diepenbrock_2017
Share_K1	0.364142	0.135479	gammaT3_div_gammaT3PlusalphaT3_transformed_BLUE;Diepenbrock_2017
Share_K2	0.149027	0.134752	gammaT3_div_gammaT3PlusalphaT3_transformed_BLUE;Diepenbrock_2017
Share_K3	0.486831	0.128748	gammaT3_div_gammaT3PlusalphaT3_transformed_BLUE;Diepenbrock_2017
Share_K1	0.850801	0.192106	ALL_DTA_BLUE;Peiffer_2013
Share_K2	0.149199	0.192106	ALL_DTA_BLUE;Peiffer_2013
Share_K3	0	0	ALL_DTA_BLUE;Peiffer_2013
Share_K1	0.294841	0.147818	deltaT_div_gammaTPlusalphaT_transformed_BLUE;Diepenbrock_2017
Share_K2	0.705159	0.147818	deltaT_div_gammaTPlusalphaT_transformed_BLUE;Diepenbrock_2017
Share_K3	0	0	deltaT_div_gammaTPlusalphaT_transformed_BLUE;Diepenbrock_2017
Share_K1	0.404035	0.151028	deltaT_div_alphaT_transformed_BLUE;Diepenbrock_2017
Share_K2	0.595965	0.151028	deltaT_div_alphaT_transformed_BLUE;Diepenbrock_2017
Share_K3	0	0	deltaT_div_alphaT_transformed_BLUE;Diepenbrock_2017
Share_K1	0.393881	0.211474	deltaT_div_gammaT_transformed_BLUE;Diepenbrock_2017
Share_K2	0.606119	0.211474	deltaT_div_gammaT_transformed_BLUE;Diepenbrock_2017
Share_K3	0	0	deltaT_div_gammaT_transformed_BLUE;Diepenbrock_2017
Share_K1	0	0	deltaT3_div_gammaT3PlusalphaT3_transformed_BLUE;Diepenbrock_2017
Share_K2	0	0	deltaT3_div_gammaT3PlusalphaT3_transformed_BLUE;Diepenbrock_2017
Share_K3	1	0	deltaT3_div_gammaT3PlusalphaT3_transformed_BLUE;Diepenbrock_2017
Share_K1	0.054812	0.170622	deltaT3_div_alphaT3_transformed_BLUE;Diepenbrock_2017
Share_K2	0.131643	0.164249	deltaT3_div_alphaT3_transformed_BLUE;Diepenbrock_2017
Share_K3	0.813545	0.156096	deltaT3_div_alphaT3_transformed_BLUE;Diepenbrock_2017
Share_K1	0	0	deltaT3_div_gammaT3_transformed_BLUE;Diepenbrock_2017
Share_K2	0	0	deltaT3_div_gammaT3_transformed_BLUE;Diepenbrock_2017
Share_K3	1	0	deltaT3_div_gammaT3_transformed_BLUE;Diepenbrock_2017
Share_K1	0.04367	0.13399	TotalT_div_totalT3_transformed_BLUE;Diepenbrock_2017
Share_K2	0	0	TotalT_div_totalT3_transformed_BLUE;Diepenbrock_2017
Share_K3	0.95633	0.13399	TotalT_div_totalT3_transformed_BLUE;Diepenbrock_2017
Share_K1	0.717864	0.127139	leaf_length_BLUP;Tian_2011
Share_K2	0.079498	0.120474	leaf_length_BLUP;Tian_2011
Share_K3	0.202638	0.124215	leaf_length_BLUP;Tian_2011
Share_K1	0.531915	0.109957	leaf_width_BLUP;Tian_2011
Share_K2	0.468085	0.109957	leaf_width_BLUP;Tian_2011
Share_K3	0	0	leaf_width_BLUP;Tian_2011
Share_K1	0.675106	0.114421	upper_leaf_angle_BLUP;Tian_2011
Share_K2	0.324894	0.114421	upper_leaf_angle_BLUP;Tian_2011
Share_K3	0	0	upper_leaf_angle_BLUP;Tian_2011
Share_K1	0.825587	0.192946	ALL_DTA_BLUP;Peiffer_2013
Share_K2	0.174413	0.192946	ALL_DTA_BLUP;Peiffer_2013
Share_K3	0	0	ALL_DTA_BLUP;Peiffer_2013
Share_K1	0.232585	0	leaf_angle_boxcox_transformed_BLUP;Tian_2011
Share_K2	0.767415	0	leaf_angle_boxcox_transformed_BLUP;Tian_2011
Share_K3	0	0	leaf_angle_boxcox_transformed_BLUP;Tian_2011
Share_K1	0.353037	0.168012	flecking_ls_mean;Olukolu_2016
Share_K2	0.220818	0.164733	flecking_ls_mean;Olukolu_2016
Share_K3	0.426145	0.162281	flecking_ls_mean;Olukolu_2016
Share_K1	0.297692	0.137029	flecking_poisson_transformation_BLUP;Olukolu_2016
Share_K2	0	0	flecking_poisson_transformation_BLUP;Olukolu_2016
Share_K3	0.702308	0.137029	flecking_poisson_transformation_BLUP;Olukolu_2016
Share_K1	0.944475	0.173848	last_leaf_with_epicuticular_wax;Foerster_2015
Share_K2	0.053626	0.159783	last_leaf_with_epicuticular_wax;Foerster_2015
Share_K3	0.001899	0.141673	last_leaf_with_epicuticular_wax;Foerster_2015
Share_K1	0.932181	0.177933	ALL_ear_height_BLUE;Peiffer_2013
Share_K2	0.067819	0.177933	ALL_ear_height_BLUE;Peiffer_2013
Share_K3	0	0	ALL_ear_height_BLUE;Peiffer_2013
Share_K1	0.95808	0.141823	ALL_ear_height_BLUP;Peiffer_2013
Share_K2	0	0	ALL_ear_height_BLUP;Peiffer_2013
Share_K3	0.04192	0.141823	ALL_ear_height_BLUP;Peiffer_2013
Share_K1	0.594376	0.118135	DTS_BLUP;Hung_2012_1
Share_K2	0.258961	0.110887	DTS_BLUP;Hung_2012_1
Share_K3	0.146663	0.113661	DTS_BLUP;Hung_2012_1
Share_K1	0.528983	0.125635	DTA_BLUP;Hung_2012_1
Share_K2	0.241847	0.117943	DTA_BLUP;Hung_2012_1
Share_K3	0.22917	0.1218	DTA_BLUP;Hung_2012_1
Share_K1	0.55267	0.129397	asi_BLUP;Hung_2012_1
Share_K2	0.44733	0.129397	asi_BLUP;Hung_2012_1
Share_K3	0	0	asi_BLUP;Hung_2012_1
Share_K1	0.821962	0.126613	plantheight_BLUP;Hung_2012_1
Share_K2	0.093724	0.122518	plantheight_BLUP;Hung_2012_1
Share_K3	0.084315	0.117867	plantheight_BLUP;Hung_2012_1
Share_K1	0.510221	0.125368	DTA_BLUP;Buckler_2009
Share_K2	0.258827	0.118305	DTA_BLUP;Buckler_2009
Share_K3	0.230952	0.121603	DTA_BLUP;Buckler_2009
Share_K1	0.82174	0.111163	earheight_BLUP;Hung_2012_1
Share_K2	0.17826	0.111163	earheight_BLUP;Hung_2012_1
Share_K3	0	0	earheight_BLUP;Hung_2012_1
Share_K1	0.706141	0.125897	leaflength_BLUP;Hung_2012_1
Share_K2	0.062499	0.119023	leaflength_BLUP;Hung_2012_1
Share_K3	0.23136	0.124303	leaflength_BLUP;Hung_2012_1
Share_K1	0.504261	0.108022	leafwidth_BLUP;Hung_2012_1
Share_K2	0.495739	0.108022	leafwidth_BLUP;Hung_2012_1
Share_K3	0	0	leafwidth_BLUP;Hung_2012_1
Share_K1	0.667564	0.108518	tassprimbranchno_BLUP;Hung_2012_1
Share_K2	0.332436	0.108518	tassprimbranchno_BLUP;Hung_2012_1
Share_K3	0	0	tassprimbranchno_BLUP;Hung_2012_1
Share_K1	0.595962	0.107812	tasslength_BLUP;Hung_2012_1
Share_K2	0.404038	0.107812	tasslength_BLUP;Hung_2012_1
Share_K3	0	0	tasslength_BLUP;Hung_2012_1
Share_K1	0.655811	0.11475	upperleafangle_BLUP;Hung_2012_1
Share_K2	0.344189	0.11475	upperleafangle_BLUP;Hung_2012_1
Share_K3	0	0	upperleafangle_BLUP;Hung_2012_1
Share_K1	0.808984	0.134983	cobdiam_BLUP;Hung_2012_1
Share_K2	0.131364	0.130902	cobdiam_BLUP;Hung_2012_1
Share_K3	0.059652	0.124205	cobdiam_BLUP;Hung_2012_1
Share_K1	0.614714	0.148395	coblength_BLUP;Hung_2012_1
Share_K2	0.385286	0.148395	coblength_BLUP;Hung_2012_1
Share_K3	0	0	coblength_BLUP;Hung_2012_1
Share_K1	0.654821	0.123762	earrowno_BLUP;Hung_2012_1
Share_K2	0.345179	0.123762	earrowno_BLUP;Hung_2012_1
Share_K3	0	0	earrowno_BLUP;Hung_2012_1
Share_K1	0.303988	0.197717	kernelnoperrow_BLUP;Hung_2012_1
Share_K2	0.696012	0.197717	kernelnoperrow_BLUP;Hung_2012_1
Share_K3	0	0	kernelnoperrow_BLUP;Hung_2012_1
Share_K1	0.58041	0.117786	DTS_BLUP;Buckler_2009
Share_K2	0.267627	0.110983	DTS_BLUP;Buckler_2009
Share_K3	0.151963	0.113463	DTS_BLUP;Buckler_2009
Share_K1	0	0	earmass_BLUP;Hung_2012_1
Share_K2	1	0	earmass_BLUP;Hung_2012_1
Share_K3	0	0	earmass_BLUP;Hung_2012_1
Share_K1	0.597019	0.129856	cobmass_BLUP;Hung_2012_1
Share_K2	0.402981	0.129856	cobmass_BLUP;Hung_2012_1
Share_K3	0	0	cobmass_BLUP;Hung_2012_1
Share_K1	0	0	totalkernelweight_BLUP;Hung_2012_1
Share_K2	1	0	totalkernelweight_BLUP;Hung_2012_1
Share_K3	0	0	totalkernelweight_BLUP;Hung_2012_1
Share_K1	0.688997	0.155138	weight20kernels_BLUP;Hung_2012_1
Share_K2	0.226564	0.154129	weight20kernels_BLUP;Hung_2012_1
Share_K3	0.084438	0.137822	weight20kernels_BLUP;Hung_2012_1
Share_K1	0.167105	0.18702	totalkernelno_BLUP;Hung_2012_1
Share_K2	0.832895	0.18702	totalkernelno_BLUP;Hung_2012_1
Share_K3	0	0	totalkernelno_BLUP;Hung_2012_1
Share_K1	0.672069	0.140837	nodenumberbelowear_BLUP;Hung_2012_1
Share_K2	0.327931	0.140837	nodenumberbelowear_BLUP;Hung_2012_1
Share_K3	0	0	nodenumberbelowear_BLUP;Hung_2012_1
Share_K1	0.872029	0.141597	nodenumberaboveear_BLUP;Hung_2012_1
Share_K2	0.127971	0.141597	nodenumberaboveear_BLUP;Hung_2012_1
Share_K3	0	0	nodenumberaboveear_BLUP;Hung_2012_1
Share_K1	0.517877	0.15637	numbraceroots_BLUP;Hung_2012_1
Share_K2	0	0	numbraceroots_BLUP;Hung_2012_1
Share_K3	0.482123	0.15637	numbraceroots_BLUP;Hung_2012_1
Share_K1	0.507019	0.128766	DTA_BLUP;Wallace_2014
Share_K2	0.257556	0.120955	DTA_BLUP;Wallace_2014
Share_K3	0.235424	0.124848	DTA_BLUP;Wallace_2014
Share_K1	0.649954	0.238061	chlorophylla_BLUP;Wallace_2014
Share_K2	0.350046	0.238061	chlorophylla_BLUP;Wallace_2014
Share_K3	0	0	chlorophylla_BLUP;Wallace_2014
Share_K1	0.582327	0.130694	ASI_BLUP;Buckler_2009
Share_K2	0.417673	0.130694	ASI_BLUP;Buckler_2009
Share_K3	0	0	ASI_BLUP;Buckler_2009
Share_K1	0.153852	0.700357	chlorophyllb_BLUP;Wallace_2014
Share_K2	0.846148	0.700357	chlorophyllb_BLUP;Wallace_2014
Share_K3	0	0	chlorophyllb_BLUP;Wallace_2014
Share_K1	0.661295	0.266655	malate_BLUP;Wallace_2014
Share_K2	0.338705	0.266655	malate_BLUP;Wallace_2014
Share_K3	0	0	malate_BLUP;Wallace_2014
Share_K1	1	0	fumarate_BLUP;Wallace_2014
Share_K2	0	0	fumarate_BLUP;Wallace_2014
Share_K3	0	0	fumarate_BLUP;Wallace_2014
Share_K1	1	0	fumarate2_BLUP;Wallace_2014
Share_K2	0	0	fumarate2_BLUP;Wallace_2014
Share_K3	0	0	fumarate2_BLUP;Wallace_2014
Share_K1	0.36542	0.344798	glutamate_BLUP;Wallace_2014
Share_K2	0.63458	0.344798	glutamate_BLUP;Wallace_2014
Share_K3	0	0	glutamate_BLUP;Wallace_2014
Share_K1	0.43354	0.241811	aminoacids_BLUP;Wallace_2014
Share_K2	0.565807	0.245231	aminoacids_BLUP;Wallace_2014
Share_K3	0.000653	0.197174	aminoacids_BLUP;Wallace_2014
Share_K1	0.417277	0.36313	protein_BLUP;Wallace_2014
Share_K2	0.554801	0.356214	protein_BLUP;Wallace_2014
Share_K3	0.027922	0.277066	protein_BLUP;Wallace_2014
Share_K1	1	0	nitrate_BLUP;Wallace_2014
Share_K2	0	0	nitrate_BLUP;Wallace_2014
Share_K3	0	0	nitrate_BLUP;Wallace_2014
Share_K1	0.445635	0.222713	starch_BLUP;Wallace_2014
Share_K2	0.554365	0.222713	starch_BLUP;Wallace_2014
Share_K3	0	0	starch_BLUP;Wallace_2014
Share_K1	0.816245	0.292019	sucrose_BLUP;Wallace_2014
Share_K2	0.183755	0.292019	sucrose_BLUP;Wallace_2014
Share_K3	0	0	sucrose_BLUP;Wallace_2014
Share_K1	1	0	ALL_rind_penetrometer_resistance_BLUE;Peiffer_2013
Share_K2	0	0	ALL_rind_penetrometer_resistance_BLUE;Peiffer_2013
Share_K3	0	0	ALL_rind_penetrometer_resistance_BLUE;Peiffer_2013
Share_K1	0.49994	0.277534	glucose_BLUP;Wallace_2014
Share_K2	0.389481	0.266498	glucose_BLUP;Wallace_2014
Share_K3	0.110579	0.224492	glucose_BLUP;Wallace_2014
Share_K1	0.434421	0.343503	fructose_BLUP;Wallace_2014
Share_K2	0.565579	0.343503	fructose_BLUP;Wallace_2014
Share_K3	0	0	fructose_BLUP;Wallace_2014
Share_K1	0.637199	0.304773	principal_component_metabolies1;Wallace_2014
Share_K2	0.362801	0.304773	principal_component_metabolies1;Wallace_2014
Share_K3	0	0	principal_component_metabolies1;Wallace_2014
Share_K1	0.511113	0.226795	principal_component_metabolies2;Wallace_2014
Share_K2	0.488887	0.226795	principal_component_metabolies2;Wallace_2014
Share_K3	0	0	principal_component_metabolies2;Wallace_2014
Share_K1	0.581141	0.119944	GDD_DTS_BLUP;Peiffer_2014
Share_K2	0.239511	0.111553	GDD_DTS_BLUP;Peiffer_2014
Share_K3	0.179348	0.114936	GDD_DTS_BLUP;Peiffer_2014
Share_K1	0.475403	0.126586	GDD_DTA_BLUP;Peiffer_2014
Share_K2	0.270685	0.119548	GDD_DTA_BLUP;Peiffer_2014
Share_K3	0.253912	0.123483	GDD_DTA_BLUP;Peiffer_2014
Share_K1	0.458853	0.130056	GDD_ASI_BLUP;Peiffer_2014
Share_K2	0.541147	0.130056	GDD_ASI_BLUP;Peiffer_2014
Share_K3	0	0	GDD_ASI_BLUP;Peiffer_2014
Share_K1	0.606315	0.120931	DTS_BLUP;Peiffer_2014
Share_K2	0.271812	0.112933	DTS_BLUP;Peiffer_2014
Share_K3	0.121873	0.114626	DTS_BLUP;Peiffer_2014
Share_K1	0.501287	0.12756	DTA_BLUP;Peiffer_2014
Share_K2	0.27652	0.120438	DTA_BLUP;Peiffer_2014
Share_K3	0.222194	0.123605	DTA_BLUP;Peiffer_2014
Share_K1	0.532996	0.127449	ASI_BLUP;Peiffer_2014
Share_K2	0.467004	0.127449	ASI_BLUP;Peiffer_2014
Share_K3	0	0	ASI_BLUP;Peiffer_2014
Share_K1	0.262972	0.208603	ALL_rind_penetrometer_resistance_BLUP;Peiffer_2013
Share_K2	0.737028	0.208603	ALL_rind_penetrometer_resistance_BLUP;Peiffer_2013
Share_K3	0	0	ALL_rind_penetrometer_resistance_BLUP;Peiffer_2013
Share_K1	0.810314	0.126293	plant_height_BLUP;Peiffer_2014
Share_K2	0.108746	0.122651	plant_height_BLUP;Peiffer_2014
Share_K3	0.080939	0.117894	plant_height_BLUP;Peiffer_2014
Share_K1	0.852877	0.110409	ear_height_BLUP;Peiffer_2014
Share_K2	0.147123	0.110409	ear_height_BLUP;Peiffer_2014
Share_K3	0	0	ear_height_BLUP;Peiffer_2014
Share_K1	0.814616	0.116981	plant_height_minus_ear_height_BLUP;Peiffer_2014
Share_K2	0.185384	0.116981	plant_height_minus_ear_height_BLUP;Peiffer_2014
Share_K3	0	0	plant_height_minus_ear_height_BLUP;Peiffer_2014
Share_K1	0.830445	0.116851	ear_height_div_plant_height_BLUP;Peiffer_2014
Share_K2	0.169555	0.116851	ear_height_div_plant_height_BLUP;Peiffer_2014
Share_K3	0	0	ear_height_div_plant_height_BLUP;Peiffer_2014
Share_K1	0.822048	0.13472	plant_height_div_DTA_BLUP;Peiffer_2014
Share_K2	0.080097	0.131743	plant_height_div_DTA_BLUP;Peiffer_2014
Share_K3	0.097855	0.123914	plant_height_div_DTA_BLUP;Peiffer_2014
Share_K1	0.546812	0.126161	GDD_DTA_long_BLUP;Hung_2012
Share_K2	0.246043	0.11876	GDD_DTA_long_BLUP;Hung_2012
Share_K3	0.207145	0.121534	GDD_DTA_long_BLUP;Hung_2012
Share_K1	0.513352	0.155573	GDD_DTA_short_BLUP;Hung_2012
Share_K2	0.472394	0.153709	GDD_DTA_short_BLUP;Hung_2012
Share_K3	0.014254	0.14238	GDD_DTA_short_BLUP;Hung_2012
Share_K1	0.184683	0.137322	GDD_DTA_photo_resp_BLUP;Hung_2012
Share_K2	0	0	GDD_DTA_photo_resp_BLUP;Hung_2012
Share_K3	0.815317	0.137322	GDD_DTA_photo_resp_BLUP;Hung_2012
Share_K1	0.624144	0.119066	GDD_DTS_long_BLUP;Hung_2012
Share_K2	0.224813	0.111253	GDD_DTS_long_BLUP;Hung_2012
Share_K3	0.151044	0.114001	GDD_DTS_long_BLUP;Hung_2012
Share_K1	0.470268	0.140602	GDD_DTS_short_BLUP;Hung_2012
Share_K2	0.467976	0.13965	GDD_DTS_short_BLUP;Hung_2012
Share_K3	0.061755	0.13014	GDD_DTS_short_BLUP;Hung_2012
Share_K1	0.864434	0.279316	MO_rind_penetrometer_resistance_BLUE;Peiffer_2013
Share_K2	0.135566	0.279316	MO_rind_penetrometer_resistance_BLUE;Peiffer_2013
Share_K3	0	0	MO_rind_penetrometer_resistance_BLUE;Peiffer_2013
Share_K1	0.200877	0.128602	GDD_DTS_photo_resp_BLUP;Hung_2012
Share_K2	0	0	GDD_DTS_photo_resp_BLUP;Hung_2012
Share_K3	0.799123	0.128602	GDD_DTS_photo_resp_BLUP;Hung_2012
Share_K1	0.624154	0.135678	GDD_DTA_NC06_BLUP;Hung_2012
Share_K2	0.375846	0.135678	GDD_DTA_NC06_BLUP;Hung_2012
Share_K3	0	0	GDD_DTA_NC06_BLUP;Hung_2012
Share_K1	0.588258	0.13479	GDD_DTS_NC06_BLUP;Hung_2012
Share_K2	0.411742	0.13479	GDD_DTS_NC06_BLUP;Hung_2012
Share_K3	0	0	GDD_DTS_NC06_BLUP;Hung_2012
Share_K1	0.275942	0.211114	GDD_DTA_MO06_BLUP;Hung_2012
Share_K2	0	0	GDD_DTA_MO06_BLUP;Hung_2012
Share_K3	0.724058	0.211114	GDD_DTA_MO06_BLUP;Hung_2012
Share_K1	0.327518	0.197105	GDD_DTS_MO06_BLUP;Hung_2012
Share_K2	0	0	GDD_DTS_MO06_BLUP;Hung_2012
Share_K3	0.672482	0.197105	GDD_DTS_MO06_BLUP;Hung_2012
Share_K1	0.904672	0.185984	GDD_DTA_NY06_BLUP;Hung_2012
Share_K2	0.095328	0.185984	GDD_DTA_NY06_BLUP;Hung_2012
Share_K3	0	0	GDD_DTA_NY06_BLUP;Hung_2012
Share_K1	0.822974	0.191829	GDD_DTS_NY06_BLUP;Hung_2012
Share_K2	0.177026	0.191829	GDD_DTS_NY06_BLUP;Hung_2012
Share_K3	0	0	GDD_DTS_NY06_BLUP;Hung_2012
Share_K1	0.663069	0.169481	GDD_DTA_IL06_BLUP;Hung_2012
Share_K2	0.336931	0.169481	GDD_DTA_IL06_BLUP;Hung_2012
Share_K3	0	0	GDD_DTA_IL06_BLUP;Hung_2012
Share_K1	0.657687	0.178983	GDD_DTS_IL06_BLUP;Hung_2012
Share_K2	0.342313	0.178983	GDD_DTS_IL06_BLUP;Hung_2012
Share_K3	0	0	GDD_DTS_IL06_BLUP;Hung_2012
Share_K1	0.589606	0.186046	GDD_DTA_FL06_BLUP;Hung_2012
Share_K2	0.410394	0.186046	GDD_DTA_FL06_BLUP;Hung_2012
Share_K3	0	0	GDD_DTA_FL06_BLUP;Hung_2012
Share_K1	0.781301	0.293517	MO_rind_penetrometer_resistance_BLUP;Peiffer_2013
Share_K2	0.205386	0.281495	MO_rind_penetrometer_resistance_BLUP;Peiffer_2013
Share_K3	0.013313	0.243088	MO_rind_penetrometer_resistance_BLUP;Peiffer_2013
Share_K1	0.406692	0.174826	GDD_DTS_FL06_BLUP;Hung_2012
Share_K2	0.593308	0.174826	GDD_DTS_FL06_BLUP;Hung_2012
Share_K3	0	0	GDD_DTS_FL06_BLUP;Hung_2012
Share_K1	0.530353	0.164137	GDD_DTA_PR06_BLUP;Hung_2012
Share_K2	0.469647	0.164137	GDD_DTA_PR06_BLUP;Hung_2012
Share_K3	0	0	GDD_DTA_PR06_BLUP;Hung_2012
Share_K1	0.488258	0.153607	GDD_DTS_PR06_BLUP;Hung_2012
Share_K2	0.511742	0.153607	GDD_DTS_PR06_BLUP;Hung_2012
Share_K3	0	0	GDD_DTS_PR06_BLUP;Hung_2012
Share_K1	0.726597	0.151127	GDD_DTA_NC07_BLUP;Hung_2012
Share_K2	0.223513	0.146153	GDD_DTA_NC07_BLUP;Hung_2012
Share_K3	0.04989	0.137154	GDD_DTA_NC07_BLUP;Hung_2012
Share_K1	0.806687	0.125969	GDD_DTS_NC07_BLUP;Hung_2012
Share_K2	0.193313	0.125969	GDD_DTS_NC07_BLUP;Hung_2012
Share_K3	0	0	GDD_DTS_NC07_BLUP;Hung_2012
Share_K1	0.771282	0.185489	GDD_DTA_MO07_BLUP;Hung_2012
Share_K2	0.228718	0.185489	GDD_DTA_MO07_BLUP;Hung_2012
Share_K3	0	0	GDD_DTA_MO07_BLUP;Hung_2012
Share_K1	0.752313	0.176282	GDD_DTS_MO07_BLUP;Hung_2012
Share_K2	0.247687	0.176282	GDD_DTS_MO07_BLUP;Hung_2012
Share_K3	0	0	GDD_DTS_MO07_BLUP;Hung_2012
Share_K1	0.355032	0.172643	GDD_DTA_NY07_BLUP;Hung_2012
Share_K2	0.513646	0.175064	GDD_DTA_NY07_BLUP;Hung_2012
Share_K3	0.131322	0.159464	GDD_DTA_NY07_BLUP;Hung_2012
Share_K1	0.448926	0.168999	GDD_DTS_NY07_BLUP;Hung_2012
Share_K2	0.424855	0.168881	GDD_DTS_NY07_BLUP;Hung_2012
Share_K3	0.126219	0.152824	GDD_DTS_NY07_BLUP;Hung_2012
Share_K1	0.715712	0.14884	GDD_DTA_IL07_BLUP;Hung_2012
Share_K2	0.284288	0.14884	GDD_DTA_IL07_BLUP;Hung_2012
Share_K3	0	0	GDD_DTA_IL07_BLUP;Hung_2012
Share_K1	0.468764	0.532805	NY_rind_penetrometer_resistance_BLUE;Peiffer_2013
Share_K2	0.31427	0.520565	NY_rind_penetrometer_resistance_BLUE;Peiffer_2013
Share_K3	0.216966	0.427319	NY_rind_penetrometer_resistance_BLUE;Peiffer_2013
Share_K1	0.581996	0.16014	GDD_DTS_IL07_BLUP;Hung_2012
Share_K2	0.325256	0.153342	GDD_DTS_IL07_BLUP;Hung_2012
Share_K3	0.092747	0.14404	GDD_DTS_IL07_BLUP;Hung_2012
Share_K1	0.511033	0.218214	GDD_DTA_FL07_BLUP;Hung_2012
Share_K2	0.09362	0.216176	GDD_DTA_FL07_BLUP;Hung_2012
Share_K3	0.395347	0.198838	GDD_DTA_FL07_BLUP;Hung_2012
Share_K1	0.381043	0.206326	GDD_DTS_FL07_BLUP;Hung_2012
Share_K2	0.189588	0.202729	GDD_DTS_FL07_BLUP;Hung_2012
Share_K3	0.429369	0.186186	GDD_DTS_FL07_BLUP;Hung_2012
Share_K1	0.745266	0.133752	sqrt_diseased_leaf_area1_BLUP;Poland_2011
Share_K2	0.254734	0.133752	sqrt_diseased_leaf_area1_BLUP;Poland_2011
Share_K3	0	0	sqrt_diseased_leaf_area1_BLUP;Poland_2011
Share_K1	0.730207	0.134109	sqrt_diseased_leaf_area2_BLUP;Poland_2011
Share_K2	0.269793	0.134109	sqrt_diseased_leaf_area2_BLUP;Poland_2011
Share_K3	0	0	sqrt_diseased_leaf_area2_BLUP;Poland_2011
Share_K1	0.663466	0.13276	sqrt_diseased_leaf_area3_BLUP;Poland_2011
Share_K2	0.336534	0.13276	sqrt_diseased_leaf_area3_BLUP;Poland_2011
Share_K3	0	0	sqrt_diseased_leaf_area3_BLUP;Poland_2011
Share_K1	0.749987	0.139024	diseased_leaf_area1_BLUP;Poland_2011
Share_K2	0.250013	0.139024	diseased_leaf_area1_BLUP;Poland_2011
Share_K3	0	0	diseased_leaf_area1_BLUP;Poland_2011
Share_K1	0.724203	0.141141	diseased_leaf_area2_BLUP;Poland_2011
Share_K2	0.275797	0.141141	diseased_leaf_area2_BLUP;Poland_2011
Share_K3	0	0	diseased_leaf_area2_BLUP;Poland_2011
Share_K1	0.664694	0.137058	diseased_leaf_area3_BLUP;Poland_2011
Share_K2	0.335306	0.137058	diseased_leaf_area3_BLUP;Poland_2011
Share_K3	0	0	diseased_leaf_area3_BLUP;Poland_2011
Share_K1	0.711007	0.132643	northern_leaf_blight_index_BLUP;Poland_2011
Share_K2	0.288993	0.132643	northern_leaf_blight_index_BLUP;Poland_2011
Share_K3	0	0	northern_leaf_blight_index_BLUP;Poland_2011
Share_K1	0.303897	0.550127	NY_rind_penetrometer_resistance_BLUP;Peiffer_2013
Share_K2	0.696103	0.550127	NY_rind_penetrometer_resistance_BLUP;Peiffer_2013
Share_K3	0	0	NY_rind_penetrometer_resistance_BLUP;Peiffer_2013
Iteration 3
Component	Share	SD
Share_K1	0.671227	0.112361	tassel_length_BLUP;Brown_2011
Share_K2	0.328773	0.112361	tassel_length_BLUP;Brown_2011
Share_K3	0	0	tassel_length_BLUP;Brown_2011
Share_K1	0.514203	0.127757	spike_length_BLUP;Brown_2011
Share_K2	0.448026	0.125694	spike_length_BLUP;Brown_2011
Share_K3	0.03777	0.122222	spike_length_BLUP;Brown_2011
Share_K1	0.702742	0.109962	branch_zone_BLUP;Brown_2011
Share_K2	0.297258	0.109962	branch_zone_BLUP;Brown_2011
Share_K3	0	0	branch_zone_BLUP;Brown_2011
Share_K1	0.686951	0.106564	branch_number_transformed_BLUP;Brown_2011
Share_K2	0.313049	0.106564	branch_number_transformed_BLUP;Brown_2011
Share_K3	0	0	branch_number_transformed_BLUP;Brown_2011
Share_K1	0.821374	0.136365	cob_length_BLUP;Brown_2011
Share_K2	0.178626	0.136365	cob_length_BLUP;Brown_2011
Share_K3	0	0	cob_length_BLUP;Brown_2011
Share_K1	0.689738	0.109675	cob_diameter_BLUP;Brown_2011
Share_K2	0.310262	0.109675	cob_diameter_BLUP;Brown_2011
Share_K3	0	0	cob_diameter_BLUP;Brown_2011
Share_K1	0.704687	0.109601	ear_row_number_transformed_BLUP;Brown_2011
Share_K2	0.295313	0.109601	ear_row_number_transformed_BLUP;Brown_2011
Share_K3	0	0	ear_row_number_transformed_BLUP;Brown_2011
Share_K1	0.630298	0.115748	southern_leaf_blight_BLUP;Bian_2014_Kump_2011
Share_K2	0.369702	0.115748	southern_leaf_blight_BLUP;Bian_2014_Kump_2011
Share_K3	0	0	southern_leaf_blight_BLUP;Bian_2014_Kump_2011
Share_K1	0.663919	0.149465	starch_kernel_BLUP;Cook_2012
Share_K2	0.336081	0.149465	starch_kernel_BLUP;Cook_2012
Share_K3	0	0	starch_kernel_BLUP;Cook_2012
Share_K1	0.704802	0.158171	protein_kernel_BLUP;Cook_2012
Share_K2	0.295198	0.158171	protein_kernel_BLUP;Cook_2012
Share_K3	0	0	protein_kernel_BLUP;Cook_2012
Share_K1	1	0	WI_rind_penetrometer_resistance_BLUE;Peiffer_2013
Share_K2	0	0	WI_rind_penetrometer_resistance_BLUE;Peiffer_2013
Share_K3	0	0	WI_rind_penetrometer_resistance_BLUE;Peiffer_2013
Share_K1	0.835622	0.151948	oil_kernel_BLUP;Cook_2012
Share_K2	0.164378	0.151948	oil_kernel_BLUP;Cook_2012
Share_K3	0	0	oil_kernel_BLUP;Cook_2012
Share_K1	0	0	lesion_severity_BLUP;Olukolu_2014
Share_K2	0.44121	0.12889	lesion_severity_BLUP;Olukolu_2014
Share_K3	0.55879	0.12889	lesion_severity_BLUP;Olukolu_2014
Share_K1	0.05874	0.147573	height_ratio_BLUP;Olukolu_2014
Share_K2	0.43843	0.158118	height_ratio_BLUP;Olukolu_2014
Share_K3	0.50283	0.15185	height_ratio_BLUP;Olukolu_2014
Share_K1	0.062108	0.178455	stalk_width_ratio_BLUP;Olukolu_2014
Share_K2	0.314744	0.185238	stalk_width_ratio_BLUP;Olukolu_2014
Share_K3	0.623148	0.171525	stalk_width_ratio_BLUP;Olukolu_2014
Share_K1	0.063032	0.168001	DTA_ratio_BLUP;Olukolu_2014
Share_K2	0.265043	0.173816	DTA_ratio_BLUP;Olukolu_2014
Share_K3	0.671925	0.163222	DTA_ratio_BLUP;Olukolu_2014
Share_K1	0.492297	0.224058	glsblup;Benson_2015
Share_K2	0.507703	0.224058	glsblup;Benson_2015
Share_K3	0	0	glsblup;Benson_2015
Share_K1	1	0	alphaT_transformed_BLUE;Diepenbrock_2017
Share_K2	0	0	alphaT_transformed_BLUE;Diepenbrock_2017
Share_K3	0	0	alphaT_transformed_BLUE;Diepenbrock_2017
Share_K1	0.260213	0.15631	deltaT_transformed_BLUE;Diepenbrock_2017
Share_K2	0.372939	0.157155	deltaT_transformed_BLUE;Diepenbrock_2017
Share_K3	0.366847	0.163056	deltaT_transformed_BLUE;Diepenbrock_2017
Share_K1	0.370704	0.128416	gammaT_transformed_BLUE;Diepenbrock_2017
Share_K2	0.629296	0.128416	gammaT_transformed_BLUE;Diepenbrock_2017
Share_K3	0	0	gammaT_transformed_BLUE;Diepenbrock_2017
Share_K1	0.429814	0.129936	TotalT_transformed_BLUE;Diepenbrock_2017
Share_K2	0.570186	0.129936	TotalT_transformed_BLUE;Diepenbrock_2017
Share_K3	0	0	TotalT_transformed_BLUE;Diepenbrock_2017
Share_K1	0.998839	0.429744	WI_rind_penetrometer_resistance_BLUP;Peiffer_2013
Share_K2	0.001161	0.429744	WI_rind_penetrometer_resistance_BLUP;Peiffer_2013
Share_K3	0	0	WI_rind_penetrometer_resistance_BLUP;Peiffer_2013
Share_K1	0.484475	0.131445	alphaT3_transformed_BLUE;Diepenbrock_2017
Share_K2	0.515525	0.131445	alphaT3_transformed_BLUE;Diepenbrock_2017
Share_K3	0	0	alphaT3_transformed_BLUE;Diepenbrock_2017
Share_K1	0	0	deltaT3_transformed_BLUE;Diepenbrock_2017
Share_K2	0	0	deltaT3_transformed_BLUE;Diepenbrock_2017
Share_K3	1	0	deltaT3_transformed_BLUE;Diepenbrock_2017
Share_K1	0	0	gammaT3_transformed_BLUE;Diepenbrock_2017
Share_K2	0	0	gammaT3_transformed_BLUE;Diepenbrock_2017
Share_K3	1	0	gammaT3_transformed_BLUE;Diepenbrock_2017
Share_K1	0	0	TotalT3_transformed_BLUE;Diepenbrock_2017
Share_K2	0	0	TotalT3_transformed_BLUE;Diepenbrock_2017
Share_K3	1	0	TotalT3_transformed_BLUE;Diepenbrock_2017
Share_K1	0	0	TotalT_plus_T3_transformed_BLUE;Diepenbrock_2017
Share_K2	0.236325	0.128769	TotalT_plus_T3_transformed_BLUE;Diepenbrock_2017
Share_K3	0.763675	0.128769	TotalT_plus_T3_transformed_BLUE;Diepenbrock_2017
Share_K1	0.679717	0.257622	plastochromanol8_transformed_BLUE;Diepenbrock_2017
Share_K2	0.320283	0.257622	plastochromanol8_transformed_BLUE;Diepenbrock_2017
Share_K3	0	0	plastochromanol8_transformed_BLUE;Diepenbrock_2017
Share_K1	0.632144	0.166937	alphaT_div_gammaT_transformed_BLUE;Diepenbrock_2017
Share_K2	0.367856	0.166937	alphaT_div_gammaT_transformed_BLUE;Diepenbrock_2017
Share_K3	0	0	alphaT_div_gammaT_transformed_BLUE;Diepenbrock_2017
Share_K1	0.380984	0.132732	alphaT3_div_gammaT3_transformed_BLUE;Diepenbrock_2017
Share_K2	0	0	alphaT3_div_gammaT3_transformed_BLUE;Diepenbrock_2017
Share_K3	0.619016	0.132732	alphaT3_div_gammaT3_transformed_BLUE;Diepenbrock_2017
Share_K1	0.630394	0.123931	gammaT_div_gammaTPlusalphaT_transformed_BLUE;Diepenbrock_2017
Share_K2	0.369606	0.123931	gammaT_div_gammaTPlusalphaT_transformed_BLUE;Diepenbrock_2017
Share_K3	0	0	gammaT_div_gammaTPlusalphaT_transformed_BLUE;Diepenbrock_2017
Share_K1	0.424325	0.134211	gammaT3_div_gammaT3PlusalphaT3_transformed_BLUE;Diepenbrock_2017
Share_K2	0.05097	0.13139	gammaT3_div_gammaT3PlusalphaT3_transformed_BLUE;Diepenbrock_2017
Share_K3	0.524705	0.129767	gammaT3_div_gammaT3PlusalphaT3_transformed_BLUE;Diepenbrock_2017
Share_K1	0.871728	0.187657	ALL_DTA_BLUE;Peiffer_2013
Share_K2	0.128272	0.187657	ALL_DTA_BLUE;Peiffer_2013
Share_K3	0	0	ALL_DTA_BLUE;Peiffer_2013
Share_K1	0.304718	0.140376	deltaT_div_gammaTPlusalphaT_transformed_BLUE;Diepenbrock_2017
Share_K2	0.695282	0.140376	deltaT_div_gammaTPlusalphaT_transformed_BLUE;Diepenbrock_2017
Share_K3	0	0	deltaT_div_gammaTPlusalphaT_transformed_BLUE;Diepenbrock_2017
Share_K1	0.999706	0.151122	deltaT_div_alphaT_transformed_BLUE;Diepenbrock_2017
Share_K2	0.000294	0.151122	deltaT_div_alphaT_transformed_BLUE;Diepenbrock_2017
Share_K3	0	0	deltaT_div_alphaT_transformed_BLUE;Diepenbrock_2017
Share_K1	0.307196	0.202451	deltaT_div_gammaT_transformed_BLUE;Diepenbrock_2017
Share_K2	0.692804	0.202451	deltaT_div_gammaT_transformed_BLUE;Diepenbrock_2017
Share_K3	0	0	deltaT_div_gammaT_transformed_BLUE;Diepenbrock_2017
Share_K1	0	0	deltaT3_div_gammaT3PlusalphaT3_transformed_BLUE;Diepenbrock_2017
Share_K2	0	0	deltaT3_div_gammaT3PlusalphaT3_transformed_BLUE;Diepenbrock_2017
Share_K3	1	0	deltaT3_div_gammaT3PlusalphaT3_transformed_BLUE;Diepenbrock_2017
Share_K1	0	0	deltaT3_div_alphaT3_transformed_BLUE;Diepenbrock_2017
Share_K2	0.221141	0.13549	deltaT3_div_alphaT3_transformed_BLUE;Diepenbrock_2017
Share_K3	0.778859	0.13549	deltaT3_div_alphaT3_transformed_BLUE;Diepenbrock_2017
Share_K1	0	0	deltaT3_div_gammaT3_transformed_BLUE;Diepenbrock_2017
Share_K2	0	0	deltaT3_div_gammaT3_transformed_BLUE;Diepenbrock_2017
Share_K3	1	0	deltaT3_div_gammaT3_transformed_BLUE;Diepenbrock_2017
Share_K1	0.043428	0.133988	TotalT_div_totalT3_transformed_BLUE;Diepenbrock_2017
Share_K2	0	0	TotalT_div_totalT3_transformed_BLUE;Diepenbrock_2017
Share_K3	0.956572	0.133988	TotalT_div_totalT3_transformed_BLUE;Diepenbrock_2017
Share_K1	0.606442	0.121663	leaf_length_BLUP;Tian_2011
Share_K2	0.348484	0.119465	leaf_length_BLUP;Tian_2011
Share_K3	0.045073	0.11947	leaf_length_BLUP;Tian_2011
Share_K1	0.805932	0.123567	leaf_width_BLUP;Tian_2011
Share_K2	0.178121	0.115839	leaf_width_BLUP;Tian_2011
Share_K3	0.015947	0.115476	leaf_width_BLUP;Tian_2011
Share_K1	0.715728	0.113048	upper_leaf_angle_BLUP;Tian_2011
Share_K2	0.284272	0.113048	upper_leaf_angle_BLUP;Tian_2011
Share_K3	0	0	upper_leaf_angle_BLUP;Tian_2011
Share_K1	0.84963	0.188604	ALL_DTA_BLUP;Peiffer_2013
Share_K2	0.15037	0.188604	ALL_DTA_BLUP;Peiffer_2013
Share_K3	0	0	ALL_DTA_BLUP;Peiffer_2013
Share_K1	0.307833	0	leaf_angle_boxcox_transformed_BLUP;Tian_2011
Share_K2	0.692167	0	leaf_angle_boxcox_transformed_BLUP;Tian_2011
Share_K3	0	0	leaf_angle_boxcox_transformed_BLUP;Tian_2011
Share_K1	0.346923	0.16467	flecking_ls_mean;Olukolu_2016
Share_K2	0.275609	0.167215	flecking_ls_mean;Olukolu_2016
Share_K3	0.377468	0.164979	flecking_ls_mean;Olukolu_2016
Share_K1	0.258978	0.15449	flecking_poisson_transformation_BLUP;Olukolu_2016
Share_K2	0.089821	0.151103	flecking_poisson_transformation_BLUP;Olukolu_2016
Share_K3	0.651201	0.157578	flecking_poisson_transformation_BLUP;Olukolu_2016
Share_K1	0.895892	0.154986	last_leaf_with_epicuticular_wax;Foerster_2015
Share_K2	0.104108	0.154986	last_leaf_with_epicuticular_wax;Foerster_2015
Share_K3	0	0	last_leaf_with_epicuticular_wax;Foerster_2015
Share_K1	0.881433	0.17574	ALL_ear_height_BLUE;Peiffer_2013
Share_K2	0.118567	0.17574	ALL_ear_height_BLUE;Peiffer_2013
Share_K3	0	0	ALL_ear_height_BLUE;Peiffer_2013
Share_K1	0.896312	0.1624	ALL_ear_height_BLUP;Peiffer_2013
Share_K2	0.103688	0.1624	ALL_ear_height_BLUP;Peiffer_2013
Share_K3	0	0	ALL_ear_height_BLUP;Peiffer_2013
Share_K1	0.590978	0.116356	DTS_BLUP;Hung_2012_1
Share_K2	0.303529	0.111312	DTS_BLUP;Hung_2012_1
Share_K3	0.105493	0.114269	DTS_BLUP;Hung_2012_1
Share_K1	0.486744	0.124288	DTA_BLUP;Hung_2012_1
Share_K2	0.34589	0.120721	DTA_BLUP;Hung_2012_1
Share_K3	0.167365	0.121966	DTA_BLUP;Hung_2012_1
Share_K1	0.704737	0.142883	asi_BLUP;Hung_2012_1
Share_K2	0.284505	0.13424	asi_BLUP;Hung_2012_1
Share_K3	0.010758	0.131409	asi_BLUP;Hung_2012_1
Share_K1	0.868637	0.123459	plantheight_BLUP;Hung_2012_1
Share_K2	0.0133	0.118155	plantheight_BLUP;Hung_2012_1
Share_K3	0.118062	0.119829	plantheight_BLUP;Hung_2012_1
Share_K1	0.480528	0.124076	DTA_BLUP;Buckler_2009
Share_K2	0.340514	0.120489	DTA_BLUP;Buckler_2009
Share_K3	0.178958	0.121921	DTA_BLUP;Buckler_2009
Share_K1	0.982181	0.106716	earheight_BLUP;Hung_2012_1
Share_K2	0.017819	0.106716	earheight_BLUP;Hung_2012_1
Share_K3	0	0	earheight_BLUP;Hung_2012_1
Share_K1	0.600747	0.120753	leaflength_BLUP;Hung_2012_1
Share_K2	0.322507	0.118288	leaflength_BLUP;Hung_2012_1
Share_K3	0.076746	0.119924	leaflength_BLUP;Hung_2012_1
Share_K1	0.777744	0.122173	leafwidth_BLUP;Hung_2012_1
Share_K2	0.171477	0.113583	leafwidth_BLUP;Hung_2012_1
Share_K3	0.050779	0.115075	leafwidth_BLUP;Hung_2012_1
Share_K1	0.63803	0.106754	tassprimbranchno_BLUP;Hung_2012_1
Share_K2	0.36197	0.106754	tassprimbranchno_BLUP;Hung_2012_1
Share_K3	0	0	tassprimbranchno_BLUP;Hung_2012_1
Share_K1	0.647747	0.107809	tasslength_BLUP;Hung_2012_1
Share_K2	0.352253	0.107809	tasslength_BLUP;Hung_2012_1
Share_K3	0	0	tasslength_BLUP;Hung_2012_1
Share_K1	0.72929	0.112358	upperleafangle_BLUP;Hung_2012_1
Share_K2	0.27071	0.112358	upperleafangle_BLUP;Hung_2012_1
Share_K3	0	0	upperleafangle_BLUP;Hung_2012_1
Share_K1	0.733635	0.134677	cobdiam_BLUP;Hung_2012_1
Share_K2	0.265625	0.135201	cobdiam_BLUP;Hung_2012_1
Share_K3	0.00074	0.122322	cobdiam_BLUP;Hung_2012_1
Share_K1	0.84923	0.146995	coblength_BLUP;Hung_2012_1
Share_K2	0.15077	0.146995	coblength_BLUP;Hung_2012_1
Share_K3	0	0	coblength_BLUP;Hung_2012_1
Share_K1	0.741199	0.122013	earrowno_BLUP;Hung_2012_1
Share_K2	0.258801	0.122013	earrowno_BLUP;Hung_2012_1
Share_K3	0	0	earrowno_BLUP;Hung_2012_1
Share_K1	0.704782	0.197119	kernelnoperrow_BLUP;Hung_2012_1
Share_K2	0.295218	0.197119	kernelnoperrow_BLUP;Hung_2012_1
Share_K3	0	0	kernelnoperrow_BLUP;Hung_2012_1
Share_K1	0.58647	0.11608	DTS_BLUP;Buckler_2009
Share_K2	0.294372	0.110978	DTS_BLUP;Buckler_2009
Share_K3	0.119158	0.114267	DTS_BLUP;Buckler_2009
Share_K1	0.498198	0.223035	earmass_BLUP;Hung_2012_1
Share_K2	0.481624	0.225698	earmass_BLUP;Hung_2012_1
Share_K3	0.020178	0.194374	earmass_BLUP;Hung_2012_1
Share_K1	0.762013	0.148912	cobmass_BLUP;Hung_2012_1
Share_K2	0.148631	0.143026	cobmass_BLUP;Hung_2012_1
Share_K3	0.089356	0.134576	cobmass_BLUP;Hung_2012_1
Share_K1	0.506271	0.212443	totalkernelweight_BLUP;Hung_2012_1
Share_K2	0.493729	0.212443	totalkernelweight_BLUP;Hung_2012_1
Share_K3	0	0	totalkernelweight_BLUP;Hung_2012_1
Share_K1	0.772948	0.150663	weight20kernels_BLUP;Hung_2012_1
Share_K2	0.095475	0.142304	weight20kernels_BLUP;Hung_2012_1
Share_K3	0.131577	0.138275	weight20kernels_BLUP;Hung_2012_1
Share_K1	0.366891	0.187029	totalkernelno_BLUP;Hung_2012_1
Share_K2	0.633109	0.187029	totalkernelno_BLUP;Hung_2012_1
Share_K3	0	0	totalkernelno_BLUP;Hung_2012_1
Share_K1	0.650441	0.138646	nodenumberbelowear_BLUP;Hung_2012_1
Share_K2	0.349559	0.138646	nodenumberbelowear_BLUP;Hung_2012_1
Share_K3	0	0	nodenumberbelowear_BLUP;Hung_2012_1
Share_K1	0.862944	0.140811	nodenumberaboveear_BLUP;Hung_2012_1
Share_K2	0.137056	0.140811	nodenumberaboveear_BLUP;Hung_2012_1
Share_K3	0	0	nodenumberaboveear_BLUP;Hung_2012_1
Share_K1	0.469858	0.185269	numbraceroots_BLUP;Hung_2012_1
Share_K2	0.087295	0.177719	numbraceroots_BLUP;Hung_2012_1
Share_K3	0.442848	0.173154	numbraceroots_BLUP;Hung_2012_1
Share_K1	0.495452	0.128699	DTA_BLUP;Wallace_2014
Share_K2	0.291368	0.123141	DTA_BLUP;Wallace_2014
Share_K3	0.21318	0.125622	DTA_BLUP;Wallace_2014
Share_K1	0	0	chlorophylla_BLUP;Wallace_2014
Share_K2	1	0	chlorophylla_BLUP;Wallace_2014
Share_K3	0	0	chlorophylla_BLUP;Wallace_2014
Share_K1	0.72693	0.122908	ASI_BLUP;Buckler_2009
Share_K2	0.27307	0.122908	ASI_BLUP;Buckler_2009
Share_K3	0	0	ASI_BLUP;Buckler_2009
Share_K1	0.503448	0.677014	chlorophyllb_BLUP;Wallace_2014
Share_K2	0.496552	0.677014	chlorophyllb_BLUP;Wallace_2014
Share_K3	0	0	chlorophyllb_BLUP;Wallace_2014
Share_K1	0.169316	0.245065	malate_BLUP;Wallace_2014
Share_K2	0.830684	0.245065	malate_BLUP;Wallace_2014
Share_K3	0	0	malate_BLUP;Wallace_2014
Share_K1	1	0	fumarate_BLUP;Wallace_2014
Share_K2	0	0	fumarate_BLUP;Wallace_2014
Share_K3	0	0	fumarate_BLUP;Wallace_2014
Share_K1	1	0	fumarate2_BLUP;Wallace_2014
Share_K2	0	0	fumarate2_BLUP;Wallace_2014
Share_K3	0	0	fumarate2_BLUP;Wallace_2014
Share_K1	0.151209	0.318394	glutamate_BLUP;Wallace_2014
Share_K2	0.848791	0.318394	glutamate_BLUP;Wallace_2014
Share_K3	0	0	glutamate_BLUP;Wallace_2014
Share_K1	0.534359	0.243087	aminoacids_BLUP;Wallace_2014
Share_K2	0.392515	0.232809	aminoacids_BLUP;Wallace_2014
Share_K3	0.073126	0.198539	aminoacids_BLUP;Wallace_2014
Share_K1	0.176038	0.31374	protein_BLUP;Wallace_2014
Share_K2	0.823962	0.31374	protein_BLUP;Wallace_2014
Share_K3	0	0	protein_BLUP;Wallace_2014
Share_K1	0.588992	0.282233	nitrate_BLUP;Wallace_2014
Share_K2	0.411008	0.282233	nitrate_BLUP;Wallace_2014
Share_K3	0	0	nitrate_BLUP;Wallace_2014
Share_K1	0.7969	0.22591	starch_BLUP;Wallace_2014
Share_K2	0.2031	0.22591	starch_BLUP;Wallace_2014
Share_K3	0	0	starch_BLUP;Wallace_2014
Share_K1	0.485697	0.279051	sucrose_BLUP;Wallace_2014
Share_K2	0.514303	0.279051	sucrose_BLUP;Wallace_2014
Share_K3	0	0	sucrose_BLUP;Wallace_2014
Share_K1	1	0	ALL_rind_penetrometer_resistance_BLUE;Peiffer_2013
Share_K2	0	0	ALL_rind_penetrometer_resistance_BLUE;Peiffer_2013
Share_K3	0	0	ALL_rind_penetrometer_resistance_BLUE;Peiffer_2013
Share_K1	0.477982	0.277113	glucose_BLUP;Wallace_2014
Share_K2	0.425798	0.267921	glucose_BLUP;Wallace_2014
Share_K3	0.09622	0.223835	glucose_BLUP;Wallace_2014
Share_K1	0.646077	0.333663	fructose_BLUP;Wallace_2014
Share_K2	0.353923	0.333663	fructose_BLUP;Wallace_2014
Share_K3	0	0	fructose_BLUP;Wallace_2014
Share_K1	0.259507	0.28938	principal_component_metabolies1;Wallace_2014
Share_K2	0.740493	0.28938	principal_component_metabolies1;Wallace_2014
Share_K3	0	0	principal_component_metabolies1;Wallace_2014
Share_K1	0.636005	0.225866	principal_component_metabolies2;Wallace_2014
Share_K2	0.363995	0.225866	principal_component_metabolies2;Wallace_2014
Share_K3	0	0	principal_component_metabolies2;Wallace_2014
Share_K1	0.611655	0.118765	GDD_DTS_BLUP;Peiffer_2014
Share_K2	0.210496	0.110612	GDD_DTS_BLUP;Peiffer_2014
Share_K3	0.177849	0.116388	GDD_DTS_BLUP;Peiffer_2014
Share_K1	0.447931	0.126055	GDD_DTA_BLUP;Peiffer_2014
Share_K2	0.339237	0.122066	GDD_DTA_BLUP;Peiffer_2014
Share_K3	0.212833	0.123858	GDD_DTA_BLUP;Peiffer_2014
Share_K1	0.65199	0.143357	GDD_ASI_BLUP;Peiffer_2014
Share_K2	0.308279	0.13548	GDD_ASI_BLUP;Peiffer_2014
Share_K3	0.03973	0.132792	GDD_ASI_BLUP;Peiffer_2014
Share_K1	0.635237	0.119833	DTS_BLUP;Peiffer_2014
Share_K2	0.250955	0.112784	DTS_BLUP;Peiffer_2014
Share_K3	0.113808	0.116181	DTS_BLUP;Peiffer_2014
Share_K1	0.479969	0.126927	DTA_BLUP;Peiffer_2014
Share_K2	0.335152	0.122514	DTA_BLUP;Peiffer_2014
Share_K3	0.184879	0.124007	DTA_BLUP;Peiffer_2014
Share_K1	0.683583	0.120262	ASI_BLUP;Peiffer_2014
Share_K2	0.316417	0.120262	ASI_BLUP;Peiffer_2014
Share_K3	0	0	ASI_BLUP;Peiffer_2014
Share_K1	0.619159	0.208413	ALL_rind_penetrometer_resistance_BLUP;Peiffer_2013
Share_K2	0.380841	0.208413	ALL_rind_penetrometer_resistance_BLUP;Peiffer_2013
Share_K3	0	0	ALL_rind_penetrometer_resistance_BLUP;Peiffer_2013
Share_K1	0.834977	0.12224	plant_height_BLUP;Peiffer_2014
Share_K2	0.077354	0.118145	plant_height_BLUP;Peiffer_2014
Share_K3	0.087669	0.119287	plant_height_BLUP;Peiffer_2014
Share_K1	0.952283	0.105938	ear_height_BLUP;Peiffer_2014
Share_K2	0.047717	0.105938	ear_height_BLUP;Peiffer_2014
Share_K3	0	0	ear_height_BLUP;Peiffer_2014
Share_K1	0.825438	0.116822	plant_height_minus_ear_height_BLUP;Peiffer_2014
Share_K2	0.174562	0.116822	plant_height_minus_ear_height_BLUP;Peiffer_2014
Share_K3	0	0	plant_height_minus_ear_height_BLUP;Peiffer_2014
Share_K1	0.922669	0.116679	ear_height_div_plant_height_BLUP;Peiffer_2014
Share_K2	0.077331	0.116679	ear_height_div_plant_height_BLUP;Peiffer_2014
Share_K3	0	0	ear_height_div_plant_height_BLUP;Peiffer_2014
Share_K1	0.848575	0.131104	plant_height_div_DTA_BLUP;Peiffer_2014
Share_K2	0.039182	0.127105	plant_height_div_DTA_BLUP;Peiffer_2014
Share_K3	0.112242	0.125282	plant_height_div_DTA_BLUP;Peiffer_2014
Share_K1	0.491214	0.12466	GDD_DTA_long_BLUP;Hung_2012
Share_K2	0.373872	0.122274	GDD_DTA_long_BLUP;Hung_2012
Share_K3	0.134914	0.121288	GDD_DTA_long_BLUP;Hung_2012
Share_K1	0.566473	0.152759	GDD_DTA_short_BLUP;Hung_2012
Share_K2	0.415368	0.150682	GDD_DTA_short_BLUP;Hung_2012
Share_K3	0.018159	0.141767	GDD_DTA_short_BLUP;Hung_2012
Share_K1	0.184436	0.137325	GDD_DTA_photo_resp_BLUP;Hung_2012
Share_K2	0	0	GDD_DTA_photo_resp_BLUP;Hung_2012
Share_K3	0.815564	0.137325	GDD_DTA_photo_resp_BLUP;Hung_2012
Share_K1	0.612142	0.117488	GDD_DTS_long_BLUP;Hung_2012
Share_K2	0.274682	0.112031	GDD_DTS_long_BLUP;Hung_2012
Share_K3	0.113176	0.114435	GDD_DTS_long_BLUP;Hung_2012
Share_K1	0.487009	0.137401	GDD_DTS_short_BLUP;Hung_2012
Share_K2	0.46397	0.134675	GDD_DTS_short_BLUP;Hung_2012
Share_K3	0.04902	0.12856	GDD_DTS_short_BLUP;Hung_2012
Share_K1	0.999317	0.238616	MO_rind_penetrometer_resistance_BLUE;Peiffer_2013
Share_K2	0	0	MO_rind_penetrometer_resistance_BLUE;Peiffer_2013
Share_K3	0.000683	0.238616	MO_rind_penetrometer_resistance_BLUE;Peiffer_2013
Share_K1	0.200485	0.128595	GDD_DTS_photo_resp_BLUP;Hung_2012
Share_K2	0	0	GDD_DTS_photo_resp_BLUP;Hung_2012
Share_K3	0.799515	0.128595	GDD_DTS_photo_resp_BLUP;Hung_2012
Share_K1	0.495115	0.134035	GDD_DTA_NC06_BLUP;Hung_2012
Share_K2	0.504885	0.134035	GDD_DTA_NC06_BLUP;Hung_2012
Share_K3	0	0	GDD_DTA_NC06_BLUP;Hung_2012
Share_K1	0.645241	0.132393	GDD_DTS_NC06_BLUP;Hung_2012
Share_K2	0.354759	0.132393	GDD_DTS_NC06_BLUP;Hung_2012
Share_K3	0	0	GDD_DTS_NC06_BLUP;Hung_2012
Share_K1	0.275746	0.211112	GDD_DTA_MO06_BLUP;Hung_2012
Share_K2	0	0	GDD_DTA_MO06_BLUP;Hung_2012
Share_K3	0.724254	0.211112	GDD_DTA_MO06_BLUP;Hung_2012
Share_K1	0.325726	0.233971	GDD_DTS_MO06_BLUP;Hung_2012
Share_K2	0.004961	0.213853	GDD_DTS_MO06_BLUP;Hung_2012
Share_K3	0.669313	0.215761	GDD_DTS_MO06_BLUP;Hung_2012
Share_K1	0.836664	0.184907	GDD_DTA_NY06_BLUP;Hung_2012
Share_K2	0.163336	0.184907	GDD_DTA_NY06_BLUP;Hung_2012
Share_K3	0	0	GDD_DTA_NY06_BLUP;Hung_2012
Share_K1	0.608429	0.186076	GDD_DTS_NY06_BLUP;Hung_2012
Share_K2	0.391571	0.186076	GDD_DTS_NY06_BLUP;Hung_2012
Share_K3	0	0	GDD_DTS_NY06_BLUP;Hung_2012
Share_K1	0.843239	0.170855	GDD_DTA_IL06_BLUP;Hung_2012
Share_K2	0.156761	0.170855	GDD_DTA_IL06_BLUP;Hung_2012
Share_K3	0	0	GDD_DTA_IL06_BLUP;Hung_2012
Share_K1	0.922772	0.20051	GDD_DTS_IL06_BLUP;Hung_2012
Share_K2	0.025014	0.190101	GDD_DTS_IL06_BLUP;Hung_2012
Share_K3	0.052215	0.17251	GDD_DTS_IL06_BLUP;Hung_2012
Share_K1	0.845041	0.179395	GDD_DTA_FL06_BLUP;Hung_2012
Share_K2	0.154959	0.179395	GDD_DTA_FL06_BLUP;Hung_2012
Share_K3	0	0	GDD_DTA_FL06_BLUP;Hung_2012
Share_K1	0.92104	0.227072	MO_rind_penetrometer_resistance_BLUP;Peiffer_2013
Share_K2	0	0	MO_rind_penetrometer_resistance_BLUP;Peiffer_2013
Share_K3	0.07896	0.227072	MO_rind_penetrometer_resistance_BLUP;Peiffer_2013
Share_K1	0.757308	0.169185	GDD_DTS_FL06_BLUP;Hung_2012
Share_K2	0.242692	0.169185	GDD_DTS_FL06_BLUP;Hung_2012
Share_K3	0	0	GDD_DTS_FL06_BLUP;Hung_2012
Share_K1	0.420839	0.168902	GDD_DTA_PR06_BLUP;Hung_2012
Share_K2	0.579161	0.168902	GDD_DTA_PR06_BLUP;Hung_2012
Share_K3	0	0	GDD_DTA_PR06_BLUP;Hung_2012
Share_K1	0.380928	0.15249	GDD_DTS_PR06_BLUP;Hung_2012
Share_K2	0.619072	0.15249	GDD_DTS_PR06_BLUP;Hung_2012
Share_K3	0	0	GDD_DTS_PR06_BLUP;Hung_2012
Share_K1	0.740918	0.150678	GDD_DTA_NC07_BLUP;Hung_2012
Share_K2	0.209633	0.147048	GDD_DTA_NC07_BLUP;Hung_2012
Share_K3	0.049448	0.137983	GDD_DTA_NC07_BLUP;Hung_2012
Share_K1	0.813527	0.124937	GDD_DTS_NC07_BLUP;Hung_2012
Share_K2	0.186473	0.124937	GDD_DTS_NC07_BLUP;Hung_2012
Share_K3	0	0	GDD_DTS_NC07_BLUP;Hung_2012
Share_K1	0.585666	0.179486	GDD_DTA_MO07_BLUP;Hung_2012
Share_K2	0.414334	0.179486	GDD_DTA_MO07_BLUP;Hung_2012
Share_K3	0	0	GDD_DTA_MO07_BLUP;Hung_2012
Share_K1	0.561799	0.170572	GDD_DTS_MO07_BLUP;Hung_2012
Share_K2	0.438201	0.170572	GDD_DTS_MO07_BLUP;Hung_2012
Share_K3	0	0	GDD_DTS_MO07_BLUP;Hung_2012
Share_K1	0.25154	0.173111	GDD_DTA_NY07_BLUP;Hung_2012
Share_K2	0.638757	0.175084	GDD_DTA_NY07_BLUP;Hung_2012
Share_K3	0.109703	0.156611	GDD_DTA_NY07_BLUP;Hung_2012
Share_K1	0.308739	0.16579	GDD_DTS_NY07_BLUP;Hung_2012
Share_K2	0.62365	0.166859	GDD_DTS_NY07_BLUP;Hung_2012
Share_K3	0.067611	0.147134	GDD_DTS_NY07_BLUP;Hung_2012
Share_K1	0.768254	0.148816	GDD_DTA_IL07_BLUP;Hung_2012
Share_K2	0.231746	0.148816	GDD_DTA_IL07_BLUP;Hung_2012
Share_K3	0	0	GDD_DTA_IL07_BLUP;Hung_2012
Share_K1	0.588801	0.562265	NY_rind_penetrometer_resistance_BLUE;Peiffer_2013
Share_K2	0.117093	0.532465	NY_rind_penetrometer_resistance_BLUE;Peiffer_2013
Share_K3	0.294106	0.420444	NY_rind_penetrometer_resistance_BLUE;Peiffer_2013
Share_K1	0.716727	0.160678	GDD_DTS_IL07_BLUP;Hung_2012
Share_K2	0.110368	0.146728	GDD_DTS_IL07_BLUP;Hung_2012
Share_K3	0.172905	0.146272	GDD_DTS_IL07_BLUP;Hung_2012
Share_K1	0.4802	0.212848	GDD_DTA_FL07_BLUP;Hung_2012
Share_K2	0.163424	0.209768	GDD_DTA_FL07_BLUP;Hung_2012
Share_K3	0.356376	0.199	GDD_DTA_FL07_BLUP;Hung_2012
Share_K1	0.313985	0.203393	GDD_DTS_FL07_BLUP;Hung_2012
Share_K2	0.32116	0.203474	GDD_DTS_FL07_BLUP;Hung_2012
Share_K3	0.364856	0.18663	GDD_DTS_FL07_BLUP;Hung_2012
Share_K1	0.825697	0.128096	sqrt_diseased_leaf_area1_BLUP;Poland_2011
Share_K2	0.174303	0.128096	sqrt_diseased_leaf_area1_BLUP;Poland_2011
Share_K3	0	0	sqrt_diseased_leaf_area1_BLUP;Poland_2011
Share_K1	0.768004	0.128825	sqrt_diseased_leaf_area2_BLUP;Poland_2011
Share_K2	0.231996	0.128825	sqrt_diseased_leaf_area2_BLUP;Poland_2011
Share_K3	0	0	sqrt_diseased_leaf_area2_BLUP;Poland_2011
Share_K1	0.734188	0.128442	sqrt_diseased_leaf_area3_BLUP;Poland_2011
Share_K2	0.265812	0.128442	sqrt_diseased_leaf_area3_BLUP;Poland_2011
Share_K3	0	0	sqrt_diseased_leaf_area3_BLUP;Poland_2011
Share_K1	0.830829	0.132665	diseased_leaf_area1_BLUP;Poland_2011
Share_K2	0.169171	0.132665	diseased_leaf_area1_BLUP;Poland_2011
Share_K3	0	0	diseased_leaf_area1_BLUP;Poland_2011
Share_K1	0.772431	0.134991	diseased_leaf_area2_BLUP;Poland_2011
Share_K2	0.227569	0.134991	diseased_leaf_area2_BLUP;Poland_2011
Share_K3	0	0	diseased_leaf_area2_BLUP;Poland_2011
Share_K1	0.747818	0.132345	diseased_leaf_area3_BLUP;Poland_2011
Share_K2	0.252182	0.132345	diseased_leaf_area3_BLUP;Poland_2011
Share_K3	0	0	diseased_leaf_area3_BLUP;Poland_2011
Share_K1	0.773214	0.127629	northern_leaf_blight_index_BLUP;Poland_2011
Share_K2	0.226786	0.127629	northern_leaf_blight_index_BLUP;Poland_2011
Share_K3	0	0	northern_leaf_blight_index_BLUP;Poland_2011
Share_K1	0.65574	0.62073	NY_rind_penetrometer_resistance_BLUP;Peiffer_2013
Share_K2	0.193388	0.581976	NY_rind_penetrometer_resistance_BLUP;Peiffer_2013
Share_K3	0.150872	0.462273	NY_rind_penetrometer_resistance_BLUP;Peiffer_2013
Iteration 4
Component	Share	SD
Share_K1	0.534311	0.110557	tassel_length_BLUP;Brown_2011
Share_K2	0.465689	0.110557	tassel_length_BLUP;Brown_2011
Share_K3	0	0	tassel_length_BLUP;Brown_2011
Share_K1	0.453612	0.10765	spike_length_BLUP;Brown_2011
Share_K2	0.546388	0.10765	spike_length_BLUP;Brown_2011
Share_K3	0	0	spike_length_BLUP;Brown_2011
Share_K1	0.839655	0.112635	branch_zone_BLUP;Brown_2011
Share_K2	0.160345	0.112635	branch_zone_BLUP;Brown_2011
Share_K3	0	0	branch_zone_BLUP;Brown_2011
Share_K1	0.693125	0.10317	branch_number_transformed_BLUP;Brown_2011
Share_K2	0.306875	0.10317	branch_number_transformed_BLUP;Brown_2011
Share_K3	0	0	branch_number_transformed_BLUP;Brown_2011
Share_K1	0.687166	0.137755	cob_length_BLUP;Brown_2011
Share_K2	0.312834	0.137755	cob_length_BLUP;Brown_2011
Share_K3	0	0	cob_length_BLUP;Brown_2011
Share_K1	0.758703	0.126878	cob_diameter_BLUP;Brown_2011
Share_K2	0.182428	0.116054	cob_diameter_BLUP;Brown_2011
Share_K3	0.058869	0.119291	cob_diameter_BLUP;Brown_2011
Share_K1	0.750577	0.103663	ear_row_number_transformed_BLUP;Brown_2011
Share_K2	0.249423	0.103663	ear_row_number_transformed_BLUP;Brown_2011
Share_K3	0	0	ear_row_number_transformed_BLUP;Brown_2011
Share_K1	0.764353	0.136717	southern_leaf_blight_BLUP;Bian_2014_Kump_2011
Share_K2	0.226123	0.128527	southern_leaf_blight_BLUP;Bian_2014_Kump_2011
Share_K3	0.009523	0.118041	southern_leaf_blight_BLUP;Bian_2014_Kump_2011
Share_K1	0.955609	0.147851	starch_kernel_BLUP;Cook_2012
Share_K2	0.044391	0.147851	starch_kernel_BLUP;Cook_2012
Share_K3	0	0	starch_kernel_BLUP;Cook_2012
Share_K1	0.548012	0.160638	protein_kernel_BLUP;Cook_2012
Share_K2	0.451988	0.160638	protein_kernel_BLUP;Cook_2012
Share_K3	0	0	protein_kernel_BLUP;Cook_2012
Share_K1	1	0	WI_rind_penetrometer_resistance_BLUE;Peiffer_2013
Share_K2	0	0	WI_rind_penetrometer_resistance_BLUE;Peiffer_2013
Share_K3	0	0	WI_rind_penetrometer_resistance_BLUE;Peiffer_2013
Share_K1	0.895775	0.149529	oil_kernel_BLUP;Cook_2012
Share_K2	0.104225	0.149529	oil_kernel_BLUP;Cook_2012
Share_K3	0	0	oil_kernel_BLUP;Cook_2012
Share_K1	0.091062	0.139837	lesion_severity_BLUP;Olukolu_2014
Share_K2	0.217115	0.143557	lesion_severity_BLUP;Olukolu_2014
Share_K3	0.691823	0.139615	lesion_severity_BLUP;Olukolu_2014
Share_K1	0.004767	0.149373	height_ratio_BLUP;Olukolu_2014
Share_K2	0.478607	0.156585	height_ratio_BLUP;Olukolu_2014
Share_K3	0.516626	0.148216	height_ratio_BLUP;Olukolu_2014
Share_K1	0	0	stalk_width_ratio_BLUP;Olukolu_2014
Share_K2	0.459587	0.150115	stalk_width_ratio_BLUP;Olukolu_2014
Share_K3	0.540413	0.150115	stalk_width_ratio_BLUP;Olukolu_2014
Share_K1	0.157959	0.170208	DTA_ratio_BLUP;Olukolu_2014
Share_K2	0.074439	0.161116	DTA_ratio_BLUP;Olukolu_2014
Share_K3	0.767602	0.156785	DTA_ratio_BLUP;Olukolu_2014
Share_K1	0.324071	0.207692	glsblup;Benson_2015
Share_K2	0.675929	0.207692	glsblup;Benson_2015
Share_K3	0	0	glsblup;Benson_2015
Share_K1	0.86519	0.107097	alphaT_transformed_BLUE;Diepenbrock_2017
Share_K2	0.13481	0.107097	alphaT_transformed_BLUE;Diepenbrock_2017
Share_K3	0	0	alphaT_transformed_BLUE;Diepenbrock_2017
Share_K1	0.183983	0.157448	deltaT_transformed_BLUE;Diepenbrock_2017
Share_K2	0.436548	0.152165	deltaT_transformed_BLUE;Diepenbrock_2017
Share_K3	0.379469	0.157507	deltaT_transformed_BLUE;Diepenbrock_2017
Share_K1	0.48106	0.15101	gammaT_transformed_BLUE;Diepenbrock_2017
Share_K2	0.420931	0.142763	gammaT_transformed_BLUE;Diepenbrock_2017
Share_K3	0.09801	0.149684	gammaT_transformed_BLUE;Diepenbrock_2017
Share_K1	0.477404	0.152499	TotalT_transformed_BLUE;Diepenbrock_2017
Share_K2	0.32738	0.143299	TotalT_transformed_BLUE;Diepenbrock_2017
Share_K3	0.195216	0.153677	TotalT_transformed_BLUE;Diepenbrock_2017
Share_K1	0.934014	0.440284	WI_rind_penetrometer_resistance_BLUP;Peiffer_2013
Share_K2	0.065986	0.440284	WI_rind_penetrometer_resistance_BLUP;Peiffer_2013
Share_K3	0	0	WI_rind_penetrometer_resistance_BLUP;Peiffer_2013
Share_K1	0.539512	0.125258	alphaT3_transformed_BLUE;Diepenbrock_2017
Share_K2	0.460488	0.125258	alphaT3_transformed_BLUE;Diepenbrock_2017
Share_K3	0	0	alphaT3_transformed_BLUE;Diepenbrock_2017
Share_K1	0	0	deltaT3_transformed_BLUE;Diepenbrock_2017
Share_K2	0	0	deltaT3_transformed_BLUE;Diepenbrock_2017
Share_K3	1	0	deltaT3_transformed_BLUE;Diepenbrock_2017
Share_K1	0	0	gammaT3_transformed_BLUE;Diepenbrock_2017
Share_K2	0	0	gammaT3_transformed_BLUE;Diepenbrock_2017
Share_K3	1	0	gammaT3_transformed_BLUE;Diepenbrock_2017
Share_K1	0	0	TotalT3_transformed_BLUE;Diepenbrock_2017
Share_K2	0	0	TotalT3_transformed_BLUE;Diepenbrock_2017
Share_K3	1	0	TotalT3_transformed_BLUE;Diepenbrock_2017
Share_K1	0	0	TotalT_plus_T3_transformed_BLUE;Diepenbrock_2017
Share_K2	0.213752	0.119515	TotalT_plus_T3_transformed_BLUE;Diepenbrock_2017
Share_K3	0.786248	0.119515	TotalT_plus_T3_transformed_BLUE;Diepenbrock_2017
Share_K1	0.578433	0.265078	plastochromanol8_transformed_BLUE;Diepenbrock_2017
Share_K2	0.421567	0.265078	plastochromanol8_transformed_BLUE;Diepenbrock_2017
Share_K3	0	0	plastochromanol8_transformed_BLUE;Diepenbrock_2017
Share_K1	0.406127	0.162358	alphaT_div_gammaT_transformed_BLUE;Diepenbrock_2017
Share_K2	0.593873	0.162358	alphaT_div_gammaT_transformed_BLUE;Diepenbrock_2017
Share_K3	0	0	alphaT_div_gammaT_transformed_BLUE;Diepenbrock_2017
Share_K1	0.344633	0.164074	alphaT3_div_gammaT3_transformed_BLUE;Diepenbrock_2017
Share_K2	0.0445	0.141962	alphaT3_div_gammaT3_transformed_BLUE;Diepenbrock_2017
Share_K3	0.610867	0.139888	alphaT3_div_gammaT3_transformed_BLUE;Diepenbrock_2017
Share_K1	0.518542	0.121449	gammaT_div_gammaTPlusalphaT_transformed_BLUE;Diepenbrock_2017
Share_K2	0.481458	0.121449	gammaT_div_gammaTPlusalphaT_transformed_BLUE;Diepenbrock_2017
Share_K3	0	0	gammaT_div_gammaTPlusalphaT_transformed_BLUE;Diepenbrock_2017
Share_K1	0.405379	0.137061	gammaT3_div_gammaT3PlusalphaT3_transformed_BLUE;Diepenbrock_2017
Share_K2	0.062738	0.119715	gammaT3_div_gammaT3PlusalphaT3_transformed_BLUE;Diepenbrock_2017
Share_K3	0.531882	0.122152	gammaT3_div_gammaT3PlusalphaT3_transformed_BLUE;Diepenbrock_2017
Share_K1	0.775397	0.192262	ALL_DTA_BLUE;Peiffer_2013
Share_K2	0.224603	0.192262	ALL_DTA_BLUE;Peiffer_2013
Share_K3	0	0	ALL_DTA_BLUE;Peiffer_2013
Share_K1	0.427331	0.140425	deltaT_div_gammaTPlusalphaT_transformed_BLUE;Diepenbrock_2017
Share_K2	0.572669	0.140425	deltaT_div_gammaTPlusalphaT_transformed_BLUE;Diepenbrock_2017
Share_K3	0	0	deltaT_div_gammaTPlusalphaT_transformed_BLUE;Diepenbrock_2017
Share_K1	0.960342	0.142407	deltaT_div_alphaT_transformed_BLUE;Diepenbrock_2017
Share_K2	0.039658	0.142407	deltaT_div_alphaT_transformed_BLUE;Diepenbrock_2017
Share_K3	0	0	deltaT_div_alphaT_transformed_BLUE;Diepenbrock_2017
Share_K1	0.267357	0.198989	deltaT_div_gammaT_transformed_BLUE;Diepenbrock_2017
Share_K2	0.732643	0.198989	deltaT_div_gammaT_transformed_BLUE;Diepenbrock_2017
Share_K3	0	0	deltaT_div_gammaT_transformed_BLUE;Diepenbrock_2017
Share_K1	0	0	deltaT3_div_gammaT3PlusalphaT3_transformed_BLUE;Diepenbrock_2017
Share_K2	0	0	deltaT3_div_gammaT3PlusalphaT3_transformed_BLUE;Diepenbrock_2017
Share_K3	1	0	deltaT3_div_gammaT3PlusalphaT3_transformed_BLUE;Diepenbrock_2017
Share_K1	0.142633	0.141234	deltaT3_div_alphaT3_transformed_BLUE;Diepenbrock_2017
Share_K2	0	0	deltaT3_div_alphaT3_transformed_BLUE;Diepenbrock_2017
Share_K3	0.857367	0.141234	deltaT3_div_alphaT3_transformed_BLUE;Diepenbrock_2017
Share_K1	0	0	deltaT3_div_gammaT3_transformed_BLUE;Diepenbrock_2017
Share_K2	0	0	deltaT3_div_gammaT3_transformed_BLUE;Diepenbrock_2017
Share_K3	1	0	deltaT3_div_gammaT3_transformed_BLUE;Diepenbrock_2017
Share_K1	0.043307	0.133923	TotalT_div_totalT3_transformed_BLUE;Diepenbrock_2017
Share_K2	0	0	TotalT_div_totalT3_transformed_BLUE;Diepenbrock_2017
Share_K3	0.956693	0.133923	TotalT_div_totalT3_transformed_BLUE;Diepenbrock_2017
Share_K1	0.596899	0.123833	leaf_length_BLUP;Tian_2011
Share_K2	0.335259	0.118525	leaf_length_BLUP;Tian_2011
Share_K3	0.067842	0.119077	leaf_length_BLUP;Tian_2011
Share_K1	0.792079	0.123602	leaf_width_BLUP;Tian_2011
Share_K2	0.199861	0.116184	leaf_width_BLUP;Tian_2011
Share_K3	0.00806	0.114218	leaf_width_BLUP;Tian_2011
Share_K1	0.633793	0.111923	upper_leaf_angle_BLUP;Tian_2011
Share_K2	0.366207	0.111923	upper_leaf_angle_BLUP;Tian_2011
Share_K3	0	0	upper_leaf_angle_BLUP;Tian_2011
Share_K1	0.732688	0.193096	ALL_DTA_BLUP;Peiffer_2013
Share_K2	0.267312	0.193096	ALL_DTA_BLUP;Peiffer_2013
Share_K3	0	0	ALL_DTA_BLUP;Peiffer_2013
Share_K1	0.170945	0	leaf_angle_boxcox_transformed_BLUP;Tian_2011
Share_K2	0.829055	0	leaf_angle_boxcox_transformed_BLUP;Tian_2011
Share_K3	0	0	leaf_angle_boxcox_transformed_BLUP;Tian_2011
Share_K1	0.357525	0.165301	flecking_ls_mean;Olukolu_2016
Share_K2	0.227154	0.159676	flecking_ls_mean;Olukolu_2016
Share_K3	0.415321	0.161714	flecking_ls_mean;Olukolu_2016
Share_K1	0.206166	0.153024	flecking_poisson_transformation_BLUP;Olukolu_2016
Share_K2	0.194182	0.144704	flecking_poisson_transformation_BLUP;Olukolu_2016
Share_K3	0.599653	0.154355	flecking_poisson_transformation_BLUP;Olukolu_2016
Share_K1	0.577241	0.151732	last_leaf_with_epicuticular_wax;Foerster_2015
Share_K2	0.422759	0.151732	last_leaf_with_epicuticular_wax;Foerster_2015
Share_K3	0	0	last_leaf_with_epicuticular_wax;Foerster_2015
Share_K1	0.75766	0.180612	ALL_ear_height_BLUE;Peiffer_2013
Share_K2	0.24234	0.180612	ALL_ear_height_BLUE;Peiffer_2013
Share_K3	0	0	ALL_ear_height_BLUE;Peiffer_2013
Share_K1	0.802562	0.166565	ALL_ear_height_BLUP;Peiffer_2013
Share_K2	0.197438	0.166565	ALL_ear_height_BLUP;Peiffer_2013
Share_K3	0	0	ALL_ear_height_BLUP;Peiffer_2013
Share_K1	0.694941	0.118358	DTS_BLUP;Hung_2012_1
Share_K2	0.083532	0.106705	DTS_BLUP;Hung_2012_1
Share_K3	0.221527	0.115865	DTS_BLUP;Hung_2012_1
Share_K1	0.605962	0.124759	DTA_BLUP;Hung_2012_1
Share_K2	0.121607	0.11655	DTA_BLUP;Hung_2012_1
Share_K3	0.27243	0.124975	DTA_BLUP;Hung_2012_1
Share_K1	0.784228	0.146493	asi_BLUP;Hung_2012_1
Share_K2	0.135186	0.137786	asi_BLUP;Hung_2012_1
Share_K3	0.080586	0.134729	asi_BLUP;Hung_2012_1
Share_K1	0.793364	0.125422	plantheight_BLUP;Hung_2012_1
Share_K2	0.145407	0.119622	plantheight_BLUP;Hung_2012_1
Share_K3	0.061229	0.116464	plantheight_BLUP;Hung_2012_1
Share_K1	0.59535	0.124538	DTA_BLUP;Buckler_2009
Share_K2	0.126713	0.116589	DTA_BLUP;Buckler_2009
Share_K3	0.277937	0.124945	DTA_BLUP;Buckler_2009
Share_K1	0.883655	0.111423	earheight_BLUP;Hung_2012_1
Share_K2	0.116345	0.111423	earheight_BLUP;Hung_2012_1
Share_K3	0	0	earheight_BLUP;Hung_2012_1
Share_K1	0.612979	0.123226	leaflength_BLUP;Hung_2012_1
Share_K2	0.262233	0.116131	leaflength_BLUP;Hung_2012_1
Share_K3	0.124788	0.120252	leaflength_BLUP;Hung_2012_1
Share_K1	0.761216	0.121896	leafwidth_BLUP;Hung_2012_1
Share_K2	0.20362	0.114464	leafwidth_BLUP;Hung_2012_1
Share_K3	0.035164	0.114059	leafwidth_BLUP;Hung_2012_1
Share_K1	0.74047	0.105057	tassprimbranchno_BLUP;Hung_2012_1
Share_K2	0.25953	0.105057	tassprimbranchno_BLUP;Hung_2012_1
Share_K3	0	0	tassprimbranchno_BLUP;Hung_2012_1
Share_K1	0.498918	0.106266	tasslength_BLUP;Hung_2012_1
Share_K2	0.501082	0.106266	tasslength_BLUP;Hung_2012_1
Share_K3	0	0	tasslength_BLUP;Hung_2012_1
Share_K1	0.675483	0.111557	upperleafangle_BLUP;Hung_2012_1
Share_K2	0.324517	0.111557	upperleafangle_BLUP;Hung_2012_1
Share_K3	0	0	upperleafangle_BLUP;Hung_2012_1
Share_K1	0.77492	0.1347	cobdiam_BLUP;Hung_2012_1
Share_K2	0.176662	0.125031	cobdiam_BLUP;Hung_2012_1
Share_K3	0.048418	0.121603	cobdiam_BLUP;Hung_2012_1
Share_K1	0.840055	0.148771	coblength_BLUP;Hung_2012_1
Share_K2	0.159945	0.148771	coblength_BLUP;Hung_2012_1
Share_K3	0	0	coblength_BLUP;Hung_2012_1
Share_K1	0.749545	0.117799	earrowno_BLUP;Hung_2012_1
Share_K2	0.250455	0.117799	earrowno_BLUP;Hung_2012_1
Share_K3	0	0	earrowno_BLUP;Hung_2012_1
Share_K1	0.675383	0.191862	kernelnoperrow_BLUP;Hung_2012_1
Share_K2	0.324617	0.191862	kernelnoperrow_BLUP;Hung_2012_1
Share_K3	0	0	kernelnoperrow_BLUP;Hung_2012_1
Share_K1	0.684632	0.118035	DTS_BLUP;Buckler_2009
Share_K2	0.085641	0.106623	DTS_BLUP;Buckler_2009
Share_K3	0.229727	0.115766	DTS_BLUP;Buckler_2009
Share_K1	0.539387	0.222555	earmass_BLUP;Hung_2012_1
Share_K2	0.360767	0.213258	earmass_BLUP;Hung_2012_1
Share_K3	0.099846	0.192945	earmass_BLUP;Hung_2012_1
Share_K1	0.714508	0.145527	cobmass_BLUP;Hung_2012_1
Share_K2	0.234303	0.138341	cobmass_BLUP;Hung_2012_1
Share_K3	0.051188	0.132136	cobmass_BLUP;Hung_2012_1
Share_K1	0.578676	0.23164	totalkernelweight_BLUP;Hung_2012_1
Share_K2	0.399044	0.22492	totalkernelweight_BLUP;Hung_2012_1
Share_K3	0.022279	0.197885	totalkernelweight_BLUP;Hung_2012_1
Share_K1	0.787329	0.153267	weight20kernels_BLUP;Hung_2012_1
Share_K2	0.065294	0.143605	weight20kernels_BLUP;Hung_2012_1
Share_K3	0.147378	0.137554	weight20kernels_BLUP;Hung_2012_1
Share_K1	0.507157	0.201365	totalkernelno_BLUP;Hung_2012_1
Share_K2	0.481354	0.196901	totalkernelno_BLUP;Hung_2012_1
Share_K3	0.011489	0.181061	totalkernelno_BLUP;Hung_2012_1
Share_K1	0.591833	0.137088	nodenumberbelowear_BLUP;Hung_2012_1
Share_K2	0.408167	0.137088	nodenumberbelowear_BLUP;Hung_2012_1
Share_K3	0	0	nodenumberbelowear_BLUP;Hung_2012_1
Share_K1	0.96287	0.140554	nodenumberaboveear_BLUP;Hung_2012_1
Share_K2	0.03713	0.140554	nodenumberaboveear_BLUP;Hung_2012_1
Share_K3	0	0	nodenumberaboveear_BLUP;Hung_2012_1
Share_K1	0.518063	0.156363	numbraceroots_BLUP;Hung_2012_1
Share_K2	0	0	numbraceroots_BLUP;Hung_2012_1
Share_K3	0.481937	0.156363	numbraceroots_BLUP;Hung_2012_1
Share_K1	0.584909	0.127864	DTA_BLUP;Wallace_2014
Share_K2	0.142317	0.119958	DTA_BLUP;Wallace_2014
Share_K3	0.272774	0.128338	DTA_BLUP;Wallace_2014
Share_K1	0.161696	0.228035	chlorophylla_BLUP;Wallace_2014
Share_K2	0.838304	0.228035	chlorophylla_BLUP;Wallace_2014
Share_K3	0	0	chlorophylla_BLUP;Wallace_2014
Share_K1	0.833271	0.147216	ASI_BLUP;Buckler_2009
Share_K2	0.147124	0.138297	ASI_BLUP;Buckler_2009
Share_K3	0.019604	0.132701	ASI_BLUP;Buckler_2009
Share_K1	0.894929	0.542196	chlorophyllb_BLUP;Wallace_2014
Share_K2	0	0	chlorophyllb_BLUP;Wallace_2014
Share_K3	0.105071	0.542196	chlorophyllb_BLUP;Wallace_2014
Share_K1	0.799983	0.246794	malate_BLUP;Wallace_2014
Share_K2	0.200017	0.246794	malate_BLUP;Wallace_2014
Share_K3	0	0	malate_BLUP;Wallace_2014
Share_K1	1	0	fumarate_BLUP;Wallace_2014
Share_K2	0	0	fumarate_BLUP;Wallace_2014
Share_K3	0	0	fumarate_BLUP;Wallace_2014
Share_K1	1	0	fumarate2_BLUP;Wallace_2014
Share_K2	0	0	fumarate2_BLUP;Wallace_2014
Share_K3	0	0	fumarate2_BLUP;Wallace_2014
Share_K1	0.316164	0.33064	glutamate_BLUP;Wallace_2014
Share_K2	0.683836	0.33064	glutamate_BLUP;Wallace_2014
Share_K3	0	0	glutamate_BLUP;Wallace_2014
Share_K1	0.554077	0.242716	aminoacids_BLUP;Wallace_2014
Share_K2	0.342532	0.226	aminoacids_BLUP;Wallace_2014
Share_K3	0.103391	0.194345	aminoacids_BLUP;Wallace_2014
Share_K1	0.533292	0.349888	protein_BLUP;Wallace_2014
Share_K2	0.416933	0.330122	protein_BLUP;Wallace_2014
Share_K3	0.049776	0.27215	protein_BLUP;Wallace_2014
Share_K1	0.884819	0.271959	nitrate_BLUP;Wallace_2014
Share_K2	0.115181	0.271959	nitrate_BLUP;Wallace_2014
Share_K3	0	0	nitrate_BLUP;Wallace_2014
Share_K1	0.689954	0.21762	starch_BLUP;Wallace_2014
Share_K2	0.310046	0.21762	starch_BLUP;Wallace_2014
Share_K3	0	0	starch_BLUP;Wallace_2014
Share_K1	1	0	sucrose_BLUP;Wallace_2014
Share_K2	0	0	sucrose_BLUP;Wallace_2014
Share_K3	0	0	sucrose_BLUP;Wallace_2014
Share_K1	1	0	ALL_rind_penetrometer_resistance_BLUE;Peiffer_2013
Share_K2	0	0	ALL_rind_penetrometer_resistance_BLUE;Peiffer_2013
Share_K3	0	0	ALL_rind_penetrometer_resistance_BLUE;Peiffer_2013
Share_K1	0.388507	0.274799	glucose_BLUP;Wallace_2014
Share_K2	0.535149	0.26094	glucose_BLUP;Wallace_2014
Share_K3	0.076344	0.223016	glucose_BLUP;Wallace_2014
Share_K1	0.676856	0.318796	fructose_BLUP;Wallace_2014
Share_K2	0.323144	0.318796	fructose_BLUP;Wallace_2014
Share_K3	0	0	fructose_BLUP;Wallace_2014
Share_K1	0.733549	0.281672	principal_component_metabolies1;Wallace_2014
Share_K2	0.266451	0.281672	principal_component_metabolies1;Wallace_2014
Share_K3	0	0	principal_component_metabolies1;Wallace_2014
Share_K1	0.691207	0.21762	principal_component_metabolies2;Wallace_2014
Share_K2	0.308793	0.21762	principal_component_metabolies2;Wallace_2014
Share_K3	0	0	principal_component_metabolies2;Wallace_2014
Share_K1	0.682274	0.119362	GDD_DTS_BLUP;Peiffer_2014
Share_K2	0.071605	0.107157	GDD_DTS_BLUP;Peiffer_2014
Share_K3	0.246121	0.11731	GDD_DTS_BLUP;Peiffer_2014
Share_K1	0.541716	0.12523	GDD_DTA_BLUP;Peiffer_2014
Share_K2	0.184848	0.118499	GDD_DTA_BLUP;Peiffer_2014
Share_K3	0.273435	0.126641	GDD_DTA_BLUP;Peiffer_2014
Share_K1	0.730279	0.146359	GDD_ASI_BLUP;Peiffer_2014
Share_K2	0.160153	0.138853	GDD_ASI_BLUP;Peiffer_2014
Share_K3	0.109568	0.136244	GDD_ASI_BLUP;Peiffer_2014
Share_K1	0.72185	0.120793	DTS_BLUP;Peiffer_2014
Share_K2	0.080929	0.109038	DTS_BLUP;Peiffer_2014
Share_K3	0.197221	0.117474	DTS_BLUP;Peiffer_2014
Share_K1	0.575508	0.126307	DTA_BLUP;Peiffer_2014
Share_K2	0.175097	0.119391	DTA_BLUP;Peiffer_2014
Share_K3	0.249395	0.126994	DTA_BLUP;Peiffer_2014
Share_K1	0.780125	0.143798	ASI_BLUP;Peiffer_2014
Share_K2	0.147439	0.136784	ASI_BLUP;Peiffer_2014
Share_K3	0.072436	0.133119	ASI_BLUP;Peiffer_2014
Share_K1	0.361202	0.216947	ALL_rind_penetrometer_resistance_BLUP;Peiffer_2013
Share_K2	0.638798	0.216947	ALL_rind_penetrometer_resistance_BLUP;Peiffer_2013
Share_K3	0	0	ALL_rind_penetrometer_resistance_BLUP;Peiffer_2013
Share_K1	0.793347	0.124606	plant_height_BLUP;Peiffer_2014
Share_K2	0.144787	0.119159	plant_height_BLUP;Peiffer_2014
Share_K3	0.061865	0.116895	plant_height_BLUP;Peiffer_2014
Share_K1	0.874239	0.111852	ear_height_BLUP;Peiffer_2014
Share_K2	0.125761	0.111852	ear_height_BLUP;Peiffer_2014
Share_K3	0	0	ear_height_BLUP;Peiffer_2014
Share_K1	0.818359	0.113878	plant_height_minus_ear_height_BLUP;Peiffer_2014
Share_K2	0.181641	0.113878	plant_height_minus_ear_height_BLUP;Peiffer_2014
Share_K3	0	0	plant_height_minus_ear_height_BLUP;Peiffer_2014
Share_K1	0.826341	0.120314	ear_height_div_plant_height_BLUP;Peiffer_2014
Share_K2	0.173659	0.120314	ear_height_div_plant_height_BLUP;Peiffer_2014
Share_K3	0	0	ear_height_div_plant_height_BLUP;Peiffer_2014
Share_K1	0.787048	0.132931	plant_height_div_DTA_BLUP;Peiffer_2014
Share_K2	0.143475	0.127621	plant_height_div_DTA_BLUP;Peiffer_2014
Share_K3	0.069477	0.122338	plant_height_div_DTA_BLUP;Peiffer_2014
Share_K1	0.612298	0.124982	GDD_DTA_long_BLUP;Hung_2012
Share_K2	0.154274	0.117944	GDD_DTA_long_BLUP;Hung_2012
Share_K3	0.233428	0.124629	GDD_DTA_long_BLUP;Hung_2012
Share_K1	0.661364	0.153348	GDD_DTA_short_BLUP;Hung_2012
Share_K2	0.237047	0.14608	GDD_DTA_short_BLUP;Hung_2012
Share_K3	0.101589	0.145022	GDD_DTA_short_BLUP;Hung_2012
Share_K1	0.17863	0.163342	GDD_DTA_photo_resp_BLUP;Hung_2012
Share_K2	0.010204	0.156145	GDD_DTA_photo_resp_BLUP;Hung_2012
Share_K3	0.811166	0.153063	GDD_DTA_photo_resp_BLUP;Hung_2012
Share_K1	0.71325	0.119203	GDD_DTS_long_BLUP;Hung_2012
Share_K2	0.070687	0.107389	GDD_DTS_long_BLUP;Hung_2012
Share_K3	0.216063	0.115871	GDD_DTS_long_BLUP;Hung_2012
Share_K1	0.612078	0.140253	GDD_DTS_short_BLUP;Hung_2012
Share_K2	0.237867	0.134224	GDD_DTS_short_BLUP;Hung_2012
Share_K3	0.150054	0.133207	GDD_DTS_short_BLUP;Hung_2012
Share_K1	0.666215	0.288359	MO_rind_penetrometer_resistance_BLUE;Peiffer_2013
Share_K2	0.333785	0.288359	MO_rind_penetrometer_resistance_BLUE;Peiffer_2013
Share_K3	0	0	MO_rind_penetrometer_resistance_BLUE;Peiffer_2013
Share_K1	0.200904	0.128598	GDD_DTS_photo_resp_BLUP;Hung_2012
Share_K2	0	0	GDD_DTS_photo_resp_BLUP;Hung_2012
Share_K3	0.799096	0.128598	GDD_DTS_photo_resp_BLUP;Hung_2012
Share_K1	0.823896	0.154605	GDD_DTA_NC06_BLUP;Hung_2012
Share_K2	0.139145	0.151633	GDD_DTA_NC06_BLUP;Hung_2012
Share_K3	0.036959	0.147473	GDD_DTA_NC06_BLUP;Hung_2012
Share_K1	0.861199	0.135057	GDD_DTS_NC06_BLUP;Hung_2012
Share_K2	0.138801	0.135057	GDD_DTS_NC06_BLUP;Hung_2012
Share_K3	0	0	GDD_DTS_NC06_BLUP;Hung_2012
Share_K1	0.277094	0.211124	GDD_DTA_MO06_BLUP;Hung_2012
Share_K2	0	0	GDD_DTA_MO06_BLUP;Hung_2012
Share_K3	0.722906	0.211124	GDD_DTA_MO06_BLUP;Hung_2012
Share_K1	0.326835	0.197104	GDD_DTS_MO06_BLUP;Hung_2012
Share_K2	0	0	GDD_DTS_MO06_BLUP;Hung_2012
Share_K3	0.673165	0.197104	GDD_DTS_MO06_BLUP;Hung_2012
Share_K1	0.982148	0.17821	GDD_DTA_NY06_BLUP;Hung_2012
Share_K2	0.017852	0.17821	GDD_DTA_NY06_BLUP;Hung_2012
Share_K3	0	0	GDD_DTA_NY06_BLUP;Hung_2012
Share_K1	0.99516	0.182495	GDD_DTS_NY06_BLUP;Hung_2012
Share_K2	0.00484	0.182495	GDD_DTS_NY06_BLUP;Hung_2012
Share_K3	0	0	GDD_DTS_NY06_BLUP;Hung_2012
Share_K1	0.971032	0.168266	GDD_DTA_IL06_BLUP;Hung_2012
Share_K2	0.028968	0.168266	GDD_DTA_IL06_BLUP;Hung_2012
Share_K3	0	0	GDD_DTA_IL06_BLUP;Hung_2012
Share_K1	0.716274	0.1806	GDD_DTS_IL06_BLUP;Hung_2012
Share_K2	0.283726	0.1806	GDD_DTS_IL06_BLUP;Hung_2012
Share_K3	0	0	GDD_DTS_IL06_BLUP;Hung_2012
Share_K1	0.933483	0.176991	GDD_DTA_FL06_BLUP;Hung_2012
Share_K2	0.066517	0.176991	GDD_DTA_FL06_BLUP;Hung_2012
Share_K3	0	0	GDD_DTA_FL06_BLUP;Hung_2012
Share_K1	0.733864	0.26405	MO_rind_penetrometer_resistance_BLUP;Peiffer_2013
Share_K2	0.266136	0.26405	MO_rind_penetrometer_resistance_BLUP;Peiffer_2013
Share_K3	0	0	MO_rind_penetrometer_resistance_BLUP;Peiffer_2013
Share_K1	0.861141	0.169932	GDD_DTS_FL06_BLUP;Hung_2012
Share_K2	0.138859	0.169932	GDD_DTS_FL06_BLUP;Hung_2012
Share_K3	0	0	GDD_DTS_FL06_BLUP;Hung_2012
Share_K1	0.294065	0.164471	GDD_DTA_PR06_BLUP;Hung_2012
Share_K2	0.705935	0.164471	GDD_DTA_PR06_BLUP;Hung_2012
Share_K3	0	0	GDD_DTA_PR06_BLUP;Hung_2012
Share_K1	0.592196	0.153617	GDD_DTS_PR06_BLUP;Hung_2012
Share_K2	0.407804	0.153617	GDD_DTS_PR06_BLUP;Hung_2012
Share_K3	0	0	GDD_DTS_PR06_BLUP;Hung_2012
Share_K1	0.827224	0.149605	GDD_DTA_NC07_BLUP;Hung_2012
Share_K2	0.061563	0.144247	GDD_DTA_NC07_BLUP;Hung_2012
Share_K3	0.111213	0.140955	GDD_DTA_NC07_BLUP;Hung_2012
Share_K1	0.938728	0.118604	GDD_DTS_NC07_BLUP;Hung_2012
Share_K2	0	0	GDD_DTS_NC07_BLUP;Hung_2012
Share_K3	0.061272	0.118604	GDD_DTS_NC07_BLUP;Hung_2012
Share_K1	0.668014	0.174646	GDD_DTA_MO07_BLUP;Hung_2012
Share_K2	0.331986	0.174646	GDD_DTA_MO07_BLUP;Hung_2012
Share_K3	0	0	GDD_DTA_MO07_BLUP;Hung_2012
Share_K1	0.735079	0.167549	GDD_DTS_MO07_BLUP;Hung_2012
Share_K2	0.264921	0.167549	GDD_DTS_MO07_BLUP;Hung_2012
Share_K3	0	0	GDD_DTS_MO07_BLUP;Hung_2012
Share_K1	0.441601	0.173956	GDD_DTA_NY07_BLUP;Hung_2012
Share_K2	0.361962	0.172772	GDD_DTA_NY07_BLUP;Hung_2012
Share_K3	0.196437	0.161026	GDD_DTA_NY07_BLUP;Hung_2012
Share_K1	0.380083	0.166982	GDD_DTS_NY07_BLUP;Hung_2012
Share_K2	0.528042	0.16576	GDD_DTS_NY07_BLUP;Hung_2012
Share_K3	0.091875	0.149747	GDD_DTS_NY07_BLUP;Hung_2012
Share_K1	0.662389	0.145319	GDD_DTA_IL07_BLUP;Hung_2012
Share_K2	0.337611	0.145319	GDD_DTA_IL07_BLUP;Hung_2012
Share_K3	0	0	GDD_DTA_IL07_BLUP;Hung_2012
Share_K1	0.679435	0.397361	NY_rind_penetrometer_resistance_BLUE;Peiffer_2013
Share_K2	0	0	NY_rind_penetrometer_resistance_BLUE;Peiffer_2013
Share_K3	0.320565	0.397361	NY_rind_penetrometer_resistance_BLUE;Peiffer_2013
Share_K1	0.697546	0.161816	GDD_DTS_IL07_BLUP;Hung_2012
Share_K2	0.13976	0.150478	GDD_DTS_IL07_BLUP;Hung_2012
Share_K3	0.162694	0.146205	GDD_DTS_IL07_BLUP;Hung_2012
Share_K1	0.563658	0.178388	GDD_DTA_FL07_BLUP;Hung_2012
Share_K2	0	0	GDD_DTA_FL07_BLUP;Hung_2012
Share_K3	0.436342	0.178388	GDD_DTA_FL07_BLUP;Hung_2012
Share_K1	0.484348	0.206117	GDD_DTS_FL07_BLUP;Hung_2012
Share_K2	0.021433	0.196576	GDD_DTS_FL07_BLUP;Hung_2012
Share_K3	0.494219	0.186432	GDD_DTS_FL07_BLUP;Hung_2012
Share_K1	0.596027	0.135357	sqrt_diseased_leaf_area1_BLUP;Poland_2011
Share_K2	0.403973	0.135357	sqrt_diseased_leaf_area1_BLUP;Poland_2011
Share_K3	0	0	sqrt_diseased_leaf_area1_BLUP;Poland_2011
Share_K1	0.59961	0.135395	sqrt_diseased_leaf_area2_BLUP;Poland_2011
Share_K2	0.40039	0.135395	sqrt_diseased_leaf_area2_BLUP;Poland_2011
Share_K3	0	0	sqrt_diseased_leaf_area2_BLUP;Poland_2011
Share_K1	0.577777	0.134124	sqrt_diseased_leaf_area3_BLUP;Poland_2011
Share_K2	0.422223	0.134124	sqrt_diseased_leaf_area3_BLUP;Poland_2011
Share_K3	0	0	sqrt_diseased_leaf_area3_BLUP;Poland_2011
Share_K1	0.620092	0.140249	diseased_leaf_area1_BLUP;Poland_2011
Share_K2	0.379908	0.140249	diseased_leaf_area1_BLUP;Poland_2011
Share_K3	0	0	diseased_leaf_area1_BLUP;Poland_2011
Share_K1	0.621006	0.141755	diseased_leaf_area2_BLUP;Poland_2011
Share_K2	0.378994	0.141755	diseased_leaf_area2_BLUP;Poland_2011
Share_K3	0	0	diseased_leaf_area2_BLUP;Poland_2011
Share_K1	0.586898	0.137967	diseased_leaf_area3_BLUP;Poland_2011
Share_K2	0.413102	0.137967	diseased_leaf_area3_BLUP;Poland_2011
Share_K3	0	0	diseased_leaf_area3_BLUP;Poland_2011
Share_K1	0.589054	0.134024	northern_leaf_blight_index_BLUP;Poland_2011
Share_K2	0.410946	0.134024	northern_leaf_blight_index_BLUP;Poland_2011
Share_K3	0	0	northern_leaf_blight_index_BLUP;Poland_2011
Share_K1	0.540913	0.604042	NY_rind_penetrometer_resistance_BLUP;Peiffer_2013
Share_K2	0.351649	0.561045	NY_rind_penetrometer_resistance_BLUP;Peiffer_2013
Share_K3	0.107437	0.45988	NY_rind_penetrometer_resistance_BLUP;Peiffer_2013
Iteration 5
Component	Share	SD
Share_K1	0.614438	0.111422	tassel_length_BLUP;Brown_2011
Share_K2	0.385562	0.111422	tassel_length_BLUP;Brown_2011
Share_K3	0	0	tassel_length_BLUP;Brown_2011
Share_K1	0.515752	0.128655	spike_length_BLUP;Brown_2011
Share_K2	0.402883	0.125307	spike_length_BLUP;Brown_2011
Share_K3	0.081365	0.123369	spike_length_BLUP;Brown_2011
Share_K1	1	0	branch_zone_BLUP;Brown_2011
Share_K2	0	0	branch_zone_BLUP;Brown_2011
Share_K3	0	0	branch_zone_BLUP;Brown_2011
Share_K1	0.807438	0.104943	branch_number_transformed_BLUP;Brown_2011
Share_K2	0.192562	0.104943	branch_number_transformed_BLUP;Brown_2011
Share_K3	0	0	branch_number_transformed_BLUP;Brown_2011
Share_K1	0.732541	0.137231	cob_length_BLUP;Brown_2011
Share_K2	0.267459	0.137231	cob_length_BLUP;Brown_2011
Share_K3	0	0	cob_length_BLUP;Brown_2011
Share_K1	0.715615	0.106029	cob_diameter_BLUP;Brown_2011
Share_K2	0.284385	0.106029	cob_diameter_BLUP;Brown_2011
Share_K3	0	0	cob_diameter_BLUP;Brown_2011
Share_K1	0.674508	0.105612	ear_row_number_transformed_BLUP;Brown_2011
Share_K2	0.325492	0.105612	ear_row_number_transformed_BLUP;Brown_2011
Share_K3	0	0	ear_row_number_transformed_BLUP;Brown_2011
Share_K1	0.60395	0.114814	southern_leaf_blight_BLUP;Bian_2014_Kump_2011
Share_K2	0.39605	0.114814	southern_leaf_blight_BLUP;Bian_2014_Kump_2011
Share_K3	0	0	southern_leaf_blight_BLUP;Bian_2014_Kump_2011
Share_K1	0.876133	0.150305	starch_kernel_BLUP;Cook_2012
Share_K2	0.123867	0.150305	starch_kernel_BLUP;Cook_2012
Share_K3	0	0	starch_kernel_BLUP;Cook_2012
Share_K1	0.797877	0.161554	protein_kernel_BLUP;Cook_2012
Share_K2	0.202123	0.161554	protein_kernel_BLUP;Cook_2012
Share_K3	0	0	protein_kernel_BLUP;Cook_2012
Share_K1	0.99839	0.448053	WI_rind_penetrometer_resistance_BLUE;Peiffer_2013
Share_K2	0	0	WI_rind_penetrometer_resistance_BLUE;Peiffer_2013
Share_K3	0.00161	0.448053	WI_rind_penetrometer_resistance_BLUE;Peiffer_2013
Share_K1	0.748605	0.150639	oil_kernel_BLUP;Cook_2012
Share_K2	0.251395	0.150639	oil_kernel_BLUP;Cook_2012
Share_K3	0	0	oil_kernel_BLUP;Cook_2012
Share_K1	0.116104	0.141714	lesion_severity_BLUP;Olukolu_2014
Share_K2	0.160503	0.147053	lesion_severity_BLUP;Olukolu_2014
Share_K3	0.723393	0.139561	lesion_severity_BLUP;Olukolu_2014
Share_K1	0.034912	0.150111	height_ratio_BLUP;Olukolu_2014
Share_K2	0.430917	0.163946	height_ratio_BLUP;Olukolu_2014
Share_K3	0.534171	0.150264	height_ratio_BLUP;Olukolu_2014
Share_K1	0.043564	0.181783	stalk_width_ratio_BLUP;Olukolu_2014
Share_K2	0.319304	0.192098	stalk_width_ratio_BLUP;Olukolu_2014
Share_K3	0.637132	0.170385	stalk_width_ratio_BLUP;Olukolu_2014
Share_K1	0.204301	0.142184	DTA_ratio_BLUP;Olukolu_2014
Share_K2	0	0	DTA_ratio_BLUP;Olukolu_2014
Share_K3	0.795699	0.142184	DTA_ratio_BLUP;Olukolu_2014
Share_K1	0.547437	0.237626	glsblup;Benson_2015
Share_K2	0.429101	0.240234	glsblup;Benson_2015
Share_K3	0.023463	0.212392	glsblup;Benson_2015
Share_K1	0.645978	0.110801	alphaT_transformed_BLUE;Diepenbrock_2017
Share_K2	0.354022	0.110801	alphaT_transformed_BLUE;Diepenbrock_2017
Share_K3	0	0	alphaT_transformed_BLUE;Diepenbrock_2017
Share_K1	0.154216	0.154254	deltaT_transformed_BLUE;Diepenbrock_2017
Share_K2	0.587015	0.158643	deltaT_transformed_BLUE;Diepenbrock_2017
Share_K3	0.258769	0.159137	deltaT_transformed_BLUE;Diepenbrock_2017
Share_K1	0.366999	0.128258	gammaT_transformed_BLUE;Diepenbrock_2017
Share_K2	0.633001	0.128258	gammaT_transformed_BLUE;Diepenbrock_2017
Share_K3	0	0	gammaT_transformed_BLUE;Diepenbrock_2017
Share_K1	0.399522	0.15105	TotalT_transformed_BLUE;Diepenbrock_2017
Share_K2	0.568022	0.150556	TotalT_transformed_BLUE;Diepenbrock_2017
Share_K3	0.032457	0.150393	TotalT_transformed_BLUE;Diepenbrock_2017
Share_K1	0.961563	0.448152	WI_rind_penetrometer_resistance_BLUP;Peiffer_2013
Share_K2	0.038437	0.448152	WI_rind_penetrometer_resistance_BLUP;Peiffer_2013
Share_K3	0	0	WI_rind_penetrometer_resistance_BLUP;Peiffer_2013
Share_K1	0.581134	0.12491	alphaT3_transformed_BLUE;Diepenbrock_2017
Share_K2	0.418866	0.12491	alphaT3_transformed_BLUE;Diepenbrock_2017
Share_K3	0	0	alphaT3_transformed_BLUE;Diepenbrock_2017
Share_K1	0	0	deltaT3_transformed_BLUE;Diepenbrock_2017
Share_K2	0	0	deltaT3_transformed_BLUE;Diepenbrock_2017
Share_K3	1	0	deltaT3_transformed_BLUE;Diepenbrock_2017
Share_K1	0	0	gammaT3_transformed_BLUE;Diepenbrock_2017
Share_K2	0	0	gammaT3_transformed_BLUE;Diepenbrock_2017
Share_K3	1	0	gammaT3_transformed_BLUE;Diepenbrock_2017
Share_K1	0	0	TotalT3_transformed_BLUE;Diepenbrock_2017
Share_K2	0	0	TotalT3_transformed_BLUE;Diepenbrock_2017
Share_K3	1	0	TotalT3_transformed_BLUE;Diepenbrock_2017
Share_K1	0	0	TotalT_plus_T3_transformed_BLUE;Diepenbrock_2017
Share_K2	0.220289	0.124701	TotalT_plus_T3_transformed_BLUE;Diepenbrock_2017
Share_K3	0.779711	0.124701	TotalT_plus_T3_transformed_BLUE;Diepenbrock_2017
Share_K1	0.696676	0.26547	plastochromanol8_transformed_BLUE;Diepenbrock_2017
Share_K2	0.303324	0.26547	plastochromanol8_transformed_BLUE;Diepenbrock_2017
Share_K3	0	0	plastochromanol8_transformed_BLUE;Diepenbrock_2017
Share_K1	0.288698	0.156751	alphaT_div_gammaT_transformed_BLUE;Diepenbrock_2017
Share_K2	0.711302	0.156751	alphaT_div_gammaT_transformed_BLUE;Diepenbrock_2017
Share_K3	0	0	alphaT_div_gammaT_transformed_BLUE;Diepenbrock_2017
Share_K1	0.380818	0.132747	alphaT3_div_gammaT3_transformed_BLUE;Diepenbrock_2017
Share_K2	0	0	alphaT3_div_gammaT3_transformed_BLUE;Diepenbrock_2017
Share_K3	0.619182	0.132747	alphaT3_div_gammaT3_transformed_BLUE;Diepenbrock_2017
Share_K1	0.267901	0.11747	gammaT_div_gammaTPlusalphaT_transformed_BLUE;Diepenbrock_2017
Share_K2	0.732099	0.11747	gammaT_div_gammaTPlusalphaT_transformed_BLUE;Diepenbrock_2017
Share_K3	0	0	gammaT_div_gammaTPlusalphaT_transformed_BLUE;Diepenbrock_2017
Share_K1	0.362441	0.133591	gammaT3_div_gammaT3PlusalphaT3_transformed_BLUE;Diepenbrock_2017
Share_K2	0.152701	0.132172	gammaT3_div_gammaT3PlusalphaT3_transformed_BLUE;Diepenbrock_2017
Share_K3	0.484858	0.128123	gammaT3_div_gammaT3PlusalphaT3_transformed_BLUE;Diepenbrock_2017
Share_K1	0.798247	0.187086	ALL_DTA_BLUE;Peiffer_2013
Share_K2	0.201753	0.187086	ALL_DTA_BLUE;Peiffer_2013
Share_K3	0	0	ALL_DTA_BLUE;Peiffer_2013
Share_K1	0.307662	0.138589	deltaT_div_gammaTPlusalphaT_transformed_BLUE;Diepenbrock_2017
Share_K2	0.692338	0.138589	deltaT_div_gammaTPlusalphaT_transformed_BLUE;Diepenbrock_2017
Share_K3	0	0	deltaT_div_gammaTPlusalphaT_transformed_BLUE;Diepenbrock_2017
Share_K1	0.732949	0.148842	deltaT_div_alphaT_transformed_BLUE;Diepenbrock_2017
Share_K2	0.267051	0.148842	deltaT_div_alphaT_transformed_BLUE;Diepenbrock_2017
Share_K3	0	0	deltaT_div_alphaT_transformed_BLUE;Diepenbrock_2017
Share_K1	0.143075	0.189939	deltaT_div_gammaT_transformed_BLUE;Diepenbrock_2017
Share_K2	0.856925	0.189939	deltaT_div_gammaT_transformed_BLUE;Diepenbrock_2017
Share_K3	0	0	deltaT_div_gammaT_transformed_BLUE;Diepenbrock_2017
Share_K1	0	0	deltaT3_div_gammaT3PlusalphaT3_transformed_BLUE;Diepenbrock_2017
Share_K2	0	0	deltaT3_div_gammaT3PlusalphaT3_transformed_BLUE;Diepenbrock_2017
Share_K3	1	0	deltaT3_div_gammaT3PlusalphaT3_transformed_BLUE;Diepenbrock_2017
Share_K1	0.142417	0.141237	deltaT3_div_alphaT3_transformed_BLUE;Diepenbrock_2017
Share_K2	0	0	deltaT3_div_alphaT3_transformed_BLUE;Diepenbrock_2017
Share_K3	0.857583	0.141237	deltaT3_div_alphaT3_transformed_BLUE;Diepenbrock_2017
Share_K1	0	0	deltaT3_div_gammaT3_transformed_BLUE;Diepenbrock_2017
Share_K2	0	0	deltaT3_div_gammaT3_transformed_BLUE;Diepenbrock_2017
Share_K3	1	0	deltaT3_div_gammaT3_transformed_BLUE;Diepenbrock_2017
Share_K1	0.04347	0.133995	TotalT_div_totalT3_transformed_BLUE;Diepenbrock_2017
Share_K2	0	0	TotalT_div_totalT3_transformed_BLUE;Diepenbrock_2017
Share_K3	0.95653	0.133995	TotalT_div_totalT3_transformed_BLUE;Diepenbrock_2017
Share_K1	0.653996	0.122677	leaf_length_BLUP;Tian_2011
Share_K2	0.247121	0.120748	leaf_length_BLUP;Tian_2011
Share_K3	0.098883	0.123257	leaf_length_BLUP;Tian_2011
Share_K1	0.651555	0.110167	leaf_width_BLUP;Tian_2011
Share_K2	0.348445	0.110167	leaf_width_BLUP;Tian_2011
Share_K3	0	0	leaf_width_BLUP;Tian_2011
Share_K1	0.743409	0.115981	upper_leaf_angle_BLUP;Tian_2011
Share_K2	0.256591	0.115981	upper_leaf_angle_BLUP;Tian_2011
Share_K3	0	0	upper_leaf_angle_BLUP;Tian_2011
Share_K1	0.771503	0.187811	ALL_DTA_BLUP;Peiffer_2013
Share_K2	0.228497	0.187811	ALL_DTA_BLUP;Peiffer_2013
Share_K3	0	0	ALL_DTA_BLUP;Peiffer_2013
Share_K1	0.39587	0	leaf_angle_boxcox_transformed_BLUP;Tian_2011
Share_K2	0.60413	0	leaf_angle_boxcox_transformed_BLUP;Tian_2011
Share_K3	0	0	leaf_angle_boxcox_transformed_BLUP;Tian_2011
Share_K1	0.459093	0.166429	flecking_ls_mean;Olukolu_2016
Share_K2	0.024308	0.158723	flecking_ls_mean;Olukolu_2016
Share_K3	0.516599	0.163414	flecking_ls_mean;Olukolu_2016
Share_K1	0.296642	0.137081	flecking_poisson_transformation_BLUP;Olukolu_2016
Share_K2	0	0	flecking_poisson_transformation_BLUP;Olukolu_2016
Share_K3	0.703358	0.137081	flecking_poisson_transformation_BLUP;Olukolu_2016
Share_K1	0.498215	0.150645	last_leaf_with_epicuticular_wax;Foerster_2015
Share_K2	0.501785	0.150645	last_leaf_with_epicuticular_wax;Foerster_2015
Share_K3	0	0	last_leaf_with_epicuticular_wax;Foerster_2015
Share_K1	0.698321	0.17393	ALL_ear_height_BLUE;Peiffer_2013
Share_K2	0.301679	0.17393	ALL_ear_height_BLUE;Peiffer_2013
Share_K3	0	0	ALL_ear_height_BLUE;Peiffer_2013
Share_K1	0.737611	0.161979	ALL_ear_height_BLUP;Peiffer_2013
Share_K2	0.262389	0.161979	ALL_ear_height_BLUP;Peiffer_2013
Share_K3	0	0	ALL_ear_height_BLUP;Peiffer_2013
Share_K1	0.629169	0.114218	DTS_BLUP;Hung_2012_1
Share_K2	0.261051	0.111347	DTS_BLUP;Hung_2012_1
Share_K3	0.10978	0.115674	DTS_BLUP;Hung_2012_1
Share_K1	0.528138	0.122088	DTA_BLUP;Hung_2012_1
Share_K2	0.293161	0.119432	DTA_BLUP;Hung_2012_1
Share_K3	0.178701	0.122812	DTA_BLUP;Hung_2012_1
Share_K1	0.746108	0.142462	asi_BLUP;Hung_2012_1
Share_K2	0.21776	0.136598	asi_BLUP;Hung_2012_1
Share_K3	0.036132	0.133752	asi_BLUP;Hung_2012_1
Share_K1	0.738866	0.105542	plantheight_BLUP;Hung_2012_1
Share_K2	0.261134	0.105542	plantheight_BLUP;Hung_2012_1
Share_K3	0	0	plantheight_BLUP;Hung_2012_1
Share_K1	0.517038	0.121863	DTA_BLUP;Buckler_2009
Share_K2	0.298097	0.119342	DTA_BLUP;Buckler_2009
Share_K3	0.184864	0.122697	DTA_BLUP;Buckler_2009
Share_K1	0.793982	0.11071	earheight_BLUP;Hung_2012_1
Share_K2	0.206018	0.11071	earheight_BLUP;Hung_2012_1
Share_K3	0	0	earheight_BLUP;Hung_2012_1
Share_K1	0.656529	0.122128	leaflength_BLUP;Hung_2012_1
Share_K2	0.195543	0.119576	leaflength_BLUP;Hung_2012_1
Share_K3	0.147928	0.124099	leaflength_BLUP;Hung_2012_1
Share_K1	0.643321	0.108303	leafwidth_BLUP;Hung_2012_1
Share_K2	0.356679	0.108303	leafwidth_BLUP;Hung_2012_1
Share_K3	0	0	leafwidth_BLUP;Hung_2012_1
Share_K1	0.832627	0.105125	tassprimbranchno_BLUP;Hung_2012_1
Share_K2	0.167373	0.105125	tassprimbranchno_BLUP;Hung_2012_1
Share_K3	0	0	tassprimbranchno_BLUP;Hung_2012_1
Share_K1	0.614157	0.106936	tasslength_BLUP;Hung_2012_1
Share_K2	0.385843	0.106936	tasslength_BLUP;Hung_2012_1
Share_K3	0	0	tasslength_BLUP;Hung_2012_1
Share_K1	0.812596	0.114397	upperleafangle_BLUP;Hung_2012_1
Share_K2	0.187404	0.114397	upperleafangle_BLUP;Hung_2012_1
Share_K3	0	0	upperleafangle_BLUP;Hung_2012_1
Share_K1	0.731176	0.116087	cobdiam_BLUP;Hung_2012_1
Share_K2	0.268824	0.116087	cobdiam_BLUP;Hung_2012_1
Share_K3	0	0	cobdiam_BLUP;Hung_2012_1
Share_K1	0.743233	0.147419	coblength_BLUP;Hung_2012_1
Share_K2	0.256767	0.147419	coblength_BLUP;Hung_2012_1
Share_K3	0	0	coblength_BLUP;Hung_2012_1
Share_K1	0.675777	0.11878	earrowno_BLUP;Hung_2012_1
Share_K2	0.324223	0.11878	earrowno_BLUP;Hung_2012_1
Share_K3	0	0	earrowno_BLUP;Hung_2012_1
Share_K1	0.709436	0.190326	kernelnoperrow_BLUP;Hung_2012_1
Share_K2	0.290564	0.190326	kernelnoperrow_BLUP;Hung_2012_1
Share_K3	0	0	kernelnoperrow_BLUP;Hung_2012_1
Share_K1	0.621994	0.114061	DTS_BLUP;Buckler_2009
Share_K2	0.255572	0.111243	DTS_BLUP;Buckler_2009
Share_K3	0.122433	0.115718	DTS_BLUP;Buckler_2009
Share_K1	0.47023	0.212862	earmass_BLUP;Hung_2012_1
Share_K2	0.528756	0.215319	earmass_BLUP;Hung_2012_1
Share_K3	0.001014	0.190767	earmass_BLUP;Hung_2012_1
Share_K1	0.648669	0.128845	cobmass_BLUP;Hung_2012_1
Share_K2	0.351331	0.128845	cobmass_BLUP;Hung_2012_1
Share_K3	0	0	cobmass_BLUP;Hung_2012_1
Share_K1	0.422558	0.198284	totalkernelweight_BLUP;Hung_2012_1
Share_K2	0.577442	0.198284	totalkernelweight_BLUP;Hung_2012_1
Share_K3	0	0	totalkernelweight_BLUP;Hung_2012_1
Share_K1	0.687092	0.150407	weight20kernels_BLUP;Hung_2012_1
Share_K2	0.260955	0.1527	weight20kernels_BLUP;Hung_2012_1
Share_K3	0.051953	0.139204	weight20kernels_BLUP;Hung_2012_1
Share_K1	0.448077	0.177654	totalkernelno_BLUP;Hung_2012_1
Share_K2	0.551923	0.177654	totalkernelno_BLUP;Hung_2012_1
Share_K3	0	0	totalkernelno_BLUP;Hung_2012_1
Share_K1	0.478464	0.136152	nodenumberbelowear_BLUP;Hung_2012_1
Share_K2	0.521536	0.136152	nodenumberbelowear_BLUP;Hung_2012_1
Share_K3	0	0	nodenumberbelowear_BLUP;Hung_2012_1
Share_K1	0.899041	0.140349	nodenumberaboveear_BLUP;Hung_2012_1
Share_K2	0.100959	0.140349	nodenumberaboveear_BLUP;Hung_2012_1
Share_K3	0	0	nodenumberaboveear_BLUP;Hung_2012_1
Share_K1	0.403676	0.181549	numbraceroots_BLUP;Hung_2012_1
Share_K2	0.214763	0.179124	numbraceroots_BLUP;Hung_2012_1
Share_K3	0.381561	0.172975	numbraceroots_BLUP;Hung_2012_1
Share_K1	0.502033	0.125364	DTA_BLUP;Wallace_2014
Share_K2	0.310872	0.122233	DTA_BLUP;Wallace_2014
Share_K3	0.187095	0.125561	DTA_BLUP;Wallace_2014
Share_K1	0.438638	0.235557	chlorophylla_BLUP;Wallace_2014
Share_K2	0.561362	0.235557	chlorophylla_BLUP;Wallace_2014
Share_K3	0	0	chlorophylla_BLUP;Wallace_2014
Share_K1	0.809609	0.123543	ASI_BLUP;Buckler_2009
Share_K2	0.190391	0.123543	ASI_BLUP;Buckler_2009
Share_K3	0	0	ASI_BLUP;Buckler_2009
Share_K1	0.894603	0.542032	chlorophyllb_BLUP;Wallace_2014
Share_K2	0	0	chlorophyllb_BLUP;Wallace_2014
Share_K3	0.105397	0.542032	chlorophyllb_BLUP;Wallace_2014
Share_K1	0.9399	0.249522	malate_BLUP;Wallace_2014
Share_K2	0.0601	0.249522	malate_BLUP;Wallace_2014
Share_K3	0	0	malate_BLUP;Wallace_2014
Share_K1	1	0	fumarate_BLUP;Wallace_2014
Share_K2	0	0	fumarate_BLUP;Wallace_2014
Share_K3	0	0	fumarate_BLUP;Wallace_2014
Share_K1	1	0	fumarate2_BLUP;Wallace_2014
Share_K2	0	0	fumarate2_BLUP;Wallace_2014
Share_K3	0	0	fumarate2_BLUP;Wallace_2014
Share_K1	0.634806	0.325932	glutamate_BLUP;Wallace_2014
Share_K2	0.365194	0.325932	glutamate_BLUP;Wallace_2014
Share_K3	0	0	glutamate_BLUP;Wallace_2014
Share_K1	0.42507	0.239977	aminoacids_BLUP;Wallace_2014
Share_K2	0.550803	0.237671	aminoacids_BLUP;Wallace_2014
Share_K3	0.024127	0.195817	aminoacids_BLUP;Wallace_2014
Share_K1	0.73948	0.34675	protein_BLUP;Wallace_2014
Share_K2	0.151289	0.326727	protein_BLUP;Wallace_2014
Share_K3	0.109231	0.276846	protein_BLUP;Wallace_2014
Share_K1	0.97195	0.294616	nitrate_BLUP;Wallace_2014
Share_K2	0.02805	0.294616	nitrate_BLUP;Wallace_2014
Share_K3	0	0	nitrate_BLUP;Wallace_2014
Share_K1	0.470342	0.219134	starch_BLUP;Wallace_2014
Share_K2	0.529658	0.219134	starch_BLUP;Wallace_2014
Share_K3	0	0	starch_BLUP;Wallace_2014
Share_K1	0.567234	0.286705	sucrose_BLUP;Wallace_2014
Share_K2	0.432766	0.286705	sucrose_BLUP;Wallace_2014
Share_K3	0	0	sucrose_BLUP;Wallace_2014
Share_K1	1	0	ALL_rind_penetrometer_resistance_BLUE;Peiffer_2013
Share_K2	0	0	ALL_rind_penetrometer_resistance_BLUE;Peiffer_2013
Share_K3	0	0	ALL_rind_penetrometer_resistance_BLUE;Peiffer_2013
Share_K1	0.728226	0.268624	glucose_BLUP;Wallace_2014
Share_K2	0.086714	0.25818	glucose_BLUP;Wallace_2014
Share_K3	0.185061	0.231257	glucose_BLUP;Wallace_2014
Share_K1	0.986816	0.321332	fructose_BLUP;Wallace_2014
Share_K2	0.013184	0.321332	fructose_BLUP;Wallace_2014
Share_K3	0	0	fructose_BLUP;Wallace_2014
Share_K1	0.932072	0.290691	principal_component_metabolies1;Wallace_2014
Share_K2	0.067928	0.290691	principal_component_metabolies1;Wallace_2014
Share_K3	0	0	principal_component_metabolies1;Wallace_2014
Share_K1	0.546901	0.218257	principal_component_metabolies2;Wallace_2014
[truncated: 41,100 more rows]
