# Supplementary material for: Genetic variation at transcription factor binding sites largely explains phenotypic heritability in maize
Source: Nat Genet. 2025 Aug 11;57(9):2313–22. doi: 10.1038/s41588-025-02246-7 (PMC12425805; doi:10.1038/s41588-025-02246-7)
Supplement: Supplementary file 11 — Statistical source data. [file 41588_2025_2246_MOESM11_ESM.xlsx]

## Sheet: Source_Data_Fig_6c
MOA binding frequencies for ZmSuOx. WW_AS: well-watered C/A genotype, WW_NS: well_watered C/C genotype, DS_AS: drought treatment C/A genotype, DS_NS: drought treatment C/C genotype
Cond	Value
WW_AS	0.695122
WW_AS	0.758241
WW_AS	0.625
WW_AS	0.659574
WW_AS	0.590909
WW_AS	0.700855
WW_AS	0.765433
WW_AS	0.714286
WW_AS	0.720931
WW_AS	0.550725
WW_AS	0.692307
WW_AS	0.732143
WW_AS	0.719299
WW_AS	0.978723
WW_AS	0.666667
WW_AS	0.651162
WW_AS	0.967213
WW_NS	0.676056
WW_NS	0.56338
WW_NS	0.485981
WW_NS	0.560748
WW_NS	0.47191
WW_NS	0.486842
DS_AS	0.786886
DS_AS	0.766666
DS_AS	0.657895
DS_AS	0.661765
DS_AS	0.672414
DS_AS	0.626506
DS_AS	0.790697
DS_AS	0.666666
DS_AS	0.862745
DS_AS	0.723405
DS_AS	0.780487
DS_AS	0.85
DS_AS	0.68
DS_AS	0.898551
DS_AS	0.884615
DS_AS	0.590164
DS_AS	0.923077
DS_NS	0.574468
DS_NS	0.56962
DS_NS	0.45614
DS_NS	0.535211
DS_NS	0.482759
DS_NS	0.5

## Sheet: Source_Data_Fig_6d
Relative mRNA abundance for ZmSuOx. WW_AS_B: well-watered C/A genotype, B73 allele; WW_NS_B: well_watered C/C genotype, B73 allele; WW_AS_N: well-watered C/A genotype, NAM allele; WW_NS_N: well_watered C/C genotype, NAM allele; DS_AS_B: drought treatment C/A genotype, B73 allele; DS_NS_B: drought treatment C/C genotype, B73 allele; DS_AS_N: drought treatment C/A genotype, NAM allele; DS_NS_N: dro…
Cond	Value	Geno
WW_AS_B	1	B73
WW_AS_B	1	B73
WW_AS_B	1	B73
WW_AS_B	1	B73
WW_AS_B	1	B73
WW_AS_B	1	B73
WW_AS_B	1	B73
WW_AS_B	1	B73
WW_AS_B	1	B73
WW_AS_B	1	B73
WW_AS_B	1	B73
WW_AS_B	1	B73
WW_AS_B	1	B73
WW_AS_B	1	B73
WW_AS_B	1	B73
WW_AS_B	1	B73
WW_NS_B	1	B73
WW_NS_B	1	B73
WW_NS_B	1	B73
WW_NS_B	1	B73
WW_NS_B	1	B73
WW_AS_N	0.363461	NAM
WW_AS_N	0.687729	NAM
WW_AS_N	0.671543	NAM
WW_AS_N	0.718194	NAM
WW_AS_N	0.66602	NAM
WW_AS_N	0.68705	NAM
WW_AS_N	0.610869	NAM
WW_AS_N	0.783574	NAM
WW_AS_N	0.693153	NAM
WW_AS_N	0.757408	NAM
WW_AS_N	0.703736	NAM
WW_AS_N	0.638063	NAM
WW_AS_N	0.68006	NAM
WW_AS_N	0.406955	NAM
WW_AS_N	0.685426	NAM
WW_AS_N	0.460321	NAM
WW_NS_N	0.941493	NAM
WW_NS_N	0.929742	NAM
WW_NS_N	1.34326	NAM
WW_NS_N	1.07885	NAM
WW_NS_N	1.02495	NAM
DS_AS_B	0.493963	B73_D
DS_AS_B	0.569471	B73_D
DS_AS_B	0.404107	B73_D
DS_AS_B	0.638937	B73_D
DS_AS_B	0.66505	B73_D
DS_AS_B	0.506643	B73_D
DS_AS_B	0.66204	B73_D
DS_AS_B	0.594301	B73_D
DS_AS_B	0.55531	B73_D
DS_AS_B	0.581642	B73_D
DS_AS_B	0.603632	B73_D
DS_AS_B	0.536544	B73_D
DS_AS_B	0.557826	B73_D
DS_AS_B	0.637205	B73_D
DS_AS_B	0.53302	B73_D
DS_AS_B	0.563834	B73_D
DS_NS_B	0.526538	B73_D
DS_NS_B	0.547263	B73_D
DS_NS_B	0.552603	B73_D
DS_NS_B	0.843539	B73_D
DS_NS_B	0.606519	B73_D
DS_AS_N	0.376678	NAM_D
DS_AS_N	0.449623	NAM_D
DS_AS_N	0.338619	NAM_D
DS_AS_N	0.531622	NAM_D
DS_AS_N	0.47513	NAM_D
DS_AS_N	0.462666	NAM_D
DS_AS_N	0.481728	NAM_D
DS_AS_N	0.468587	NAM_D
DS_AS_N	0.423775	NAM_D
DS_AS_N	0.425249	NAM_D
DS_AS_N	0.466159	NAM_D
DS_AS_N	0.383046	NAM_D
DS_AS_N	0.417831	NAM_D
DS_AS_N	0.438178	NAM_D
DS_AS_N	0.413956	NAM_D
DS_AS_N	0.341114	NAM_D
DS_NS_N	0.566554	NAM_D
DS_NS_N	0.552541	NAM_D
DS_NS_N	0.674001	NAM_D
DS_NS_N	0.946976	NAM_D
DS_NS_N	0.659181	NAM_D

## Sheet: Source_Data_Fig_6e
MOA binding frequencies for ZmTIP3d. WW_AS: well-watered C/G genotype, WW_NS: well_watered C/C genotype, DS_AS: drought treatment C/G genotype, DS_NS: drought treatment C/C genotype
Cond	Value
WW_AS	0.357144
WW_AS	0.285714
WW_AS	0.0434784
WW_AS	0.25
WW_AS	0.411765
WW_AS	0.272727
WW_AS	0
WW_AS	0.0689654
WW_AS	0.31579
WW_AS	0.307692
WW_AS	0.0740741
WW_AS	0.280001
WW_AS	0.208333
WW_NS	0.571429
WW_NS	0.562499
WW_NS	0.666667
WW_NS	0.454545
WW_NS	0.535714
WW_NS	0.5
WW_NS	0.6
WW_NS	0.222222
WW_NS	0.307692
WW_NS	0.666667
WW_NS	0.461538
WW_NS	0.523809
DS_AS	0.15625
DS_AS	0.208334
DS_AS	0.21875
DS_AS	0.230769
DS_AS	0.258065
DS_AS	0.285715
DS_AS	0.307692
DS_AS	0.333334
DS_AS	0.341464
DS_AS	0.341464
DS_AS	0.357143
DS_AS	0.375
DS_AS	0.377778
DS_NS	0.375
DS_NS	0.40625
DS_NS	0.414634
DS_NS	0.434783
DS_NS	0.437499
DS_NS	0.481482
DS_NS	0.565216
DS_NS	0.576923
DS_NS	0.8
DS_NS	0.375
DS_NS	0.444444
DS_NS	0.6

## Sheet: Source_Data_Fig_6f
Relative mRNA abundance for ZmTIP3d. WW_AS_B: well-watered C/G genotype, B73 allele; WW_AS_N: well-watered C/G genotype, NAM allele; DS_AS_B: drought treatment C/G genotype, B73 allele; DS_NA_B: drought treatment C/C genotype, B73 allele; DS_AS_N: drought treatment C/G genotype, NAM allele; DS_NA_N: drought treatment C/C genotype, NAM allele
Cond	Value	Geno
WW_AS_B	0.0686225	B73
WW_AS_B	0.0986502	B73
WW_AS_B	0.0962021	B73
WW_AS_B	0.451724	B73
WW_AS_B	0.021328	B73
WW_AS_N	0.379198	NAM
WW_AS_N	1.02492	NAM
WW_AS_N	0.789515	NAM
WW_AS_N	4.67871	NAM
WW_AS_N	0.282953	NAM
DS_AS_B	1	B73_D
DS_AS_B	1	B73_D
DS_AS_B	1	B73_D
DS_AS_B	1	B73_D
DS_AS_B	1	B73_D
DS_AS_B	1	B73_D
DS_AS_B	1	B73_D
DS_AS_B	1	B73_D
DS_AS_B	1	B73_D
DS_AS_B	1	B73_D
DS_AS_B	1	B73_D
DS_AS_B	1	B73_D
DS_AS_B	1	B73_D
DS_NA_B	1	B73_D
DS_NA_B	1	B73_D
DS_NA_B	1	B73_D
DS_NA_B	1	B73_D
DS_NA_B	1	B73_D
DS_NA_B	1	B73_D
DS_NA_B	1	B73_D
DS_NA_B	1	B73_D
DS_NA_B	1	B73_D
DS_NA_B	1	B73_D
DS_AS_N	31.8791	NAM_D
DS_AS_N	38.1541	NAM_D
DS_AS_N	18.1759	NAM_D
DS_AS_N	3.30715	NAM_D
DS_AS_N	40.9477	NAM_D
DS_AS_N	10.8248	NAM_D
DS_AS_N	8.327	NAM_D
DS_AS_N	19.0953	NAM_D
DS_AS_N	42.5316	NAM_D
DS_AS_N	34.6172	NAM_D
DS_AS_N	21.3058	NAM_D
DS_AS_N	33.7796	NAM_D
DS_AS_N	26.7074	NAM_D
DS_NA_N	0.670534	NAM_D
DS_NA_N	1.13089	NAM_D
DS_NA_N	0.779082	NAM_D
DS_NA_N	0.758559	NAM_D
DS_NA_N	0.890156	NAM_D
DS_NA_N	0.913328	NAM_D
DS_NA_N	0.91054	NAM_D
DS_NA_N	1.81512	NAM_D
DS_NA_N	1.39615	NAM_D
DS_NA_N	0.358918	NAM_D
