# Supplementary material for: Genetic variation at transcription factor binding sites largely explains phenotypic heritability in maize
Source: Nat Genet. 2025 Aug 11;57(9):2313–22. doi: 10.1038/s41588-025-02246-7 (PMC12425805; doi:10.1038/s41588-025-02246-7)
Supplement: Supplementary file 12 — Statistical source data. [file 41588_2025_2246_MOESM12_ESM.xlsx]

## Sheet: Source_Data_Fig_7b
Relative mRNA abundance for ZmTINY. B73_W: Normalised read counts well watered, B73 allele; NAM_W: Normalised read counts well watered, NAM allele; B73_D: Normalised read counts drought treatment, B73 allele; NAM_D: Normalised read counts drought treatment, NAM allele
B73_W	NAM_W	B73_D	NAM_D
0	0.10442	0.346747	32.363
0	0.884565	0.765071	53.1906
0.155705	0	0.199545	24.7935

## Sheet: Source_Data_Fig_7c
Relative luciferase levels in maize leaf protoplasts harboring either ~0.5 kb of the B73 or CML333 proximal promoter allele upstream of the TSS of ZmTINY with and without 1-100 µM ABA treatment.
CTRL	B73_0	B73_1	B73_10	B73_100	CML333_0	CML333_1	CML333_10	CML333_100
8.47458e-05	0.000650922	0.000611872	0.000654502	0.000550218	0.00115808	0.00207038	0.00238179	0.00176629
0.000104275	0.00041185	0.000447435	0.000601245	0.000501253	0.00148111	0.00166862	0.00206367	0.00175578
7.91766e-05	0.000438276	0.000492958	0.000590191	0.000540848	0.00145937	0.00205464	0.0021243	0.00153229
P-values determined by Tukey posthoc test:
	ind.diff	ind.lwr	ind.upr	ind.p.adj
B73_0-CTRL	0.00041095	3.33396e-05	0.000788561	0.0270393
B73_1-CTRL	0.000428023	5.04119e-05	0.000805633	0.0196125
B73_10-CTRL	0.000525914	0.000148303	0.000903524	0.00300555
B73_100-CTRL	0.000441374	6.37632e-05	0.000818984	0.0152246
CML333_0-CTRL	0.00127679	0.000899176	0.0016544	1.89587e-08
CML333_1-CTRL	0.00184181	0.0014642	0.00221942	4.26386e-11
CML333_10-CTRL	0.00210052	0.00172291	0.00247813	4.24594e-12
CML333_100-CTRL	0.00159539	0.00121778	0.001973	5.11791e-10
B73_1-B73_0	1.70723e-05	-0.000360538	0.000394683	1
B73_10-B73_0	0.000114963	-0.000262647	0.000492574	0.972158
B73_100-B73_0	3.04237e-05	-0.000347187	0.000408034	0.999998
CML333_0-B73_0	0.000865836	0.000488225	0.00124345	6.74728e-06
CML333_1-B73_0	0.00143086	0.00105325	0.00180847	3.0232e-09
CML333_10-B73_0	0.00168957	0.00131196	0.00206718	1.94869e-10
CML333_100-B73_0	0.00118444	0.000806829	0.00156205	6.23817e-08
B73_10-B73_1	9.7891e-05	-0.00027972	0.000475502	0.98951
B73_100-B73_1	1.33513e-05	-0.000364259	0.000390962	1
CML333_0-B73_1	0.000848764	0.000471153	0.00122637	8.92125e-06
CML333_1-B73_1	0.00141379	0.00103618	0.0017914	3.67133e-09
CML333_10-B73_1	0.0016725	0.00129489	0.00205011	2.31772e-10
CML333_100-B73_1	0.00116737	0.000789757	0.00154498	7.83324e-08
B73_100-B73_10	-8.45397e-05	-0.00046215	0.000293071	0.995968
CML333_0-B73_10	0.000750873	0.000373262	0.00112848	4.69534e-05
CML333_1-B73_10	0.0013159	0.000938289	0.00169351	1.16848e-08
CML333_10-B73_10	0.00157461	0.001197	0.00195222	6.35599e-10
CML333_100-B73_10	0.00106948	0.000691866	0.00144709	3.03084e-07
CML333_0-B73_100	0.000835412	0.000457802	0.00121302	1.11228e-05
CML333_1-B73_100	0.00140044	0.00102283	0.00177805	4.28021e-09
CML333_10-B73_100	0.00165915	0.00128154	0.00203676	2.65553e-10
CML333_100-B73_100	0.00115402	0.000776405	0.00153163	9.37557e-08
CML333_1-CML333_0	0.000565027	0.000187416	0.000942638	0.00142115
CML333_10-CML333_0	0.000823738	0.000446127	0.00120135	1.35095e-05
CML333_100-CML333_0	0.000318604	-5.9007e-05	0.000696214	0.139068
CML333_10-CML333_1	0.000258711	-0.0001189	0.000636322	0.33978
CML333_100-CML333_1	-0.000246423	-0.000624034	0.000131187	0.397638
CML333_100-CML333_10	-0.000505134	-0.000882745	-0.000127524	0.00448208

## Sheet: Source_Data_Fig_7d
Binding frequencies (BF) for Oh43 AMPs in well watered (WW) and drought treatment (DS) conditions.
AMP	BF	Condition	Category
1	0.833333	1WW	A
1	NA	2DS	A
2	0.92	1WW	A
2	NA	2DS	A
3	0.888889	1WW	A
3	NA	2DS	A
4	0.814815	1WW	A
4	NA	2DS	A
5	0.923077	1WW	A
5	NA	2DS	A
6	0.727273	1WW	A
6	NA	2DS	A
7	0.75	1WW	A
7	NA	2DS	A
8	0.77551	1WW	A
8	NA	2DS	A
9	0.744681	1WW	A
9	NA	2DS	A
10	0.93617	1WW	A
10	NA	2DS	A
11	0.884615	1WW	A
11	NA	2DS	A
12	0.954545	1WW	A
12	NA	2DS	A
13	0.971429	1WW	A
13	NA	2DS	A
14	0.93617	1WW	A
14	NA	2DS	A
15	0.9375	1WW	A
15	NA	2DS	A
16	0.9375	1WW	A
16	NA	2DS	A
17	0.9375	1WW	A
17	NA	2DS	A
18	0.938776	1WW	A
18	NA	2DS	A
19	0.955556	1WW	A
19	NA	2DS	A
20	0.977778	1WW	A
20	NA	2DS	A
21	0.857143	1WW	A
21	NA	2DS	A
22	0.884615	1WW	A
22	NA	2DS	A
23	0.770492	1WW	A
23	NA	2DS	A
24	0.777778	1WW	A
24	NA	2DS	A
25	0.793651	1WW	A
25	NA	2DS	A
26	0.886792	1WW	A
26	NA	2DS	A
27	0.820513	1WW	A
27	NA	2DS	A
28	0.829268	1WW	A
28	NA	2DS	A
29	0.844444	1WW	A
29	NA	2DS	A
30	0.87234	1WW	A
30	NA	2DS	A
31	0.706667	1WW	A
31	NA	2DS	A
32	0.911765	1WW	A
32	NA	2DS	A
33	0.862069	1WW	A
33	NA	2DS	A
34	0.86	1WW	A
34	NA	2DS	A
35	0.86	1WW	A
35	NA	2DS	A
36	0.712329	1WW	A
36	NA	2DS	A
37	0.8125	1WW	A
37	NA	2DS	A
38	0.789474	1WW	A
38	NA	2DS	A
39	0.8	1WW	A
39	NA	2DS	A
40	0.785714	1WW	A
40	NA	2DS	A
41	0.767442	1WW	A
41	NA	2DS	A
42	0.852459	1WW	A
42	NA	2DS	A
43	0.794117	1WW	A
43	NA	2DS	A
44	0.806451	1WW	A
44	NA	2DS	A
45	0.769231	1WW	A
45	NA	2DS	A
46	0.804348	1WW	A
46	NA	2DS	A
47	0.854167	1WW	A
47	NA	2DS	A
48	0.847826	1WW	A
48	NA	2DS	A
49	0.918919	1WW	A
49	NA	2DS	A
50	0.918919	1WW	A
50	NA	2DS	A
51	0.804878	1WW	A
51	NA	2DS	A
52	0.75	1WW	A
52	NA	2DS	A
53	0.76	1WW	A
53	NA	2DS	A
54	0.78125	1WW	A
54	NA	2DS	A
55	0.827586	1WW	A
55	NA	2DS	A
56	0.73913	1WW	A
56	NA	2DS	A
57	0.72549	1WW	A
57	NA	2DS	A
58	0.730769	1WW	A
58	NA	2DS	A
59	0.770833	1WW	A
59	NA	2DS	A
60	0.816327	1WW	A
60	NA	2DS	A
61	0.849057	1WW	A
61	NA	2DS	A
62	0.821428	1WW	A
62	NA	2DS	A
63	0.821428	1WW	A
63	NA	2DS	A
64	0.857143	1WW	A
64	NA	2DS	A
65	0.862069	1WW	A
65	NA	2DS	A
66	0.862069	1WW	A
66	NA	2DS	A
67	0.862069	1WW	A
67	NA	2DS	A
68	0.862069	1WW	A
68	NA	2DS	A
69	0.763158	1WW	A
69	NA	2DS	A
70	0.744186	1WW	A
70	NA	2DS	A
71	0.923077	1WW	A
71	NA	2DS	A
72	0.8	1WW	A
72	NA	2DS	A
73	0.791667	1WW	A
73	NA	2DS	A
74	0.857143	1WW	A
74	NA	2DS	A
75	0.685393	1WW	A
75	NA	2DS	A
76	0.909091	1WW	A
76	NA	2DS	A
77	0.914286	1WW	A
77	NA	2DS	A
78	0.846154	1WW	A
78	NA	2DS	A
79	0.8	1WW	A
79	NA	2DS	A
80	0.8	1WW	A
80	NA	2DS	A
81	0.73913	1WW	A
81	NA	2DS	A
82	0.815789	1WW	A
82	NA	2DS	A
83	0.857143	1WW	A
83	NA	2DS	A
84	0.862069	1WW	A
84	NA	2DS	A
85	0.756097	1WW	A
85	NA	2DS	A
86	0.73913	1WW	A
86	NA	2DS	A
87	0.76087	1WW	A
87	NA	2DS	A
88	0.813953	1WW	A
88	NA	2DS	A
89	0.813953	1WW	A
89	NA	2DS	A
90	0.769231	1WW	A
90	NA	2DS	A
91	0.978261	1WW	A
91	NA	2DS	A
92	0.978261	1WW	A
92	NA	2DS	A
93	0.97619	1WW	A
93	NA	2DS	A
94	0.87234	1WW	A
94	NA	2DS	A
95	0.822222	1WW	A
95	NA	2DS	A
96	0.787234	1WW	A
96	NA	2DS	A
97	0.840909	1WW	A
97	NA	2DS	A
98	0.795918	1WW	A
98	NA	2DS	A
99	0.783784	1WW	A
99	NA	2DS	A
100	0.777778	1WW	A
100	NA	2DS	A
101	0.771428	1WW	A
101	NA	2DS	A
102	0.793103	1WW	A
102	NA	2DS	A
103	0.851852	1WW	A
103	NA	2DS	A
104	0.827586	1WW	A
104	NA	2DS	A
105	0.827586	1WW	A
105	NA	2DS	A
106	0.827586	1WW	A
106	NA	2DS	A
107	0.75	1WW	A
107	NA	2DS	A
108	0.793103	1WW	A
108	NA	2DS	A
109	0.84375	1WW	A
109	NA	2DS	A
110	0.842105	1WW	A
110	NA	2DS	A
111	0.8	1WW	A
111	NA	2DS	A
112	0.803922	1WW	A
112	NA	2DS	A
113	0.75	1WW	A
113	NA	2DS	A
114	0.702381	1WW	A
114	NA	2DS	A
115	0.962264	1WW	A
115	NA	2DS	A
116	0.730159	1WW	A
116	NA	2DS	A
117	0.714286	1WW	A
117	NA	2DS	A
118	0.741379	1WW	A
118	NA	2DS	A
119	0.961538	1WW	A
119	NA	2DS	A
120	0.866667	1WW	A
120	NA	2DS	A
121	0.862069	1WW	A
121	NA	2DS	A
122	0.836364	1WW	A
122	NA	2DS	A
123	0.793103	1WW	A
123	NA	2DS	A
124	0.793103	1WW	A
124	NA	2DS	A
125	0.821428	1WW	A
125	NA	2DS	A
126	0.98	1WW	A
126	NA	2DS	A
127	0.88	1WW	A
127	NA	2DS	A
128	0.884615	1WW	A
128	NA	2DS	A
129	0.928571	1WW	A
129	NA	2DS	A
130	0.925926	1WW	A
130	NA	2DS	A
131	0.72549	1WW	A
131	NA	2DS	A
132	0.75	1WW	A
132	NA	2DS	A
133	0.756757	1WW	A
133	NA	2DS	A
134	0.728261	1WW	A
134	NA	2DS	A
135	0.71	1WW	A
135	NA	2DS	A
136	0.712872	1WW	A
136	NA	2DS	A
137	0.911765	1WW	A
137	NA	2DS	A
138	0.923077	1WW	A
138	NA	2DS	A
139	0.72	1WW	A
139	NA	2DS	A
140	0.875	1WW	A
140	NA	2DS	A
141	0.848485	1WW	A
141	NA	2DS	A
142	0.953488	1WW	A
142	NA	2DS	A
143	0.75	1WW	A
143	NA	2DS	A
144	0.76087	1WW	A
144	NA	2DS	A
145	0.76087	1WW	A
145	NA	2DS	A
146	0.793103	1WW	A
146	NA	2DS	A
147	0.884615	1WW	A
147	NA	2DS	A
148	0.884615	1WW	A
148	NA	2DS	A
149	0.928571	1WW	A
149	NA	2DS	A
150	0.770833	1WW	A
150	NA	2DS	A
151	0.840909	1WW	A
151	NA	2DS	A
152	0.764706	1WW	A
152	NA	2DS	A
153	0.923077	1WW	A
153	NA	2DS	A
154	0.931035	1WW	A
154	NA	2DS	A
155	0.688889	1WW	A
155	NA	2DS	A
156	0.666667	1WW	A
156	NA	2DS	A
157	0.83871	1WW	A
157	NA	2DS	A
158	0.84375	1WW	A
158	NA	2DS	A
159	0.870968	1WW	A
159	NA	2DS	A
160	0.90625	1WW	A
160	NA	2DS	A
161	0.90625	1WW	A
161	NA	2DS	A
162	0.74	1WW	A
162	NA	2DS	A
163	0.744186	1WW	A
163	NA	2DS	A
164	0.892857	1WW	A
164	NA	2DS	A
165	0.777778	1WW	A
165	NA	2DS	A
166	0.862069	1WW	A
166	NA	2DS	A
167	0.958333	1WW	A
167	NA	2DS	A
168	0.851852	1WW	A
168	NA	2DS	A
169	0.851852	1WW	A
169	NA	2DS	A
170	0.84375	1WW	A
170	NA	2DS	A
171	0.916667	1WW	A
171	NA	2DS	A
172	0.88	1WW	A
172	NA	2DS	A
173	0.888889	1WW	A
173	NA	2DS	A
174	0.885714	1WW	A
174	NA	2DS	A
175	0.902439	1WW	A
175	NA	2DS	A
176	0.814815	1WW	A
176	NA	2DS	A
177	0.815789	1WW	A
177	NA	2DS	A
178	0.8	1WW	A
178	NA	2DS	A
179	0.925926	1WW	A
179	NA	2DS	A
180	0.744186	1WW	A
180	NA	2DS	A
181	0.75	1WW	A
181	NA	2DS	A
182	0.857143	1WW	A
182	NA	2DS	A
183	0.810811	1WW	A
183	NA	2DS	A
184	0.815789	1WW	A
184	NA	2DS	A
185	0.775	1WW	A
185	NA	2DS	A
186	0.72	1WW	A
186	NA	2DS	A
187	0.8	1WW	A
187	NA	2DS	A
188	0.666667	1WW	A
188	NA	2DS	A
189	0.916667	1WW	A
189	NA	2DS	A
190	0.9	1WW	A
190	NA	2DS	A
191	0.9	1WW	A
191	NA	2DS	A
192	0.745455	1WW	A
192	NA	2DS	A
193	0.759259	1WW	A
193	NA	2DS	A
194	0.737705	1WW	A
194	NA	2DS	A
195	0.737705	1WW	A
195	NA	2DS	A
196	0.725806	1WW	A
196	NA	2DS	A
197	0.716217	1WW	A
197	NA	2DS	A
198	0.684932	1WW	A
198	NA	2DS	A
199	0.8	1WW	A
199	NA	2DS	A
200	0.842105	1WW	A
200	NA	2DS	A
201	0.857143	1WW	A
201	NA	2DS	A
202	0.8125	1WW	A
202	NA	2DS	A
203	0.745455	1WW	A
203	NA	2DS	A
204	0.76	1WW	A
204	NA	2DS	A
205	0.793103	1WW	A
205	NA	2DS	A
206	0.857143	1WW	A
206	NA	2DS	A
207	0.818182	1WW	A
207	NA	2DS	A
208	0.837838	1WW	A
208	NA	2DS	A
209	0.815789	1WW	A
209	NA	2DS	A
210	0.825	1WW	A
210	NA	2DS	A
211	0.825	1WW	A
211	NA	2DS	A
212	0.815789	1WW	A
212	NA	2DS	A
213	0.794872	1WW	A
213	NA	2DS	A
214	0.818182	1WW	A
214	NA	2DS	A
215	0.857143	1WW	A
215	NA	2DS	A
216	0.975	1WW	A
216	NA	2DS	A
217	0.975	1WW	A
217	NA	2DS	A
218	0.972973	1WW	A
218	NA	2DS	A
219	0.971429	1WW	A
219	NA	2DS	A
220	0.851852	1WW	A
220	NA	2DS	A
221	0.772727	1WW	A
221	NA	2DS	A
222	0.813953	1WW	A
222	NA	2DS	A
223	0.775	1WW	A
223	NA	2DS	A
224	0.775	1WW	A
224	NA	2DS	A
225	0.804348	1WW	A
225	NA	2DS	A
226	0.777778	1WW	A
226	NA	2DS	A
227	0.865385	1WW	A
227	NA	2DS	A
228	0.956522	1WW	A
228	NA	2DS	A
229	0.956522	1WW	A
229	NA	2DS	A
230	0.935484	1WW	A
230	NA	2DS	A
231	0.756757	1WW	A
231	NA	2DS	A
232	0.763158	1WW	A
232	NA	2DS	A
233	0.857143	1WW	A
233	NA	2DS	A
234	0.827586	1WW	A
234	NA	2DS	A
235	0.853659	1WW	A
235	NA	2DS	A
236	0.857143	1WW	A
236	NA	2DS	A
237	0.846154	1WW	A
237	NA	2DS	A
238	0.78125	1WW	A
238	NA	2DS	A
239	0.765957	1WW	A
239	NA	2DS	A
240	0.721311	1WW	A
240	NA	2DS	A
241	0.918919	1WW	A
241	NA	2DS	A
242	0.916667	1WW	A
242	NA	2DS	A
243	0.891892	1WW	A
243	NA	2DS	A
244	0.878788	1WW	A
244	NA	2DS	A
245	0.771428	1WW	A
245	NA	2DS	A
246	0.848485	1WW	A
246	NA	2DS	A
247	0.827586	1WW	A
247	NA	2DS	A
248	0.787879	1WW	A
248	NA	2DS	A
249	0.793103	1WW	A
249	NA	2DS	A
250	0.844444	1WW	A
250	NA	2DS	A
251	0.825	1WW	A
251	NA	2DS	A
252	0.9375	1WW	A
252	NA	2DS	A
253	0.916667	1WW	A
253	NA	2DS	A
254	0.941177	1WW	A
254	NA	2DS	A
255	0.896552	1WW	A
255	NA	2DS	A
256	0.763158	1WW	A
256	NA	2DS	A
257	0.73913	1WW	A
257	NA	2DS	A
258	0.846154	1WW	A
258	NA	2DS	A
259	0.846154	1WW	A
259	NA	2DS	A
260	0.7	1WW	A
260	NA	2DS	A
261	0.704918	1WW	A
261	NA	2DS	A
262	0.896552	1WW	A
262	NA	2DS	A
263	0.918919	1WW	A
263	NA	2DS	A
264	0.822222	1WW	A
264	NA	2DS	A
265	0.780488	1WW	A
265	NA	2DS	A
266	0.761905	1WW	A
266	NA	2DS	A
267	0.756097	1WW	A
267	NA	2DS	A
268	0.769231	1WW	A
268	NA	2DS	A
269	0.775	1WW	A
269	NA	2DS	A
270	0.785714	1WW	A
270	NA	2DS	A
271	0.967742	1WW	A
271	NA	2DS	A
272	0.96875	1WW	A
272	NA	2DS	A
273	0.96875	1WW	A
273	NA	2DS	A
274	0.96875	1WW	A
274	NA	2DS	A
275	0.967742	1WW	A
275	NA	2DS	A
276	0.820513	1WW	A
276	NA	2DS	A
277	0.781818	1WW	A
277	NA	2DS	A
278	0.754386	1WW	A
278	NA	2DS	A
279	0.745455	1WW	A
279	NA	2DS	A
280	0.745455	1WW	A
280	NA	2DS	A
281	0.928571	1WW	A
281	NA	2DS	A
282	0.771428	1WW	A
282	NA	2DS	A
283	0.709091	1WW	A
283	NA	2DS	A
284	0.761905	1WW	A
284	NA	2DS	A
285	0.754098	1WW	A
285	NA	2DS	A
286	0.809524	1WW	A
286	NA	2DS	A
287	0.805555	1WW	A
287	NA	2DS	A
288	0.805555	1WW	A
288	NA	2DS	A
289	0.814815	1WW	A
289	NA	2DS	A
290	0.916667	1WW	A
290	NA	2DS	A
291	0.888889	1WW	A
291	NA	2DS	A
292	0.869565	1WW	A
292	NA	2DS	A
293	0.833333	1WW	A
293	NA	2DS	A
294	0.787879	1WW	A
294	NA	2DS	A
295	0.756757	1WW	A
295	NA	2DS	A
296	0.8	1WW	A
296	NA	2DS	A
297	0.795455	1WW	A
297	NA	2DS	A
298	0.789474	1WW	A
298	NA	2DS	A
299	0.789474	1WW	A
299	NA	2DS	A
300	0.775	1WW	A
300	NA	2DS	A
301	0.744186	1WW	A
301	NA	2DS	A
302	0.878788	1WW	A
302	NA	2DS	A
303	0.787879	1WW	A
303	NA	2DS	A
304	0.806451	1WW	A
304	NA	2DS	A
305	0.793103	1WW	A
305	NA	2DS	A
306	0.793103	1WW	A
306	NA	2DS	A
307	0.829787	1WW	A
307	NA	2DS	A
308	0.829787	1WW	A
308	NA	2DS	A
309	0.754386	1WW	A
309	NA	2DS	A
310	0.764706	1WW	A
310	NA	2DS	A
311	0.789474	1WW	A
311	NA	2DS	A
312	0.75	1WW	A
312	NA	2DS	A
313	0.8	1WW	A
313	NA	2DS	A
314	0.851852	1WW	A
314	NA	2DS	A
315	0.766667	1WW	A
315	NA	2DS	A
316	0.706897	1WW	A
316	NA	2DS	A
317	0.891892	1WW	A
317	NA	2DS	A
318	0.891892	1WW	A
318	NA	2DS	A
319	0.902439	1WW	A
319	NA	2DS	A
320	0.847826	1WW	A
320	NA	2DS	A
321	0.844444	1WW	A
321	NA	2DS	A
322	0.930233	1WW	A
322	NA	2DS	A
323	0.930233	1WW	A
323	NA	2DS	A
324	0.953488	1WW	A
324	NA	2DS	A
325	0.933333	1WW	A
325	NA	2DS	A
326	0.916667	1WW	A
326	NA	2DS	A
327	0.771428	1WW	A
327	NA	2DS	A
328	0.771428	1WW	A
328	NA	2DS	A
329	0.810811	1WW	A
329	NA	2DS	A
330	0.852941	1WW	A
330	NA	2DS	A
331	0.756097	1WW	A
331	NA	2DS	A
332	0.814815	1WW	A
332	NA	2DS	A
333	0.852941	1WW	A
333	NA	2DS	A
334	0.794117	1WW	A
334	NA	2DS	A
335	0.884615	1WW	A
335	NA	2DS	A
336	0.888889	1WW	A
336	NA	2DS	A
337	0.909091	1WW	A
337	NA	2DS	A
338	0.78125	1WW	A
338	NA	2DS	A
339	0.833333	1WW	A
339	NA	2DS	A
340	0.745098	1WW	A
340	NA	2DS	A
341	0.755556	1WW	A
341	NA	2DS	A
342	0.866667	1WW	A
342	NA	2DS	A
343	0.794117	1WW	A
343	NA	2DS	A
344	0.837838	1WW	A
344	NA	2DS	A
345	0.902439	1WW	A
345	NA	2DS	A
346	0.860465	1WW	A
346	NA	2DS	A
347	0.827586	1WW	A
347	NA	2DS	A
348	0.691177	1WW	A
348	NA	2DS	A
349	0.771428	1WW	A
349	NA	2DS	A
350	0.771428	1WW	A
350	NA	2DS	A
351	0.724138	1WW	A
351	NA	2DS	A
352	0.785714	1WW	A
352	NA	2DS	A
353	0.902439	1WW	A
353	NA	2DS	A
354	0.730159	1WW	A
354	NA	2DS	A
355	0.711864	1WW	A
355	NA	2DS	A
356	0.821428	1WW	A
356	NA	2DS	A
357	0.821428	1WW	A
357	NA	2DS	A
358	0.756757	1WW	A
358	NA	2DS	A
359	0.821428	1WW	A
359	NA	2DS	A
360	0.821428	1WW	A
360	NA	2DS	A
361	0.821428	1WW	A
361	NA	2DS	A
362	0.8125	1WW	A
362	NA	2DS	A
363	0.808511	1WW	A
363	NA	2DS	A
364	0.92	1WW	A
364	NA	2DS	A
365	0.979592	1WW	A
365	NA	2DS	A
366	0.981132	1WW	A
366	NA	2DS	A
367	0.861111	1WW	A
367	NA	2DS	A
368	0.793103	1WW	A
368	NA	2DS	A
369	0.8	1WW	A
369	NA	2DS	A
370	0.8	1WW	A
370	NA	2DS	A
371	0.8	1WW	A
371	NA	2DS	A
372	0.78125	1WW	A
372	NA	2DS	A
373	0.842105	1WW	A
373	NA	2DS	A
374	0.692308	1WW	A
374	NA	2DS	A
375	0.790698	1WW	A
375	NA	2DS	A
376	0.862069	1WW	A
376	NA	2DS	A
377	0.846154	1WW	A
377	NA	2DS	A
378	0.823529	1WW	A
378	NA	2DS	A
379	0.84375	1WW	A
379	NA	2DS	A
380	0.821428	1WW	A
380	NA	2DS	A
381	0.775	1WW	A
381	NA	2DS	A
382	0.918919	1WW	A
382	NA	2DS	A
383	0.71875	1WW	A
383	NA	2DS	A
384	0.731708	1WW	A
384	NA	2DS	A
385	0.722892	1WW	A
385	NA	2DS	A
386	0.783784	1WW	A
386	NA	2DS	A
387	0.833333	1WW	A
387	NA	2DS	A
388	0.806451	1WW	A
388	NA	2DS	A
389	0.862069	1WW	A
389	NA	2DS	A
390	0.916667	1WW	A
390	NA	2DS	A
391	0.875	1WW	A
391	NA	2DS	A
392	0.875	1WW	A
392	NA	2DS	A
393	0.884615	1WW	A
393	NA	2DS	A
394	0.96875	1WW	A
394	NA	2DS	A
395	0.967742	1WW	A
395	NA	2DS	A
396	0.967742	1WW	A
396	NA	2DS	A
397	0.9	1WW	A
397	NA	2DS	A
398	0.783784	1WW	A
398	NA	2DS	A
399	0.864865	1WW	A
399	NA	2DS	A
400	0.86	1WW	A
400	NA	2DS	A
401	0.844444	1WW	A
401	NA	2DS	A
402	0.857143	1WW	A
402	NA	2DS	A
403	0.833333	1WW	A
403	NA	2DS	A
404	0.746479	1WW	A
404	NA	2DS	A
405	0.848485	1WW	A
405	NA	2DS	A
406	0.84375	1WW	A
406	NA	2DS	A
407	0.966667	1WW	A
407	NA	2DS	A
408	0.96875	1WW	A
408	NA	2DS	A
409	0.966667	1WW	A
409	NA	2DS	A
410	0.96875	1WW	A
410	NA	2DS	A
411	0.902439	1WW	A
411	NA	2DS	A
412	0.906977	1WW	A
412	NA	2DS	A
413	0.888889	1WW	A
413	NA	2DS	A
414	0.828571	1WW	A
414	NA	2DS	A
415	0.933333	1WW	A
415	NA	2DS	A
416	0.851852	1WW	A
416	NA	2DS	A
417	0.8	1WW	A
417	NA	2DS	A
418	0.78125	1WW	A
418	NA	2DS	A
419	0.822222	1WW	A
419	NA	2DS	A
420	0.837209	1WW	A
420	NA	2DS	A
421	0.853659	1WW	A
421	NA	2DS	A
422	0.885714	1WW	A
422	NA	2DS	A
423	0.842105	1WW	A
423	NA	2DS	A
424	0.897959	1WW	A
424	NA	2DS	A
425	0.866667	1WW	A
425	NA	2DS	A
426	0.815789	1WW	A
426	NA	2DS	A
427	0.805555	1WW	A
427	NA	2DS	A
428	0.777778	1WW	A
428	NA	2DS	A
429	0.967742	1WW	A
429	NA	2DS	A
430	0.833333	1WW	A
430	NA	2DS	A
431	0.948276	1WW	A
431	NA	2DS	A
432	0.78125	1WW	A
432	NA	2DS	A
433	0.794117	1WW	A
433	NA	2DS	A
434	0.903226	1WW	A
434	NA	2DS	A
435	0.944445	1WW	A
435	NA	2DS	A
436	0.75	1WW	A
436	NA	2DS	A
437	0.75	1WW	A
437	NA	2DS	A
438	0.75	1WW	A
438	NA	2DS	A
439	0.75	1WW	A
439	NA	2DS	A
440	0.75	1WW	A
440	NA	2DS	A
441	0.75	1WW	A
441	NA	2DS	A
442	0.729167	1WW	A
442	NA	2DS	A
443	0.763889	1WW	A
443	NA	2DS	A
444	0.736842	1WW	A
444	NA	2DS	A
445	0.733333	1WW	A
445	NA	2DS	A
446	0.791667	1WW	A
446	NA	2DS	A
447	0.810811	1WW	A
447	NA	2DS	A
448	0.763158	1WW	A
448	NA	2DS	A
449	0.703125	1WW	A
449	NA	2DS	A
450	0.769231	1WW	A
450	NA	2DS	A
451	0.761905	1WW	A
451	NA	2DS	A
452	0.918919	1WW	A
452	NA	2DS	A
453	0.918919	1WW	A
453	NA	2DS	A
454	0.918919	1WW	A
454	NA	2DS	A
455	0.926829	1WW	A
455	NA	2DS	A
456	0.904762	1WW	A
456	NA	2DS	A
457	0.846154	1WW	A
457	NA	2DS	A
458	0.765957	1WW	A
458	NA	2DS	A
459	0.793103	1WW	A
459	NA	2DS	A
460	0.896552	1WW	A
460	NA	2DS	A
461	0.809524	1WW	A
461	NA	2DS	A
462	0.809524	1WW	A
462	NA	2DS	A
463	0.794872	1WW	A
463	NA	2DS	A
464	0.830189	1WW	A
464	NA	2DS	A
465	0.927273	1WW	A
465	NA	2DS	A
466	0.928571	1WW	A
466	NA	2DS	A
467	0.928571	1WW	A
467	NA	2DS	A
468	0.96	1WW	A
468	NA	2DS	A
469	0.923077	1WW	A
469	NA	2DS	A
470	0.96	1WW	A
470	NA	2DS	A
471	0.916667	1WW	A
471	NA	2DS	A
472	0.771429	1WW	A
472	NA	2DS	A
473	0.729167	1WW	A
473	NA	2DS	A
474	0.755102	1WW	A
474	NA	2DS	A
475	0.806451	1WW	A
475	NA	2DS	A
476	0.8	1WW	A
476	NA	2DS	A
477	0.806451	1WW	A
477	NA	2DS	A
478	0.8125	1WW	A
478	NA	2DS	A
479	0.931035	1WW	A
479	NA	2DS	A
480	0.92	1WW	A
480	NA	2DS	A
481	0.805555	1WW	A
481	NA	2DS	A
482	0.8	1WW	A
482	NA	2DS	A
483	0.8	1WW	A
483	NA	2DS	A
484	0.805555	1WW	A
484	NA	2DS	A
485	0.78125	1WW	A
485	NA	2DS	A
486	0.756757	1WW	A
486	NA	2DS	A
487	0.769231	1WW	A
487	NA	2DS	A
488	0.789474	1WW	A
488	NA	2DS	A
489	0.771428	1WW	A
489	NA	2DS	A
490	0.727273	1WW	A
490	NA	2DS	A
491	0.9	1WW	A
491	NA	2DS	A
492	0.9	1WW	A
492	NA	2DS	A
493	0.9375	1WW	A
493	NA	2DS	A
494	0.821428	1WW	A
494	NA	2DS	A
495	0.916667	1WW	A
495	NA	2DS	A
496	0.765957	1WW	A
496	NA	2DS	A
497	0.77551	1WW	A
497	NA	2DS	A
498	0.843137	1WW	A
498	NA	2DS	A
499	0.811321	1WW	A
499	NA	2DS	A
500	0.721311	1WW	A
500	NA	2DS	A
501	0.821428	1WW	A
501	NA	2DS	A
502	0.780488	1WW	A
502	NA	2DS	A
503	0.756757	1WW	A
503	NA	2DS	A
504	0.971429	1WW	A
504	NA	2DS	A
505	0.956522	1WW	A
505	NA	2DS	A
506	0.916667	1WW	A
506	NA	2DS	A
507	0.723077	1WW	A
507	NA	2DS	A
508	0.723077	1WW	A
508	NA	2DS	A
509	0.727273	1WW	A
509	NA	2DS	A
510	0.723077	1WW	A
510	NA	2DS	A
511	0.78125	1WW	A
511	NA	2DS	A
512	0.756097	1WW	A
512	NA	2DS	A
513	0.925	1WW	A
513	NA	2DS	A
514	0.775	1WW	A
514	NA	2DS	A
515	0.767442	1WW	A
515	NA	2DS	A
516	0.8	1WW	A
516	NA	2DS	A
517	0.756097	1WW	A
517	NA	2DS	A
518	0.840909	1WW	A
518	NA	2DS	A
519	0.837838	1WW	A
519	NA	2DS	A
520	0.818182	1WW	A
520	NA	2DS	A
521	0.795455	1WW	A
521	NA	2DS	A
522	0.761905	1WW	A
522	NA	2DS	A
523	0.821428	1WW	A
523	NA	2DS	A
524	0.911765	1WW	A
524	NA	2DS	A
525	0.860465	1WW	A
525	NA	2DS	A
526	0.8	1WW	A
526	NA	2DS	A
527	0.770833	1WW	A
527	NA	2DS	A
528	0.76087	1WW	A
528	NA	2DS	A
529	0.755556	1WW	A
529	NA	2DS	A
530	0.756757	1WW	A
530	NA	2DS	A
531	0.756757	1WW	A
531	NA	2DS	A
532	0.727273	1WW	A
532	NA	2DS	A
533	0.769231	1WW	A
533	NA	2DS	A
534	0.72549	1WW	A
534	NA	2DS	A
535	0.857143	1WW	A
535	NA	2DS	A
536	0.75	1WW	A
536	NA	2DS	A
537	0.794117	1WW	A
537	NA	2DS	A
538	0.8	1WW	A
538	NA	2DS	A
539	0.867925	1WW	A
539	NA	2DS	A
540	0.894737	1WW	A
540	NA	2DS	A
541	0.909091	1WW	A
541	NA	2DS	A
542	0.9	1WW	A
542	NA	2DS	A
543	0.903226	1WW	A
543	NA	2DS	A
544	0.903226	1WW	A
544	NA	2DS	A
545	0.888889	1WW	A
545	NA	2DS	A
546	0.961538	1WW	A
546	NA	2DS	A
547	0.884615	1WW	A
547	NA	2DS	A
548	0.888889	1WW	A
548	NA	2DS	A
549	0.92	1WW	A
549	NA	2DS	A
550	0.931035	1WW	A
550	NA	2DS	A
551	0.810811	1WW	A
551	NA	2DS	A
552	0.775	1WW	A
552	NA	2DS	A
553	0.88	1WW	A
553	NA	2DS	A
554	0.821428	1WW	A
554	NA	2DS	A
555	0.814815	1WW	A
555	NA	2DS	A
556	0.827586	1WW	A
556	NA	2DS	A
557	0.767442	1WW	A
557	NA	2DS	A
558	0.8	1WW	A
558	NA	2DS	A
559	0.806451	1WW	A
559	NA	2DS	A
560	0.931035	1WW	A
560	NA	2DS	A
561	0.8125	1WW	A
561	NA	2DS	A
562	0.780488	1WW	A
562	NA	2DS	A
563	0.868421	1WW	A
563	NA	2DS	A
564	0.871795	1WW	A
564	NA	2DS	A
565	0.878788	1WW	A
565	NA	2DS	A
566	0.931035	1WW	A
566	NA	2DS	A
567	0.758621	1WW	A
567	NA	2DS	A
568	0.780822	1WW	A
568	NA	2DS	A
569	0.797297	1WW	A
569	NA	2DS	A
570	0.777778	1WW	A
570	NA	2DS	A
571	0.888889	1WW	A
571	NA	2DS	A
572	0.885714	1WW	A
572	NA	2DS	A
573	0.911765	1WW	A
573	NA	2DS	A
574	0.925926	1WW	A
574	NA	2DS	A
575	0.875	1WW	A
575	NA	2DS	A
576	0.763158	1WW	A
576	NA	2DS	A
577	0.827586	1WW	A
577	NA	2DS	A
578	0.756757	1WW	A
578	NA	2DS	A
579	0.765957	1WW	A
579	NA	2DS	A
580	0.933333	1WW	A
580	NA	2DS	A
581	0.862069	1WW	A
581	NA	2DS	A
582	0.756757	1WW	A
582	NA	2DS	A
583	0.772727	1WW	A
583	NA	2DS	A
584	0.8125	1WW	A
584	NA	2DS	A
585	0.816327	1WW	A
585	NA	2DS	A
586	0.727273	1WW	A
586	NA	2DS	A
587	0.754386	1WW	A
587	NA	2DS	A
588	0.923077	1WW	A
588	NA	2DS	A
589	0.818182	1WW	A
589	NA	2DS	A
590	0.83871	1WW	A
590	NA	2DS	A
591	0.862069	1WW	A
591	NA	2DS	A
592	0.866667	1WW	A
592	NA	2DS	A
593	0.857143	1WW	A
593	NA	2DS	A
594	0.851852	1WW	A
594	NA	2DS	A
595	0.958333	1WW	A
595	NA	2DS	A
596	0.787234	1WW	A
596	NA	2DS	A
597	0.84	1WW	A
597	NA	2DS	A
598	0.744186	1WW	A
598	NA	2DS	A
599	0.755556	1WW	A
599	NA	2DS	A
600	0.777778	1WW	A
600	NA	2DS	A
601	0.816667	1WW	A
601	NA	2DS	A
602	0.866667	1WW	A
602	NA	2DS	A
603	0.947368	1WW	A
603	NA	2DS	A
604	0.939394	1WW	A
604	NA	2DS	A
605	0.730769	1WW	A
605	NA	2DS	A
606	0.925926	1WW	A
606	NA	2DS	A
607	0.916667	1WW	A
607	NA	2DS	A
608	0.891892	1WW	A
608	NA	2DS	A
609	0.944444	1WW	A
609	NA	2DS	A
610	0.8	1WW	A
610	NA	2DS	A
611	0.916667	1WW	A
611	NA	2DS	A
612	0.783784	1WW	A
612	NA	2DS	A
613	0.756757	1WW	A
613	NA	2DS	A
614	0.756757	1WW	A
614	NA	2DS	A
615	0.892857	1WW	A
615	NA	2DS	A
616	0.769231	1WW	A
616	NA	2DS	A
617	0.756097	1WW	A
617	NA	2DS	A
618	0.75	1WW	A
618	NA	2DS	A
619	0.8	1WW	A
619	NA	2DS	A
620	0.810811	1WW	A
620	NA	2DS	A
621	0.787879	1WW	A
621	NA	2DS	A
622	0.787879	1WW	A
622	NA	2DS	A
623	0.793103	1WW	A
623	NA	2DS	A
624	0.793103	1WW	A
624	NA	2DS	A
625	0.73913	1WW	A
625	NA	2DS	A
626	0.756097	1WW	A
626	NA	2DS	A
627	0.806451	1WW	A
627	NA	2DS	A
628	0.744186	1WW	A
628	NA	2DS	A
629	0.744186	1WW	A
629	NA	2DS	A
630	0.777778	1WW	A
630	NA	2DS	A
631	0.767442	1WW	A
631	NA	2DS	A
632	0.729167	1WW	A
632	NA	2DS	A
633	0.96	1WW	A
633	NA	2DS	A
634	0.96	1WW	A
634	NA	2DS	A
635	0.833333	1WW	A
635	NA	2DS	A
636	0.769231	1WW	A
636	NA	2DS	A
637	0.75	1WW	A
637	NA	2DS	A
638	0.794117	1WW	A
638	NA	2DS	A
639	0.8	1WW	A
639	NA	2DS	A
640	0.907407	1WW	A
640	NA	2DS	A
641	0.875	1WW	A
641	NA	2DS	A
642	0.849057	1WW	A
642	NA	2DS	A
643	0.888889	1WW	A
643	NA	2DS	A
644	0.956522	1WW	A
644	NA	2DS	A
645	0.783784	1WW	A
645	NA	2DS	A
646	0.821428	1WW	A
646	NA	2DS	A
647	0.769231	1WW	A
647	NA	2DS	A
648	0.8	1WW	A
648	NA	2DS	A
649	0.8	1WW	A
649	NA	2DS	A
650	0.793103	1WW	A
650	NA	2DS	A
651	0.972973	1WW	A
651	NA	2DS	A
652	0.769231	1WW	A
652	NA	2DS	A
653	0.783784	1WW	A
653	NA	2DS	A
654	0.842105	1WW	A
654	NA	2DS	A
655	0.774194	1WW	A
655	NA	2DS	A
656	0.787234	1WW	A
656	NA	2DS	A
657	0.878788	1WW	A
657	NA	2DS	A
658	0.878788	1WW	A
658	NA	2DS	A
659	0.888889	1WW	A
659	NA	2DS	A
660	0.851852	1WW	A
660	NA	2DS	A
661	0.827586	1WW	A
661	NA	2DS	A
662	0.821428	1WW	A
662	NA	2DS	A
663	0.806451	1WW	A
663	NA	2DS	A
664	0.787879	1WW	A
664	NA	2DS	A
665	0.756757	1WW	A
665	NA	2DS	A
666	0.989247	1WW	A
666	NA	2DS	A
667	0.977012	1WW	A
667	NA	2DS	A
668	0.978261	1WW	A
668	NA	2DS	A
669	0.978947	1WW	A
669	NA	2DS	A
670	0.990909	1WW	A
670	NA	2DS	A
671	0.972727	1WW	A
671	NA	2DS	A
672	0.972973	1WW	A
672	NA	2DS	A
673	0.972973	1WW	A
673	NA	2DS	A
674	0.971429	1WW	A
674	NA	2DS	A
675	0.971698	1WW	A
675	NA	2DS	A
676	0.961905	1WW	A
676	NA	2DS	A
677	0.961905	1WW	A
677	NA	2DS	A
678	0.9375	1WW	A
678	NA	2DS	A
679	0.864865	1WW	A
679	NA	2DS	A
680	0.821428	1WW	A
680	NA	2DS	A
681	0.891892	1WW	A
681	NA	2DS	A
682	0.942857	1WW	A
682	NA	2DS	A
683	0.942857	1WW	A
683	NA	2DS	A
684	0.923077	1WW	A
684	NA	2DS	A
685	0.953488	1WW	A
685	NA	2DS	A
686	0.95	1WW	A
686	NA	2DS	A
687	0.93617	1WW	A
687	NA	2DS	A
688	0.75	1WW	A
688	NA	2DS	A
689	0.794872	1WW	A
689	NA	2DS	A
690	0.878788	1WW	A
690	NA	2DS	A
691	0.921053	1WW	A
691	NA	2DS	A
692	0.833333	1WW	A
692	NA	2DS	A
693	0.758065	1WW	A
693	NA	2DS	A
694	0.893617	1WW	A
694	NA	2DS	A
695	0.957447	1WW	A
695	NA	2DS	A
696	0.958333	1WW	A
696	NA	2DS	A
697	0.740741	1WW	A
697	NA	2DS	A
698	0.735849	1WW	A
698	NA	2DS	A
699	0.787879	1WW	A
699	NA	2DS	A
700	0.771428	1WW	A
700	NA	2DS	A
701	0.716981	1WW	A
701	NA	2DS	A
702	0.745455	1WW	A
702	NA	2DS	A
703	0.719298	1WW	A
703	NA	2DS	A
704	0.706897	1WW	A
704	NA	2DS	A
705	0.732143	1WW	A
705	NA	2DS	A
706	0.857143	1WW	A
706	NA	2DS	A
707	0.722222	1WW	A
707	NA	2DS	A
708	0.761905	1WW	A
708	NA	2DS	A
709	0.76087	1WW	A
709	NA	2DS	A
710	0.725806	1WW	A
710	NA	2DS	A
711	0.833333	1WW	A
711	NA	2DS	A
712	0.777778	1WW	A
712	NA	2DS	A
713	0.823529	1WW	A
713	NA	2DS	A
714	0.793103	1WW	A
714	NA	2DS	A
715	0.793103	1WW	A
715	NA	2DS	A
716	0.793103	1WW	A
716	NA	2DS	A
717	0.8125	1WW	A
717	NA	2DS	A
718	0.818182	1WW	A
718	NA	2DS	A
719	0.818182	1WW	A
719	NA	2DS	A
720	0.823529	1WW	A
720	NA	2DS	A
721	0.806451	1WW	A
721	NA	2DS	A
722	0.777778	1WW	A
722	NA	2DS	A
723	0.965517	1WW	A
723	NA	2DS	A
724	0.916667	1WW	A
724	NA	2DS	A
725	0.814815	1WW	A
725	NA	2DS	A
726	0.814815	1WW	A
726	NA	2DS	A
727	0.851852	1WW	A
727	NA	2DS	A
728	0.829787	1WW	A
728	NA	2DS	A
729	0.836735	1WW	A
729	NA	2DS	A
730	0.822222	1WW	A
730	NA	2DS	A
731	0.822222	1WW	A
731	NA	2DS	A
732	0.822222	1WW	A
732	NA	2DS	A
733	0.809524	1WW	A
733	NA	2DS	A
734	0.878049	1WW	A
734	NA	2DS	A
735	0.818182	1WW	A
735	NA	2DS	A
736	0.8	1WW	A
736	NA	2DS	A
737	0.787879	1WW	A
737	NA	2DS	A
738	0.833333	1WW	A
738	NA	2DS	A
739	0.833333	1WW	A
739	NA	2DS	A
740	0.690141	1WW	A
740	NA	2DS	A
741	0.777778	1WW	A
741	NA	2DS	A
742	0.764706	1WW	A
742	NA	2DS	A
743	0.836735	1WW	A
743	NA	2DS	A
744	0.836735	1WW	A
744	NA	2DS	A
745	0.866667	1WW	A
745	NA	2DS	A
746	0.969697	1WW	A
746	NA	2DS	A
747	0.852941	1WW	A
747	NA	2DS	A
748	0.793103	1WW	A
748	NA	2DS	A
749	0.794117	1WW	A
749	NA	2DS	A
750	0.756757	1WW	A
750	NA	2DS	A
751	0.771428	1WW	A
751	NA	2DS	A
752	0.814815	1WW	A
752	NA	2DS	A
753	0.827586	1WW	A
753	NA	2DS	A
754	0.827586	1WW	A
754	NA	2DS	A
755	0.75	1WW	A
755	NA	2DS	A
756	0.88	1WW	A
756	NA	2DS	A
757	0.675	1WW	A
757	NA	2DS	A
758	0.729167	1WW	A
758	NA	2DS	A
759	0.882353	1WW	A
759	NA	2DS	A
760	0.888889	1WW	A
760	NA	2DS	A
761	0.885714	1WW	A
761	NA	2DS	A
762	0.878049	1WW	A
762	NA	2DS	A
763	0.85	1WW	A
763	NA	2DS	A
764	0.853659	1WW	A
764	NA	2DS	A
765	0.7	1WW	A
765	NA	2DS	A
766	0.76087	1WW	A
766	NA	2DS	A
767	0.785714	1WW	A
767	NA	2DS	A
768	0.783784	1WW	A
768	NA	2DS	A
769	0.789474	1WW	A
769	NA	2DS	A
770	0.8125	1WW	A
770	NA	2DS	A
771	0.797468	1WW	A
771	NA	2DS	A
772	0.846154	1WW	A
772	NA	2DS	A
773	0.857143	1WW	A
773	NA	2DS	A
774	0.793103	1WW	A
774	NA	2DS	A
775	0.923077	1WW	A
775	NA	2DS	A
776	0.793103	1WW	A
776	NA	2DS	A
777	0.818182	1WW	A
777	NA	2DS	A
778	0.823529	1WW	A
778	NA	2DS	A
779	0.8	1WW	A
779	NA	2DS	A
780	0.870968	1WW	A
780	NA	2DS	A
781	0.870968	1WW	A
781	NA	2DS	A
782	0.9	1WW	A
782	NA	2DS	A
783	0.9	1WW	A
783	NA	2DS	A
784	0.857143	1WW	A
784	NA	2DS	A
785	0.804348	1WW	A
785	NA	2DS	A
786	0.82	1WW	A
786	NA	2DS	A
787	0.891892	1WW	A
787	NA	2DS	A
788	0.814815	1WW	A
788	NA	2DS	A
789	0.78125	1WW	A
789	NA	2DS	A
790	0.970588	1WW	A
790	NA	2DS	A
791	0.934783	1WW	A
791	NA	2DS	A
792	0.842105	1WW	A
792	NA	2DS	A
793	0.839286	1WW	A
793	NA	2DS	A
794	0.836364	1WW	A
794	NA	2DS	A
795	0.904762	1WW	A
795	NA	2DS	A
796	0.9	1WW	A
796	NA	2DS	A
797	0.888889	1WW	A
797	NA	2DS	A
798	0.847826	1WW	A
798	NA	2DS	A
799	0.846154	1WW	A
799	NA	2DS	A
800	0.770833	1WW	A
800	NA	2DS	A
801	0.745098	1WW	A
801	NA	2DS	A
802	0.729167	1WW	A
802	NA	2DS	A
803	0.8	1WW	A
803	NA	2DS	A
804	0.756757	1WW	A
804	NA	2DS	A
805	0.756757	1WW	A
805	NA	2DS	A
806	0.775	1WW	A
806	NA	2DS	A
807	0.769231	1WW	A
807	NA	2DS	A
808	0.769231	1WW	A
808	NA	2DS	A
809	0.814815	1WW	A
809	NA	2DS	A
810	0.833333	1WW	A
810	NA	2DS	A
811	0.827586	1WW	A
811	NA	2DS	A
812	0.9375	1WW	A
812	NA	2DS	A
813	0.935484	1WW	A
813	NA	2DS	A
814	0.935484	1WW	A
814	NA	2DS	A
815	0.939394	1WW	A
815	NA	2DS	A
816	0.939394	1WW	A
816	NA	2DS	A
817	0.939394	1WW	A
817	NA	2DS	A
818	0.939394	1WW	A
818	NA	2DS	A
819	0.875	1WW	A
819	NA	2DS	A
820	0.666667	1WW	A
820	NA	2DS	A
821	0.878788	1WW	A
821	NA	2DS	A
822	0.878788	1WW	A
822	NA	2DS	A
823	0.878788	1WW	A
823	NA	2DS	A
824	0.878788	1WW	A
824	NA	2DS	A
825	0.878788	1WW	A
825	NA	2DS	A
826	0.887097	1WW	A
826	NA	2DS	A
827	0.809524	1WW	A
827	NA	2DS	A
828	0.810811	1WW	A
828	NA	2DS	A
829	0.733333	1WW	A
829	NA	2DS	A
830	0.793103	1WW	A
830	NA	2DS	A
831	0.846154	1WW	A
831	NA	2DS	A
832	0.842105	1WW	A
832	NA	2DS	A
833	0.75	1WW	A
833	NA	2DS	A
834	0.76087	1WW	A
834	NA	2DS	A
835	0.85	1WW	A
835	NA	2DS	A
836	0.906977	1WW	A
836	NA	2DS	A
837	0.909091	1WW	A
837	NA	2DS	A
838	0.909091	1WW	A
838	NA	2DS	A
839	0.84375	1WW	A
839	NA	2DS	A
840	0.884615	1WW	A
840	NA	2DS	A
841	0.884615	1WW	A
841	NA	2DS	A
842	0.884615	1WW	A
842	NA	2DS	A
843	0.851852	1WW	A
843	NA	2DS	A
844	0.851852	1WW	A
844	NA	2DS	A
845	0.846154	1WW	A
845	NA	2DS	A
846	0.821428	1WW	A
846	NA	2DS	A
847	0.744186	1WW	A
847	NA	2DS	A
848	0.755556	1WW	A
848	NA	2DS	A
849	0.787879	1WW	A
849	NA	2DS	A
850	0.8	1WW	A
850	NA	2DS	A
851	0.851852	1WW	A
851	NA	2DS	A
852	0.923077	1WW	A
852	NA	2DS	A
853	0.892857	1WW	A
853	NA	2DS	A
854	0.88	1WW	A
854	NA	2DS	A
855	0.927273	1WW	A
855	NA	2DS	A
856	0.872727	1WW	A
856	NA	2DS	A
857	0.872727	1WW	A
857	NA	2DS	A
858	0.822222	1WW	A
858	NA	2DS	A
859	0.777778	1WW	A
859	NA	2DS	A
860	0.862069	1WW	A
860	NA	2DS	A
861	0.846154	1WW	A
861	NA	2DS	A
862	0.767442	1WW	A
862	NA	2DS	A
863	0.756757	1WW	A
863	NA	2DS	A
864	0.769231	1WW	A
864	NA	2DS	A
865	0.8	1WW	A
865	NA	2DS	A
866	0.823529	1WW	A
866	NA	2DS	A
867	0.775	1WW	A
867	NA	2DS	A
868	0.794872	1WW	A
868	NA	2DS	A
869	0.763158	1WW	A
869	NA	2DS	A
870	0.763158	1WW	A
870	NA	2DS	A
871	0.714286	1WW	A
871	NA	2DS	A
872	0.957143	1WW	A
872	NA	2DS	A
873	0.957747	1WW	A
873	NA	2DS	A
874	0.955556	1WW	A
874	NA	2DS	A
875	0.789474	1WW	A
875	NA	2DS	A
876	0.763158	1WW	A
876	NA	2DS	A
877	0.9	1WW	A
877	NA	2DS	A
878	0.884615	1WW	A
878	NA	2DS	A
879	0.884615	1WW	A
879	NA	2DS	A
880	0.933333	1WW	A
880	NA	2DS	A
881	0.771428	1WW	A
881	NA	2DS	A
882	0.783784	1WW	A
882	NA	2DS	A
883	0.857143	1WW	A
883	NA	2DS	A
884	0.848485	1WW	A
884	NA	2DS	A
885	0.790698	1WW	A
885	NA	2DS	A
886	0.722892	1WW	A
886	NA	2DS	A
887	0.709091	1WW	A
887	NA	2DS	A
888	0.744186	1WW	A
888	NA	2DS	A
889	0.75	1WW	A
889	NA	2DS	A
890	0.777778	1WW	A
890	NA	2DS	A
891	0.763636	1WW	A
891	NA	2DS	A
892	0.759259	1WW	A
892	NA	2DS	A
893	0.88	1WW	A
893	NA	2DS	A
894	0.903226	1WW	A
894	NA	2DS	A
895	0.875	1WW	A
895	NA	2DS	A
896	0.961538	1WW	A
896	NA	2DS	A
897	0.806451	1WW	A
897	NA	2DS	A
898	0.930233	1WW	A
898	NA	2DS	A
899	0.88	1WW	A
899	NA	2DS	A
900	0.88	1WW	A
900	NA	2DS	A
901	0.814815	1WW	A
901	NA	2DS	A
902	0.814815	1WW	A
902	NA	2DS	A
903	0.821428	1WW	A
903	NA	2DS	A
904	0.88	1WW	A
904	NA	2DS	A
905	0.793103	1WW	A
905	NA	2DS	A
906	0.793103	1WW	A
906	NA	2DS	A
907	0.815789	1WW	A
907	NA	2DS	A
908	0.783784	1WW	A
908	NA	2DS	A
909	0.783784	1WW	A
909	NA	2DS	A
910	0.7	1WW	A
910	NA	2DS	A
911	0.827586	1WW	A
911	NA	2DS	A
912	0.734694	1WW	A
912	NA	2DS	A
913	0.745098	1WW	A
913	NA	2DS	A
914	0.789474	1WW	A
914	NA	2DS	A
915	0.792453	1WW	A
915	NA	2DS	A
916	0.792453	1WW	A
916	NA	2DS	A
917	0.807692	1WW	A
917	NA	2DS	A
918	0.761905	1WW	A
918	NA	2DS	A
919	0.8125	1WW	A
919	NA	2DS	A
920	0.928571	1WW	A
920	NA	2DS	A
921	0.944445	1WW	A
921	NA	2DS	A
922	0.947368	1WW	A
922	NA	2DS	A
923	0.954546	1WW	A
923	NA	2DS	A
924	0.954546	1WW	A
924	NA	2DS	A
925	0.940299	1WW	A
925	NA	2DS	A
926	0.939394	1WW	A
926	NA	2DS	A
927	0.846154	1WW	A
927	NA	2DS	A
928	0.884615	1WW	A
928	NA	2DS	A
929	0.851852	1WW	A
929	NA	2DS	A
930	0.793103	1WW	A
930	NA	2DS	A
931	0.9375	1WW	A
931	NA	2DS	A
932	0.941177	1WW	A
932	NA	2DS	A
933	0.892857	1WW	A
933	NA	2DS	A
934	0.827586	1WW	A
934	NA	2DS	A
935	0.821428	1WW	A
935	NA	2DS	A
936	0.74	1WW	A
936	NA	2DS	A
937	0.806451	1WW	A
937	NA	2DS	A
938	0.787879	1WW	A
938	NA	2DS	A
939	0.851852	1WW	A
939	NA	2DS	A
940	0.888889	1WW	A
940	NA	2DS	A
941	0.884615	1WW	A
941	NA	2DS	A
942	0.884615	1WW	A
942	NA	2DS	A
943	0.888889	1WW	A
943	NA	2DS	A
944	0.96	1WW	A
944	NA	2DS	A
945	0.967742	1WW	A
945	NA	2DS	A
946	0.967742	1WW	A
946	NA	2DS	A
947	0.967742	1WW	A
947	NA	2DS	A
948	0.771428	1WW	A
948	NA	2DS	A
949	0.958333	1WW	A
949	NA	2DS	A
950	0.709091	1WW	A
950	NA	2DS	A
951	0.787879	1WW	A
951	NA	2DS	A
952	0.737705	1WW	A
952	NA	2DS	A
953	0.866667	1WW	A
953	NA	2DS	A
954	0.962264	1WW	A
954	NA	2DS	A
955	0.961539	1WW	A
955	NA	2DS	A
956	0.962264	1WW	A
956	NA	2DS	A
957	0.961539	1WW	A
957	NA	2DS	A
958	0.961539	1WW	A
958	NA	2DS	A
959	0.961538	1WW	A
959	NA	2DS	A
960	0.96	1WW	A
960	NA	2DS	A
961	0.756097	1WW	A
961	NA	2DS	A
962	0.754717	1WW	A
962	NA	2DS	A
963	0.8	1WW	A
963	NA	2DS	A
964	0.857143	1WW	A
964	NA	2DS	A
965	0.806451	1WW	A
965	NA	2DS	A
966	0.75	1WW	A
966	NA	2DS	A
967	0.756757	1WW	A
967	NA	2DS	A
968	0.775	1WW	A
968	NA	2DS	A
969	0.76087	1WW	A
969	NA	2DS	A
970	0.73913	1WW	A
970	NA	2DS	A
971	0.842105	1WW	A
971	NA	2DS	A
972	0.837838	1WW	A
972	NA	2DS	A
973	0.828571	1WW	A
973	NA	2DS	A
974	0.75	1WW	A
974	NA	2DS	A
975	0.793103	1WW	A
975	NA	2DS	A
976	0.771428	1WW	A
976	NA	2DS	A
977	0.771428	1WW	A
977	NA	2DS	A
978	0.884615	1WW	A
978	NA	2DS	A
979	0.885714	1WW	A
979	NA	2DS	A
980	0.8	1WW	A
980	NA	2DS	A
981	0.805555	1WW	A
981	NA	2DS	A
982	0.911765	1WW	A
982	NA	2DS	A
983	0.911765	1WW	A
983	NA	2DS	A
984	0.851852	1WW	A
984	NA	2DS	A
985	0.851852	1WW	A
985	NA	2DS	A
986	0.851852	1WW	A
986	NA	2DS	A
987	0.851852	1WW	A
987	NA	2DS	A
988	0.851852	1WW	A
988	NA	2DS	A
989	0.942857	1WW	A
989	NA	2DS	A
990	0.8	1WW	A
990	NA	2DS	A
991	0.771428	1WW	A
991	NA	2DS	A
992	0.783784	1WW	A
992	NA	2DS	A
993	0.885714	1WW	A
993	NA	2DS	A
994	0.888889	1WW	A
994	NA	2DS	A
995	0.884615	1WW	A
995	NA	2DS	A
996	0.88	1WW	A
996	NA	2DS	A
997	0.958333	1WW	A
997	NA	2DS	A
998	0.712644	1WW	A
998	NA	2DS	A
999	0.677778	1WW	A
999	NA	2DS	A
[truncated: 21,938 more rows]
