# Supplementary material for: Genetic variation at transcription factor binding sites largely explains phenotypic heritability in maize
Source: Nat Genet. 2025 Aug 11;57(9):2313–22. doi: 10.1038/s41588-025-02246-7 (PMC12425805; doi:10.1038/s41588-025-02246-7)
Supplement: Supplementary file 13 — Statistical source data. [file 41588_2025_2246_MOESM13_ESM.xlsx]

## Sheet: Sheet1
PGIP2 source data (b)			BIF2 source data (d)
RPGC	Allele		RPGC	Allele
412.092	B73		204.738	B73
307.108	B73		201.566	B73
176.37	B73		219.782	B73
27.4728	Mo17		51.1846	Mo17
25.1958	Mo17		50.3915	Mo17
0	Mo17		109.891	Mo17
