# Supplementary material for: Genetic variation at transcription factor binding sites largely explains phenotypic heritability in maize
Source: Nat Genet. 2025 Aug 11;57(9):2313–22. doi: 10.1038/s41588-025-02246-7 (PMC12425805; doi:10.1038/s41588-025-02246-7)
Supplement: Supplementary file 14 — Statistical source data. [file 41588_2025_2246_MOESM14_ESM.xlsx]

## Sheet: Ext_Data_Fig2a
Chr	Start	Stop	Mo17 Pos	Met. Diff. Inbred	Met. Diff. Hybrid
B73-chr10	104825949	104825990	Mo17-chr10:101974767	0.849868	0.968254
B73-chr10	105011027	105011068	Mo17-chr10:102140366	0.0175219	-0.0104167
B73-chr10	105011034	105011075	Mo17-chr10:102140385	0.0111169	-0.0173611
B73-chr10	105076449	105076490	Mo17-chr10:102205296	0.0148275	0.0270468
B73-chr10	10049559	10049600	Mo17-chr10:10230774	0.0433046	0
B73-chr2	74628643	74628684	Mo17-chr10:102367647	0.94919	0.87029
B73-chr5	36017444	36017485	Mo17-chr10:102725617	0.034136	-0.0535714
B73-chr5	36017450	36017491	Mo17-chr10:102725623	0.0280123	-0.0507937
B73-chr10	105629267	105629308	Mo17-chr10:102767974	0.0227273	0
B73-chr10	105649920	105649961	Mo17-chr10:102787967	-0.91392	-0.973011
B73-chr10	10023324	10023365	Mo17-chr10:10281593	-0.859646	-0.878175
B73-chr10	10023300	10023341	Mo17-chr10:10281621	-0.878887	-0.976111
B73-chr10	10023254	10023295	Mo17-chr10:10281667	-0.909064	-1
B73-chr10	10023249	10023290	Mo17-chr10:10281672	-0.909064	-1
B73-chr10	105780958	105780999	Mo17-chr10:102893666	0.0580782	0.063889
B73-chr10	10097832	10097873	Mo17-chr10:10372930	-0.00501484	0
B73-chr10	10097934	10097975	Mo17-chr10:10373048	-0.0013289	0
B73-chr10	106709626	106709667	Mo17-chr10:103797179	-0.815419	-0.871212
B73-chr10	107668208	107668249	Mo17-chr10:104731254	-0.00152335	0.563492
B73-chr10	10149549	10149590	Mo17-chr10:10475802	-0.704525	-0.840522
B73-chr10	10236754	10236795	Mo17-chr10:10545381	-0.930243	-0.984849
B73-chr10	10236763	10236804	Mo17-chr10:10545390	-0.935695	-0.988636
B73-chr10	10236851	10236892	Mo17-chr10:10545478	-0.948892	-1
B73-chr10	10236852	10236893	Mo17-chr10:10545479	-0.948892	-1
B73-chr10	10245601	10245642	Mo17-chr10:10549994	0.904394	0.946429
B73-chr10	10245610	10245651	Mo17-chr10:10550003	0.905877	0.968254
B73-chr10	10245618	10245659	Mo17-chr10:10550009	0.918042	0.972222
B73-chr10	10245621	10245662	Mo17-chr10:10550012	0.918042	0.972222
B73-chr10	10247394	10247435	Mo17-chr10:10551508	0.0355477	0
B73-chr10	10247402	10247443	Mo17-chr10:10551516	0.0355477	0
B73-chr10	10247403	10247444	Mo17-chr10:10551517	0.0355477	0
B73-chr10	10247481	10247522	Mo17-chr10:10551594	-0.0199106	0
B73-chr10	108705163	108705204	Mo17-chr10:105738869	-0.0354239	-0.125606
B73-chr10	108705165	108705206	Mo17-chr10:105738871	-0.052525	-0.137775
B73-chr10	108705174	108705215	Mo17-chr10:105738880	-0.0874764	-0.218654
B73-chr10	108705187	108705228	Mo17-chr10:105738885	-0.516537	-0.716025
B73-chr10	108741291	108741332	Mo17-chr10:105880100	0.0208334	0
B73-chr10	108842557	108842598	Mo17-chr10:105907528	0.0190112	0
B73-chr10	108871212	108871253	Mo17-chr10:105958378	-0.645315	-0.571429
B73-chr10	108871263	108871304	Mo17-chr10:105958429	-0.873484	-0.975
B73-chr10	108871281	108871322	Mo17-chr10:105958448	-0.923618	-0.966667
B73-chr10	108871358	108871399	Mo17-chr10:105958524	-0.790404	-0.89886
B73-chr10	108871363	108871404	Mo17-chr10:105958529	-0.790404	-0.89886
B73-chr10	108871376	108871417	Mo17-chr10:105958542	-0.8	-0.878633
B73-chr10	108871420	108871461	Mo17-chr10:105958586	-0.906408	-0.983333
B73-chr10	108871428	108871469	Mo17-chr10:105958594	-0.906408	-0.983333
B73-chr10	108871449	108871490	Mo17-chr10:105958615	-0.805556	-0.966666
B73-chr10	108871484	108871525	Mo17-chr10:105958650	-0.831583	-0.973485
B73-chr10	108871498	108871539	Mo17-chr10:105958664	-0.833383	-0.968615
B73-chr10	108871525	108871566	Mo17-chr10:105958691	-0.869691	-0.97096
B73-chr10	108872068	108872109	Mo17-chr10:105959234	-0.876274	-0.99
B73-chr10	108872080	108872121	Mo17-chr10:105959246	-0.871762	-0.983333
B73-chr10	108872098	108872139	Mo17-chr10:105959264	-0.895269	-0.95
B73-chr10	108872099	108872140	Mo17-chr10:105959265	-0.895269	-0.95
B73-chr10	108872103	108872144	Mo17-chr10:105959269	-0.895269	-0.95
B73-chr10	108872148	108872189	Mo17-chr10:105959314	-0.939554	-0.966667
B73-chr10	108872360	108872401	Mo17-chr10:105959527	-0.872222	-0.973333
B73-chr10	108872428	108872469	Mo17-chr10:105959595	-0.71223	-0.626097
B73-chr10	10336705	10336746	Mo17-chr10:10610256	-0.0114436	0
B73-chr10	10380204	10380245	Mo17-chr10:10637982	0.942397	0.908334
B73-chr10	10380219	10380260	Mo17-chr10:10637997	0.933996	0.931439
B73-chr10	10403695	10403736	Mo17-chr10:10645539	0.00980392	0.0166667
B73-chr10	10403696	10403737	Mo17-chr10:10645540	0.00980392	0.0166667
B73-chr10	10403700	10403741	Mo17-chr10:10645544	0.00980392	0.0166667
B73-chr10	10403706	10403747	Mo17-chr10:10645547	0.0147059	0.025
B73-chr10	10403708	10403749	Mo17-chr10:10645549	0.0196078	0
B73-chr10	10403713	10403754	Mo17-chr10:10645553	0.0294118	0
B73-chr10	10403714	10403755	Mo17-chr10:10645554	0.0294118	0
B73-chr10	109484896	109484937	Mo17-chr10:106701397	-0.0455665	-0.0334821
B73-chr10	109484899	109484940	Mo17-chr10:106701400	-0.052076	-0.0382653
B73-chr10	109484935	109484976	Mo17-chr10:106701436	-0.785714	-0.874495
B73-chr10	109566523	109566564	Mo17-chr10:106784399	-0.031507	0
B73-chr10	109566524	109566565	Mo17-chr10:106784400	-0.031507	0
B73-chr10	109566526	109566567	Mo17-chr10:106784402	-0.031507	0
B73-chr10	109567371	109567412	Mo17-chr10:106785076	-0.0214883	0
B73-chr10	109567376	109567417	Mo17-chr10:106785081	-0.0418478	0
B73-chr10	109567533	109567574	Mo17-chr10:106785239	-0.00440959	0
B73-chr10	110941849	110941890	Mo17-chr10:107981251	-0.0187987	0
B73-chr10	110941851	110941892	Mo17-chr10:107981253	-0.0254654	0
B73-chr10	110941853	110941894	Mo17-chr10:107981255	-0.0273674	0
B73-chr10	110941856	110941897	Mo17-chr10:107981258	-0.0224655	0
B73-chr10	110942190	110942231	Mo17-chr10:107981556	0.0460958	0
B73-chr10	111138628	111138669	Mo17-chr10:108072089	-0.818496	-0.576136
B73-chr10	111138787	111138828	Mo17-chr10:108072248	-0.038816	-0.072295
B73-chr10	111357615	111357656	Mo17-chr10:108431845	-0.5721	-0.229292
B73-chr10	111357638	111357679	Mo17-chr10:108431868	-0.677064	-0.24707
B73-chr10	111452879	111452920	Mo17-chr10:108561626	0.919312	0.894445
B73-chr10	111452883	111452924	Mo17-chr10:108561630	0.910044	0.926587
B73-chr10	111490662	111490703	Mo17-chr10:108562120	0.904643	1
B73-chr10	111490663	111490704	Mo17-chr10:108562121	0.904643	1
B73-chr10	111642354	111642395	Mo17-chr10:108703062	-0.019943	0
B73-chr10	111643340	111643381	Mo17-chr10:108709568	0.766799	1
B73-chr10	111643353	111643394	Mo17-chr10:108709581	0.885875	1
B73-chr10	111643361	111643402	Mo17-chr10:108709589	0.885875	1
B73-chr10	111643423	111643464	Mo17-chr10:108709651	0.94354	0.933442
B73-chr10	111643429	111643470	Mo17-chr10:108709657	0.919336	0.92114
B73-chr10	111643521	111643562	Mo17-chr10:108709748	0.945386	0.988636
B73-chr10	111643529	111643570	Mo17-chr10:108709756	0.951518	0.990909
B73-chr10	111643561	111643602	Mo17-chr10:108709788	0.957976	1
B73-chr10	111643586	111643627	Mo17-chr10:108709813	0.960071	1
B73-chr10	111647353	111647394	Mo17-chr10:108757436	0.0542986	0.0227273
B73-chr10	111647354	111647395	Mo17-chr10:108757437	0.0542986	0.0227273
B73-chr10	111647675	111647716	Mo17-chr10:108757761	0.00135622	0
B73-chr10	111647677	111647718	Mo17-chr10:108757763	0.00314589	0
B73-chr10	111726541	111726582	Mo17-chr10:108795169	0.356723	0.0666665
B73-chr10	111726554	111726595	Mo17-chr10:108795182	0.356723	0.0666665
B73-chr10	111726626	111726667	Mo17-chr10:108795253	0.820158	0.569231
B73-chr10	111726645	111726686	Mo17-chr10:108795272	0.784859	0.670433
B73-chr10	111726649	111726690	Mo17-chr10:108795276	0.784859	0.670433
B73-chr10	111726650	111726691	Mo17-chr10:108795277	0.784859	0.670433
B73-chr10	111726680	111726721	Mo17-chr10:108795307	0.842985	0.886458
B73-chr10	111744095	111744136	Mo17-chr10:108798924	0.871905	0.958333
B73-chr10	111744196	111744237	Mo17-chr10:108799024	0.938401	0.959091
B73-chr10	111744203	111744244	Mo17-chr10:108799031	0.948066	0.960909
B73-chr10	111744205	111744246	Mo17-chr10:108799033	0.946037	0.967677
B73-chr10	111744220	111744261	Mo17-chr10:108799048	0.956663	0.955769
B73-chr10	111744235	111744276	Mo17-chr10:108799063	0.940012	0.952658
B73-chr10	111744238	111744279	Mo17-chr10:108799066	0.923673	0.957853
B73-chr10	111744251	111744292	Mo17-chr10:108799079	0.881285	0.965625
B73-chr10	111744261	111744302	Mo17-chr10:108799089	0.892394	0.966736
B73-chr10	111744265	111744306	Mo17-chr10:108799093	0.902748	0.978263
B73-chr10	111744283	111744324	Mo17-chr10:108799111	0.894788	0.958789
B73-chr10	111744388	111744429	Mo17-chr10:108799209	0.93393	1
B73-chr10	111744407	111744448	Mo17-chr10:108799228	0.933236	1
B73-chr10	111744427	111744468	Mo17-chr10:108799248	0.9375	1
B73-chr10	111744430	111744471	Mo17-chr10:108799251	0.9375	1
B73-chr10	111788084	111788125	Mo17-chr10:108887658	0.858588	1
B73-chr10	111896670	111896711	Mo17-chr10:108993503	-0.904543	-0.519444
B73-chr10	111956668	111956709	Mo17-chr10:109064716	-0.136111	-0.060606
B73-chr10	111956669	111956710	Mo17-chr10:109064717	-0.122487	-0.040404
B73-chr10	111956670	111956711	Mo17-chr10:109064718	-0.066865	-0.0580808
B73-chr10	111956887	111956928	Mo17-chr10:109064925	-0.00839782	0
B73-chr10	111966061	111966102	Mo17-chr10:109074177	0.120455	-0.0263158
B73-chr10	112112546	112112587	Mo17-chr10:109181199	0.919643	1
B73-chr10	112112549	112112590	Mo17-chr10:109181202	0.919643	1
B73-chr10	112112551	112112592	Mo17-chr10:109181204	0.97619	1
B73-chr10	112112563	112112604	Mo17-chr10:109181216	0.828996	0.817058
B73-chr10	112112574	112112615	Mo17-chr10:109181227	0.761888	0.770479
B73-chr10	112113058	112113099	Mo17-chr10:109181703	0.007778	0.002747
B73-chr10	112113069	112113110	Mo17-chr10:109181714	0.007778	0.002747
B73-chr10	112113070	112113111	Mo17-chr10:109181715	0.007778	0.002747
B73-chr10	112284498	112284539	Mo17-chr10:109353056	0.0149161	-0.198177
B73-chr10	112307731	112307772	Mo17-chr10:109376087	-0.00429121	0
B73-chr10	112377375	112377416	Mo17-chr10:109489498	0.973684	1
B73-chr10	113882405	113882446	Mo17-chr10:111012440	-0.80019	-0.822115
B73-chr10	113882570	113882611	Mo17-chr10:111012605	-0.931818	-0.95
B73-chr10	113882604	113882645	Mo17-chr10:111012639	-0.616486	-0.202954
B73-chr10	113882609	113882650	Mo17-chr10:111012644	-0.616486	-0.202954
B73-chr10	113882651	113882692	Mo17-chr10:111012686	-0.47848	-0.232639
B73-chr10	114194661	114194702	Mo17-chr10:111374307	-0.949599	-0.958333
B73-chr10	114194679	114194720	Mo17-chr10:111374325	-0.87045	-0.958333
B73-chr10	114194680	114194721	Mo17-chr10:111374326	-0.869315	-0.966667
B73-chr10	114194725	114194766	Mo17-chr10:111374371	-0.931397	-0.953846
B73-chr10	114194727	114194768	Mo17-chr10:111374373	-0.936307	-0.944615
B73-chr10	114194755	114194796	Mo17-chr10:111374401	-0.748484	-0.94697
B73-chr10	114194792	114194833	Mo17-chr10:111374438	-0.895303	-0.916667
B73-chr10	114194796	114194837	Mo17-chr10:111374442	-0.938636	-0.861111
B73-chr10	114194813	114194854	Mo17-chr10:111374457	-0.941337	-0.895833
B73-chr10	114194819	114194860	Mo17-chr10:111395717	-0.811738	-1
B73-chr10	114194825	114194866	Mo17-chr10:111395723	-0.832382	-0.983333
B73-chr10	114194849	114194890	Mo17-chr10:111395747	-0.865151	-0.966666
B73-chr10	114194870	114194911	Mo17-chr10:111395768	-0.847794	-0.95
B73-chr10	114194928	114194969	Mo17-chr10:111395826	-0.912002	-0.897222
B73-chr10	114194930	114194971	Mo17-chr10:111395828	-0.912002	-0.897222
B73-chr10	114194936	114194977	Mo17-chr10:111395834	-0.912002	-0.897222
B73-chr10	114195124	114195165	Mo17-chr10:111396148	-0.900769	-0.986111
B73-chr10	114195126	114195167	Mo17-chr10:111396150	-0.900769	-0.986111
B73-chr10	114195131	114195172	Mo17-chr10:111396155	-0.892559	-0.984127
B73-chr10	114195152	114195193	Mo17-chr10:111396176	-0.802283	-0.9
B73-chr10	114195275	114195316	Mo17-chr10:111396299	-0.969268	-0.972222
B73-chr10	114195278	114195319	Mo17-chr10:111396302	-0.967336	-0.964286
B73-chr10	114195284	114195325	Mo17-chr10:111396308	-0.962799	-1
B73-chr10	114195287	114195328	Mo17-chr10:111396311	-0.962799	-1
B73-chr10	114195309	114195350	Mo17-chr10:111396333	-0.90303	-1
B73-chr10	114195315	114195356	Mo17-chr10:111396339	-0.865079	-0.95
B73-chr10	114195365	114195406	Mo17-chr10:111396389	-0.892463	-1
B73-chr10	114195408	114195449	Mo17-chr10:111396432	-0.953212	-0.956624
B73-chr10	114195412	114195453	Mo17-chr10:111396436	-0.953982	-0.959936
B73-chr10	114195421	114195462	Mo17-chr10:111396445	-0.957947	-0.94765
B73-chr10	114195433	114195474	Mo17-chr10:111396457	-0.90842	-0.950427
B73-chr10	114195439	114195480	Mo17-chr10:111396463	-0.906722	-0.958974
B73-chr10	114195489	114195530	Mo17-chr10:111396513	-0.220062	-0.68109
B73-chr10	114195497	114195538	Mo17-chr10:111396521	-0.182914	-0.567094
B73-chr10	114195522	114195563	Mo17-chr10:111396546	-0.199607	-0.289044
B73-chr10	114195569	114195610	Mo17-chr10:111396593	-0.078182	-0.0333335
B73-chr10	114195632	114195673	Mo17-chr10:111396656	-0.294399	0.0333335
B73-chr10	114324487	114324528	Mo17-chr10:111519146	0.0415001	0
B73-chr10	114404197	114404238	Mo17-chr10:111562195	-0.836893	-1
B73-chr10	114404206	114404247	Mo17-chr10:111562204	-0.836893	-1
B73-chr10	114634127	114634168	Mo17-chr10:111763976	-0.02468	0
B73-chr10	114636040	114636081	Mo17-chr10:111765679	-0.116453	0
B73-chr10	114636045	114636086	Mo17-chr10:111765684	-0.0444125	0
B73-chr10	114782658	114782699	Mo17-chr10:111905430	-0.906208	-1
B73-chr10	114815120	114815161	Mo17-chr10:111920889	-0.844432	-0.842949
B73-chr8	30528525	30528566	Mo17-chr10:112052117	0.918498	0.940972
B73-chr8	30528516	30528557	Mo17-chr10:112052126	0.918498	0.940972
B73-chr8	30528462	30528503	Mo17-chr10:112052175	0.922306	0.954546
B73-chr10	115005265	115005306	Mo17-chr10:112052713	0.0376082	0
B73-chr10	115005266	115005307	Mo17-chr10:112052714	0.0376082	0
B73-chr10	115005267	115005308	Mo17-chr10:112052715	0.0376082	0
B73-chr10	115005268	115005309	Mo17-chr10:112052716	0.0376082	0
B73-chr10	115231180	115231221	Mo17-chr10:112141759	0.898062	0.158838
B73-chr10	115231195	115231236	Mo17-chr10:112141774	0.897273	0.156566
B73-chr10	115231196	115231237	Mo17-chr10:112141775	0.897273	0.156566
B73-chr10	115245512	115245553	Mo17-chr10:112172105	0.0385545	0.00588235
B73-chr10	115245513	115245554	Mo17-chr10:112172106	0.0385545	0.00588235
B73-chr10	115245515	115245556	Mo17-chr10:112172108	0.037938	0.00490196
B73-chr10	115292600	115292641	Mo17-chr10:112173639	-0.00614987	0
B73-chr10	115292611	115292652	Mo17-chr10:112173646	-0.00587954	0
B73-chr10	115292613	115292654	Mo17-chr10:112173648	-0.00587954	0
B73-chr10	115443275	115443316	Mo17-chr10:112287614	-0.0125	0.0357142
B73-chr10	115445724	115445765	Mo17-chr10:112297536	-0.889351	-0.99537
B73-chr10	115445727	115445768	Mo17-chr10:112297539	-0.889351	-0.99537
B73-chr10	115504202	115504243	Mo17-chr10:112346412	-0.0111791	0
B73-chr10	115504207	115504248	Mo17-chr10:112346418	-0.012583	0
B73-chr10	115559476	115559517	Mo17-chr10:112358420	0.00230186	-0.00520833
B73-chr10	115564580	115564621	Mo17-chr10:112362247	0.119355	0
B73-chr10	115564896	115564937	Mo17-chr10:112384619	0.00679729	0
B73-chr10	115564903	115564944	Mo17-chr10:112384626	0.00528823	0
B73-chr10	115565634	115565675	Mo17-chr10:112385032	0.0105469	-0.04375
B73-chr10	115576070	115576111	Mo17-chr10:112395514	0.0248843	0
B73-chr10	115584058	115584099	Mo17-chr10:112405834	0.110145	0
B73-chr10	115584073	115584114	Mo17-chr10:112405849	0.110145	0
B73-chr10	115607856	115607897	Mo17-chr10:112412571	0.0148513	0.0047619
B73-chr10	115661683	115661724	Mo17-chr10:112432466	-0.962602	-0.855213
B73-chr10	115661698	115661739	Mo17-chr10:112432481	-0.971303	-0.885134
B73-chr10	115740169	115740210	Mo17-chr10:112483202	0.0253556	0
B73-chr10	115759231	115759272	Mo17-chr10:112488035	0.014359	0
B73-chr10	115761463	115761504	Mo17-chr10:112490553	0.0183912	0
B73-chr10	115766808	115766849	Mo17-chr10:112504598	-0.0102342	0
B73-chr10	115804992	115805033	Mo17-chr10:112553288	0.830254	0.983333
B73-chr10	115962621	115962662	Mo17-chr10:112583554	-0.00917835	0
B73-chr10	115968471	115968512	Mo17-chr10:112584627	0.480769	0.090909
B73-chr10	115975181	115975222	Mo17-chr10:112610793	-0.94053	-0.94972
B73-chr10	115975186	115975227	Mo17-chr10:112610798	-0.947333	-0.950926
B73-chr10	115975213	115975254	Mo17-chr10:112610825	-0.941289	-0.923539
B73-chr10	115975220	115975261	Mo17-chr10:112610832	-0.959629	-0.964015
B73-chr10	115975255	115975296	Mo17-chr10:112610867	-0.957563	-1
B73-chr10	115975270	115975311	Mo17-chr10:112610882	-0.918589	-1
B73-chr10	115975279	115975320	Mo17-chr10:112610891	-0.898913	-1
B73-chr10	115975382	115975423	Mo17-chr10:112610990	-0.942517	-0.733333
B73-chr10	115975442	115975483	Mo17-chr10:112611043	-0.949508	-0.75
B73-chr10	115975444	115975485	Mo17-chr10:112611045	-0.949508	-0.75
B73-chr10	116155740	116155781	Mo17-chr10:112633886	-0.0268817	-0.0306373
B73-chr10	116155745	116155786	Mo17-chr10:112633895	-0.0268817	-0.0306373
B73-chr10	116155829	116155870	Mo17-chr10:112633979	0.0103174	-0.0308556
B73-chr10	116155867	116155908	Mo17-chr10:112634015	-0.0195162	-0.0227273
B73-chr10	116157665	116157706	Mo17-chr10:112636114	0.928798	0.968452
B73-chr10	116157673	116157714	Mo17-chr10:112636124	0.938517	0.960714
B73-chr10	116157674	116157715	Mo17-chr10:112636125	0.935379	0.956349
B73-chr10	116157690	116157731	Mo17-chr10:112636141	0.960858	0.97746
B73-chr10	116157702	116157743	Mo17-chr10:112636153	0.959108	0.983036
B73-chr10	116157705	116157746	Mo17-chr10:112636156	0.953332	0.983036
B73-chr10	116157708	116157749	Mo17-chr10:112636159	0.948725	0.980612
B73-chr10	116157723	116157764	Mo17-chr10:112636170	0.943941	0.9875
B73-chr10	116157727	116157768	Mo17-chr10:112636174	0.932236	0.980342
B73-chr10	116170928	116170969	Mo17-chr10:112641196	0.0116279	-0.1
B73-chr10	116204083	116204124	Mo17-chr10:112678012	-0.0211598	0.0192308
B73-chr10	116204093	116204134	Mo17-chr10:112678022	-0.0261905	0.0384615
B73-chr10	116231356	116231397	Mo17-chr10:112727803	0.797123	0.202476
B73-chr10	116231401	116231442	Mo17-chr10:112727848	0.229167	-0.025974
B73-chr10	116339299	116339340	Mo17-chr10:112817723	0.0135892	0
B73-chr10	116339462	116339503	Mo17-chr10:112817854	-0.0121393	0
B73-chr10	116340321	116340362	Mo17-chr10:112818879	-0.959524	-0.95
B73-chr10	116340333	116340374	Mo17-chr10:112818891	-0.451389	-0.200981
B73-chr10	117059705	117059746	Mo17-chr10:113577377	0.44494	0.762121
B73-chr10	117059707	117059748	Mo17-chr10:113577379	0.303965	0.693182
B73-chr10	117060176	117060217	Mo17-chr10:113593947	-0.758788	-0.117424
B73-chr10	117184653	117184694	Mo17-chr10:113709573	-0.0149665	0
B73-chr10	117184656	117184697	Mo17-chr10:113709576	-0.0149665	0
B73-chr10	117184659	117184700	Mo17-chr10:113709579	-0.0149665	0
B73-chr10	117186565	117186606	Mo17-chr10:113767476	-0.00494268	0
B73-chr10	117186566	117186607	Mo17-chr10:113767477	-0.00494268	0
B73-chr10	117250572	117250613	Mo17-chr10:113771423	0.292781	0.10101
B73-chr8	180816105	180816146	Mo17-chr10:113812675	0.00396825	0
B73-chr10	117359150	117359191	Mo17-chr10:114075433	0.77302	0.892857
B73-chr10	117359143	117359184	Mo17-chr10:114075440	0.77302	0.892857
B73-chr10	117299972	117300013	Mo17-chr10:114079558	0.0119391	0.0384615
B73-chr10	117299716	117299757	Mo17-chr10:114079812	0.0369995	0
B73-chr10	117265245	117265286	Mo17-chr10:114081993	-0.00486034	0.0402407
B73-chr10	117265230	117265271	Mo17-chr10:114082008	0.00159614	0.0370879
B73-chr10	117435601	117435642	Mo17-chr10:114125317	-0.0088384	-0.238212
B73-chr10	117435625	117435666	Mo17-chr10:114125341	-0.263949	-0.675091
B73-chr10	117435637	117435678	Mo17-chr10:114125353	-0.375563	-0.756318
B73-chr10	117435641	117435682	Mo17-chr10:114125357	-0.429214	-0.762322
B73-chr10	11050092	11050133	Mo17-chr10:11429130	0.866208	0.960847
B73-chr10	11050125	11050166	Mo17-chr10:11429163	0.847045	0.952055
B73-chr10	11061438	11061479	Mo17-chr10:11432809	0.0336177	-0.00931678
B73-chr10	11062167	11062208	Mo17-chr10:11433542	0.00217868	0
B73-chr10	118118219	118118260	Mo17-chr10:114570302	0.00237081	0.0482794
B73-chr10	118118227	118118268	Mo17-chr10:114570310	-0.0364472	0.121253
B73-chr10	118118269	118118310	Mo17-chr10:114570352	0.00439993	-0.0166667
B73-chr10	118118277	118118318	Mo17-chr10:114570360	0.00439993	-0.0166667
B73-chr10	118118278	118118319	Mo17-chr10:114570361	0.00439993	-0.0166667
B73-chr10	118416455	118416496	Mo17-chr10:114706983	-0.0597137	0.0133586
B73-chr10	118417247	118417288	Mo17-chr10:114707503	-0.94958	-0.900463
B73-chr10	118425758	118425799	Mo17-chr10:115070929	-0.001241	-0.00446429
B73-chr10	118426741	118426782	Mo17-chr10:115071450	0.0310558	0
B73-chr10	118426743	118426784	Mo17-chr10:115071452	0.0310558	0
B73-chr10	118426745	118426786	Mo17-chr10:115071454	0.0310558	0
B73-chr10	118426749	118426790	Mo17-chr10:115071458	0.0310558	0
B73-chr10	118718708	118718749	Mo17-chr10:115284156	0.710678	0.425044
B73-chr10	118718704	118718745	Mo17-chr10:115284160	0.710678	0.425044
B73-chr10	118718701	118718742	Mo17-chr10:115284163	0.710678	0.425044
B73-chr10	118718695	118718736	Mo17-chr10:115284169	0.710678	0.425044
B73-chr10	118718694	118718735	Mo17-chr10:115284170	0.710678	0.425044
B73-chr10	118718691	118718732	Mo17-chr10:115284173	0.710678	0.425044
B73-chr10	118718690	118718731	Mo17-chr10:115284174	0.710678	0.425044
B73-chr10	118718688	118718729	Mo17-chr10:115284176	0.710678	0.425044
B73-chr10	118718687	118718728	Mo17-chr10:115284177	0.710678	0.425044
B73-chr10	118718683	118718724	Mo17-chr10:115284181	0.710678	0.425044
B73-chr10	118718681	118718722	Mo17-chr10:115284183	0.710678	0.425044
B73-chr10	118718677	118718718	Mo17-chr10:115284187	0.708875	0.436765
B73-chr10	118718666	118718707	Mo17-chr10:115284198	0.813375	0.401673
B73-chr10	118718664	118718705	Mo17-chr10:115284200	0.823792	0.384312
B73-chr10	118717272	118717313	Mo17-chr10:115284350	0.799489	0.957516
B73-chr10	118717271	118717312	Mo17-chr10:115284351	0.799489	0.957516
B73-chr10	118717265	118717306	Mo17-chr10:115284357	0.791881	0.957516
B73-chr10	118717248	118717289	Mo17-chr10:115284374	0.783185	0.957516
B73-chr10	118637025	118637066	Mo17-chr10:115295503	-0.0122765	0
B73-chr10	118635489	118635530	Mo17-chr10:115296336	-0.0134548	0
B73-chr10	118542556	118542597	Mo17-chr10:115310078	-0.044974	0.0416665
B73-chr10	118525349	118525390	Mo17-chr10:115310459	-0.0980039	0.044289
B73-chr10	118525336	118525377	Mo17-chr10:115310472	-0.0980039	0.044289
B73-chr10	118525330	118525371	Mo17-chr10:115310478	0.0265713	0.211202
B73-chr10	118525329	118525370	Mo17-chr10:115310479	0.0265713	0.211202
B73-chr10	118525318	118525359	Mo17-chr10:115310490	0.00672375	0.172222
B73-chr10	118525317	118525358	Mo17-chr10:115310491	0.00672375	0.172222
B73-chr10	118525313	118525354	Mo17-chr10:115310495	0.00672375	0.172222
B73-chr10	118525308	118525349	Mo17-chr10:115310500	0.00672375	0.172222
B73-chr10	118525307	118525348	Mo17-chr10:115310501	0.00672375	0.172222
B73-chr10	118977076	118977117	Mo17-chr10:115569141	0.656712	0.811917
B73-chr10	119171730	119171771	Mo17-chr10:115752741	-0.213149	-0.641084
B73-chr10	119371287	119371328	Mo17-chr10:115936432	-0.00369047	0
B73-chr10	119439287	119439328	Mo17-chr10:116005117	0	0
B73-chr10	11242621	11242662	Mo17-chr10:11605698	-0.943634	-0.959524
B73-chr10	11242628	11242669	Mo17-chr10:11605705	-0.943229	-0.975
B73-chr10	119471905	119471946	Mo17-chr10:116078882	0.0142857	0
B73-chr10	11246480	11246521	Mo17-chr10:11612186	0.0479303	0
B73-chr10	11246696	11246737	Mo17-chr10:11617522	0.0271943	0
B73-chr10	11246704	11246745	Mo17-chr10:11617530	0.00822373	0
B73-chr10	119912214	119912255	Mo17-chr10:116601876	0.169048	0.335664
B73-chr10	119912215	119912256	Mo17-chr10:116601877	0.159524	0.363636
B73-chr10	120073010	120073051	Mo17-chr10:116696675	-0.0144053	0.015625
B73-chr10	120073020	120073061	Mo17-chr10:116696685	0.0121951	0.03125
B73-chr10	120158340	120158381	Mo17-chr10:116701844	0.517269	0.354828
B73-chr10	120176065	120176106	Mo17-chr10:116761443	-0.0788821	0
B73-chr10	120791983	120792024	Mo17-chr10:117502094	-0.921452	-0.821429
B73-chr10	11622012	11622053	Mo17-chr10:11755277	0.00744066	0
B73-chr10	11622013	11622054	Mo17-chr10:11755278	0.00744066	0
B73-chr10	11622185	11622226	Mo17-chr10:11755448	0.00326711	0.0223214
B73-chr10	11622189	11622230	Mo17-chr10:11755452	0.00281065	0.0260417
B73-chr10	11627528	11627569	Mo17-chr10:11762087	0.0327461	0.0238095
B73-chr10	121569405	121569446	Mo17-chr10:118029012	-0.0153563	0
B73-chr10	121677995	121678036	Mo17-chr10:118170175	0.905844	0.409722
B73-chr10	121678054	121678095	Mo17-chr10:118170234	0.926222	0.364809
B73-chr10	121678067	121678108	Mo17-chr10:118170247	0.898825	0.326975
B73-chr10	121678074	121678115	Mo17-chr10:118170254	0.883502	0.325737
B73-chr10	121678261	121678302	Mo17-chr10:118170443	0.167183	0.247381
B73-chr10	121678791	121678832	Mo17-chr10:118171086	0.1502	0.0314915
B73-chr10	121678910	121678951	Mo17-chr10:118171106	0.103146	0.0207962
B73-chr10	121678914	121678955	Mo17-chr10:118171110	0.0810198	0.0111111
B73-chr10	121678918	121678959	Mo17-chr10:118171121	0.0806305	0.0123457
B73-chr10	121678921	121678962	Mo17-chr10:118171124	0.0844052	0
B73-chr10	121720617	121720658	Mo17-chr10:118246972	0.962146	0.977147
B73-chr10	121720645	121720686	Mo17-chr10:118247000	0.91758	0.969571
B73-chr10	121720679	121720720	Mo17-chr10:118247034	0.954253	0.978199
B73-chr10	121720688	121720729	Mo17-chr10:118247043	0.962031	0.972138
B73-chr10	121720713	121720754	Mo17-chr10:118247068	0.959835	0.982576
B73-chr10	121720723	121720764	Mo17-chr10:118247078	0.970561	0.963068
B73-chr10	121720727	121720768	Mo17-chr10:118247082	0.973568	0.963384
B73-chr10	122039411	122039452	Mo17-chr10:118544640	0.909313	0.9875
B73-chr10	11740841	11740882	Mo17-chr10:11858049	0.661728	0.160819
B73-chr10	11740852	11740893	Mo17-chr10:11858060	0.661728	0.160819
B73-chr10	11783671	11783712	Mo17-chr10:11861470	-0.900097	-0.853126
B73-chr10	11783676	11783717	Mo17-chr10:11861475	-0.875626	-0.876663
B73-chr10	11783679	11783720	Mo17-chr10:11861478	-0.875626	-0.876663
B73-chr10	11783703	11783744	Mo17-chr10:11861502	-0.874115	-0.939338
B73-chr10	11783724	11783765	Mo17-chr10:11861780	-0.924301	-0.951389
B73-chr10	11783735	11783776	Mo17-chr10:11861791	-0.929509	-0.935185
B73-chr10	11783744	11783785	Mo17-chr10:11861800	-0.928879	-0.902778
B73-chr10	122172158	122172199	Mo17-chr10:118651449	-0.204897	-0.215278
B73-chr10	122172177	122172218	Mo17-chr10:118651468	-0.152802	-0.143518
B73-chr4	143544543	143544584	Mo17-chr10:118882611	-0.958333	-1
B73-chr4	143544538	143544579	Mo17-chr10:118882616	-1	-1
B73-chr10	11899511	11899552	Mo17-chr10:11894621	-0.914018	-0.95
B73-chr10	11899563	11899604	Mo17-chr10:11894673	-0.874723	-0.969907
B73-chr10	11899580	11899621	Mo17-chr10:11894690	-0.83293	-0.965278
B73-chr10	11899586	11899627	Mo17-chr10:11894696	-0.847752	-0.966667
B73-chr10	11900269	11900310	Mo17-chr10:11895380	-0.95964	-0.888095
B73-chr10	11900273	11900314	Mo17-chr10:11895384	-0.964462	-0.850794
B73-chr10	11900283	11900324	Mo17-chr10:11895394	-0.96144	-0.836905
B73-chr10	11900288	11900329	Mo17-chr10:11895399	-0.953728	-0.817619
B73-chr10	11900290	11900331	Mo17-chr10:11895401	-0.959402	-0.772024
B73-chr10	11900348	11900389	Mo17-chr10:11895459	-0.935416	-0.844048
B73-chr10	122530621	122530662	Mo17-chr10:118961578	-0.785911	-0.175379
B73-chr10	122530659	122530700	Mo17-chr10:118961616	-0.859017	-0.492424
B73-chr10	122624460	122624501	Mo17-chr10:119097034	0.0345833	0
B73-chr6	145634323	145634364	Mo17-chr10:119169010	-0.271126	-0.238358
B73-chr6	145634325	145634366	Mo17-chr10:119169012	-0.271126	-0.238358
B73-chr6	145634327	145634368	Mo17-chr10:119169014	-0.184399	-0.156029
B73-chr6	145634331	145634372	Mo17-chr10:119169018	-0.0547765	-0.0300245
B73-chr6	145634332	145634373	Mo17-chr10:119169019	-0.0547765	-0.0300245
B73-chr6	145634333	145634374	Mo17-chr10:119169020	-0.056339	-0.0300245
B73-chr6	145634338	145634379	Mo17-chr10:119169025	-0.0525752	-0.0300245
B73-chr10	122830168	122830209	Mo17-chr10:119179822	0.0119217	-0.0826922
B73-chr10	122830172	122830213	Mo17-chr10:119179826	0.00867629	-0.0826922
B73-chr10	122830180	122830221	Mo17-chr10:119179834	0.00990533	0
B73-chr10	122830187	122830228	Mo17-chr10:119179836	0.011838	0
B73-chr10	122830196	122830237	Mo17-chr10:119179845	0.00744265	0
B73-chr10	122830205	122830246	Mo17-chr10:119179854	0.0112086	0
B73-chr10	122830217	122830258	Mo17-chr10:119179866	0.00522019	0
B73-chr10	122923144	122923185	Mo17-chr10:119255963	0.0526315	-0.0849675
B73-chr10	123307397	123307438	Mo17-chr10:119652496	0.00920406	0
B73-chr10	123310385	123310426	Mo17-chr10:119655501	0.0251085	-0.0138889
B73-chr10	123313020	123313061	Mo17-chr10:119658277	0.912979	0.96469
B73-chr10	123314954	123314995	Mo17-chr10:119659468	0.92963	0.981482
B73-chr10	123895665	123895706	Mo17-chr10:120245040	-0.025076	0
B73-chr10	123895730	123895771	Mo17-chr10:120245105	-0.00853372	-0.0498542
B73-chr10	124030815	124030856	Mo17-chr10:120389717	-0.969175	-1
B73-chr10	124030889	124030930	Mo17-chr10:120389799	-0.888199	-0.980909
B73-chr10	124030919	124030960	Mo17-chr10:120389829	-0.884354	-0.958333
B73-chr10	124056649	124056690	Mo17-chr10:120414550	-0.893434	-1
B73-chr10	124063850	124063891	Mo17-chr10:120446268	-0.0267045	0
B73-chr10	124066388	124066429	Mo17-chr10:120448444	0.0020308	0
B73-chr10	124164853	124164894	Mo17-chr10:120495129	-0.214428	-0.026282
B73-chr10	124164855	124164896	Mo17-chr10:120495131	-0.219873	-0.0224359
B73-chr10	124295763	124295804	Mo17-chr10:120722840	-0.0377265	0
B73-chr10	124295764	124295805	Mo17-chr10:120722841	-0.0377265	0
B73-chr10	124295770	124295811	Mo17-chr10:120722847	-0.0377265	0
B73-chr10	124343453	124343494	Mo17-chr10:120751194	-0.648684	-0.923077
B73-chr10	124343454	124343495	Mo17-chr10:120751195	-0.648684	-0.923077
B73-chr10	124386967	124387008	Mo17-chr10:120796636	-0.447055	-0.492328
B73-chr10	124386982	124387023	Mo17-chr10:120796651	-0.273827	-0.330485
B73-chr10	124402533	124402574	Mo17-chr10:120812795	-0.0258929	0
B73-chr10	124439591	124439632	Mo17-chr10:120830215	-0.083366	-0.077343
B73-chr10	124439594	124439635	Mo17-chr10:120830218	-0.0901072	-0.0155043
B73-chr10	124513996	124514037	Mo17-chr10:120883701	0.897619	0.920588
B73-chr10	124513997	124514038	Mo17-chr10:120883702	0.897619	0.920588
B73-chr10	124591225	124591266	Mo17-chr10:121050338	0.00286188	0.00714286
B73-chr10	124591227	124591268	Mo17-chr10:121050340	0.00286188	0.00714286
B73-chr10	124591228	124591269	Mo17-chr10:121050341	0.00286188	0.00714286
B73-chr10	124749838	124749879	Mo17-chr10:121247175	-0.022705	0
B73-chr10	124838121	124838162	Mo17-chr10:121340852	-0.074359	0
B73-chr10	124865472	124865513	Mo17-chr10:121394336	0.871428	1
B73-chr10	124866076	124866117	Mo17-chr10:121394372	0.948636	0.964286
B73-chr10	124866084	124866125	Mo17-chr10:121394380	0.948636	0.964286
B73-chr10	124866087	124866128	Mo17-chr10:121394383	0.948636	0.964286
B73-chr10	124890432	124890473	Mo17-chr10:121397771	-0.0407288	0
B73-chr10	12276783	12276824	Mo17-chr10:12166490	0.00422712	0
B73-chr10	12278217	12278258	Mo17-chr10:12167939	-0.854441	-0.979167
B73-chr10	12278228	12278269	Mo17-chr10:12167950	-0.854441	-0.979167
B73-chr10	12278246	12278287	Mo17-chr10:12167968	-0.938138	-0.942708
B73-chr10	12281012	12281053	Mo17-chr10:12169997	-0.00511355	0
B73-chr10	125491005	125491046	Mo17-chr10:122331999	0.827373	0.894435
B73-chr10	125491373	125491414	Mo17-chr10:122332367	0.925	1
B73-chr10	125736439	125736480	Mo17-chr10:122450077	0.0058873	-0.0191667
B73-chr10	125736588	125736629	Mo17-chr10:122450229	-0.0159685	-0.115085
B73-chr10	125736589	125736630	Mo17-chr10:122450230	-0.0433106	0.0545125
B73-chr10	125736590	125736631	Mo17-chr10:122450231	-0.0473581	0.032909
B73-chr10	125736607	125736648	Mo17-chr10:122450239	-0.0331037	0.0496296
B73-chr10	125736611	125736652	Mo17-chr10:122450243	-0.0331037	0.0496296
B73-chr10	125736620	125736661	Mo17-chr10:122450252	-0.0367065	0.0658866
B73-chr10	125736621	125736662	Mo17-chr10:122450253	-0.0327382	0.104229
B73-chr10	125736629	125736670	Mo17-chr10:122450292	0.0134921	0.145001
B73-chr10	125736631	125736672	Mo17-chr10:122450294	0.0302381	0.131801
B73-chr10	125736634	125736675	Mo17-chr10:122450297	0.00899473	0.103882
B73-chr10	125736635	125736676	Mo17-chr10:122450298	0.018254	0.125527
B73-chr10	125736636	125736677	Mo17-chr10:122450299	0.018254	0.125527
B73-chr10	125736638	125736679	Mo17-chr10:122450301	0.018254	0.125527
B73-chr10	125736639	125736680	Mo17-chr10:122450302	-0.0114286	0.094139
B73-chr10	125736658	125736699	Mo17-chr10:122450329	-0.00679012	0
B73-chr10	125736659	125736700	Mo17-chr10:122450330	-0.00944444	0
B73-chr10	125736662	125736703	Mo17-chr10:122450333	-0.00944444	0
B73-chr10	125736663	125736704	Mo17-chr10:122450334	-0.00944444	0
B73-chr10	125736664	125736705	Mo17-chr10:122450335	-0.0104938	0
B73-chr10	125736668	125736709	Mo17-chr10:122450339	-0.0193981	0
B73-chr10	125736670	125736711	Mo17-chr10:122450341	-0.0193981	0
B73-chr10	125736671	125736712	Mo17-chr10:122450342	-0.0193981	0
B73-chr10	125736673	125736714	Mo17-chr10:122450344	-0.0190387	0
B73-chr10	125736677	125736718	Mo17-chr10:122450348	-0.0228464	0
B73-chr10	125775663	125775704	Mo17-chr10:122487228	-0.00960934	0
B73-chr10	125775665	125775706	Mo17-chr10:122487230	-0.00960934	0
B73-chr10	12337900	12337941	Mo17-chr10:12261383	0.939167	1
B73-chr10	12337908	12337949	Mo17-chr10:12261391	0.902917	0.945913
B73-chr10	125893300	125893341	Mo17-chr10:122643247	-0.0431677	-0.0100019
B73-chr10	126277016	126277057	Mo17-chr10:122957397	-0.883637	-0.781432
B73-chr10	126277046	126277087	Mo17-chr10:122957421	-0.90926	-0.831818
B73-chr10	126277051	126277092	Mo17-chr10:122957426	-0.891205	-0.810829
B73-chr10	126277059	126277100	Mo17-chr10:122957434	-0.913678	-0.827354
B73-chr10	126277066	126277107	Mo17-chr10:122957441	-0.903261	-0.797584
B73-chr10	126370973	126371014	Mo17-chr10:122996973	-0.898684	-0.965471
B73-chr10	126406385	126406426	Mo17-chr10:123071818	-0.00969884	0
B73-chr10	126407013	126407054	Mo17-chr10:123096926	0.00885479	0
B73-chr10	126417756	126417797	Mo17-chr10:123098617	0.870103	0.981482
B73-chr10	126435024	126435065	Mo17-chr10:123098985	-0.953354	-1
B73-chr10	12383441	12383482	Mo17-chr10:12316900	0.0280382	0.0164773
B73-chr10	12383443	12383484	Mo17-chr10:12316902	0.0280382	0.0164773
B73-chr10	126658688	126658729	Mo17-chr10:123269544	-0.0306858	0
B73-chr10	126658693	126658734	Mo17-chr10:123269549	-0.0328799	0
B73-chr10	126658700	126658741	Mo17-chr10:123269556	0.00256303	-0.025
B73-chr10	126658701	126658742	Mo17-chr10:123269557	0.00256303	-0.025
B73-chr10	126658710	126658751	Mo17-chr10:123269561	0.00371406	-0.025
B73-chr10	12384137	12384178	Mo17-chr10:12329211	-0.883598	-0.989583
B73-chr10	126727822	126727863	Mo17-chr10:123394428	0.0157408	0
B73-chr10	126889592	126889633	Mo17-chr10:123605514	0.000915667	0.0185185
B73-chr10	126891583	126891624	Mo17-chr10:123607690	0.0214045	0
B73-chr10	126899503	126899544	Mo17-chr10:123662522	0.919907	0.898313
B73-chr10	126899509	126899550	Mo17-chr10:123662528	0.919907	0.898313
B73-chr10	126899511	126899552	Mo17-chr10:123662530	0.919907	0.898313
B73-chr10	127266318	127266359	Mo17-chr10:124033788	0	0
B73-chr10	127722878	127722919	Mo17-chr10:124505630	-0.867771	-0.968939
B73-chr10	127722945	127722986	Mo17-chr10:124505697	-0.819216	-0.957851
B73-chr10	127723028	127723069	Mo17-chr10:124505780	-0.871467	-0.896825
B73-chr10	127723070	127723111	Mo17-chr10:124505822	-0.926787	-0.896528
B73-chr10	127723090	127723131	Mo17-chr10:124505842	-0.909946	-0.819178
B73-chr10	127723106	127723147	Mo17-chr10:124505858	-0.903214	-0.789663
B73-chr10	127723127	127723168	Mo17-chr10:124505879	-0.879412	-0.810516
B73-chr10	127723213	127723254	Mo17-chr10:124505965	-0.871212	-0.926041
B73-chr10	127723227	127723268	Mo17-chr10:124505979	-1	-0.96875
B73-chr10	127723289	127723330	Mo17-chr10:124506040	-0.835338	-0.858333
B73-chr10	127723295	127723336	Mo17-chr10:124506046	-0.886654	-0.858333
B73-chr10	127723298	127723339	Mo17-chr10:124506049	-0.886654	-0.858333
B73-chr10	127828577	127828618	Mo17-chr10:124582628	0.0223105	-0.121701
B73-chr10	127828584	127828625	Mo17-chr10:124582635	0.0224274	-0.102917
B73-chr10	127828588	127828629	Mo17-chr10:124582639	0.0224274	-0.102917
B73-chr10	127839574	127839615	Mo17-chr10:124734769	-0.0254529	0
B73-chr10	127884803	127884844	Mo17-chr10:124805342	-0.808212	-0.944445
B73-chr10	127884811	127884852	Mo17-chr10:124805350	-0.808212	-0.944445
B73-chr10	127884813	127884854	Mo17-chr10:124805352	-0.808212	-0.944445
B73-chr10	127884833	127884874	Mo17-chr10:124805372	-0.808212	-0.944445
B73-chr10	127884915	127884956	Mo17-chr10:124805454	-0.920478	-1
B73-chr10	127884924	127884965	Mo17-chr10:124805463	-0.920478	-1
B73-chr10	127885010	127885051	Mo17-chr10:124805550	-0.919824	-0.968168
B73-chr10	127885019	127885060	Mo17-chr10:124805559	-0.919824	-0.968168
B73-chr10	127885024	127885065	Mo17-chr10:124805564	-0.921978	-0.96362
B73-chr10	127885025	127885066	Mo17-chr10:124805565	-0.927394	-0.979779
B73-chr10	127885572	127885613	Mo17-chr10:124901045	-0.153704	-0.0939394
B73-chr10	127885573	127885614	Mo17-chr10:124901046	-0.177324	-0.0805195
B73-chr10	127885610	127885651	Mo17-chr10:124901083	-0.0298776	-0.0235043
B73-chr10	127885617	127885658	Mo17-chr10:124901090	-0.00363316	-0.0235043
B73-chr10	127936193	127936234	Mo17-chr10:125044120	-0.927919	-1
B73-chr10	127936196	127936237	Mo17-chr10:125044123	-0.927919	-1
B73-chr10	127936226	127936267	Mo17-chr10:125044153	-0.915273	-1
B73-chr10	127936314	127936355	Mo17-chr10:125044241	-0.950662	-1
B73-chr10	128039614	128039655	Mo17-chr10:125126088	0.0496555	0.090909
B73-chr10	128039618	128039659	Mo17-chr10:125126092	0.0496555	0.090909
B73-chr10	128442276	128442317	Mo17-chr10:125440327	-0.00446428	0
B73-chr10	128442279	128442320	Mo17-chr10:125440330	-0.00446428	0
B73-chr10	128442424	128442465	Mo17-chr10:125440468	-0.00952385	0
B73-chr1	276957898	276957939	Mo17-chr10:125707363	-0.0776994	0.103819
B73-chr10	129005537	129005578	Mo17-chr10:125876746	0.821042	0.976191
B73-chr10	129005554	129005595	Mo17-chr10:125876763	0.69582	0.973291
B73-chr10	129069760	129069801	Mo17-chr10:125898376	-0.0159316	0.0154528
B73-chr10	129090307	129090348	Mo17-chr10:125934333	0.00663297	-0.0113636
B73-chr10	129196888	129196929	Mo17-chr10:126109732	0.0086207	0
B73-chr10	129211499	129211540	Mo17-chr10:126134175	-0.948148	-0.916667
B73-chr10	129211501	129211542	Mo17-chr10:126134177	-0.948148	-0.916667
B73-chr10	129211548	129211589	Mo17-chr10:126143840	-0.0131579	-0.0669643
B73-chr10	129211589	129211630	Mo17-chr10:126143882	-0.00222722	-0.0590277
B73-chr10	129211761	129211802	Mo17-chr10:126144054	-0.0310158	0
B73-chr10	129211778	129211819	Mo17-chr10:126144071	-0.00319731	-0.0153846
B73-chr10	129391645	129391686	Mo17-chr10:126301456	0.219659	0
B73-chr10	129391659	129391700	Mo17-chr10:126301465	0.153113	0
B73-chr10	129391670	129391711	Mo17-chr10:126301470	0.153113	0
B73-chr10	129391672	129391713	Mo17-chr10:126301472	0.153113	0
B73-chr10	129391673	129391714	Mo17-chr10:126301473	0.153113	0
B73-chr10	129391674	129391715	Mo17-chr10:126301474	0.15886	0
B73-chr10	129391676	129391717	Mo17-chr10:126301476	0.161734	-0.0166667
B73-chr10	129391678	129391719	Mo17-chr10:126301478	0.0951876	-0.0166667
B73-chr10	129391680	129391721	Mo17-chr10:126301480	0.0951876	-0.0166667
B73-chr10	129407790	129407831	Mo17-chr10:126322520	0.067445	0.040064
B73-chr10	129407795	129407836	Mo17-chr10:126322525	0.0648465	0.0452278
B73-chr10	129407809	129407850	Mo17-chr10:126322539	0.0555827	0.0387667
B73-chr10	129407815	129407856	Mo17-chr10:126322545	0.0486349	0.0495459
B73-chr10	129407829	129407870	Mo17-chr10:126322559	0.0298247	0.0363005
B73-chr10	129426763	129426804	Mo17-chr10:126336160	0.0312457	0
B73-chr10	129435098	129435139	Mo17-chr10:126343577	0	0
B73-chr10	129439945	129439986	Mo17-chr10:126347857	-0.648102	-0.601649
B73-chr10	129870891	129870932	Mo17-chr10:126807951	-0.00961538	-0.03125
B73-chr10	129884414	129884455	Mo17-chr10:126837479	0.0343119	-0.0340023
B73-chr10	129884459	129884500	Mo17-chr10:126837556	-0.0188152	-0.0192308
B73-chr10	130088116	130088157	Mo17-chr10:127164115	0.111917	0.05
B73-chr10	130110635	130110676	Mo17-chr10:127222132	0.780844	0.925
B73-chr10	130110636	130110677	Mo17-chr10:127222133	0.780844	0.925
B73-chr10	130110657	130110698	Mo17-chr10:127222154	0.898167	0.938921
B73-chr10	130110673	130110714	Mo17-chr10:127222170	0.898167	0.938921
B73-chr10	130132940	130132981	Mo17-chr10:127244081	0.0279782	0.00666667
B73-chr10	130457284	130457325	Mo17-chr10:127664151	0.00388773	0
B73-chr10	130556112	130556153	Mo17-chr10:127842540	-0.0195562	0
B73-chr10	130556404	130556445	Mo17-chr10:127842830	-0.05	0
B73-chr10	130646946	130646987	Mo17-chr10:127949078	-0.942577	-0.965714
B73-chr10	130861452	130861493	Mo17-chr10:128425654	0.920588	1
B73-chr10	130861473	130861514	Mo17-chr10:128425675	0.941176	0.935556
B73-chr10	130862113	130862154	Mo17-chr10:128426307	0.951998	0.829021
B73-chr10	130862173	130862214	Mo17-chr10:128426367	0.958318	0.921668
B73-chr10	130862184	130862225	Mo17-chr10:128426378	0.968379	0.934821
B73-chr10	130864376	130864417	Mo17-chr10:128428755	0.0111111	0
B73-chr10	130926888	130926929	Mo17-chr10:128590246	-0.0315318	0
B73-chr10	131062404	131062445	Mo17-chr10:128748042	0.015625	0
B73-chr10	131062406	131062447	Mo17-chr10:128748044	0.015625	0
B73-chr10	131062422	131062463	Mo17-chr10:128748057	-0.032229	0
B73-chr10	131062423	131062464	Mo17-chr10:128748058	-0.032229	0
B73-chr10	131063655	131063696	Mo17-chr10:128748741	0.00238095	-0.0384615
B73-chr10	131330771	131330812	Mo17-chr10:128971342	0.0930637	0.0625
B73-chr10	131336080	131336121	Mo17-chr10:128975397	-0.111066	0.0722222
B73-chr10	131423765	131423806	Mo17-chr10:129144696	0.0360196	-0.00555556
B73-chr10	131423876	131423917	Mo17-chr10:129144806	-0.266429	-0.0433661
B73-chr10	131423881	131423922	Mo17-chr10:129144811	-0.140007	-0.0458743
B73-chr10	131423962	131424003	Mo17-chr10:129144892	-0.659778	-0.833807
B73-chr10	131423980	131424021	Mo17-chr10:129144910	-0.916439	-0.946023
B73-chr10	131424001	131424042	Mo17-chr10:129144931	-0.935926	-0.946023
B73-chr10	131424004	131424045	Mo17-chr10:129144934	-0.897062	-0.954546
B73-chr10	131424218	131424259	Mo17-chr10:129144946	-0.873824	-0.969697
B73-chr10	131424223	131424264	Mo17-chr10:129144951	-0.892875	-1
B73-chr10	131741449	131741490	Mo17-chr10:129472432	-0.0455555	0
B73-chr10	131741454	131741495	Mo17-chr10:129472437	-0.0455555	0
B73-chr10	131741457	131741498	Mo17-chr10:129472440	-0.0455555	0
B73-chr10	131741459	131741500	Mo17-chr10:129472442	-0.0455555	0
B73-chr10	131783075	131783116	Mo17-chr10:129475872	0.0191702	0
B73-chr10	131788065	131788106	Mo17-chr10:129517273	0.0475924	0
B73-chr10	13133062	13133103	Mo17-chr10:12959886	-0.0169345	0
B73-chr10	132183249	132183290	Mo17-chr10:129858891	0.0912698	0
B73-chr10	132183222	132183263	Mo17-chr10:129858918	0	0
B73-chr10	132109569	132109610	Mo17-chr10:129956470	-0.0209291	0
B73-chr10	132109383	132109424	Mo17-chr10:129956671	-0.0180953	0
B73-chr10	132109381	132109422	Mo17-chr10:129956673	-0.03	0
B73-chr10	132298804	132298845	Mo17-chr10:130032115	-0.358932	-0.401692
B73-chr10	132693044	132693085	Mo17-chr10:130410291	-0.0133922	0
B73-chr10	132693072	132693113	Mo17-chr10:130410319	-0.0142695	0
B73-chr10	132693610	132693651	Mo17-chr10:130460397	0.0226457	-0.0138889
B73-chr10	132693616	132693657	Mo17-chr10:130460403	0.0271651	-0.0104167
B73-chr10	132693617	132693658	Mo17-chr10:130460404	0.0271651	-0.0104167
B73-chr10	132693620	132693661	Mo17-chr10:130460407	0.0271651	-0.0104167
B73-chr10	132693625	132693666	Mo17-chr10:130460414	0.0301737	-0.0104167
B73-chr10	132693627	132693668	Mo17-chr10:130460416	0.0301737	-0.0104167
B73-chr10	132693628	132693669	Mo17-chr10:130460417	0.0301737	-0.0104167
B73-chr10	132693637	132693678	Mo17-chr10:130460425	0.0305521	0
B73-chr10	132693640	132693681	Mo17-chr10:130460428	0.0305521	0
B73-chr10	132693642	132693683	Mo17-chr10:130460430	0.0232843	0
B73-chr10	132693644	132693685	Mo17-chr10:130460432	0.0263009	0
B73-chr10	132693744	132693785	Mo17-chr10:130460510	0.015865	0.103571
B73-chr10	132693752	132693793	Mo17-chr10:130460518	0.014961	0.125992
B73-chr10	132693757	132693798	Mo17-chr10:130460523	0.0218382	0.127126
B73-chr10	132693776	132693817	Mo17-chr10:130460541	0.051665	0.22814
B73-chr10	132693783	132693824	Mo17-chr10:130460547	0.102074	0.31931
B73-chr10	132814242	132814283	Mo17-chr10:130550599	0.0309524	0
B73-chr10	132814275	132814316	Mo17-chr10:130550634	0.0454545	0
B73-chr10	132845197	132845238	Mo17-chr10:130593778	0.00595324	0
B73-chr10	132845198	132845239	Mo17-chr10:130593779	0.00595324	0
B73-chr10	132865297	132865338	Mo17-chr10:130631313	0.047631	0.170455
B73-chr10	132865332	132865373	Mo17-chr10:130631348	-0.0151786	0
B73-chr10	132865398	132865439	Mo17-chr10:130631418	0.0118835	0
B73-chr10	132898210	132898251	Mo17-chr10:130752641	0.780532	0.952174
B73-chr10	133003323	133003364	Mo17-chr10:130789534	-0.0165204	-0.0714285
B73-chr10	133003330	133003371	Mo17-chr10:130789541	0.00979533	-0.0357143
B73-chr10	133058258	133058299	Mo17-chr10:130815223	-0.0487451	-0.0185941
B73-chr10	133058273	133058314	Mo17-chr10:130815238	-0.0649704	-0.068254
B73-chr10	133058747	133058788	Mo17-chr10:130827973	-0.795833	-0.125
B73-chr10	133058779	133058820	Mo17-chr10:130828005	-0.770335	-0.333333
B73-chr10	133059582	133059623	Mo17-chr10:130836265	0	0
B73-chr10	133059613	133059654	Mo17-chr10:130836296	0.0803572	0
B73-chr10	133070340	133070381	Mo17-chr10:130838853	0.00534185	0
B73-chr10	133070386	133070427	Mo17-chr10:130838899	-0.019656	0
B73-chr10	133070433	133070474	Mo17-chr10:130838947	-0.00511672	0
B73-chr10	133070434	133070475	Mo17-chr10:130838948	-0.00511672	0
B73-chr10	133127757	133127798	Mo17-chr10:130976217	-0.724373	-0.892857
B73-chr10	133127765	133127806	Mo17-chr10:130976225	-0.724373	-0.892857
B73-chr10	133127795	133127836	Mo17-chr10:130976255	-0.878205	-1
B73-chr10	133127797	133127838	Mo17-chr10:130976257	-0.878205	-1
B73-chr10	133127808	133127849	Mo17-chr10:130976268	-0.878205	-1
B73-chr10	133127858	133127899	Mo17-chr10:130976319	-0.964553	-0.917421
B73-chr10	133127867	133127908	Mo17-chr10:130976328	-0.959921	-0.917421
B73-chr10	133127871	133127912	Mo17-chr10:130976332	-0.959921	-0.917421
B73-chr10	133127885	133127926	Mo17-chr10:130976346	-0.909013	-0.966063
B73-chr10	133127902	133127943	Mo17-chr10:130976363	-0.918003	-1
B73-chr10	133127953	133127994	Mo17-chr10:130976414	-0.915585	-0.927332
B73-chr10	133127958	133127999	Mo17-chr10:130976419	-0.927905	-0.928998
B73-chr10	133127959	133128000	Mo17-chr10:130976420	-0.92617	-0.927467
B73-chr10	133127965	133128006	Mo17-chr10:130976426	-0.92508	-0.926557
B73-chr10	133127966	133128007	Mo17-chr10:130976427	-0.92508	-0.926557
B73-chr10	133127974	133128015	Mo17-chr10:130976435	-0.920577	-0.912669
B73-chr10	133128034	133128075	Mo17-chr10:130976495	-0.963068	-0.986842
B73-chr10	133128099	133128140	Mo17-chr10:130976558	-0.931575	-0.964286
B73-chr10	133128106	133128147	Mo17-chr10:130976565	-0.936569	-0.971428
B73-chr10	133128110	133128151	Mo17-chr10:130976569	-0.92999	-0.97619
B73-chr10	133128129	133128170	Mo17-chr10:130976588	-0.887764	-0.984849
B73-chr10	133128137	133128178	Mo17-chr10:130976596	-0.891418	-0.984849
B73-chr10	133128144	133128185	Mo17-chr10:130976603	-0.891418	-0.984849
B73-chr10	133128695	133128736	Mo17-chr10:130977159	-0.850576	-1
B73-chr10	133128696	133128737	Mo17-chr10:130977160	-0.850576	-1
B73-chr10	133128809	133128850	Mo17-chr10:130977272	-0.921123	-0.983333
B73-chr10	133128820	133128861	Mo17-chr10:130977283	-0.938075	-0.983333
B73-chr10	133128832	133128873	Mo17-chr10:130977294	-0.944643	-0.979167
B73-chr10	133128850	133128891	Mo17-chr10:130977312	-0.949074	-0.96875
B73-chr10	133128891	133128932	Mo17-chr10:130977345	-0.983333	-1
B73-chr10	133160350	133160391	Mo17-chr10:130995727	-0.0086207	0
B73-chr10	133164078	133164119	Mo17-chr10:131010940	-0.0235582	0.507563
B73-chr10	133164110	133164151	Mo17-chr10:131010974	-0.0452333	0.568063
B73-chr10	133169812	133169853	Mo17-chr10:131015763	0.00980393	0
B73-chr10	133169823	133169864	Mo17-chr10:131015774	0.0208334	0
B73-chr10	133169834	133169875	Mo17-chr10:131015785	0.0208334	0
B73-chr10	133170005	133170046	Mo17-chr10:131015970	-0.0142175	0
B73-chr10	133216586	133216627	Mo17-chr10:131023234	-0.036923	0
B73-chr10	133261153	133261194	Mo17-chr10:131127894	0.636111	0.660714
B73-chr10	133261156	133261197	Mo17-chr10:131127897	0.636111	0.660714
B73-chr10	133261159	133261200	Mo17-chr10:131127900	0.636111	0.660714
B73-chr10	133261160	133261201	Mo17-chr10:131127901	0.636111	0.660714
B73-chr10	133261177	133261218	Mo17-chr10:131127904	-0.00198435	0.145605
B73-chr10	133261190	133261231	Mo17-chr10:131127917	0.0674601	0.145605
B73-chr10	133261202	133261243	Mo17-chr10:131127929	-0.000992175	0.111264
B73-chr10	133288181	133288222	Mo17-chr10:131202696	-0.025119	0.0233161
B73-chr10	133288218	133288259	Mo17-chr10:131202731	0.0242064	-0.1217
B73-chr10	133289062	133289103	Mo17-chr10:131206826	-0.0266723	0
B73-chr10	133615898	133615939	Mo17-chr10:131392002	0.944678	0.938889
B73-chr10	133632154	133632195	Mo17-chr10:131408206	0.0692307	0
B73-chr10	133632155	133632196	Mo17-chr10:131408207	0.0692307	0
B73-chr10	133654223	133654264	Mo17-chr10:131410745	-0.0308738	-0.153409
B73-chr10	133654228	133654269	Mo17-chr10:131410750	-0.0308738	-0.153409
B73-chr10	133654233	133654274	Mo17-chr10:131410755	-0.0308738	-0.153409
B73-chr10	133654235	133654276	Mo17-chr10:131410757	-0.0308738	-0.153409
B73-chr10	133933501	133933542	Mo17-chr10:131567976	-0.928263	-0.965079
B73-chr10	133933503	133933544	Mo17-chr10:131567978	-0.928263	-0.965079
B73-chr10	134374352	134374393	Mo17-chr10:131694951	-0.943678	-1
B73-chr10	134374421	134374462	Mo17-chr10:131695023	-0.956448	-0.977273
B73-chr10	134379210	134379251	Mo17-chr10:131696152	-0.56338	-0.617014
B73-chr10	134524644	134524685	Mo17-chr10:131799017	-0.914344	-0.924603
B73-chr10	134528600	134528641	Mo17-chr10:131800864	-0.930256	-0.965618
B73-chr10	134528607	134528648	Mo17-chr10:131800874	-0.8814	-0.973145
B73-chr10	134528611	134528652	Mo17-chr10:131800878	-0.877872	-0.970793
B73-chr10	134662304	134662345	Mo17-chr10:131981955	-0.930739	-0.975
B73-chr10	134662314	134662355	Mo17-chr10:131981965	-0.973228	-0.95
B73-chr10	134662317	134662358	Mo17-chr10:132004250	-0.961864	-0.988636
B73-chr10	134662329	134662370	Mo17-chr10:132004262	-0.951282	-1
B73-chr10	134662340	134662381	Mo17-chr10:132004273	-0.964551	-1
B73-chr10	134662354	134662395	Mo17-chr10:132004287	-0.959679	-1
B73-chr10	134662357	134662398	Mo17-chr10:132004290	-0.96976	-1
B73-chr10	134759663	134759704	Mo17-chr10:132098681	-0.0216293	0
B73-chr10	134759679	134759720	Mo17-chr10:132098697	-0.0290598	0
B73-chr10	134759724	134759765	Mo17-chr10:132172818	-0.162564	-0.0333333
B73-chr10	134761814	134761855	Mo17-chr10:132174525	-0.0213032	0
B73-chr10	134761859	134761900	Mo17-chr10:132174574	0.0178571	0
B73-chr10	134761866	134761907	Mo17-chr10:132174581	0.0178571	0
B73-chr10	134761872	134761913	Mo17-chr10:132174587	0.0178571	0
B73-chr10	134761900	134761941	Mo17-chr10:132174598	-0.0674952	0
B73-chr10	134931859	134931900	Mo17-chr10:132221352	0.0607738	0
B73-chr10	134931906	134931947	Mo17-chr10:132221400	-0.0118469	0
B73-chr10	134932941	134932982	Mo17-chr10:132222564	-0.969421	-0.954814
B73-chr10	134932955	134932996	Mo17-chr10:132222578	-0.959636	-0.972669
B73-chr10	134933023	134933064	Mo17-chr10:132243678	-0.446671	-0.344982
B73-chr10	134933024	134933065	Mo17-chr10:132243679	-0.446671	-0.344982
B73-chr10	134933027	134933068	Mo17-chr10:132243682	-0.381512	-0.287485
B73-chr10	134933043	134933084	Mo17-chr10:132243698	-0.10994	-0.0497436
B73-chr10	134933114	134933155	Mo17-chr10:132243769	0.0188159	-0.0151515
B73-chr10	134933122	134933163	Mo17-chr10:132243777	0.0200571	-0.0181818
B73-chr10	135044601	135044642	Mo17-chr10:132416503	-0.00095665	0
B73-chr10	135044610	135044651	Mo17-chr10:132416512	0.00487015	0
B73-chr10	135044611	135044652	Mo17-chr10:132416513	0.00487015	0
B73-chr10	135044613	135044654	Mo17-chr10:132416515	0.00487015	0
B73-chr10	135091605	135091646	Mo17-chr10:132426641	0.937124	0.976389
B73-chr10	135120394	135120435	Mo17-chr10:132503934	0.00720007	0
B73-chr10	135120440	135120481	Mo17-chr10:132503980	-0.0424412	-0.00587303
B73-chr10	135120444	135120485	Mo17-chr10:132503995	-0.0508209	-0.00932541
B73-chr10	135125074	135125115	Mo17-chr10:132510977	-0.897486	-1
B73-chr10	135192721	135192762	Mo17-chr10:132579256	-0.00910967	0.0104167
B73-chr10	135410786	135410827	Mo17-chr10:132749875	0.885417	0.95
B73-chr10	135410873	135410914	Mo17-chr10:132749962	0.95119	0.890351
B73-chr10	135461111	135461152	Mo17-chr10:132805929	-0.0600777	0
B73-chr10	135516541	135516582	Mo17-chr10:132817108	-0.79591	-0.579365
B73-chr10	135516546	135516587	Mo17-chr10:132817113	-0.928571	-0.611112
B73-chr10	135516547	135516588	Mo17-chr10:132817114	-0.928571	-0.611112
B73-chr10	13438033	13438074	Mo17-chr10:13286681	0.0174994	-0.00265152
B73-chr10	135707936	135707977	Mo17-chr10:132881856	-0.943723	-0.979592
B73-chr10	135707967	135708008	Mo17-chr10:132881887	-0.97051	-0.947222
B73-chr10	135707974	135708015	Mo17-chr10:132881894	-0.971384	-0.937778
B73-chr10	135707977	135708018	Mo17-chr10:132881897	-0.968204	-0.930864
B73-chr10	135707985	135708026	Mo17-chr10:132881905	-0.963428	-0.914815
B73-chr10	135707988	135708029	Mo17-chr10:132881908	-0.963428	-0.914815
B73-chr10	135707994	135708035	Mo17-chr10:132881914	-0.926177	-0.948148
B73-chr10	13441817	13441858	Mo17-chr10:13291080	0.332959	0.119658
B73-chr10	13441822	13441863	Mo17-chr10:13291085	0.348013	0.189588
B73-chr10	135738381	135738422	Mo17-chr10:132915317	-0.0391104	0
B73-chr10	135738395	135738436	Mo17-chr10:132915331	-0.0140735	0
B73-chr10	13443521	13443562	Mo17-chr10:13291793	0.00671026	0
B73-chr10	13443523	13443564	Mo17-chr10:13291795	0.00671026	0
B73-chr10	13443527	13443568	Mo17-chr10:13291820	-0.00730664	0
B73-chr10	13443533	13443574	Mo17-chr10:13291826	-0.00844277	0
B73-chr10	13443536	13443577	Mo17-chr10:13291829	-0.00619553	0
B73-chr10	135866604	135866645	Mo17-chr10:132962922	0.932407	0.963636
B73-chr10	13494547	13494588	Mo17-chr10:13302046	-0.0684783	0
B73-chr10	13496244	13496285	Mo17-chr10:13303608	0.1	0.160256
B73-chr10	135898325	135898366	Mo17-chr10:133079771	0.00702151	0
B73-chr10	13498977	13499018	Mo17-chr10:13315603	-0.0125	-0.076923
B73-chr10	135908536	135908577	Mo17-chr10:133182959	0.000514975	0
B73-chr10	135927294	135927335	Mo17-chr10:133203370	-0.042387	0
B73-chr10	135927379	135927420	Mo17-chr10:133203455	-0.00365031	0
B73-chr10	135932688	135932729	Mo17-chr10:133253997	0.0256803	0
B73-chr10	135935709	135935750	Mo17-chr10:133254514	-0.0118139	0
B73-chr10	135935711	135935752	Mo17-chr10:133254516	-0.0118139	0
B73-chr10	135935716	135935757	Mo17-chr10:133254521	0.0100732	0
B73-chr10	135951081	135951122	Mo17-chr10:133257375	-0.0476191	0
B73-chr10	135997375	135997416	Mo17-chr10:133302938	0.0065498	0
B73-chr10	136031439	136031480	Mo17-chr10:133325756	-0.818676	-0.855502
B73-chr10	136031441	136031482	Mo17-chr10:133325758	-0.818676	-0.855502
B73-chr10	136031497	136031538	Mo17-chr10:133325814	-0.866541	-0.684616
B73-chr10	136031498	136031539	Mo17-chr10:133325815	-0.866541	-0.684616
B73-chr10	136031502	136031543	Mo17-chr10:133325819	-0.866541	-0.684616
B73-chr10	136031551	136031592	Mo17-chr10:133325850	-0.871821	-0.539772
B73-chr10	136031556	136031597	Mo17-chr10:133325855	-0.871821	-0.539772
B73-chr10	136031561	136031602	Mo17-chr10:133325860	-0.871821	-0.539772
B73-chr10	136031594	136031635	Mo17-chr10:133325893	-0.650995	-0.261309
B73-chr10	136091990	136092031	Mo17-chr10:133346073	-0.886593	-1
B73-chr10	136091998	136092039	Mo17-chr10:133346081	-0.886593	-1
B73-chr10	136091999	136092040	Mo17-chr10:133346082	-0.884324	-1
B73-chr10	136092006	136092047	Mo17-chr10:133346089	-0.887298	-1
B73-chr10	136092008	136092049	Mo17-chr10:133346091	-0.887298	-1
B73-chr10	136327827	136327868	Mo17-chr10:133543829	0.00961533	0.0887897
B73-chr10	136328589	136328630	Mo17-chr10:133544762	0	-0.0333335
B73-chr10	136328590	136328631	Mo17-chr10:133544763	0	-0.0333335
B73-chr10	136328595	136328636	Mo17-chr10:133544768	0	-0.0333335
B73-chr10	136328598	136328639	Mo17-chr10:133544771	0	-0.0333335
B73-chr10	136340321	136340362	Mo17-chr10:133552014	0.0178571	-0.0357143
B73-chr10	136413125	136413166	Mo17-chr10:133661105	0.945017	0.871282
B73-chr10	136413126	136413167	Mo17-chr10:133661106	0.946172	0.854727
B73-chr10	136413128	136413169	Mo17-chr10:133661108	0.946172	0.854727
B73-chr10	136413133	136413174	Mo17-chr10:133661113	0.958077	0.829727
B73-chr10	136413134	136413175	Mo17-chr10:133661126	0.919503	0.715888
B73-chr10	136413143	136413184	Mo17-chr10:133661135	0.919503	0.715888
B73-chr10	136413151	136413192	Mo17-chr10:133661143	0.915912	0.595238
B73-chr10	136413155	136413196	Mo17-chr10:133661147	0.916527	0.595238
B73-chr10	136413170	136413211	Mo17-chr10:133661162	0.950606	0.714286
B73-chr10	136413171	136413212	Mo17-chr10:133661163	0.950606	0.714286
B73-chr10	136413174	136413215	Mo17-chr10:133661166	0.941541	0.674603
B73-chr10	136413176	136413217	Mo17-chr10:133661168	0.985014	0.833333
B73-chr10	136413188	136413229	Mo17-chr10:133661180	0.945799	0.788889
B73-chr10	136413189	136413230	Mo17-chr10:133661181	0.941714	0.764744
B73-chr10	136414138	136414179	Mo17-chr10:133662654	0.00410713	0
B73-chr10	136414139	136414180	Mo17-chr10:133662709	-0.0095238	0
B73-chr10	136414140	136414181	Mo17-chr10:133662710	-0.0095238	0
B73-chr10	136414145	136414186	Mo17-chr10:133662715	-0.0095238	0
B73-chr10	136650551	136650592	Mo17-chr10:133919079	-0.0467525	0
B73-chr10	136658090	136658131	Mo17-chr10:133926403	0.084965	0.03125
B73-chr10	136658108	136658149	Mo17-chr10:133926421	0.084965	0.03125
B73-chr10	136688771	136688812	Mo17-chr10:133985193	0.114918	0.384849
B73-chr10	136688844	136688885	Mo17-chr10:133985265	0.068696	0.030303
B73-chr10	136688847	136688888	Mo17-chr10:133985268	0.0637615	0.0272727
B73-chr10	136693215	136693256	Mo17-chr10:133990785	-0.596441	-0.890206
B73-chr10	136803231	136803272	Mo17-chr10:134054624	0.943917	0.983333
B73-chr10	136803233	136803274	Mo17-chr10:134054626	0.943917	0.983333
B73-chr10	136803237	136803278	Mo17-chr10:134054630	0.941139	0.986667
B73-chr10	136803240	136803281	Mo17-chr10:134054633	0.941804	0.990476
B73-chr10	136803241	136803282	Mo17-chr10:134054634	0.928117	0.979167
B73-chr10	136803244	136803285	Mo17-chr10:134054637	0.928117	0.979167
B73-chr10	136803250	136803291	Mo17-chr10:134054643	0.928117	0.979167
B73-chr10	136803251	136803292	Mo17-chr10:134054644	0.928117	0.979167
B73-chr10	136803258	136803299	Mo17-chr10:134054651	0.826232	0.942857
B73-chr10	136803267	136803308	Mo17-chr10:134054659	0.780038	0.919589
B73-chr10	136956604	136956645	Mo17-chr10:134141953	0.222222	0.4
B73-chr10	136956605	136956646	Mo17-chr10:134141954	0.222222	0.4
B73-chr10	137074580	137074621	Mo17-chr10:134296114	-0.811443	-0.94265
B73-chr10	137075280	137075321	Mo17-chr10:134296122	0.0341577	0.0076923
B73-chr10	137075293	137075334	Mo17-chr10:134296128	0.0337685	-0.00705133
B73-chr10	137075305	137075346	Mo17-chr10:134296140	0.0331198	-0.0149573
B73-chr10	137075307	137075348	Mo17-chr10:134296142	0.0331198	-0.0149573
B73-chr10	137075308	137075349	Mo17-chr10:134296143	0.0331198	-0.0149573
B73-chr10	137075326	137075367	Mo17-chr10:134296148	0.0253583	-0.022436
B73-chr10	137124056	137124097	Mo17-chr10:134403209	-0.213158	-0.321093
B73-chr10	137124058	137124099	Mo17-chr10:134403211	-0.213158	-0.321093
B73-chr10	137155480	137155521	Mo17-chr10:134419090	0.174539	-0.0777777
B73-chr10	137155481	137155522	Mo17-chr10:134419091	0.174539	-0.0777777
B73-chr10	137155482	137155523	Mo17-chr10:134419092	0.174539	-0.0777777
B73-chr10	137198007	137198048	Mo17-chr10:134455856	-0.0203533	0
B73-chr10	137276556	137276597	Mo17-chr10:134677086	0.00128771	0
B73-chr10	137276569	137276610	Mo17-chr10:134677102	0.00986907	0.0125
B73-chr10	137285576	137285617	Mo17-chr10:134714500	0.010688	0.0119048
B73-chr10	137285605	137285646	Mo17-chr10:134714529	0.0107539	0
B73-chr10	137293323	137293364	Mo17-chr10:134741298	0.00573971	0.357576
B73-chr10	137350425	137350466	Mo17-chr10:134752938	0.0160009	0
B73-chr10	137350730	137350771	Mo17-chr10:134753219	-0.00910844	-0.015625
B73-chr10	137404436	137404477	Mo17-chr10:134780044	0.945988	0.982143
B73-chr10	137407755	137407796	Mo17-chr10:134780144	-0.00502102	0
B73-chr10	137407757	137407798	Mo17-chr10:134780146	-0.00502102	0
B73-chr10	137407761	137407802	Mo17-chr10:134780150	-0.0101211	0
B73-chr10	137407772	137407813	Mo17-chr10:134780161	-0.000254542	0
B73-chr10	137407777	137407818	Mo17-chr10:134780166	0.00213558	0
B73-chr10	137407781	137407822	Mo17-chr10:134780170	0.00213558	0
B73-chr10	137421276	137421317	Mo17-chr10:134785296	-0.0299145	0
B73-chr10	137458685	137458726	Mo17-chr10:134806537	-0.0104493	0
B73-chr10	137458764	137458805	Mo17-chr10:134806630	-0.00214062	0.0232843
B73-chr10	137497625	137497666	Mo17-chr10:134840580	-0.016151	0
B73-chr10	137544598	137544639	Mo17-chr10:134851900	0.0309607	0
B73-chr10	137548786	137548827	Mo17-chr10:134856042	-0.00785025	0.03125
B73-chr10	137548788	137548829	Mo17-chr10:134856044	-0.00785025	0.03125
B73-chr10	137592380	137592421	Mo17-chr10:134859779	0.0512372	0
B73-chr10	137592383	137592424	Mo17-chr10:134859782	0.0512372	0
B73-chr10	137612709	137612750	Mo17-chr10:134910539	-0.00649224	0
B73-chr10	137616373	137616414	Mo17-chr10:134911636	-0.0233582	0
B73-chr10	137616374	137616415	Mo17-chr10:134911637	-0.0233582	0
B73-chr10	137683026	137683067	Mo17-chr10:134992198	-0.0344529	0
B73-chr10	137683035	137683076	Mo17-chr10:134992207	-0.0320199	0
B73-chr10	137683038	137683079	Mo17-chr10:134992210	-0.0316769	0
B73-chr10	137683051	137683092	Mo17-chr10:134992222	-0.0102136	0.00595238
B73-chr10	137683063	137683104	Mo17-chr10:134992234	0.0333451	0.0382395
B73-chr10	137733152	137733193	Mo17-chr10:134999493	-0.0400803	-0.0873851
B73-chr10	137736552	137736593	Mo17-chr10:135002118	0.0114088	0
B73-chr10	137948358	137948399	Mo17-chr10:135212818	0.394648	0.464286
B73-chr10	138034737	138034778	Mo17-chr10:135238644	0.952991	0.932143
B73-chr10	138034750	138034791	Mo17-chr10:135238657	0.952991	0.932143
B73-chr10	138641287	138641328	Mo17-chr10:135747140	0.0043956	-0.116009
B73-chr10	138641879	138641920	Mo17-chr10:135747726	0.925685	0.992063
B73-chr10	138641960	138642001	Mo17-chr10:135747835	0.981812	0.991667
B73-chr10	138642594	138642635	Mo17-chr10:135747986	-0.0267256	0
B73-chr10	138647494	138647535	Mo17-chr10:135751618	-0.258523	0.055507
B73-chr10	138647495	138647536	Mo17-chr10:135751619	-0.258523	0.055507
B73-chr10	138647801	138647842	Mo17-chr10:135751926	0.0097488	-0.00789601
B73-chr10	138652601	138652642	Mo17-chr10:135810940	0.0991495	0
B73-chr10	138652621	138652662	Mo17-chr10:135810960	0.0991495	0
B73-chr10	138673242	138673283	Mo17-chr10:135854491	-0.0264572	0
B73-chr10	138703072	138703113	Mo17-chr10:135871262	-0.0192319	0
B73-chr7	96953584	96953625	Mo17-chr10:135921240	-0.866667	-0.972222
B73-chr10	138725342	138725383	Mo17-chr10:135921559	-0.942391	-0.705866
B73-chr10	138725356	138725397	Mo17-chr10:135921573	-0.961594	-0.828602
B73-chr10	138725428	138725469	Mo17-chr10:135921652	-0.959955	-0.930833
B73-chr10	138725434	138725475	Mo17-chr10:135921658	-0.960824	-0.916667
B73-chr10	138725435	138725476	Mo17-chr10:135921659	-0.959435	-0.90625
B73-chr10	138725503	138725544	Mo17-chr10:135921727	-0.918153	-0.913333
B73-chr10	138728687	138728728	Mo17-chr10:135924956	-0.0162135	0
B73-chr10	138728831	138728872	Mo17-chr10:135925095	0.0235691	0.0104167
B73-chr10	138734671	138734712	Mo17-chr10:135936634	0.797385	1
B73-chr10	138734672	138734713	Mo17-chr10:135936635	0.797385	1
B73-chr10	138781108	138781149	Mo17-chr10:135979069	-0.0196688	-0.120455
B73-chr10	138781193	138781234	Mo17-chr10:135979162	-0.383907	-0.352272
B73-chr10	138824151	138824192	Mo17-chr10:136002531	0.0005603	0
B73-chr10	138824258	138824299	Mo17-chr10:136002638	-0.00863635	0
B73-chr10	138824267	138824308	Mo17-chr10:136002647	0.00426039	0
B73-chr10	138824268	138824309	Mo17-chr10:136002648	0.00426039	0
B73-chr10	138824271	138824312	Mo17-chr10:136002651	0.00426039	0
B73-chr10	138824289	138824330	Mo17-chr10:136002664	0.0203171	0
B73-chr10	138824291	138824332	Mo17-chr10:136002666	0.0385136	0.0119048
B73-chr10	138824292	138824333	Mo17-chr10:136002667	0.0351803	0.0119048
B73-chr10	138824309	138824350	Mo17-chr10:136002684	-0.000752167	0.0178571
B73-chr10	138824311	138824352	Mo17-chr10:136002686	-0.000752167	0.0178571
B73-chr10	138824313	138824354	Mo17-chr10:136002688	-0.000752167	0.0178571
B73-chr10	138825823	138825864	Mo17-chr10:136003003	0.909985	0.988095
B73-chr10	138825831	138825872	Mo17-chr10:136003011	0.886764	0.971841
B73-chr10	138825848	138825889	Mo17-chr10:136003028	0.805685	0.930174
B73-chr10	138825878	138825919	Mo17-chr10:136003057	0.290051	0.326263
B73-chr10	138825911	138825952	Mo17-chr10:136003090	0.100213	0.0798513
B73-chr10	138916496	138916537	Mo17-chr10:136227241	-0.0295707	0
B73-chr10	138916510	138916551	Mo17-chr10:136227255	-0.0278982	0
B73-chr10	138916519	138916560	Mo17-chr10:136227264	-0.0278982	0
B73-chr10	138916525	138916566	Mo17-chr10:136227270	-0.0278982	0
B73-chr10	138916527	138916568	Mo17-chr10:136227272	-0.0278982	0
B73-chr10	139086507	139086548	Mo17-chr10:136297195	-0.0349637	-0.0178571
B73-chr10	139087594	139087635	Mo17-chr10:136298371	0.970779	1
B73-chr10	139087598	139087639	Mo17-chr10:136298375	0.954726	1
B73-chr10	139087603	139087644	Mo17-chr10:136298380	0.954726	1
B73-chr10	139087604	139087645	Mo17-chr10:136298381	0.958127	1
B73-chr10	139087608	139087649	Mo17-chr10:136298385	0.962662	1
B73-chr10	139087622	139087663	Mo17-chr10:136298388	0.986111	1
B73-chr10	139087624	139087665	Mo17-chr10:136298390	0.986111	1
B73-chr10	139087626	139087667	Mo17-chr10:136298392	0.986111	1
B73-chr10	139087641	139087682	Mo17-chr10:136298407	0.986111	1
B73-chr10	139087643	139087684	Mo17-chr10:136298409	0.986111	1
B73-chr10	139268383	139268424	Mo17-chr10:136501971	0.0199457	0
B73-chr10	139272277	139272318	Mo17-chr10:136505941	-0.934544	-1
B73-chr10	139409095	139409136	Mo17-chr10:136618458	0.0174949	0
B73-chr10	139409108	139409149	Mo17-chr10:136618471	0.00386903	0
B73-chr10	139413518	139413559	Mo17-chr10:136621387	0.251131	-0.0625
B73-chr10	139413526	139413567	Mo17-chr10:136621395	0.251131	-0.0625
B73-chr10	139413816	139413857	Mo17-chr10:136621696	0.00233903	0.0227273
B73-chr10	139413818	139413859	Mo17-chr10:136621698	0.00233903	0.0227273
B73-chr10	139413823	139413864	Mo17-chr10:136621703	-0.00345384	0.0245215
B73-chr10	139509348	139509389	Mo17-chr10:136697353	-0.0303965	0
B73-chr10	139509357	139509398	Mo17-chr10:136697362	0.0101437	0.012987
B73-chr10	139510160	139510201	Mo17-chr10:136697722	0.0114652	0
B73-chr10	139510162	139510203	Mo17-chr10:136697727	0.0143101	0
B73-chr10	139594508	139594549	Mo17-chr10:136831718	-0.879762	-0.972222
B73-chr10	139594529	139594570	Mo17-chr10:136831738	-0.906722	-0.972222
B73-chr10	139783874	139783915	Mo17-chr10:136886832	-0.000535933	0
B73-chr10	139783876	139783917	Mo17-chr10:136886834	-0.000535933	0
B73-chr10	139783879	139783920	Mo17-chr10:136886837	0.0023578	0
B73-chr10	139838707	139838748	Mo17-chr10:136940447	0.0236125	0
B73-chr10	139838731	139838772	Mo17-chr10:136940471	0.0331052	0
B73-chr10	139900966	139901007	Mo17-chr10:136946922	-0.0203704	-0.173611
B73-chr10	139900984	139901025	Mo17-chr10:136946928	-0.00542328	-0.175926
B73-chr10	139900988	139901029	Mo17-chr10:136946932	-0.00813493	-0.180556
B73-chr10	139900993	139901034	Mo17-chr10:136946937	-0.00813493	-0.180556
B73-chr10	139901110	139901151	Mo17-chr10:136947058	0.005291	0
B73-chr10	139901122	139901163	Mo17-chr10:136947070	0.00925925	0
B73-chr10	139901146	139901187	Mo17-chr10:136947093	-0.037929	0
B73-chr10	139901148	139901189	Mo17-chr10:136947095	-0.037929	0
B73-chr10	139901174	139901215	Mo17-chr10:136947127	-0.00108794	0
B73-chr10	139901201	139901242	Mo17-chr10:136947156	0.0313331	0
B73-chr10	139901217	139901258	Mo17-chr10:136947172	0.022652	0
B73-chr10	139901420	139901461	Mo17-chr10:136947375	-0.00576298	0
B73-chr10	139901428	139901469	Mo17-chr10:136947383	0.00350138	0
B73-chr10	139901457	139901498	Mo17-chr10:136947417	0.0179313	0
B73-chr10	139901621	139901662	Mo17-chr10:136947580	-0.0135632	-0.00326797
B73-chr10	140130489	140130530	Mo17-chr10:137103992	-0.0538201	0
B73-chr10	140130495	140130536	Mo17-chr10:137103998	-0.0538201	0
B73-chr10	140130505	140130546	Mo17-chr10:137104008	-0.066841	0
B73-chr10	140145377	140145418	Mo17-chr10:137147890	-0.0133664	0
B73-chr10	140145394	140145435	Mo17-chr10:137147907	-0.00307382	0
B73-chr10	140154481	140154522	Mo17-chr10:137148934	0.127771	0.5
B73-chr10	140154639	140154680	Mo17-chr10:137149081	-0.002963	0.272727
B73-chr10	140162039	140162080	Mo17-chr10:137156590	0.0133335	0
B73-chr10	140195817	140195858	Mo17-chr10:137160929	-0.0117808	0
B73-chr10	140195818	140195859	Mo17-chr10:137160930	-0.0117808	0
B73-chr10	140195819	140195860	Mo17-chr10:137160931	-0.0117808	0
B73-chr10	140195821	140195862	Mo17-chr10:137160933	-0.0117808	0
B73-chr10	140197450	140197491	Mo17-chr10:137163506	-0.00756305	0
B73-chr10	13906444	13906485	Mo17-chr10:13742166	-0.0397992	-8.33e-09
B73-chr10	140718515	140718556	Mo17-chr10:137643991	0.00302948	0
B73-chr10	140743844	140743885	Mo17-chr10:137752494	0.0134146	0
B73-chr10	140751865	140751906	Mo17-chr10:137761454	-0.00254545	0
B73-chr10	140795245	140795286	Mo17-chr10:137790767	0.0273547	0.0681818
B73-chr10	140923500	140923541	Mo17-chr10:137839047	0.93089	1
B73-chr10	140923519	140923560	Mo17-chr10:137839066	0.929181	0.978836
B73-chr10	140923542	140923583	Mo17-chr10:137839089	0.935897	0.971781
B73-chr10	140923544	140923585	Mo17-chr10:137839091	0.937424	0.979592
B73-chr10	140975418	140975459	Mo17-chr10:137902080	0.0488073	0.0946429
B73-chr10	141152413	141152454	Mo17-chr10:138098824	0.702012	0.524038
B73-chr10	141152416	141152457	Mo17-chr10:138098827	0.702012	0.524038
B73-chr10	141152418	141152459	Mo17-chr10:138098829	0.702012	0.524038
B73-chr10	141176004	141176045	Mo17-chr10:138134988	-0.617504	-0.380457
B73-chr10	141210325	141210366	Mo17-chr10:138171507	0.0145533	-0.0875
B73-chr10	141335046	141335087	Mo17-chr10:138276107	0.770967	1
B73-chr10	141335050	141335091	Mo17-chr10:138276111	0.779021	1
B73-chr10	141335062	141335103	Mo17-chr10:138276123	0.717452	0.990909
B73-chr4	27638235	27638276	Mo17-chr10:138281080	-0.0532779	0
B73-chr4	27638234	27638275	Mo17-chr10:138281081	-0.051322	0
B73-chr10	13954196	13954237	Mo17-chr10:13835989	0.0168244	0
B73-chr10	141512823	141512864	Mo17-chr10:138403062	0.955751	0.980769
B73-chr10	141512824	141512865	Mo17-chr10:138403063	0.955751	0.980769
B73-chr10	141512927	141512968	Mo17-chr10:138403164	0.88832	0.938847
B73-chr10	141512947	141512988	Mo17-chr10:138403184	0.954076	0.940476
B73-chr10	141512952	141512993	Mo17-chr10:138403189	0.965202	0.960317
B73-chr10	141618789	141618830	Mo17-chr10:138515288	0.813325	0.959524
B73-chr10	141618805	141618846	Mo17-chr10:138515304	0.873563	0.982143
B73-chr10	141618813	141618854	Mo17-chr10:138515312	0.864862	1
B73-chr10	141618822	141618863	Mo17-chr10:138515321	0.902407	0.986111
B73-chr10	141618844	141618885	Mo17-chr10:138515343	0.930094	0.972222
B73-chr10	141618881	141618922	Mo17-chr10:138515380	0.955198	0.935268
B73-chr10	141618894	141618935	Mo17-chr10:138515393	0.968838	0.935268
B73-chr10	141618911	141618952	Mo17-chr10:138515410	0.957474	0.93006
B73-chr10	141618913	141618954	Mo17-chr10:138515412	0.957474	0.93006
B73-chr10	141618923	141618964	Mo17-chr10:138515422	0.950367	0.930555
B73-chr10	141618924	141618965	Mo17-chr10:138515423	0.950367	0.930555
B73-chr10	141618938	141618979	Mo17-chr10:138515437	0.938859	0.951389
B73-chr10	141622228	141622269	Mo17-chr10:138515472	0.746867	0.863839
B73-chr10	141622231	141622272	Mo17-chr10:138515475	0.746867	0.863839
B73-chr10	141622236	141622277	Mo17-chr10:138515480	0.627211	0.763393
B73-chr10	141622306	141622347	Mo17-chr10:138515550	0.0919355	0
B73-chr10	141622309	141622350	Mo17-chr10:138515553	0.0419355	0
B73-chr10	141622327	141622368	Mo17-chr10:138515571	0.025	0
B73-chr10	141622725	141622766	Mo17-chr10:138515947	-0.00682287	0.0645833
B73-chr10	141623247	141623288	Mo17-chr10:138516448	-0.00962725	-0.0060185
B73-chr10	141623254	141623295	Mo17-chr10:138516455	-0.00962725	-0.0060185
B73-chr10	141623261	141623302	Mo17-chr10:138516462	0.00898083	-0.0210678
B73-chr10	141633453	141633494	Mo17-chr10:138595986	-1	-1
B73-chr10	141633616	141633657	Mo17-chr10:138596149	-0.94286	-0.985714
B73-chr10	141633631	141633672	Mo17-chr10:138596164	-0.955565	-0.974747
B73-chr10	141633649	141633690	Mo17-chr10:138596182	-0.956371	-0.957576
B73-chr10	141634220	141634261	Mo17-chr10:138596757	-0.943999	-0.915476
B73-chr10	141634227	141634268	Mo17-chr10:138596764	-0.943999	-0.915476
B73-chr10	141634241	141634282	Mo17-chr10:138596778	-0.935612	-0.914719
B73-chr10	141634283	141634324	Mo17-chr10:138596820	-0.921847	-0.991071
B73-chr10	141634296	141634337	Mo17-chr10:138596833	-0.91604	-0.986607
B73-chr10	141634339	141634380	Mo17-chr10:138596876	-0.937258	-0.981392
B73-chr10	141634340	141634381	Mo17-chr10:138596877	-0.926351	-0.973302
B73-chr10	141634355	141634396	Mo17-chr10:138596892	-0.920998	-0.980655
B73-chr10	141634362	141634403	Mo17-chr10:138596899	-0.935928	-0.974206
B73-chr10	141634385	141634426	Mo17-chr10:138596922	-0.962936	-1
B73-chr10	141634386	141634427	Mo17-chr10:138596923	-0.962936	-1
B73-chr10	141650438	141650479	Mo17-chr10:138612540	0.901828	1
B73-chr10	141650494	141650535	Mo17-chr10:138612596	0.933858	0.922018
B73-chr10	141650506	141650547	Mo17-chr10:138612608	0.938061	0.918771
B73-chr10	141740914	141740955	Mo17-chr10:138646542	0.0157756	-0.0227273
B73-chr10	141741397	141741438	Mo17-chr10:138646922	0.460063	0.348214
B73-chr10	141747031	141747072	Mo17-chr10:138665155	0.0156863	-0.0454546
B73-chr10	141760730	141760771	Mo17-chr10:138705634	0.0078423	-0.0166667
B73-chr10	141761176	141761217	Mo17-chr10:138706078	0.0054031	-0.00757575
B73-chr10	141761247	141761288	Mo17-chr10:138706148	-0.00119406	0
B73-chr10	14027484	14027525	Mo17-chr10:13875747	0	0
B73-chr10	14027494	14027535	Mo17-chr10:13875757	0	0
B73-chr10	14027495	14027536	Mo17-chr10:13875758	0	0
B73-chr10	14027531	14027572	Mo17-chr10:13875794	0.0464912	0
B73-chr10	14027537	14027578	Mo17-chr10:13875800	0.0464912	0
B73-chr10	14027540	14027581	Mo17-chr10:13875803	0.0464912	0
B73-chr10	14027541	14027582	Mo17-chr10:13875804	0.0223058	0
B73-chr10	14027557	14027598	Mo17-chr10:13875819	0.040069	0
B73-chr10	14027569	14027610	Mo17-chr10:13875831	0.055138	0
B73-chr10	141825135	141825176	Mo17-chr10:138815545	0.0077585	-0.076923
B73-chr10	141825146	141825187	Mo17-chr10:138815556	0.0077585	-0.076923
B73-chr10	141907642	141907683	Mo17-chr10:138827628	-0.0193085	0
B73-chr10	141953910	141953951	Mo17-chr10:138829966	0.146638	0.0833335
B73-chr10	141953942	141953983	Mo17-chr10:138829998	0.0588214	0.0507937
B73-chr10	141953993	141954034	Mo17-chr10:138830049	0.0223728	0.0538676
B73-chr10	141953995	141954036	Mo17-chr10:138830051	0.0223728	0.0538676
B73-chr10	141954046	141954087	Mo17-chr10:138830103	0.0301775	0
B73-chr10	141954075	141954116	Mo17-chr10:138830132	-0.0317947	0
B73-chr10	141954096	141954137	Mo17-chr10:138830153	-0.0362167	0
B73-chr10	141954977	141955018	Mo17-chr10:138831106	0.586111	0.3125
B73-chr10	141955346	141955387	Mo17-chr10:138831150	-0.0233696	0.047619
B73-chr10	141970911	141970952	Mo17-chr10:138841804	-0.82787	-0.858974
B73-chr10	141970983	141971024	Mo17-chr10:138844003	-0.00409968	0
B73-chr10	141970999	141971040	Mo17-chr10:138844026	-0.0106789	0
B73-chr10	141972239	141972280	Mo17-chr10:138847362	-0.0305575	0.0131579
B73-chr10	141972637	141972678	Mo17-chr10:138847895	-0.800824	-0.964286
B73-chr10	141983729	141983770	Mo17-chr10:138850544	0.00798937	0
B73-chr10	141983731	141983772	Mo17-chr10:138850546	-0.0269842	0
B73-chr10	141989553	141989594	Mo17-chr10:138856767	0.023399	0
B73-chr10	142001866	142001907	Mo17-chr10:138869035	-0.0139443	-0.00496031
B73-chr10	142001874	142001915	Mo17-chr10:138869043	-0.00732266	-0.0138889
B73-chr10	142001916	142001957	Mo17-chr10:138869071	0	0
B73-chr10	142001922	142001963	Mo17-chr10:138869077	-0.0121951	0
B73-chr10	142011663	142011704	Mo17-chr10:138874168	-0.02	0
B73-chr10	142011666	142011707	Mo17-chr10:138874171	-0.02	0
B73-chr10	142014813	142014854	Mo17-chr10:138876054	0	-0.05
B73-chr10	142071781	142071822	Mo17-chr10:138890492	-0.00493777	0
B73-chr10	142146679	142146720	Mo17-chr10:138992432	0.0162736	0
B73-chr10	142146674	142146715	Mo17-chr10:138992437	0.00212608	0
B73-chr10	142146633	142146674	Mo17-chr10:138992484	-0.00133522	0
B73-chr10	142146630	142146671	Mo17-chr10:138992487	0.00975549	0
B73-chr10	142148922	142148963	Mo17-chr10:138992880	-0.0139307	0
B73-chr10	142148923	142148964	Mo17-chr10:138992881	-0.0139307	0
B73-chr10	142148929	142148970	Mo17-chr10:138992885	-0.00752046	0
B73-chr10	142148930	142148971	Mo17-chr10:138992886	-0.00752046	0
B73-chr10	142161505	142161546	Mo17-chr10:139002411	-0.0333333	-0.0138888
B73-chr10	142161509	142161550	Mo17-chr10:139002415	-0.0333333	-0.0138888
B73-chr10	142161525	142161566	Mo17-chr10:139002432	-0.0076923	-0.0166666
B73-chr9	156679371	156679412	Mo17-chr10:13903829	-0.57865	-0.885552
B73-chr10	142291533	142291574	Mo17-chr10:139195443	0.00687643	0
B73-chr10	142292869	142292910	Mo17-chr10:139196792	0.000225617	0.0590278
B73-chr10	142319013	142319054	Mo17-chr10:139197345	-0.0623022	0.172377
B73-chr10	142319050	142319091	Mo17-chr10:139197382	-0.00458926	0.147475
B73-chr10	142319056	142319097	Mo17-chr10:139197388	-0.00288571	0.118518
B73-chr10	142320287	142320328	Mo17-chr10:139197697	0.897701	0.862671
B73-chr10	143132776	143132817	Mo17-chr10:140008547	0.0162507	-0.00271464
B73-chr10	143161439	143161480	Mo17-chr10:140056406	-0.96607	-1
B73-chr10	143170309	143170350	Mo17-chr10:140070171	-0.00194438	-0.047619
B73-chr10	143170323	143170364	Mo17-chr10:140070185	0.0408333	0
B73-chr10	143170823	143170864	Mo17-chr10:140070681	0.00450508	0
B73-chr10	143175289	143175330	Mo17-chr10:140075121	-0.0171151	0
B73-chr10	143258203	143258244	Mo17-chr10:140306423	0.00595238	0
B73-chr10	143258216	143258257	Mo17-chr10:140306436	-0.00238338	0
B73-chr10	143258231	143258272	Mo17-chr10:140306451	-0.00431912	0
B73-chr10	143510402	143510443	Mo17-chr10:140527247	0.0104477	0.0208334
B73-chr10	143610784	143610825	Mo17-chr10:140591884	0.757772	0.833761
B73-chr10	143610810	143610851	Mo17-chr10:140591909	0.655424	0.733761
B73-chr10	143612959	143613000	Mo17-chr10:140633636	-0.797434	-0.951513
B73-chr10	143618470	143618511	Mo17-chr10:140639642	-1	-0.958333
B73-chr10	143618501	143618542	Mo17-chr10:140639677	-0.962912	-1
B73-chr10	143618502	143618543	Mo17-chr10:140639678	-0.962912	-1
B73-chr10	144145843	144145884	Mo17-chr10:141030539	-0.0186406	0.0308641
B73-chr10	144145861	144145902	Mo17-chr10:141030557	0.12548	-0.0104166
B73-chr10	144145876	144145917	Mo17-chr10:141030572	0.142041	-0.0208333
B73-chr10	144145879	144145920	Mo17-chr10:141030575	0.153109	-0.0358766
B73-chr10	144145884	144145925	Mo17-chr10:141030580	0.234818	-0.0630109
B73-chr10	144145888	144145929	Mo17-chr10:141030584	0.277807	-0.0604706
B73-chr10	144145948	144145989	Mo17-chr10:141030643	0.660432	0.0464342
B73-chr10	144145956	144145997	Mo17-chr10:141030651	0.66759	0.039963
B73-chr10	144147853	144147894	Mo17-chr10:141030746	0.979167	0.623031
B73-chr10	144160855	144160896	Mo17-chr10:141031859	0.887897	0.957143
B73-chr10	144217735	144217776	Mo17-chr10:141070979	-0.145769	-0.620833
B73-chr10	144289588	144289629	Mo17-chr10:141095448	-0.0610554	-0.0921857
B73-chr10	144319407	144319448	Mo17-chr10:141097935	-0.0770308	0
B73-chr10	144346989	144347030	Mo17-chr10:141120272	-0.000453217	0
B73-chr10	144347138	144347179	Mo17-chr10:141120426	0.126343	0.139351
B73-chr10	144347142	144347183	Mo17-chr10:141120430	0.162986	0.172137
B73-chr10	144347143	144347184	Mo17-chr10:141120431	0.16752	0.202237
B73-chr10	144347146	144347187	Mo17-chr10:141120434	0.16752	0.202237
B73-chr10	144350389	144350430	Mo17-chr10:141122220	-0.867565	0.0291504
B73-chr10	144425250	144425291	Mo17-chr10:141144795	-0.040753	0.125728
B73-chr10	144533412	144533453	Mo17-chr10:141251554	-0.0244649	-0.0762235
B73-chr10	144618462	144618503	Mo17-chr10:141355329	-0.0396825	0
B73-chr5	153637865	153637906	Mo17-chr10:14138338	0.883077	0.633333
B73-chr10	14501698	14501739	Mo17-chr10:14138420	-0.0585271	0
B73-chr10	14501701	14501742	Mo17-chr10:14138423	-0.0487726	0
B73-chr10	14503994	14504035	Mo17-chr10:14140680	0	0
B73-chr10	14503996	14504037	Mo17-chr10:14140682	0	0
B73-chr10	144951029	144951070	Mo17-chr10:141745421	-0.0310559	0
B73-chr10	144951110	144951151	Mo17-chr10:141745499	-0.0343915	0
B73-chr10	144951122	144951163	Mo17-chr10:141745517	-0.0574494	0
B73-chr10	145022197	145022238	Mo17-chr10:141764377	0.991667	0.75
B73-chr10	145022731	145022772	Mo17-chr10:141764378	0.327659	0.483333
B73-chr10	145027681	145027722	Mo17-chr10:141769870	-0.0357143	0
B73-chr10	145032914	145032955	Mo17-chr10:141774767	0.815833	1
B73-chr10	145032915	145032956	Mo17-chr10:141774768	0.815833	1
B73-chr10	145032934	145032975	Mo17-chr10:141774787	0.717012	1
B73-chr10	145241987	145242028	Mo17-chr10:141961311	-0.93457	-0.908523
B73-chr10	145241988	145242029	Mo17-chr10:141961312	-0.93457	-0.908523
B73-chr10	145241995	145242036	Mo17-chr10:141961325	-0.93457	-0.908523
B73-chr10	145242026	145242067	Mo17-chr10:141961356	-0.763393	-0.848901
B73-chr10	145242030	145242071	Mo17-chr10:141961360	-0.763393	-0.848901
B73-chr10	145242031	145242072	Mo17-chr10:141961361	-0.763393	-0.848901
B73-chr10	145242086	145242127	Mo17-chr10:141961399	-0.8125	-0.752941
B73-chr10	145242094	145242135	Mo17-chr10:141961407	-0.8125	-0.752941
B73-chr10	145242096	145242137	Mo17-chr10:141961409	-0.8125	-0.752941
B73-chr10	145242314	145242355	Mo17-chr10:141961612	0.0322984	0
B73-chr10	145250585	145250626	Mo17-chr10:141969870	-0.0162037	-0.0235451
B73-chr10	145345525	145345566	Mo17-chr10:142066465	-0.320549	-0.290636
B73-chr10	145345685	145345726	Mo17-chr10:142066621	-0.817461	-0.730159
B73-chr10	145345735	145345776	Mo17-chr10:142066671	-0.865091	-0.794712
B73-chr10	145423122	145423163	Mo17-chr10:142146569	0.732219	0.849567
B73-chr7	24788788	24788829	Mo17-chr10:142263758	-0.97619	-1
B73-chr10	145606295	145606336	Mo17-chr10:142297069	-0.00850672	0.0138889
B73-chr10	145606365	145606406	Mo17-chr10:142297143	-0.0114423	0
B73-chr10	145608787	145608828	Mo17-chr10:142299570	-0.0109648	-0.0555555
B73-chr10	145763305	145763346	Mo17-chr10:142541815	0.152778	0.056277
B73-chr10	145899512	145899553	Mo17-chr10:142602030	-0.00356123	0
B73-chr10	145932591	145932632	Mo17-chr10:142621067	-0.0266016	0
B73-chr10	145982218	145982259	Mo17-chr10:142622995	-0.0280738	0
B73-chr10	146171945	146171986	Mo17-chr10:142720008	-0.00982428	0
B73-chr10	146184084	146184125	Mo17-chr10:142728884	0.0571429	0
B73-chr10	146231087	146231128	Mo17-chr10:142762527	-0.0379384	0
B73-chr4	3193013	3193054	Mo17-chr10:142986232	0.861441	0.988889
B73-chr4	3193027	3193068	Mo17-chr10:142986247	0.875753	0.985714
B73-chr10	146447451	146447492	Mo17-chr10:143181400	0.0301121	0
B73-chr10	146447452	146447493	Mo17-chr10:143181401	0.0301121	0
B73-chr10	146669346	146669387	Mo17-chr10:143292518	0.0172414	0
B73-chr10	146673584	146673625	Mo17-chr10:143297698	-0.0110723	0
B73-chr10	146674292	146674333	Mo17-chr10:143298414	0.0174172	0.11875
B73-chr10	146780566	146780607	Mo17-chr10:143423035	0.0441177	0
B73-chr10	146780591	146780632	Mo17-chr10:143423060	0.0129475	0
B73-chr10	146780655	146780696	Mo17-chr10:143423105	-0.107147	-0.069853
B73-chr10	14672027	14672068	Mo17-chr10:14349277	0.782917	0.5625
B73-chr10	14672034	14672075	Mo17-chr10:14349284	0.782917	0.5625
B73-chr10	14672041	14672082	Mo17-chr10:14349291	0.884792	0.746528
B73-chr10	14672059	14672100	Mo17-chr10:14349308	0.915985	0.860863
B73-chr10	14672065	14672106	Mo17-chr10:14349314	0.913004	0.880421
B73-chr10	14672154	14672195	Mo17-chr10:14349403	0.578579	0.280159
B73-chr10	14672155	14672196	Mo17-chr10:14349404	0.578579	0.280159
B73-chr10	14672157	14672198	Mo17-chr10:14349406	0.578579	0.280159
B73-chr10	14672170	14672211	Mo17-chr10:14349419	0.578579	0.280159
B73-chr10	146847699	146847740	Mo17-chr10:143513680	-0.0255747	0
B73-chr10	14674260	14674301	Mo17-chr10:14351524	-0.0188024	0
B73-chr10	146906671	146906712	Mo17-chr10:143577528	0.0332244	0
B73-chr10	146906684	146906725	Mo17-chr10:143577541	0.00507307	0
B73-chr10	146906699	146906740	Mo17-chr10:143577553	-0.00131898	0
B73-chr10	146907455	146907496	Mo17-chr10:143577995	0.0104167	0.225926
B73-chr10	146924614	146924655	Mo17-chr10:143634876	-0.000808373	0
B73-chr10	146924615	146924656	Mo17-chr10:143634877	-0.000808373	0
B73-chr10	147021940	147021981	Mo17-chr10:143817462	0.00833333	0
B73-chr10	147021941	147021982	Mo17-chr10:143817463	0.00833333	0
B73-chr10	147183845	147183886	Mo17-chr10:144048628	-0.00639474	0.00416666
B73-chr10	147411188	147411229	Mo17-chr10:144224880	0.90472	0.902778
B73-chr2	192551815	192551856	Mo17-chr10:144235601	0.0555557	0.0208333
B73-chr10	147441581	147441622	Mo17-chr10:144260074	-0.0276609	0
B73-chr10	147443686	147443727	Mo17-chr10:144293318	0.0185291	-0.0222222
B73-chr10	147444324	147444365	Mo17-chr10:144293831	0.00996995	0.0349206
B73-chr10	147449557	147449598	Mo17-chr10:144298886	-0.967732	-0.926389
B73-chr10	147449571	147449612	Mo17-chr10:144298897	-0.93514	-0.920833
B73-chr10	147449574	147449615	Mo17-chr10:144298900	-0.93514	-0.920833
B73-chr10	147449575	147449616	Mo17-chr10:144298901	-0.93514	-0.920833
B73-chr10	147449576	147449617	Mo17-chr10:144298902	-0.93514	-0.920833
B73-chr10	147449580	147449621	Mo17-chr10:144298906	-0.914453	-0.9375
B73-chr10	147559566	147559607	Mo17-chr10:144345744	0.0135096	0
B73-chr10	147559577	147559618	Mo17-chr10:144345755	0.0135096	0
B73-chr10	147559581	147559622	Mo17-chr10:144345759	0.0412115	0
B73-chr10	147560599	147560640	Mo17-chr10:144346676	-0.0813491	-0.05
B73-chr10	147560621	147560662	Mo17-chr10:144346698	-0.228487	-0.138228
B73-chr10	147586160	147586201	Mo17-chr10:144377117	0.0201778	0
B73-chr10	147586165	147586206	Mo17-chr10:144377122	0.0201778	0
B73-chr10	147586167	147586208	Mo17-chr10:144377124	-0.0949246	-0.113636
B73-chr10	147586175	147586216	Mo17-chr10:144377132	-0.136547	-0.184091
B73-chr10	147586613	147586654	Mo17-chr10:144377650	-0.463748	0.0251359
B73-chr10	147599033	147599074	Mo17-chr10:144388080	0.952381	0.894444
B73-chr10	147599043	147599084	Mo17-chr10:144388090	0.952381	0.894444
B73-chr10	147599048	147599089	Mo17-chr10:144388091	0.952381	0.894444
B73-chr10	147599167	147599208	Mo17-chr10:144388212	0.973435	0.888889
B73-chr10	147599177	147599218	Mo17-chr10:144388222	0.986842	0.888889
B73-chr10	147694572	147694613	Mo17-chr10:144402184	-0.0260828	0
B73-chr10	147694574	147694615	Mo17-chr10:144402186	-0.0260828	0
B73-chr10	147694583	147694624	Mo17-chr10:144402195	-0.0260828	0
B73-chr10	147696540	147696581	Mo17-chr10:144459376	0.0404124	0.05
B73-chr10	147712401	147712442	Mo17-chr10:144510526	0.0370879	0
B73-chr10	147712409	147712450	Mo17-chr10:144510534	0.0370879	0
B73-chr10	147712410	147712451	Mo17-chr10:144510535	0.0398768	0
B73-chr10	147712414	147712455	Mo17-chr10:144510540	0.0071803	0
B73-chr10	147712542	147712583	Mo17-chr10:144510807	-0.878876	-0.979167
B73-chr10	147712544	147712585	Mo17-chr10:144510810	-0.878876	-0.979167
B73-chr10	147712751	147712792	Mo17-chr10:144510997	-0.920786	-0.956473
B73-chr10	147845812	147845853	Mo17-chr10:144581232	-0.914529	-0.967857
B73-chr10	148160969	148161010	Mo17-chr10:144965823	0.867641	0.903314
B73-chr10	148162437	148162478	Mo17-chr10:144966756	-0.00454146	0
B73-chr10	148166088	148166129	Mo17-chr10:144970417	-0.169685	-0.257601
B73-chr10	148175168	148175209	Mo17-chr10:144980278	0.0130952	-0.0229182
B73-chr10	148175171	148175212	Mo17-chr10:144980279	0.0130952	-0.0229182
B73-chr10	148175178	148175219	Mo17-chr10:144980286	0.0106482	-0.021836
B73-chr10	148175179	148175220	Mo17-chr10:144980287	0.0106482	-0.021836
B73-chr10	148175180	148175221	Mo17-chr10:144980288	0.0106482	-0.021836
B73-chr10	148175279	148175320	Mo17-chr10:144980373	0.00716353	0
B73-chr10	148175286	148175327	Mo17-chr10:144980380	0.0055931	0
B73-chr10	148177964	148178005	Mo17-chr10:144983522	0.0114864	0
B73-chr10	148178820	148178861	Mo17-chr10:144984378	0.00225196	0
B73-chr10	148179733	148179774	Mo17-chr10:144985293	0.163245	0.225216
B73-chr10	148325088	148325129	Mo17-chr10:145003690	0.838889	0.944445
B73-chr10	148325089	148325130	Mo17-chr10:145003691	0.830556	0.944445
B73-chr10	148325094	148325135	Mo17-chr10:145003696	0.819124	0.944445
B73-chr10	148325098	148325139	Mo17-chr10:145003700	0.814436	0.944445
B73-chr10	148327268	148327309	Mo17-chr10:145018359	0.955357	1
B73-chr10	14752807	14752848	Mo17-chr10:14505329	0.0038095	0.0294118
B73-chr10	14752916	14752957	Mo17-chr10:14505441	0.0170646	0
B73-chr10	14753218	14753259	Mo17-chr10:14505745	-0.0078125	0.0833335
B73-chr10	148406305	148406346	Mo17-chr10:145113930	0.0186508	0
B73-chr10	148406314	148406355	Mo17-chr10:145113940	0.0183862	0
B73-chr10	148406978	148407019	Mo17-chr10:145126502	-0.0030804	-0.010101
B73-chr10	148579101	148579142	Mo17-chr10:145291615	-0.922348	-0.895055
B73-chr10	148579107	148579148	Mo17-chr10:145291616	-0.924513	-0.895055
B73-chr10	148579110	148579151	Mo17-chr10:145291619	-0.929688	-0.895055
B73-chr10	148579111	148579152	Mo17-chr10:145291620	-0.929688	-0.895055
B73-chr10	148579113	148579154	Mo17-chr10:145291622	-0.965278	-0.907692
B73-chr10	148612316	148612357	Mo17-chr10:145305111	0.0216046	0
B73-chr10	148700901	148700942	Mo17-chr10:145448834	-0.0141595	0
B73-chr10	148773067	148773108	Mo17-chr10:145470438	-0.00539215	0
B73-chr10	148773094	148773135	Mo17-chr10:145470465	-0.0107843	0
B73-chr10	148773101	148773142	Mo17-chr10:145470472	-0.0129679	0
B73-chr10	148790052	148790093	Mo17-chr10:145471114	0.0529486	0.0208333
B73-chr10	148790057	148790098	Mo17-chr10:145471119	0.0529486	0.0208333
B73-chr10	148790134	148790175	Mo17-chr10:145471197	-0.00700758	0.0113636
B73-chr10	148790753	148790794	Mo17-chr10:145471405	-0.024014	0.0268518
B73-chr10	148790762	148790803	Mo17-chr10:145471414	-0.0182564	0.0201389
B73-chr10	148821253	148821294	Mo17-chr10:145492123	0	0
B73-chr10	148822199	148822240	Mo17-chr10:145492711	-0.02	0
B73-chr10	148822202	148822243	Mo17-chr10:145492714	-0.02	0
B73-chr10	148843416	148843457	Mo17-chr10:145514462	0.0266665	0
B73-chr10	149200660	149200701	Mo17-chr10:145828771	-0.699053	-0.912879
B73-chr10	149200721	149200762	Mo17-chr10:145828837	-0.791987	-0.913056
B73-chr10	149229921	149229962	Mo17-chr10:145865709	0.018797	-0.146826
B73-chr10	149311973	149312014	Mo17-chr10:145953248	-0.00736925	0
B73-chr10	149312014	149312055	Mo17-chr10:145953284	-0.00730058	0
B73-chr10	149333024	149333065	Mo17-chr10:145964807	0.0102062	-0.0185185
B73-chr10	149333033	149333074	Mo17-chr10:145964816	-0.025	0
B73-chr10	149333418	149333459	Mo17-chr10:145964937	-0.329598	-0.366667
B73-chr10	149333465	149333506	Mo17-chr10:145970205	-0.86794	-0.970486
B73-chr10	149333478	149333519	Mo17-chr10:145970218	-0.874759	-0.968697
B73-chr10	149333505	149333546	Mo17-chr10:145970244	-0.871829	-0.974359
B73-chr10	149333522	149333563	Mo17-chr10:145970261	-0.910541	-0.987179
B73-chr10	149333536	149333577	Mo17-chr10:145970275	-0.929105	-1
B73-chr10	149333537	149333578	Mo17-chr10:145970298	-0.896277	-1
B73-chr10	149333620	149333661	Mo17-chr10:145970381	-0.960505	-1
B73-chr10	149381343	149381384	Mo17-chr10:145983447	-0.0260326	0
B73-chr10	149381386	149381427	Mo17-chr10:145983536	-0.0190037	0
B73-chr10	149381395	149381436	Mo17-chr10:145983545	-0.00355272	0
B73-chr10	149388032	149388073	Mo17-chr10:145990345	0.000748267	0.000244955
B73-chr10	149388034	149388075	Mo17-chr10:145990347	0.00323415	0.000399623
B73-chr10	149388073	149388114	Mo17-chr10:145990386	0.016129	0
B73-chr10	149388105	149388146	Mo17-chr10:145990418	-0.0087797	0
B73-chr10	149388115	149388156	Mo17-chr10:145990428	-0.0169074	0
B73-chr10	149388122	149388163	Mo17-chr10:145990435	-0.00956596	0
B73-chr10	149388141	149388182	Mo17-chr10:145990454	0.00423852	0
B73-chr10	149388147	149388188	Mo17-chr10:145990460	-0.00201148	0
B73-chr10	149388152	149388193	Mo17-chr10:145990465	-0.00201148	0
B73-chr10	149400638	149400679	Mo17-chr10:146014475	0.0156672	0
B73-chr10	149408125	149408166	Mo17-chr10:146022979	0.0420635	0
B73-chr10	149425956	149425997	Mo17-chr10:146070508	0.0767045	0
B73-chr10	268428	268469	Mo17-chr10:146105	0.0217391	-0.0357143
B73-chr10	149458713	149458754	Mo17-chr10:146106709	-0.00298188	0
B73-chr10	149458724	149458765	Mo17-chr10:146106720	-0.0102095	0
B73-chr10	149495001	149495042	Mo17-chr10:146150601	0.0168227	0
B73-chr10	149495019	149495060	Mo17-chr10:146150624	0.00875813	0
B73-chr10	149495035	149495076	Mo17-chr10:146150648	-0.000473475	0
B73-chr10	149495059	149495100	Mo17-chr10:146150672	-0.0029514	0
B73-chr10	149495086	149495127	Mo17-chr10:146150699	0.0122141	0
B73-chr10	149495087	149495128	Mo17-chr10:146150700	0.00980393	0
B73-chr10	149498626	149498667	Mo17-chr10:146154114	-0.00299666	0
B73-chr10	149567244	149567285	Mo17-chr10:146169048	0.029412	0
B73-chr10	149567258	149567299	Mo17-chr10:146169062	0.029412	0
B73-chr10	149569622	149569663	Mo17-chr10:146171416	0.320652	0.0555555
B73-chr10	14896739	14896780	Mo17-chr10:14619083	0.489384	0.532936
B73-chr10	149964201	149964242	Mo17-chr10:146472634	0.0285713	0
B73-chr10	150134912	150134953	Mo17-chr10:146645876	0.03125	-0.0714285
B73-chr10	150134918	150134959	Mo17-chr10:146645882	0.03125	-0.0714285
B73-chr10	150134938	150134979	Mo17-chr10:146645902	0.03125	-0.0714285
B73-chr10	150134941	150134982	Mo17-chr10:146645905	0.03125	-0.0714285
B73-chr10	150135184	150135225	Mo17-chr10:146646150	0.0118191	0
B73-chr10	150135188	150135229	Mo17-chr10:146646154	0.0118191	0
B73-chr10	150141789	150141830	Mo17-chr10:146677146	0.0543902	0.0449075
B73-chr10	150141792	150141833	Mo17-chr10:146677149	0.0543902	0.0449075
B73-chr10	150141794	150141835	Mo17-chr10:146677160	0.0543902	0.0449075
B73-chr10	150141798	150141839	Mo17-chr10:146677164	0.0543902	0.0449075
B73-chr10	150141799	150141840	Mo17-chr10:146677165	0.0543902	0.0449075
B73-chr10	150141809	150141850	Mo17-chr10:146677175	0.0988346	0.0400001
B73-chr10	150141814	150141855	Mo17-chr10:146677180	0.185703	0.0666668
B73-chr10	150165924	150165965	Mo17-chr10:146679309	-0.558223	-0.691414
B73-chr10	150165926	150165967	Mo17-chr10:146679311	-0.519896	-0.684242
B73-chr10	150165945	150165986	Mo17-chr10:146679389	-0.936064	-1
B73-chr10	150165951	150165992	Mo17-chr10:146679395	-0.936064	-1
B73-chr10	150168086	150168127	Mo17-chr10:146681572	0.114584	0
B73-chr10	150172231	150172272	Mo17-chr10:146683858	0.232778	0.542244
B73-chr10	150172258	150172299	Mo17-chr10:146683885	0.0811967	0.306166
B73-chr10	150179283	150179324	Mo17-chr10:146717500	0.0158071	0.0454546
B73-chr10	150183218	150183259	Mo17-chr10:146721233	0	0
B73-chr10	150632928	150632969	Mo17-chr10:147152958	-0.00853735	-0.00961539
B73-chr10	150633220	150633261	Mo17-chr10:147153256	0.0231579	-0.107089
B73-chr10	150721401	150721442	Mo17-chr10:147243005	-0.446639	-0.083382
B73-chr10	150731076	150731117	Mo17-chr10:147252438	0.00266897	0
B73-chr10	150779060	150779101	Mo17-chr10:147288664	-0.0187034	0.167929
B73-chr10	150779070	150779111	Mo17-chr10:147288674	-0.0187034	0.167929
B73-chr10	150779072	150779113	Mo17-chr10:147288676	-0.0187034	0.167929
B73-chr10	15072908	15072949	Mo17-chr10:14732927	0.779353	0.775
B73-chr10	150808277	150808318	Mo17-chr10:147350857	-0.0408251	0.0192308
B73-chr10	150819994	150820035	Mo17-chr10:147357931	0.0108734	0.00589225
B73-chr10	150832247	150832288	Mo17-chr10:147360689	0.00380373	0
B73-chr10	150832284	150832325	Mo17-chr10:147360726	-0.00133752	0
B73-chr10	15077445	15077486	Mo17-chr10:14736811	0.0194784	0
B73-chr10	15077500	15077541	Mo17-chr10:14736820	0.0351672	0
B73-chr10	150844916	150844957	Mo17-chr10:147375097	0.00483527	0.00952381
B73-chr10	150847582	150847623	Mo17-chr10:147377854	0.721122	0.865158
B73-chr10	15085297	15085338	Mo17-chr10:14740208	-0.490787	0.0729723
B73-chr10	15085303	15085344	Mo17-chr10:14740214	-0.490787	0.0729723
B73-chr10	15085546	15085587	Mo17-chr10:14740631	-0.950477	-0.977273
B73-chr10	15085602	15085643	Mo17-chr10:14740687	-0.927862	-0.7219
B73-chr10	150910194	150910235	Mo17-chr10:147456882	0.945419	0.977965
B73-chr10	150910196	150910237	Mo17-chr10:147456884	0.945419	0.977965
B73-chr10	150912331	150912372	Mo17-chr10:147458165	0.0224172	0
B73-chr10	151045637	151045678	Mo17-chr10:147561847	0.0263815	0
B73-chr10	151111120	151111161	Mo17-chr10:147624540	0.00424691	-0.0357143
B73-chr10	151111127	151111168	Mo17-chr10:147624547	0.00424691	-0.0357143
B73-chr10	151111668	151111709	Mo17-chr10:147640009	-0.587546	-0.318512
B73-chr10	151111670	151111711	Mo17-chr10:147640011	-0.587546	-0.318512
B73-chr10	15243004	15243045	Mo17-chr10:14922001	-0.005071	0
B73-chr10	15639473	15639514	Mo17-chr10:15314326	-0.0880955	-0.176407
B73-chr10	15639479	15639520	Mo17-chr10:15314332	-0.0880955	-0.176407
B73-chr10	15639481	15639522	Mo17-chr10:15314334	-0.0880955	-0.176407
B73-chr10	15639482	15639523	Mo17-chr10:15314335	-0.1	-0.090909
B73-chr10	15640153	15640194	Mo17-chr10:15314598	0.0125	0
B73-chr10	15846047	15846088	Mo17-chr10:15464278	-0.952724	-0.960859
B73-chr10	15846050	15846091	Mo17-chr10:15464280	-0.96386	-0.955267
B73-chr10	15846053	15846094	Mo17-chr10:15464283	-0.961119	-0.962963
B73-chr10	15846168	15846209	Mo17-chr10:15478068	0.0654532	-0.109129
B73-chr10	15846171	15846212	Mo17-chr10:15478071	0.0654532	-0.109129
B73-chr10	15846181	15846222	Mo17-chr10:15478081	0.0885164	-0.0447807
B73-chr10	15893990	15894031	Mo17-chr10:15493416	0.0632289	0.0290403
B73-chr10	15893991	15894032	Mo17-chr10:15493417	0.0632289	0.0290403
B73-chr10	15897612	15897653	Mo17-chr10:15497104	0.212522	0.389695
B73-chr10	15897689	15897730	Mo17-chr10:15497174	0.825884	0.786376
B73-chr10	15897690	15897731	Mo17-chr10:15497175	0.825884	0.786376
B73-chr10	15897692	15897733	Mo17-chr10:15497177	0.840368	0.792064
B73-chr10	15897693	15897734	Mo17-chr10:15497178	0.840368	0.792064
B73-chr10	15898657	15898698	Mo17-chr10:15497957	0.574663	0.228897
B73-chr10	15900654	15900695	Mo17-chr10:15499933	0.0119841	0
B73-chr10	15900656	15900697	Mo17-chr10:15499935	0.0270256	0
B73-chr10	15900657	15900698	Mo17-chr10:15499936	0.0299653	-0.00285714
B73-chr10	15901753	15901794	Mo17-chr10:15508475	-0.750538	-0.916667
B73-chr10	1552785	1552826	Mo17-chr10:1560284	-0.0533385	0
B73-chr10	1553028	1553069	Mo17-chr10:1560534	0.0007555	0
B73-chr10	1553074	1553115	Mo17-chr10:1560580	-0.0194634	0
B73-chr10	16000017	16000058	Mo17-chr10:15609116	0.00454982	0
B73-chr10	16175437	16175478	Mo17-chr10:15685744	-1	-0.970588
B73-chr10	16175442	16175483	Mo17-chr10:15685749	-1	-0.970588
B73-chr10	16175455	16175496	Mo17-chr10:15685762	-0.972222	-0.985294
B73-chr10	16175513	16175554	Mo17-chr10:15685821	-0.929833	-0.958917
B73-chr10	16175575	16175616	Mo17-chr10:15685883	-1	-1
B73-chr10	16844434	16844475	Mo17-chr10:16374943	-0.811969	-0.980303
B73-chr10	16844498	16844539	Mo17-chr10:16375007	-0.958416	-0.98125
B73-chr10	16844506	16844547	Mo17-chr10:16375015	-0.967058	-0.976562
B73-chr10	16844582	16844623	Mo17-chr10:16375092	-0.897914	-0.987013
B73-chr10	1657626	1657667	Mo17-chr10:1667907	-0.00656007	0
B73-chr10	1658577	1658618	Mo17-chr10:1668924	0.304757	0.36775
B73-chr10	17685861	17685902	Mo17-chr10:17268314	0.00074074	0
B73-chr10	17686173	17686214	Mo17-chr10:17268621	0.0446687	-0.0911286
B73-chr10	1882433	1882474	Mo17-chr10:1797072	0.0425	-0.0749999
B73-chr10	19011084	19011125	Mo17-chr10:18407620	0.89321	1
B73-chr10	19011156	19011197	Mo17-chr10:18407692	0.886161	1
B73-chr10	19011160	19011201	Mo17-chr10:18407696	0.886161	1
B73-chr10	1965623	1965664	Mo17-chr10:1844677	0	0
B73-chr10	1966391	1966432	Mo17-chr10:1845428	0.0566435	-0.026984
B73-chr10	19033356	19033397	Mo17-chr10:18518679	-0.0924919	-0.0818273
B73-chr10	19033360	19033401	Mo17-chr10:18518683	-0.0809524	-0.104893
B73-chr10	19230703	19230744	Mo17-chr10:18594458	0.945588	0.895238
B73-chr10	19271711	19271752	Mo17-chr10:18612168	0.0104167	0.0030166
B73-chr10	19723185	19723226	Mo17-chr10:19016116	0.879763	0.64048
B73-chr10	19723186	19723227	Mo17-chr10:19016117	0.879763	0.64048
B73-chr10	19723187	19723228	Mo17-chr10:19016118	0.879763	0.64048
B73-chr10	19802459	19802500	Mo17-chr10:19107798	0.298413	0.164815
B73-chr10	19802465	19802506	Mo17-chr10:19107804	0.738655	0.663384
B73-chr10	19802495	19802536	Mo17-chr10:19107834	0.938025	0.782332
B73-chr10	19802564	19802605	Mo17-chr10:19107903	0.928571	0.935606
B73-chr10	19803290	19803331	Mo17-chr10:19108629	0.918253	0.93039
B73-chr10	2006720	2006761	Mo17-chr10:1941305	-0.478846	-0.739448
B73-chr10	2007558	2007599	Mo17-chr10:1942250	-0.850428	-0.615385
B73-chr10	2025578	2025619	Mo17-chr10:1953337	0.928571	0.909341
B73-chr10	2025585	2025626	Mo17-chr10:1953344	0.928571	0.909341
B73-chr10	2025595	2025636	Mo17-chr10:1953354	0.891053	0.92946
B73-chr10	2207019	2207060	Mo17-chr10:2020834	-0.015331	0
B73-chr10	21143647	21143688	Mo17-chr10:20321560	0.977037	0.938889
B73-chr10	21143679	21143720	Mo17-chr10:20321592	0.834752	0.96875
B73-chr10	21210796	21210837	Mo17-chr10:20397689	0.90895	0.748626
B73-chr10	21210868	21210909	Mo17-chr10:20397761	0.889767	0.952083
B73-chr10	21210885	21210926	Mo17-chr10:20397778	0.863138	0.9375
B73-chr10	21210920	21210961	Mo17-chr10:20397813	0.859639	0.867108
B73-chr10	21210945	21210986	Mo17-chr10:20397838	0.837931	0.89036
B73-chr10	21210952	21210993	Mo17-chr10:20397845	0.83581	0.890443
B73-chr10	21210974	21211015	Mo17-chr10:20397867	0.931719	0.942857
B73-chr10	21211576	21211617	Mo17-chr10:20398469	0.922286	0.994048
B73-chr10	21211621	21211662	Mo17-chr10:20398514	0.896523	0.964469
B73-chr10	21211622	21211663	Mo17-chr10:20398515	0.894406	0.972527
B73-chr10	21211632	21211673	Mo17-chr10:20398525	0.90465	0.981685
B73-chr10	21211646	21211687	Mo17-chr10:20398539	0.95261	0.988636
B73-chr10	21211657	21211698	Mo17-chr10:20398550	0.902029	0.988636
B73-chr10	21465507	21465548	Mo17-chr10:20620370	-0.138746	-0.210101
B73-chr10	21465512	21465553	Mo17-chr10:20620695	-0.934168	-0.971515
B73-chr10	21465524	21465565	Mo17-chr10:20620707	-0.911996	-0.957639
B73-chr10	22056406	22056447	Mo17-chr10:21005158	-0.871717	-0.399495
B73-chr10	22056407	22056448	Mo17-chr10:21005159	-0.871717	-0.399495
B73-chr10	22056414	22056455	Mo17-chr10:21005166	-0.875589	-0.408586
B73-chr10	22056425	22056466	Mo17-chr10:21005177	0.0560605	0.0454545
B73-chr10	22056427	22056468	Mo17-chr10:21005179	0.0373737	0.0636363
B73-chr10	22056429	22056470	Mo17-chr10:21005181	0.0333332	0.0727273
B73-chr10	22056430	22056471	Mo17-chr10:21005182	0.0333332	0.0727273
B73-chr10	22056482	22056523	Mo17-chr10:21005235	-0.192163	0.0277778
B73-chr7	122385907	122385948	Mo17-chr10:21036871	-0.897515	-0.895429
B73-chr10	2311969	2312010	Mo17-chr10:2112445	0.016129	0
B73-chr10	2312015	2312056	Mo17-chr10:2112487	0.0159758	0
B73-chr10	2556139	2556180	Mo17-chr10:2152842	0.00336538	0
B73-chr6	158752844	158752885	Mo17-chr10:21655490	-0.884444	-0.913216
B73-chr6	158752793	158752834	Mo17-chr10:21655541	-0.889422	-0.984375
B73-chr6	158752789	158752830	Mo17-chr10:21655545	-0.909232	-0.9875
B73-chr6	158752669	158752710	Mo17-chr10:21655665	-0.86337	-0.984375
B73-chr10	22602023	22602064	Mo17-chr10:21831984	-0.980769	-0.909091
B73-chr10	22602034	22602075	Mo17-chr10:21831995	-0.980769	-0.909091
B73-chr10	22602186	22602227	Mo17-chr10:21832146	-0.848959	-0.96875
B73-chr10	22602190	22602231	Mo17-chr10:21832150	-0.844499	-0.958333
B73-chr10	22602194	22602235	Mo17-chr10:21832154	-0.839544	-0.875
B73-chr10	22622065	22622106	Mo17-chr10:21885151	0.0047616	0.292857
B73-chr10	2609954	2609995	Mo17-chr10:2212088	-0.00956765	0.441761
B73-chr10	22995648	22995689	Mo17-chr10:22206165	0.886128	0.333974
B73-chr10	23422483	23422524	Mo17-chr10:22682329	-0.0308769	0.00248025
B73-chr10	23441344	23441385	Mo17-chr10:22808128	-0.0262605	0
B73-chr10	23441359	23441400	Mo17-chr10:22808143	0.0124585	0
B73-chr10	23523734	23523775	Mo17-chr10:22917540	0.0912247	0.173764
B73-chr10	23624932	23624973	Mo17-chr10:22974397	-0.762952	-0.881212
B73-chr10	23624938	23624979	Mo17-chr10:22974403	-0.762731	-0.871212
B73-chr10	23711102	23711143	Mo17-chr10:23087498	-0.918986	-0.945833
B73-chr10	23711105	23711146	Mo17-chr10:23087501	-0.947611	-0.975
B73-chr10	23711147	23711188	Mo17-chr10:23087543	-0.811332	-0.984375
B73-chr10	23711162	23711203	Mo17-chr10:23087558	-0.787805	-1
B73-chr10	23711342	23711383	Mo17-chr10:23087738	-0.897253	-0.954546
B73-chr10	23757343	23757384	Mo17-chr10:23111522	0.94518	0.988889
B73-chr10	23757416	23757457	Mo17-chr10:23111595	0.950726	0.922559
B73-chr10	23757439	23757480	Mo17-chr10:23111618	0.945305	0.940152
B73-chr10	23757619	23757660	Mo17-chr10:23111798	0.956522	0.902778
B73-chr10	23757659	23757700	Mo17-chr10:23111838	0.930957	0.886995
B73-chr10	23823517	23823558	Mo17-chr10:23162015	0.892857	0.930037
B73-chr10	23823535	23823576	Mo17-chr10:23162033	0.86875	0.964102
B73-chr10	23823566	23823607	Mo17-chr10:23162064	0.825957	0.980769
B73-chr10	23823569	23823610	Mo17-chr10:23162067	0.825957	0.980769
B73-chr10	24098209	24098250	Mo17-chr10:23337774	-0.901744	-1
B73-chr10	24098407	24098448	Mo17-chr10:23337972	-0.898608	-0.908889
B73-chr10	24098412	24098453	Mo17-chr10:23337977	-0.898259	-0.917361
B73-chr10	24103926	24103967	Mo17-chr10:23346916	0.848088	1
B73-chr10	24103945	24103986	Mo17-chr10:23346935	0.859803	0.983333
B73-chr10	24103953	24103994	Mo17-chr10:23346943	0.906618	0.98
B73-chr10	24104008	24104049	Mo17-chr10:23346998	0.9375	0.97619
B73-chr10	24104046	24104087	Mo17-chr10:23347036	0.880218	0.879649
B73-chr10	24104071	24104112	Mo17-chr10:23347061	0.89503	0.897073
B73-chr10	24104084	24104125	Mo17-chr10:23347074	0.928825	0.91847
B73-chr10	24104088	24104129	Mo17-chr10:23347078	0.926154	0.925265
B73-chr10	24104089	24104130	Mo17-chr10:23347079	0.926154	0.925265
B73-chr10	24104104	24104145	Mo17-chr10:23347094	0.924974	0.943723
B73-chr10	24104115	24104156	Mo17-chr10:23347105	0.950071	0.971429
B73-chr10	24104120	24104161	Mo17-chr10:23347110	0.949772	0.971429
B73-chr10	24104122	24104163	Mo17-chr10:23347112	0.96494	1
B73-chr10	24104125	24104166	Mo17-chr10:23347115	0.96745	1
B73-chr10	24104128	24104169	Mo17-chr10:23347118	0.979354	1
B73-chr10	24104183	24104224	Mo17-chr10:23347172	0.909921	0.964815
B73-chr10	24104185	24104226	Mo17-chr10:23347174	0.909921	0.964815
B73-chr10	24104192	24104233	Mo17-chr10:23347181	0.927976	0.959722
B73-chr10	24104194	24104235	Mo17-chr10:23347183	0.927976	0.959722
B73-chr10	24104195	24104236	Mo17-chr10:23347184	0.927976	0.959722
B73-chr10	2702005	2702046	Mo17-chr10:2369515	-0.479487	-0.0925927
B73-chr10	2702044	2702085	Mo17-chr10:2369562	-0.321429	-0.0625
B73-chr10	24643448	24643489	Mo17-chr10:23948262	-0.793226	-0.644231
B73-chr10	24770009	24770050	Mo17-chr10:24098666	-0.915737	-0.860119
B73-chr10	24770261	24770302	Mo17-chr10:24098918	-0.992188	-0.933333
B73-chr10	24770283	24770324	Mo17-chr10:24098940	-0.951732	-0.990909
B73-chr10	24770385	24770426	Mo17-chr10:24099034	-0.881318	-0.896825
B73-chr10	24770390	24770431	Mo17-chr10:24099039	-0.898181	-0.844048
B73-chr10	24770393	24770434	Mo17-chr10:24099042	-0.898181	-0.844048
B73-chr10	24770400	24770441	Mo17-chr10:24099049	-0.904474	-0.830238
B73-chr10	24770404	24770445	Mo17-chr10:24099053	-0.904474	-0.830238
B73-chr10	24770444	24770485	Mo17-chr10:24099093	-0.823954	-0.870536
B73-chr10	24898430	24898471	Mo17-chr10:24235722	0.869398	0.882486
B73-chr10	24898431	24898472	Mo17-chr10:24235723	0.869398	0.882486
B73-chr10	24898465	24898506	Mo17-chr10:24235757	0.892489	0.909615
B73-chr10	24898473	24898514	Mo17-chr10:24235765	0.893648	0.885417
B73-chr10	24898524	24898565	Mo17-chr10:24235816	0.90611	0.907912
B73-chr10	24898535	24898576	Mo17-chr10:24235827	0.910258	0.938327
B73-chr10	24898536	24898577	Mo17-chr10:24235828	0.910258	0.938327
B73-chr10	24898547	24898588	Mo17-chr10:24235839	0.929138	0.937632
B73-chr10	24898549	24898590	Mo17-chr10:24235841	0.929138	0.937632
B73-chr10	24898570	24898611	Mo17-chr10:24235862	0.921717	0.904166
B73-chr10	24898578	24898619	Mo17-chr10:24235870	0.921717	0.904166
B73-chr10	24898673	24898714	Mo17-chr10:24235964	0.85886	0.738889
B73-chr10	25627397	25627438	Mo17-chr10:25008776	-0.850349	-0.850428
B73-chr2	71594869	71594910	Mo17-chr10:25223970	-0.003706	0.027778
B73-chr2	71594735	71594776	Mo17-chr10:25224133	-0.924629	-0.94707
B73-chr10	26028236	26028277	Mo17-chr10:25354300	0.061189	-0.157051
B73-chr10	26062406	26062447	Mo17-chr10:25419864	-0.918076	-0.947222
B73-chr10	26062407	26062448	Mo17-chr10:25419865	-0.918076	-0.947222
B73-chr10	26062431	26062472	Mo17-chr10:25419889	-0.896582	-0.972222
B73-chr10	26062508	26062549	Mo17-chr10:25419966	-0.912434	-1
B73-chr10	26062513	26062554	Mo17-chr10:25419971	-0.912434	-1
B73-chr10	26062517	26062558	Mo17-chr10:25419975	-0.912434	-1
B73-chr10	26062520	26062561	Mo17-chr10:25419978	-0.913845	-0.977778
B73-chr10	26125079	26125120	Mo17-chr10:25430503	-0.0185714	0
B73-chr10	26125087	26125128	Mo17-chr10:25430511	-0.0225	0
B73-chr10	26125100	26125141	Mo17-chr10:25430524	-0.025	0
B73-chr10	26125103	26125144	Mo17-chr10:25430527	-0.0679545	0
B73-chr10	26125105	26125146	Mo17-chr10:25430529	-0.0591826	0
B73-chr10	26125108	26125149	Mo17-chr10:25430532	-0.102137	0
B73-chr10	26125118	26125159	Mo17-chr10:25430542	-0.102137	0
B73-chr10	26125123	26125164	Mo17-chr10:25430547	-0.102137	0
B73-chr10	26125134	26125175	Mo17-chr10:25430558	-0.0391068	0
B73-chr10	26125135	26125176	Mo17-chr10:25430559	-0.0391068	0
B73-chr10	26125139	26125180	Mo17-chr10:25430563	-0.0391068	0
B73-chr10	26125140	26125181	Mo17-chr10:25430564	-0.0391068	0
B73-chr10	26125144	26125185	Mo17-chr10:25430568	0.0218258	0
B73-chr10	26125147	26125188	Mo17-chr10:25430571	0.0118577	0
B73-chr10	26125150	26125191	Mo17-chr10:25430574	0.0118577	0
B73-chr10	26125151	26125192	Mo17-chr10:25430575	0.0118577	0
B73-chr10	26125156	26125197	Mo17-chr10:25430580	0.0118577	0
B73-chr10	26256229	26256270	Mo17-chr10:25564629	-0.0620167	0.0417988
B73-chr10	26256231	26256272	Mo17-chr10:25564631	0.000496	0.0469741
B73-chr10	26256234	26256275	Mo17-chr10:25564634	0.000496	0.0469741
B73-chr10	26429909	26429950	Mo17-chr10:25623661	-0.0303126	0
B73-chr10	26429911	26429952	Mo17-chr10:25623663	-0.0314246	0
B73-chr10	26429914	26429955	Mo17-chr10:25623667	-0.0314246	0
B73-chr10	26429934	26429975	Mo17-chr10:25623686	-0.0370844	0
B73-chr10	26431161	26431202	Mo17-chr10:25624959	-0.945906	-0.18718
B73-chr10	26431254	26431295	Mo17-chr10:25625042	-0.0303982	-0.00972225
B73-chr10	26431255	26431296	Mo17-chr10:25625043	-0.0463755	-0.0188889
B73-chr10	26431260	26431301	Mo17-chr10:25625048	-0.0559535	-0.025
B73-chr10	26702684	26702725	Mo17-chr10:25897742	0.0134823	0.0334823
B73-chr10	26704018	26704059	Mo17-chr10:25899076	0.00282075	-0.0805555
B73-chr10	26834552	26834593	Mo17-chr10:25907937	-0.480327	-0.147389
B73-chr10	26834555	26834596	Mo17-chr10:25907940	-0.463718	-0.152643
B73-chr10	26863568	26863609	Mo17-chr10:25945853	0.686797	0.604866
B73-chr10	26863569	26863610	Mo17-chr10:25945854	0.686797	0.604866
B73-chr10	26863574	26863615	Mo17-chr10:25945859	0.686797	0.604866
B73-chr10	26863583	26863624	Mo17-chr10:25945869	0.790899	0.737583
B73-chr10	26863608	26863649	Mo17-chr10:25945894	0.848567	0.806624
B73-chr10	26882805	26882846	Mo17-chr10:25948707	0.014086	-0.00769231
B73-chr10	27352083	27352124	Mo17-chr10:26243591	-0.02	0.664773
B73-chr10	27352084	27352125	Mo17-chr10:26243592	-0.0133333	0.622349
B73-chr10	27369143	27369184	Mo17-chr10:26256720	0.00630255	0
B73-chr10	27572753	27572794	Mo17-chr10:26319947	-0.0416666	-0.0555555
B73-chr10	27572762	27572803	Mo17-chr10:26319956	-0.0416666	-0.0555555
B73-chr10	27572781	27572822	Mo17-chr10:26319974	0.0874802	-0.31875
B73-chr10	27701515	27701556	Mo17-chr10:26532696	0.0161147	0
B73-chr10	27930379	27930420	Mo17-chr10:26807911	-0.1875	-0.2
B73-chr10	28137406	28137447	Mo17-chr10:27221032	-0.849828	-1
B73-chr10	28137484	28137525	Mo17-chr10:27221110	-0.9375	-0.958333
B73-chr10	28215904	28215945	Mo17-chr10:27381278	-0.233474	-0.0926768
B73-chr10	28343117	28343158	Mo17-chr10:27574345	-0.0112639	-0.220833
B73-chr10	28422117	28422158	Mo17-chr10:27667400	-0.0171253	0
B73-chr10	28694636	28694677	Mo17-chr10:27768024	0.0620049	0
B73-chr10	2734076	2734117	Mo17-chr10:2794223	-0.0234326	0
B73-chr10	2734079	2734120	Mo17-chr10:2794226	-0.0234326	0
B73-chr10	2734110	2734151	Mo17-chr10:2794257	-0.00870912	0
B73-chr10	2734116	2734157	Mo17-chr10:2794263	-0.00718592	0
B73-chr10	2734165	2734206	Mo17-chr10:2794313	0.0187261	0
B73-chr10	2734183	2734224	Mo17-chr10:2794332	0.0250909	0
B73-chr10	2734185	2734226	Mo17-chr10:2794334	0.0250909	0
B73-chr10	2734261	2734302	Mo17-chr10:2794412	0.0180167	0.00878642
B73-chr10	2734267	2734308	Mo17-chr10:2794418	0.0224733	-0.000251667
B73-chr10	2734268	2734309	Mo17-chr10:2794419	0.0589814	-0.0606683
B73-chr10	2734358	2734399	Mo17-chr10:2794509	-0.521635	-0.03125
B73-chr10	2734359	2734400	Mo17-chr10:2794510	-0.513872	-0.0625
B73-chr10	2735718	2735759	Mo17-chr10:2795846	-0.000246483	0
B73-chr10	2813301	2813342	Mo17-chr10:2836902	-0.941422	-1
B73-chr10	2813305	2813346	Mo17-chr10:2836906	-0.949149	-1
B73-chr10	2813307	2813348	Mo17-chr10:2836908	-0.949149	-1
B73-chr10	124107153	124107194	Mo17-chr10:29246800	-0.160173	-0.1
B73-chr10	30449527	30449568	Mo17-chr10:29479299	-0.894773	-1
B73-chr10	30449539	30449580	Mo17-chr10:29479311	-0.884142	-1
B73-chr10	30449607	30449648	Mo17-chr10:29479379	-0.879144	-0.967308
B73-chr10	30449613	30449654	Mo17-chr10:29479385	-0.879144	-0.967308
B73-chr10	30449675	30449716	Mo17-chr10:29479447	-0.945286	-0.9375
B73-chr10	30449710	30449751	Mo17-chr10:29479482	-0.797496	-0.892046
B73-chr10	30449755	30449796	Mo17-chr10:29479527	-0.86081	-0.992647
B73-chr10	30450472	30450513	Mo17-chr10:29480275	-0.883796	-0.978022
B73-chr10	30450482	30450523	Mo17-chr10:29480285	-0.912448	-0.979592
B73-chr10	30450631	30450672	Mo17-chr10:29480434	-0.927451	-0.97907
B73-chr10	30450664	30450705	Mo17-chr10:29480467	-0.965336	-0.986645
B73-chr10	30450686	30450727	Mo17-chr10:29480489	-0.9267	-1
B73-chr10	30450702	30450743	Mo17-chr10:29480505	-0.890412	-1
B73-chr10	30597055	30597096	Mo17-chr10:29663862	-0.665788	-0.41875
B73-chr10	30597145	30597186	Mo17-chr10:29663952	-0.951371	-0.948148
B73-chr10	30598014	30598055	Mo17-chr10:29761357	-0.859898	-0.946832
B73-chr10	30598019	30598060	Mo17-chr10:29761362	-0.859898	-0.946832
B73-chr10	30598022	30598063	Mo17-chr10:29761365	-0.811404	-0.923077
B73-chr10	30644993	30645034	Mo17-chr10:29778118	-0.0120548	0
B73-chr10	24892374	24892415	Mo17-chr10:29818940	1	0.975
B73-chr10	24892380	24892421	Mo17-chr10:29818946	1	1
B73-chr10	24893205	24893246	Mo17-chr10:29819704	0.814855	0.8
B73-chr10	24893206	24893247	Mo17-chr10:29819705	0.827145	0.866667
B73-chr10	24893211	24893252	Mo17-chr10:29819710	0.943939	0.95
B73-chr10	24893212	24893253	Mo17-chr10:29819711	0.943939	0.95
B73-chr10	24893213	24893254	Mo17-chr10:29819712	0.943939	0.95
B73-chr10	24893219	24893260	Mo17-chr10:29819718	0.943845	0.975
B73-chr10	24893223	24893264	Mo17-chr10:29819731	0.938752	0.975
B73-chr10	30783576	30783617	Mo17-chr10:30014894	0.00890017	0
B73-chr10	30783585	30783626	Mo17-chr10:30014903	0.00890017	0
B73-chr10	30827971	30828012	Mo17-chr10:30094178	0.134248	0.0620618
B73-chr10	30827974	30828015	Mo17-chr10:30094181	0.134248	0.0620618
B73-chr10	30827993	30828034	Mo17-chr10:30094200	0.123994	0.0323288
B73-chr10	30829071	30829112	Mo17-chr10:30094664	0.0395963	0
B73-chr10	30829646	30829687	Mo17-chr10:30095240	0.01	0
B73-chr10	30829679	30829720	Mo17-chr10:30095273	0.05	0
B73-chr10	31017475	31017516	Mo17-chr10:30246117	-0.815033	-0.814782
B73-chr10	31018278	31018319	Mo17-chr10:30246920	-0.859291	-0.954293
B73-chr10	31018508	31018549	Mo17-chr10:30247150	-0.850504	-0.955357
B73-chr10	31018579	31018620	Mo17-chr10:30247221	-0.811966	-1
B73-chr10	31179201	31179242	Mo17-chr10:30385753	0.77677	0.96875
B73-chr10	31213278	31213319	Mo17-chr10:30410036	0.895869	1
B73-chr10	31213313	31213354	Mo17-chr10:30410071	0.913511	0.947727
B73-chr10	31346047	31346088	Mo17-chr10:30564084	-0.063174	0
B73-chr10	31504016	31504057	Mo17-chr10:30730082	-0.049253	0
B73-chr10	31504018	31504059	Mo17-chr10:30730084	-0.049253	0
B73-chr10	31553131	31553172	Mo17-chr10:30792781	0.866775	0.958333
B73-chr10	31553143	31553184	Mo17-chr10:30792797	0.886276	0.964015
B73-chr10	31553146	31553187	Mo17-chr10:30792800	0.754422	0.77178
B73-chr10	31631132	31631173	Mo17-chr10:30819964	-0.788844	-1
B73-chr10	31631153	31631194	Mo17-chr10:30819985	-0.602463	-1
B73-chr10	31631155	31631196	Mo17-chr10:30819987	-0.602463	-1
B73-chr10	31631211	31631252	Mo17-chr10:30820043	-0.80543	-1
B73-chr10	31631213	31631254	Mo17-chr10:30820045	-0.80543	-1
B73-chr10	31631237	31631278	Mo17-chr10:30820069	-0.821164	-0.972222
B73-chr10	31631239	31631280	Mo17-chr10:30820071	-0.935606	-0.936508
B73-chr10	31631260	31631301	Mo17-chr10:30820092	-0.945076	-0.947421
B73-chr10	31631264	31631305	Mo17-chr10:30820096	-0.930556	-0.929894
B73-chr10	31631265	31631306	Mo17-chr10:30820097	-0.930556	-0.929894
B73-chr10	31631266	31631307	Mo17-chr10:30820098	-0.930556	-0.929894
B73-chr10	31631277	31631318	Mo17-chr10:30820109	-0.931126	-0.947421
B73-chr10	31631291	31631332	Mo17-chr10:30820123	-0.975733	-1
B73-chr10	31631328	31631369	Mo17-chr10:30820160	-0.937935	-0.983333
B73-chr10	31631367	31631408	Mo17-chr10:30820199	-0.872737	-0.973647
B73-chr10	31631373	31631414	Mo17-chr10:30820205	-0.837175	-0.94765
B73-chr10	31631382	31631423	Mo17-chr10:30820214	-0.832865	-0.94765
B73-chr10	31631384	31631425	Mo17-chr10:30820216	-0.832865	-0.94765
B73-chr10	31631426	31631467	Mo17-chr10:30820257	-0.878002	-0.928571
B73-chr10	31631429	31631470	Mo17-chr10:30820260	-0.866925	-0.940476
B73-chr10	31631432	31631473	Mo17-chr10:30820263	-0.866925	-0.940476
B73-chr10	31631436	31631477	Mo17-chr10:30820267	-0.865992	-0.922619
B73-chr10	31631446	31631487	Mo17-chr10:30820277	-0.865992	-0.922619
B73-chr10	31631454	31631495	Mo17-chr10:30820285	-0.880511	-0.919643
B73-chr10	31631477	31631518	Mo17-chr10:30837041	-0.866791	-0.954762
B73-chr10	31631481	31631522	Mo17-chr10:30837045	-0.866791	-0.954762
B73-chr10	31631485	31631526	Mo17-chr10:30837049	-0.844403	-0.954708
B73-chr10	31631490	31631531	Mo17-chr10:30837054	-0.855593	-0.954675
B73-chr10	31631506	31631547	Mo17-chr10:30837070	-0.875091	-0.947836
B73-chr10	31631518	31631559	Mo17-chr10:30837082	-0.869017	-0.956818
B73-chr10	31631519	31631560	Mo17-chr10:30837083	-0.85914	-0.95425
B73-chr10	31631535	31631576	Mo17-chr10:30837099	-0.906561	-0.967857
B73-chr10	31631538	31631579	Mo17-chr10:30837102	-0.906561	-0.967857
B73-chr10	31632030	31632071	Mo17-chr10:30837590	-0.897331	-0.961795
B73-chr10	31632033	31632074	Mo17-chr10:30837593	-0.896695	-0.961613
B73-chr10	31632046	31632087	Mo17-chr10:30837606	-0.895128	-1
B73-chr10	31632047	31632088	Mo17-chr10:30837607	-0.895128	-1
B73-chr10	31632199	31632240	Mo17-chr10:30837759	-0.870245	-0.981482
B73-chr10	31632268	31632309	Mo17-chr10:30837827	-0.942962	-0.970673
B73-chr10	31632272	31632313	Mo17-chr10:30837831	-0.952411	-0.992188
B73-chr10	31632309	31632350	Mo17-chr10:30837868	-0.94724	-0.979167
B73-chr10	31632311	31632352	Mo17-chr10:30837870	-0.94724	-0.979167
B73-chr10	31632358	31632399	Mo17-chr10:30837917	-0.930642	-1
B73-chr10	31718839	31718880	Mo17-chr10:30935987	0.940972	0.933712
B73-chr10	31718852	31718893	Mo17-chr10:30936000	0.90005	0.956439
B73-chr10	31718896	31718937	Mo17-chr10:30936044	0.864377	0.882784
B73-chr10	31718922	31718963	Mo17-chr10:30936070	0.841562	0.894078
B73-chr10	31718926	31718967	Mo17-chr10:30936074	0.854319	0.872894
B73-chr10	31718930	31718971	Mo17-chr10:30936078	0.868762	0.885104
B73-chr10	31718939	31718980	Mo17-chr10:30936087	0.786613	0.924817
B73-chr10	31718944	31718985	Mo17-chr10:30936092	0.786613	0.924817
B73-chr10	31718965	31719006	Mo17-chr10:30936113	0.781265	0.927534
B73-chr10	31718981	31719022	Mo17-chr10:30936129	0.94875	0.964286
B73-chr10	31719034	31719075	Mo17-chr10:30936182	0.92355	0.93813
B73-chr10	31719061	31719102	Mo17-chr10:30936210	0.877062	0.964524
B73-chr10	31719073	31719114	Mo17-chr10:30936222	0.880893	0.963988
B73-chr10	31719090	31719131	Mo17-chr10:30936239	0.839643	0.958333
B73-chr10	31719180	31719221	Mo17-chr10:30936327	0.872839	0.958333
B73-chr10	31719183	31719224	Mo17-chr10:30936330	0.898628	0.952342
B73-chr10	31719209	31719250	Mo17-chr10:30936356	0.88652	0.972727
B73-chr10	31719260	31719301	Mo17-chr10:30936406	0.921023	0.990385
B73-chr10	31719267	31719308	Mo17-chr10:30936413	0.929356	0.990385
B73-chr10	31719273	31719314	Mo17-chr10:30936419	0.929356	0.990385
B73-chr10	31719280	31719321	Mo17-chr10:30936426	0.930501	0.990385
B73-chr10	31719288	31719329	Mo17-chr10:30936434	0.894372	0.959936
B73-chr10	31719322	31719363	Mo17-chr10:30936468	0.859722	0.979968
B73-chr10	31719326	31719367	Mo17-chr10:30936472	0.96	1
B73-chr10	31719328	31719369	Mo17-chr10:30936474	0.966667	0.989583
B73-chr10	31719344	31719385	Mo17-chr10:30936490	0.85	0.984834
B73-chr10	31719347	31719388	Mo17-chr10:30936493	0.88	0.980725
B73-chr10	31719367	31719408	Mo17-chr10:30936513	0.847778	0.971176
B73-chr10	31719476	31719517	Mo17-chr10:30936622	0.935713	0.977778
B73-chr10	31719487	31719528	Mo17-chr10:30936633	0.868056	0.966666
B73-chr10	31750369	31750410	Mo17-chr10:30958287	0.958517	0.923077
B73-chr10	33180094	33180135	Mo17-chr10:32363293	0.933938	0.936364
B73-chr10	3251047	3251088	Mo17-chr10:3258888	0.000649958	0.0216981
B73-chr10	3251048	3251089	Mo17-chr10:3258889	0.000649958	0.0216981
B73-chr10	3265709	3265750	Mo17-chr10:3267353	-0.918653	-0.982143
B73-chr10	33781895	33781936	Mo17-chr10:32988114	0.905065	0.922222
B73-chr10	33781915	33781956	Mo17-chr10:32988134	0.842204	0.894444
B73-chr10	59018665	59018706	Mo17-chr10:32988702	-0.00600962	0
B73-chr10	59018667	59018708	Mo17-chr10:32988704	-0.00600962	0
B73-chr10	59018744	59018785	Mo17-chr10:32988740	0.0162021	0.106061
B73-chr10	59018750	59018791	Mo17-chr10:32988746	0.0162021	0.106061
B73-chr10	59018756	59018797	Mo17-chr10:32988752	0.0105301	0.105808
B73-chr10	33798123	33798164	Mo17-chr10:32990147	0.92915	1
B73-chr10	33798144	33798185	Mo17-chr10:32990168	0.934402	0.972222
B73-chr10	33798145	33798186	Mo17-chr10:32990169	0.934402	0.972222
B73-chr10	33798149	33798190	Mo17-chr10:32990173	0.922436	0.944445
B73-chr10	33798154	33798195	Mo17-chr10:32990178	0.922436	0.944445
B73-chr10	33976342	33976383	Mo17-chr10:33102945	-0.95251	-0.948413
B73-chr10	33976358	33976399	Mo17-chr10:33102961	-0.956559	-0.928571
B73-chr10	33976362	33976403	Mo17-chr10:33102965	-0.963811	-0.920635
B73-chr10	33976365	33976406	Mo17-chr10:33102968	-0.968601	-0.931973
B73-chr10	33976377	33976418	Mo17-chr10:33102980	-0.979299	-0.944445
B73-chr10	33976384	33976425	Mo17-chr10:33102987	-0.982566	-1
B73-chr10	33976385	33976426	Mo17-chr10:33102988	-0.987642	-1
B73-chr10	33976389	33976430	Mo17-chr10:33102992	-0.949859	-1
B73-chr10	33976413	33976454	Mo17-chr10:33103016	-0.893425	-0.953125
B73-chr10	33976420	33976461	Mo17-chr10:33103023	-0.889941	-0.939815
B73-chr10	33976441	33976482	Mo17-chr10:33103044	-0.892178	-0.909722
B73-chr10	33976477	33976518	Mo17-chr10:33103080	-0.806375	-0.977778
B73-chr10	33976485	33976526	Mo17-chr10:33103088	-0.85524	-0.974747
B73-chr10	33976497	33976538	Mo17-chr10:33103100	-0.909384	-0.984849
B73-chr10	33976519	33976560	Mo17-chr10:33103122	-0.90634	-0.955331
B73-chr10	33976531	33976572	Mo17-chr10:33103134	-0.912835	-0.948148
B73-chr10	33976586	33976627	Mo17-chr10:33103189	-0.895139	-0.945055
B73-chr10	33976612	33976653	Mo17-chr10:33103215	-0.833894	-0.985714
B73-chr10	33976614	33976655	Mo17-chr10:33103217	-0.833894	-0.985714
B73-chr10	33976621	33976662	Mo17-chr10:33103224	-0.833894	-0.985714
B73-chr10	33976632	33976673	Mo17-chr10:33103235	-0.83982	-0.967677
B73-chr10	33976647	33976688	Mo17-chr10:33103250	-0.855457	-0.927273
B73-chr10	33976655	33976696	Mo17-chr10:33103258	-0.888095	-0.854545
B73-chr10	33976698	33976739	Mo17-chr10:33103301	-0.908019	-0.923764
B73-chr10	33976705	33976746	Mo17-chr10:33103308	-0.912129	-0.925549
B73-chr10	33976723	33976764	Mo17-chr10:33103326	-0.936622	-0.878571
B73-chr10	33976731	33976772	Mo17-chr10:33103334	-0.893229	-0.9
B73-chr10	33976889	33976930	Mo17-chr10:33103468	-0.898134	-0.944445
B73-chr10	33976961	33977002	Mo17-chr10:33103540	-0.865524	-0.972313
B73-chr10	33976972	33977013	Mo17-chr10:33103551	-0.854531	-0.967699
B73-chr10	33976978	33977019	Mo17-chr10:33103557	-0.840038	-0.904533
B73-chr10	34325163	34325204	Mo17-chr10:33484638	0.943491	0.980159
B73-chr10	34325210	34325251	Mo17-chr10:33484685	0.919998	0.991667
B73-chr10	34325211	34325252	Mo17-chr10:33484686	0.919998	0.991667
B73-chr10	34325279	34325320	Mo17-chr10:33484753	0.863739	0.972028
B73-chr10	34325297	34325338	Mo17-chr10:33484771	0.888645	0.982492
B73-chr10	34325307	34325348	Mo17-chr10:33484781	0.900333	0.97875
B73-chr10	34325324	34325365	Mo17-chr10:33484798	0.9045	0.963409
B73-chr10	34325340	34325381	Mo17-chr10:33484814	0.918403	0.950126
B73-chr10	34326043	34326084	Mo17-chr10:33485518	0.883095	0.977891
B73-chr10	34326052	34326093	Mo17-chr10:33485527	0.883095	0.977891
B73-chr10	34326087	34326128	Mo17-chr10:33485562	0.962043	0.9375
B73-chr10	34326173	34326214	Mo17-chr10:33485648	1	1
B73-chr10	34326196	34326237	Mo17-chr10:33485671	0.915978	0.894891
B73-chr10	34326218	34326259	Mo17-chr10:33485693	0.939689	0.898328
B73-chr10	518580	518621	Mo17-chr10:339929	0.00980392	0
B73-chr10	518581	518622	Mo17-chr10:339930	0.00980392	0
B73-chr10	34991967	34992008	Mo17-chr10:34048451	-0.00264513	0
B73-chr10	34991977	34992018	Mo17-chr10:34048461	-0.00712252	0
B73-chr10	34992022	34992063	Mo17-chr10:34048499	-0.055376	-0.0530303
B73-chr10	34992023	34992064	Mo17-chr10:34048500	-0.055376	-0.0530303
B73-chr10	34992025	34992066	Mo17-chr10:34048502	-0.055376	-0.0530303
B73-chr10	34992030	34992071	Mo17-chr10:34048507	-0.0663464	-0.0662879
B73-chr10	34992031	34992072	Mo17-chr10:34048508	-0.0663464	-0.0662879
B73-chr10	35117411	35117452	Mo17-chr10:34319697	-0.827981	-0.988889
B73-chr10	35117422	35117463	Mo17-chr10:34319708	-0.798815	-0.9875
B73-chr10	35117628	35117669	Mo17-chr10:34319913	-0.808004	-0.94288
B73-chr10	35117653	35117694	Mo17-chr10:34319938	-0.821436	-0.959402
B73-chr10	35583792	35583833	Mo17-chr10:34763653	-0.865761	-1
B73-chr10	35774502	35774543	Mo17-chr10:35000795	-0.974138	-0.904546
B73-chr10	35774510	35774551	Mo17-chr10:35000803	-0.974138	-0.904546
B73-chr10	35774512	35774553	Mo17-chr10:35000805	-0.974138	-0.904546
B73-chr10	35774539	35774580	Mo17-chr10:35000832	-0.950427	-0.909091
B73-chr10	36047612	36047653	Mo17-chr10:35367521	0.982759	0.928571
B73-chr10	36047753	36047794	Mo17-chr10:35367662	0.946706	0.933334
B73-chr10	36453406	36453447	Mo17-chr10:35747986	0.0249125	0.026282
B73-chr10	36489196	36489237	Mo17-chr10:35787937	0.848638	0.983333
B73-chr10	36650459	36650500	Mo17-chr10:35933117	0.198188	0.636165
B73-chr10	3587002	3587043	Mo17-chr10:3638047	0.909265	0.954663
B73-chr10	3594155	3594196	Mo17-chr10:3642306	-0.0016025	-0.128788
B73-chr10	3601290	3601331	Mo17-chr10:3660061	0.125272	0.198052
B73-chr10	38701340	38701381	Mo17-chr10:37574257	-0.0265875	0
B73-chr10	3758194	3758235	Mo17-chr10:3802727	-0.532198	-0.631818
B73-chr10	38892308	38892349	Mo17-chr10:38062700	-0.959722	-0.951179
B73-chr10	38892314	38892355	Mo17-chr10:38062706	-0.959722	-0.951179
B73-chr10	38892365	38892406	Mo17-chr10:38062757	-0.853274	-0.981482
B73-chr10	38892388	38892429	Mo17-chr10:38062780	-0.864698	-0.920875
B73-chr10	38892401	38892442	Mo17-chr10:38062793	-0.853663	-0.917929
B73-chr10	38892797	38892838	Mo17-chr10:38063189	-0.82004	-1
B73-chr10	38892824	38892865	Mo17-chr10:38063216	-0.853333	-0.955556
B73-chr10	38892987	38893028	Mo17-chr10:38063379	-0.869103	-1
B73-chr10	38893047	38893088	Mo17-chr10:38063439	-0.902156	-0.959936
B73-chr10	3767460	3767501	Mo17-chr10:3810250	0.00982318	0
B73-chr10	3767468	3767509	Mo17-chr10:3810258	0.01913	0
B73-chr10	3788625	3788666	Mo17-chr10:3830257	-0.380834	-0.354166
B73-chr10	3788636	3788677	Mo17-chr10:3830268	-0.380834	-0.354166
B73-chr10	3788638	3788679	Mo17-chr10:3830270	-0.380834	-0.354166
B73-chr10	3792225	3792266	Mo17-chr10:3834358	0.0231721	0.0300245
B73-chr10	39156431	39156472	Mo17-chr10:38433167	0.00499515	0
B73-chr10	39229164	39229205	Mo17-chr10:38526453	-0.916717	-0.940185
B73-chr10	39229165	39229206	Mo17-chr10:38526454	-0.916717	-0.940185
B73-chr10	39229166	39229207	Mo17-chr10:38526455	-0.916717	-0.940185
B73-chr10	39229169	39229210	Mo17-chr10:38526458	-0.916717	-0.940185
B73-chr10	39229177	39229218	Mo17-chr10:38526466	-0.916717	-0.940185
B73-chr10	39229273	39229314	Mo17-chr10:38526568	-0.919314	-0.973333
B73-chr10	39229279	39229320	Mo17-chr10:38526574	-0.88656	-0.965873
B73-chr10	39229320	39229361	Mo17-chr10:38526615	-0.830264	-0.980556
B73-chr10	39229341	39229382	Mo17-chr10:38526636	-0.83894	-0.958333
B73-chr10	39229344	39229385	Mo17-chr10:38526639	-0.866462	-0.944445
B73-chr10	39229366	39229407	Mo17-chr10:38526661	-0.916609	-0.915993
B73-chr10	39229375	39229416	Mo17-chr10:38526670	-0.925228	-0.925974
B73-chr10	39229380	39229421	Mo17-chr10:38526675	-0.917537	-0.933117
B73-chr10	39229385	39229426	Mo17-chr10:38526680	-0.917537	-0.933117
B73-chr10	39229400	39229441	Mo17-chr10:38526695	-0.872511	-0.930278
B73-chr10	39229409	39229450	Mo17-chr10:38526704	-0.873469	-0.913594
B73-chr10	39230072	39230113	Mo17-chr10:38527366	-0.926314	-0.973684
B73-chr10	39230232	39230273	Mo17-chr10:38527526	-0.292949	-0.728493
B73-chr10	39230269	39230310	Mo17-chr10:38527565	-0.236363	-0.529915
B73-chr10	39230274	39230315	Mo17-chr10:38527570	-0.218182	-0.52849
B73-chr10	39230369	39230410	Mo17-chr10:38527665	-0.180904	-0.850824
B73-chr10	39711169	39711210	Mo17-chr10:39041824	0.89358	0.977273
B73-chr10	39769426	39769467	Mo17-chr10:39099977	0.00844563	0
B73-chr10	39769762	39769803	Mo17-chr10:39100313	0.887102	1
B73-chr10	40359181	40359222	Mo17-chr10:39502388	-0.94472	-0.986476
B73-chr10	40359261	40359302	Mo17-chr10:39502469	-0.741934	-0.878693
B73-chr10	40359269	40359310	Mo17-chr10:39502477	-0.742437	-0.879579
B73-chr10	40359324	40359365	Mo17-chr10:39502533	-0.825021	-0.818976
B73-chr10	40359870	40359911	Mo17-chr10:39503080	-0.913911	-0.920251
B73-chr10	40359958	40359999	Mo17-chr10:39503168	-0.893827	-0.983333
B73-chr10	40359968	40360009	Mo17-chr10:39503178	-0.899738	-0.980952
B73-chr10	40360014	40360055	Mo17-chr10:39503224	-0.960106	-0.977273
B73-chr10	40360034	40360075	Mo17-chr10:39503244	-0.941457	-0.961039
B73-chr10	40360067	40360108	Mo17-chr10:39503277	-0.87276	-0.928571
B73-chr10	40360142	40360183	Mo17-chr10:39503352	-0.959349	-0.977273
B73-chr10	40360205	40360246	Mo17-chr10:39503415	-0.872619	-0.916667
B73-chr10	40360250	40360291	Mo17-chr10:39503460	-0.955226	-1
B73-chr10	40869908	40869949	Mo17-chr10:40153279	0.932143	0.845238
B73-chr10	40870470	40870511	Mo17-chr10:40153841	0.894901	0.982677
B73-chr10	40886020	40886061	Mo17-chr10:40163329	-0.375814	0.033772
B73-chr10	40899937	40899978	Mo17-chr10:40186969	0.93254	0.936237
B73-chr10	40899962	40900003	Mo17-chr10:40186994	0.977904	0.926889
B73-chr10	41042993	41043034	Mo17-chr10:40320397	0.923522	0.976062
B73-chr10	41043240	41043281	Mo17-chr10:40320643	0.856234	0.988095
B73-chr10	41043241	41043282	Mo17-chr10:40320644	0.856234	0.988095
B73-chr10	41043347	41043388	Mo17-chr10:40320750	0.655646	1
B73-chr10	41043827	41043868	Mo17-chr10:40321230	0.858894	0.931944
B73-chr10	41043872	41043913	Mo17-chr10:40321275	0.812358	0.869331
B73-chr10	41043888	41043929	Mo17-chr10:40321291	0.829404	0.847553
B73-chr10	41043929	41043970	Mo17-chr10:40321332	0.88364	0.986111
B73-chr10	41044191	41044232	Mo17-chr10:40321594	0.914855	0.9
B73-chr10	41078271	41078312	Mo17-chr10:40359243	0.899821	0.970486
B73-chr10	41078345	41078386	Mo17-chr10:40359317	0.886752	0.972222
B73-chr10	41632557	41632598	Mo17-chr10:40972502	0.938646	0.989796
B73-chr10	41632643	41632684	Mo17-chr10:40972588	0.774748	0.74183
B73-chr10	42348360	42348401	Mo17-chr10:41723782	-0.90696	-0.881593
B73-chr10	44863591	44863632	Mo17-chr10:44322262	-0.83947	-0.954213
B73-chr10	44864993	44865034	Mo17-chr10:44323664	-0.985507	-0.962963
B73-chr10	45243038	45243079	Mo17-chr10:44731670	-0.0128106	0
B73-chr10	45322128	45322169	Mo17-chr10:44810455	0.790503	0.941919
B73-chr10	4064296	4064337	Mo17-chr10:4648788	-0.045203	0
B73-chr10	4066763	4066804	Mo17-chr10:4661337	-0.00617708	0
B73-chr10	4066767	4066808	Mo17-chr10:4661342	-0.00617708	0
B73-chr10	4066768	4066809	Mo17-chr10:4661343	-0.00617708	0
B73-chr10	4066781	4066822	Mo17-chr10:4661356	-0.00617708	0
B73-chr10	4066873	4066914	Mo17-chr10:4661453	0.00707319	0
B73-chr10	47587506	47587547	Mo17-chr10:47085621	0.833609	0.975838
B73-chr10	4121748	4121789	Mo17-chr10:4736273	-0.875761	0
B73-chr10	4127743	4127784	Mo17-chr10:4742741	0.00760806	0
B73-chr10	4150469	4150510	Mo17-chr10:4765317	-0.00440318	0
B73-chr10	4150473	4150514	Mo17-chr10:4765319	0.00530697	0
B73-chr10	4150475	4150516	Mo17-chr10:4765321	0.00530697	0
B73-chr10	48265670	48265711	Mo17-chr10:47757004	0.901365	0.6008
B73-chr10	4170966	4171007	Mo17-chr10:4806368	-0.0811106	-0.0978835
B73-chr10	4170971	4171012	Mo17-chr10:4806373	-0.0811106	-0.0978835
B73-chr10	4170974	4171015	Mo17-chr10:4806376	-0.093653	-0.11746
B73-chr10	4170975	4171016	Mo17-chr10:4806377	-0.109491	-0.146825
B73-chr10	4197846	4197887	Mo17-chr10:4823739	-0.0275712	0
B73-chr10	4208432	4208473	Mo17-chr10:4834367	-0.03125	0
B73-chr10	4213883	4213924	Mo17-chr10:4836437	-0.0833334	0
B73-chr10	4270615	4270656	Mo17-chr10:4926056	-0.0101315	0
B73-chr10	4270664	4270705	Mo17-chr10:4926127	0.0192308	0
B73-chr10	4270696	4270737	Mo17-chr10:4926159	0.178261	0
B73-chr10	4279264	4279305	Mo17-chr10:4956571	-0.0444443	0
B73-chr10	4292912	4292953	Mo17-chr10:4963735	0.00083155	0
B73-chr10	4307073	4307114	Mo17-chr10:4966755	-0.00774981	0
B73-chr10	4307094	4307135	Mo17-chr10:4966776	-0.0135284	0
B73-chr10	4307096	4307137	Mo17-chr10:4966778	-0.0112404	0
B73-chr10	4307098	4307139	Mo17-chr10:4966780	-0.0112404	0
B73-chr10	4307100	4307141	Mo17-chr10:4966782	-0.0112404	0
B73-chr10	4309995	4310036	Mo17-chr10:4968932	0	0
B73-chr10	4351622	4351663	Mo17-chr10:4968971	0.932841	0.955952
B73-chr10	4351628	4351669	Mo17-chr10:4968977	0.936937	0.955442
B73-chr10	4351629	4351670	Mo17-chr10:4968978	0.932841	0.971825
[truncated: 35,245 more rows]

## Sheet: Ext_Data_Fig2b
Chr	Start	Stop	Mo17 Pos	Met. Diff. Inbred	Met. Dif. Hybrid
B73-chr10	104825949	104825990	Mo17-chr10:101974767	0.84914	0.875
B73-chr10	105011027	105011068	Mo17-chr10:102140366	0.0265823	0
B73-chr10	105011034	105011075	Mo17-chr10:102140385	0.0294216	-0.0103981
B73-chr10	105076449	105076490	Mo17-chr10:102205296	-0.010834	0
B73-chr10	10049559	10049600	Mo17-chr10:10230774	0.0152079	0
B73-chr2	74628643	74628684	Mo17-chr10:102367647	0.800532	0.793217
B73-chr5	36017444	36017485	Mo17-chr10:102725617	0.046148	-0.0515151
B73-chr5	36017450	36017491	Mo17-chr10:102725623	0.0312038	-0.0515151
B73-chr5	36018221	36018262	Mo17-chr10:102726398	0.025	0
B73-chr5	36018228	36018269	Mo17-chr10:102726405	0.025	0
B73-chr5	36018234	36018275	Mo17-chr10:102726411	0.025	0
B73-chr10	105629267	105629308	Mo17-chr10:102767974	-0.0243055	0
B73-chr10	105649920	105649961	Mo17-chr10:102787967	-0.8907	-0.928571
B73-chr10	10023300	10023341	Mo17-chr10:10281621	-0.486261	-0.65873
B73-chr10	10023254	10023295	Mo17-chr10:10281667	-0.85639	-0.958333
B73-chr10	10023249	10023290	Mo17-chr10:10281672	-0.848283	-0.892046
B73-chr10	105780958	105780999	Mo17-chr10:102893666	0.388462	0.208333
B73-chr10	10097934	10097975	Mo17-chr10:10373048	0.0313131	0
B73-chr10	106709626	106709667	Mo17-chr10:103797179	-0.81314	-0.909091
B73-chr10	107668208	107668249	Mo17-chr10:104731254	0.0636608	0.541667
B73-chr10	107998174	107998215	Mo17-chr10:105077256	-0.0293155	0
B73-chr10	10236754	10236795	Mo17-chr10:10545381	-0.557143	-0.363636
B73-chr10	10236763	10236804	Mo17-chr10:10545390	-0.731547	-0.681818
B73-chr10	10236851	10236892	Mo17-chr10:10545478	-0.751926	-0.926389
B73-chr10	10236852	10236893	Mo17-chr10:10545479	-0.793593	-0.938889
B73-chr10	10245601	10245642	Mo17-chr10:10549994	0.533556	0.540765
B73-chr10	10245610	10245651	Mo17-chr10:10550003	0.437885	0.393939
B73-chr10	10245618	10245659	Mo17-chr10:10550009	0.496327	0.477273
B73-chr10	10245621	10245662	Mo17-chr10:10550012	0.496327	0.477273
B73-chr10	10247481	10247522	Mo17-chr10:10551594	-0.00885107	-0.0185185
B73-chr10	10305088	10305129	Mo17-chr10:10563191	0.890043	0.886264
B73-chr10	108705163	108705204	Mo17-chr10:105738869	0.0136101	-0.0077381
B73-chr10	108705165	108705206	Mo17-chr10:105738871	0.0180445	-0.0145604
B73-chr10	108842557	108842598	Mo17-chr10:105907528	0.0324676	0
B73-chr10	108871115	108871156	Mo17-chr10:105958281	-0.723558	-0.722493
B73-chr10	108871212	108871253	Mo17-chr10:105958378	-0.805556	-0.77381
B73-chr10	108871263	108871304	Mo17-chr10:105958429	-0.5009	-0.486667
B73-chr10	108871281	108871322	Mo17-chr10:105958448	-0.545749	-0.633333
B73-chr10	108871358	108871399	Mo17-chr10:105958524	-0.560784	-0.678571
B73-chr10	108871363	108871404	Mo17-chr10:105958529	-0.560784	-0.678571
B73-chr10	108871376	108871417	Mo17-chr10:105958542	-0.704234	-0.830357
B73-chr10	108871385	108871426	Mo17-chr10:105958551	-0.789142	-0.970588
B73-chr10	108871420	108871461	Mo17-chr10:105958586	-0.749886	-0.872835
B73-chr10	108871428	108871469	Mo17-chr10:105958594	-0.806183	-0.879698
B73-chr10	108871449	108871490	Mo17-chr10:105958615	-0.795756	-0.816214
B73-chr10	108871484	108871525	Mo17-chr10:105958650	-0.66875	-0.744756
B73-chr10	108871498	108871539	Mo17-chr10:105958664	-0.555114	-0.75957
B73-chr10	108871525	108871566	Mo17-chr10:105958691	-0.717637	-0.812321
B73-chr10	108872068	108872109	Mo17-chr10:105959234	-0.700794	-0.8367
B73-chr10	108872080	108872121	Mo17-chr10:105959246	-0.753935	-0.908081
B73-chr10	108872098	108872139	Mo17-chr10:105959264	-0.788857	-0.932997
B73-chr10	108872099	108872140	Mo17-chr10:105959265	-0.788857	-0.932997
B73-chr10	108872103	108872144	Mo17-chr10:105959269	-0.788329	-0.937778
B73-chr10	108872148	108872189	Mo17-chr10:105959314	-0.813248	-0.851852
B73-chr10	108872360	108872401	Mo17-chr10:105959527	-0.651019	-0.724322
B73-chr10	108872428	108872469	Mo17-chr10:105959595	-0.724128	-0.63755
B73-chr10	10336705	10336746	Mo17-chr10:10610256	0.0013578	-0.00840336
B73-chr10	10380204	10380245	Mo17-chr10:10637982	0.668619	0.804596
B73-chr10	10380219	10380260	Mo17-chr10:10637997	0.502296	0.58931
B73-chr10	109394535	109394576	Mo17-chr10:106552079	-0.07	-0.0615383
B73-chr10	109484896	109484937	Mo17-chr10:106701397	-0.0518183	0
B73-chr10	109484899	109484940	Mo17-chr10:106701400	-0.06203	0
B73-chr10	109484935	109484976	Mo17-chr10:106701436	-0.0290538	-0.225022
B73-chr10	109567371	109567412	Mo17-chr10:106785076	0.115385	0
B73-chr10	109567455	109567496	Mo17-chr10:106785161	0.0170822	0
B73-chr10	109567533	109567574	Mo17-chr10:106785239	0.0137453	0
B73-chr10	110941849	110941890	Mo17-chr10:107981251	-0.0337484	-0.0104167
B73-chr10	110941851	110941892	Mo17-chr10:107981253	-0.0347045	-0.0119048
B73-chr10	110941853	110941894	Mo17-chr10:107981255	-0.0347045	-0.0119048
B73-chr10	110941856	110941897	Mo17-chr10:107981258	-0.0347045	-0.0119048
B73-chr10	110942190	110942231	Mo17-chr10:107981556	0.0416666	0
B73-chr10	111138628	111138669	Mo17-chr10:108072089	-0.649068	-0.7
B73-chr10	111138787	111138828	Mo17-chr10:108072248	0.111801	-0.009645
B73-chr10	111357615	111357656	Mo17-chr10:108431845	-0.362685	-0.0205623
B73-chr10	111357638	111357679	Mo17-chr10:108431868	-0.381389	-0.0090725
B73-chr10	111452879	111452920	Mo17-chr10:108561626	0.550595	0.590593
B73-chr10	111452883	111452924	Mo17-chr10:108561630	0.472966	0.589141
B73-chr10	111490662	111490703	Mo17-chr10:108562120	0.813597	0.970092
B73-chr10	111490663	111490704	Mo17-chr10:108562121	0.823104	0.973415
B73-chr10	111642354	111642395	Mo17-chr10:108703062	-0.00836224	0.0154762
B73-chr10	111643340	111643381	Mo17-chr10:108709568	-0.0344828	0.142857
B73-chr10	111643353	111643394	Mo17-chr10:108709581	0.0105364	0.154762
B73-chr10	111643361	111643402	Mo17-chr10:108709589	0.319178	0.441964
B73-chr10	111643423	111643464	Mo17-chr10:108709651	0.449116	0.612482
B73-chr10	111643429	111643470	Mo17-chr10:108709657	0.511599	0.602661
B73-chr10	111643521	111643562	Mo17-chr10:108709748	0.679639	0.765887
B73-chr10	111643529	111643570	Mo17-chr10:108709756	0.652727	0.718969
B73-chr10	111643561	111643602	Mo17-chr10:108709788	0.471985	0.555976
B73-chr10	111643586	111643627	Mo17-chr10:108709813	0.273591	0.378788
B73-chr10	111646568	111646609	Mo17-chr10:108756611	0.181054	0.510516
B73-chr10	111646569	111646610	Mo17-chr10:108756612	0.181054	0.510516
B73-chr10	111647353	111647394	Mo17-chr10:108757436	-0.0238705	0
B73-chr10	111647354	111647395	Mo17-chr10:108757437	-0.0238705	0
B73-chr10	111647675	111647716	Mo17-chr10:108757761	-0.000395765	0
B73-chr10	111647677	111647718	Mo17-chr10:108757763	-0.0130338	0
B73-chr10	111701521	111701562	Mo17-chr10:108785817	-0.0893876	0.116883
B73-chr10	111726626	111726667	Mo17-chr10:108795253	0.305861	0.25
B73-chr10	111726645	111726686	Mo17-chr10:108795272	0.470344	0.333333
B73-chr10	111726649	111726690	Mo17-chr10:108795276	0.470344	0.333333
B73-chr10	111726650	111726691	Mo17-chr10:108795277	0.470344	0.333333
B73-chr10	111744095	111744136	Mo17-chr10:108798924	0.707699	1
B73-chr10	111744196	111744237	Mo17-chr10:108799024	0.813492	0.818182
B73-chr10	111744203	111744244	Mo17-chr10:108799031	0.837445	0.890909
B73-chr10	111744205	111744246	Mo17-chr10:108799033	0.837445	0.890909
B73-chr10	111744220	111744261	Mo17-chr10:108799048	0.890388	1
B73-chr10	111744235	111744276	Mo17-chr10:108799063	0.735464	0.948718
B73-chr10	111744238	111744279	Mo17-chr10:108799066	0.574352	0.846154
B73-chr10	111744251	111744292	Mo17-chr10:108799079	0.571283	0.779915
B73-chr10	111744261	111744302	Mo17-chr10:108799089	0.562251	0.739912
B73-chr10	111744265	111744306	Mo17-chr10:108799093	0.566652	0.727332
B73-chr10	111744283	111744324	Mo17-chr10:108799111	0.690917	0.702696
B73-chr10	111744388	111744429	Mo17-chr10:108799209	0.826852	0.895833
B73-chr10	111744407	111744448	Mo17-chr10:108799228	0.798631	0.894841
B73-chr10	111744427	111744468	Mo17-chr10:108799248	0.819635	0.900174
B73-chr10	111744430	111744471	Mo17-chr10:108799251	0.809742	0.894841
B73-chr10	111788084	111788125	Mo17-chr10:108887658	0.681305	0.925926
B73-chr10	111896670	111896711	Mo17-chr10:108993503	-0.835784	-0.740741
B73-chr10	111956887	111956928	Mo17-chr10:109064925	-0.0385029	0
B73-chr10	111966061	111966102	Mo17-chr10:109074177	0.025	0
B73-chr10	112112574	112112615	Mo17-chr10:109181227	0.799744	0.890109
B73-chr10	112280982	112281023	Mo17-chr10:109349417	-0.0429618	0
B73-chr10	112307731	112307772	Mo17-chr10:109376087	-0.0025025	0
B73-chr10	112377375	112377416	Mo17-chr10:109489498	0.705511	1
B73-chr2	52246934	52246975	Mo17-chr10:109492810	0.100649	-0.554488
B73-chr10	113882405	113882446	Mo17-chr10:111012440	-0.382754	-0.191453
B73-chr10	113882570	113882611	Mo17-chr10:111012605	-0.764974	-0.766234
B73-chr10	113882604	113882645	Mo17-chr10:111012639	-0.50996	-0.159115
B73-chr10	113882609	113882650	Mo17-chr10:111012644	-0.50996	-0.159115
B73-chr10	113882651	113882692	Mo17-chr10:111012686	-0.637543	-0.400463
B73-chr10	114188180	114188221	Mo17-chr10:111340844	-0.0914295	-0.304701
B73-chr10	114194661	114194702	Mo17-chr10:111374307	-0.748413	-0.818788
B73-chr10	114194679	114194720	Mo17-chr10:111374325	-0.763569	-0.758301
B73-chr10	114194680	114194721	Mo17-chr10:111374326	-0.763569	-0.758301
B73-chr10	114194725	114194766	Mo17-chr10:111374371	-0.846769	-0.849039
B73-chr10	114194727	114194768	Mo17-chr10:111374373	-0.810185	-0.798718
B73-chr10	114194755	114194796	Mo17-chr10:111374401	-0.709671	-0.916667
B73-chr10	114194849	114194890	Mo17-chr10:111395747	-0.962567	-0.954546
B73-chr10	114194870	114194911	Mo17-chr10:111395768	-0.891711	-0.969697
B73-chr10	114194928	114194969	Mo17-chr10:111395826	-0.613061	-0.757213
B73-chr10	114194930	114194971	Mo17-chr10:111395828	-0.613061	-0.757213
B73-chr10	114194936	114194977	Mo17-chr10:111395834	-0.613176	-0.758386
B73-chr10	114195124	114195165	Mo17-chr10:111396148	-0.264329	-0.607143
B73-chr10	114195126	114195167	Mo17-chr10:111396150	-0.264329	-0.607143
B73-chr10	114195131	114195172	Mo17-chr10:111396155	-0.0784317	-0.5
B73-chr10	114195275	114195316	Mo17-chr10:111396299	-0.562585	-0.675397
B73-chr10	114195278	114195319	Mo17-chr10:111396302	-0.612021	-0.665675
B73-chr10	114195284	114195325	Mo17-chr10:111396308	-0.342077	-0.527778
B73-chr10	114195287	114195328	Mo17-chr10:111396311	-0.342077	-0.527778
B73-chr10	114195309	114195350	Mo17-chr10:111396333	-0.659965	-0.871212
B73-chr10	114195315	114195356	Mo17-chr10:111396339	-0.659965	-0.871212
B73-chr10	114195365	114195406	Mo17-chr10:111396389	-0.744826	-0.796581
B73-chr10	114195408	114195449	Mo17-chr10:111396432	-0.34387	-0.594406
B73-chr10	114195412	114195453	Mo17-chr10:111396436	-0.323976	-0.594406
B73-chr10	114195421	114195462	Mo17-chr10:111396445	-0.286789	-0.594406
B73-chr10	114195433	114195474	Mo17-chr10:111396457	-0.61938	-0.777972
B73-chr10	114195439	114195480	Mo17-chr10:111396463	-0.666745	-0.862587
B73-chr10	114195489	114195530	Mo17-chr10:111396513	-0.346658	-0.784188
B73-chr10	114195497	114195538	Mo17-chr10:111396521	-0.346658	-0.784188
B73-chr10	114195522	114195563	Mo17-chr10:111396546	-0.44204	-0.686813
B73-chr10	114200906	114200947	Mo17-chr10:111430411	-0.00416668	0
B73-chr10	114324487	114324528	Mo17-chr10:111519146	0.0411807	-0.0125
B73-chr10	114404197	114404238	Mo17-chr10:111562195	-0.517414	-0.888889
B73-chr10	114404206	114404247	Mo17-chr10:111562204	-0.517414	-0.888889
B73-chr10	114632641	114632682	Mo17-chr10:111762486	0	0
B73-chr10	114632642	114632683	Mo17-chr10:111762487	-0.0214815	0
B73-chr10	114632645	114632686	Mo17-chr10:111762490	-0.0214815	0
B73-chr10	114632646	114632687	Mo17-chr10:111762491	-0.0214815	0
B73-chr10	114634127	114634168	Mo17-chr10:111763976	0.0229167	0
B73-chr10	114636040	114636081	Mo17-chr10:111765679	-0.04	0
B73-chr10	114636045	114636086	Mo17-chr10:111765684	-0.04	0
B73-chr10	114782658	114782699	Mo17-chr10:111905430	-0.605577	-0.80625
B73-chr10	114782664	114782705	Mo17-chr10:111905436	-0.519841	-0.8125
B73-chr10	114782668	114782709	Mo17-chr10:111905440	-0.511905	-0.8125
B73-chr10	114815120	114815161	Mo17-chr10:111920889	-0.392922	-0.534799
B73-chr10	114995670	114995711	Mo17-chr10:112016916	-0.0185185	0
B73-chr8	30528516	30528557	Mo17-chr10:112052126	0.705655	0.854167
B73-chr8	30528485	30528526	Mo17-chr10:112052157	0.692185	0.854167
B73-chr8	30528462	30528503	Mo17-chr10:112052175	0.883118	0.977273
B73-chr10	115005265	115005306	Mo17-chr10:112052713	0.0450869	0.00462962
B73-chr10	115005266	115005307	Mo17-chr10:112052714	0.0450869	0.00462962
B73-chr10	115005267	115005308	Mo17-chr10:112052715	0.0450869	0.00462962
B73-chr10	115005268	115005309	Mo17-chr10:112052716	0.0450869	0.00462962
B73-chr10	115231180	115231221	Mo17-chr10:112141759	0.624233	0
B73-chr10	115231195	115231236	Mo17-chr10:112141774	0.671202	0.0694444
B73-chr10	115231196	115231237	Mo17-chr10:112141775	0.751392	0.0868055
B73-chr10	115245512	115245553	Mo17-chr10:112172105	0.0179959	0
B73-chr10	115245513	115245554	Mo17-chr10:112172106	0.0179959	0
B73-chr10	115245515	115245556	Mo17-chr10:112172108	0.021763	0
B73-chr10	115445724	115445765	Mo17-chr10:112297536	-0.78589	-0.938636
B73-chr10	115445727	115445768	Mo17-chr10:112297539	-0.752439	-0.923296
B73-chr10	115504202	115504243	Mo17-chr10:112346412	-0.000809492	0
B73-chr10	115504207	115504248	Mo17-chr10:112346418	-0.00197239	0
B73-chr10	115559476	115559517	Mo17-chr10:112358420	0.0735257	0
B73-chr10	115564580	115564621	Mo17-chr10:112362247	0.166666	-0.1
B73-chr10	115564896	115564937	Mo17-chr10:112384619	-0.00163322	0
B73-chr10	115564903	115564944	Mo17-chr10:112384626	-0.00630461	0
B73-chr10	115565634	115565675	Mo17-chr10:112385032	0.0391305	-0.05
B73-chr10	115576070	115576111	Mo17-chr10:112395514	-0.0316105	0
B73-chr10	115584058	115584099	Mo17-chr10:112405834	0.0808555	-0.177778
B73-chr10	115607856	115607897	Mo17-chr10:112412571	-0.0130142	-0.00206044
B73-chr10	115661683	115661724	Mo17-chr10:112432466	-0.730719	-0.833333
B73-chr10	115661698	115661739	Mo17-chr10:112432481	-0.638777	-0.801587
B73-chr10	115759231	115759272	Mo17-chr10:112488035	0.0322581	0
B73-chr10	115759411	115759452	Mo17-chr10:112488212	0.00170983	0
B73-chr10	115759421	115759462	Mo17-chr10:112488222	-0.0436546	0
B73-chr10	115761463	115761504	Mo17-chr10:112490553	0.0324092	0
B73-chr10	115766808	115766849	Mo17-chr10:112504598	0.0576496	0
B73-chr10	115804992	115805033	Mo17-chr10:112553288	0.888898	0.835
B73-chr10	115962621	115962662	Mo17-chr10:112583554	-0.0289953	0
B73-chr10	115968471	115968512	Mo17-chr10:112584627	0.0741759	0
B73-chr10	115975181	115975222	Mo17-chr10:112610793	-0.556551	-0.628571
B73-chr10	115975186	115975227	Mo17-chr10:112610798	-0.551134	-0.628571
B73-chr10	115975213	115975254	Mo17-chr10:112610825	-0.670279	-0.686508
B73-chr10	115975220	115975261	Mo17-chr10:112610832	-0.825	-0.767064
B73-chr10	115975255	115975296	Mo17-chr10:112610867	-0.773922	-0.868827
B73-chr10	115975270	115975311	Mo17-chr10:112610882	-0.845295	-0.938272
B73-chr10	115975279	115975320	Mo17-chr10:112610891	-0.830774	-0.920635
B73-chr10	115975382	115975423	Mo17-chr10:112610990	-0.801476	-0.875
B73-chr10	115975442	115975483	Mo17-chr10:112611043	-0.651735	-0.805556
B73-chr10	115975444	115975485	Mo17-chr10:112611045	-0.629706	-0.78125
B73-chr10	116111816	116111857	Mo17-chr10:112633587	0.0450853	0.012987
B73-chr10	116155740	116155781	Mo17-chr10:112633886	-0.0157252	-0.0303309
B73-chr10	116155745	116155786	Mo17-chr10:112633895	-0.021566	-0.03125
B73-chr10	116155763	116155804	Mo17-chr10:112633913	-0.0144919	-0.03125
B73-chr10	116155829	116155870	Mo17-chr10:112633979	-0.00820073	-0.0418301
B73-chr10	116155867	116155908	Mo17-chr10:112634015	0.0152223	-0.0151515
B73-chr10	116157665	116157706	Mo17-chr10:112636114	0.693689	0.883333
B73-chr10	116157673	116157714	Mo17-chr10:112636124	0.657896	0.866667
B73-chr10	116157674	116157715	Mo17-chr10:112636125	0.657896	0.866667
B73-chr10	116157690	116157731	Mo17-chr10:112636141	0.402108	0.655556
B73-chr10	116157702	116157743	Mo17-chr10:112636153	0.247015	0.55
B73-chr10	116157705	116157746	Mo17-chr10:112636156	0.247015	0.55
B73-chr10	116157708	116157749	Mo17-chr10:112636159	0.247015	0.55
B73-chr10	116157723	116157764	Mo17-chr10:112636170	0.556433	0.80303
B73-chr10	116157727	116157768	Mo17-chr10:112636174	0.799053	0.954546
B73-chr10	116170928	116170969	Mo17-chr10:112641196	-0.0424289	-0.0227273
B73-chr10	116204083	116204124	Mo17-chr10:112678012	0	0
B73-chr10	116204093	116204134	Mo17-chr10:112678022	0	0
B73-chr10	116231620	116231661	Mo17-chr10:112728077	0.240873	0.340656
B73-chr10	116231621	116231662	Mo17-chr10:112728078	0.240873	0.340656
B73-chr10	116231697	116231738	Mo17-chr10:112728143	0.133334	-0.0291665
B73-chr10	116245048	116245089	Mo17-chr10:112728149	0.120834	-0.143162
B73-chr10	116245050	116245091	Mo17-chr10:112728151	0.120834	-0.143162
B73-chr10	116245051	116245092	Mo17-chr10:112728152	0.120834	-0.143162
B73-chr10	116245057	116245098	Mo17-chr10:112728158	0.120834	-0.143162
B73-chr10	116245060	116245101	Mo17-chr10:112728161	0.120834	-0.143162
B73-chr10	116339299	116339340	Mo17-chr10:112817723	0.0447051	0
B73-chr10	116339462	116339503	Mo17-chr10:112817854	0.015055	0
B73-chr10	116340321	116340362	Mo17-chr10:112818879	-0.757441	-0.8125
B73-chr10	116340333	116340374	Mo17-chr10:112818891	-0.696911	-0.600887
B73-chr10	116714891	116714932	Mo17-chr10:113271135	-0.0115942	0
B73-chr10	116714897	116714938	Mo17-chr10:113271141	-0.0115942	0
B73-chr10	116714907	116714948	Mo17-chr10:113271151	0.0166264	-0.0590277
B73-chr10	116714916	116714957	Mo17-chr10:113271160	0.0376006	-0.118055
B73-chr10	117059705	117059746	Mo17-chr10:113577377	0.185898	0.344318
B73-chr10	117059707	117059748	Mo17-chr10:113577379	0.185898	0.344318
B73-chr10	117184653	117184694	Mo17-chr10:113709573	-0.010908	0
B73-chr10	117184656	117184697	Mo17-chr10:113709576	-0.00696414	0
B73-chr10	117184659	117184700	Mo17-chr10:113709579	-0.0098191	0
B73-chr10	117186565	117186606	Mo17-chr10:113767476	-0.01596	0.00873015
B73-chr10	117186566	117186607	Mo17-chr10:113767477	-0.01596	0.00873015
B73-chr10	117250572	117250613	Mo17-chr10:113771423	0.0476823	0.461364
B73-chr10	117250672	117250713	Mo17-chr10:113771522	0.219172	0.196212
B73-chr2	6309496	6309537	Mo17-chr10:113795934	-0.890457	-0.947917
B73-chr8	180816105	180816146	Mo17-chr10:113812675	-0.356255	-0.342222
B73-chr10	117359150	117359191	Mo17-chr10:114075433	0.260802	0.0221725
B73-chr10	117359143	117359184	Mo17-chr10:114075440	0.260802	0.0221725
B73-chr10	117299972	117300013	Mo17-chr10:114079558	-0.017736	0
B73-chr10	117265245	117265286	Mo17-chr10:114081993	0.00606008	0.0353114
B73-chr10	117265230	117265271	Mo17-chr10:114082008	-0.00883287	0.026973
B73-chr10	117435601	117435642	Mo17-chr10:114125317	-0.0580808	-0.100071
B73-chr10	117435625	117435666	Mo17-chr10:114125341	-0.0515152	-0.226664
B73-chr10	117435637	117435678	Mo17-chr10:114125353	-0.0992754	-0.366942
B73-chr10	117435641	117435682	Mo17-chr10:114125357	-0.150242	-0.533138
B73-chr10	11050042	11050083	Mo17-chr10:11429080	0.688889	0.915751
B73-chr10	11050092	11050133	Mo17-chr10:11429130	0.331982	0.732937
B73-chr10	11050125	11050166	Mo17-chr10:11429163	0.304356	0.523036
B73-chr10	11061438	11061479	Mo17-chr10:11432809	0.0803868	0
B73-chr10	11062167	11062208	Mo17-chr10:11433542	0.00767337	-0.0105263
B73-chr10	118118219	118118260	Mo17-chr10:114570302	0	0
B73-chr10	118118227	118118268	Mo17-chr10:114570310	0.0261905	0
B73-chr10	118118269	118118310	Mo17-chr10:114570352	0.0202821	0
B73-chr10	118118277	118118318	Mo17-chr10:114570360	0.0272447	0
B73-chr10	118118278	118118319	Mo17-chr10:114570361	0.0251155	0
B73-chr10	118416455	118416496	Mo17-chr10:114706983	-0.106331	0.0642858
B73-chr10	118417247	118417288	Mo17-chr10:114707503	-0.820131	-0.796296
B73-chr10	118425758	118425799	Mo17-chr10:115070929	-0.0184472	0
B73-chr10	118501236	118501277	Mo17-chr10:115138005	-0.2	-0.111111
B73-chr10	118501237	118501278	Mo17-chr10:115138006	-0.2	-0.111111
B73-chr10	118513735	118513776	Mo17-chr10:115150935	-0.011904	-0.5
B73-chr10	118718708	118718749	Mo17-chr10:115284156	0.793651	0.8
B73-chr10	118718704	118718745	Mo17-chr10:115284160	0.772283	0.8
B73-chr10	118718701	118718742	Mo17-chr10:115284163	0.772283	0.8
B73-chr10	118718695	118718736	Mo17-chr10:115284169	0.772283	0.8
B73-chr10	118718694	118718735	Mo17-chr10:115284170	0.772283	0.8
B73-chr10	118718691	118718732	Mo17-chr10:115284173	0.772283	0.8
B73-chr10	118718690	118718731	Mo17-chr10:115284174	0.772283	0.8
B73-chr10	118718688	118718729	Mo17-chr10:115284176	0.772283	0.8
B73-chr10	118718687	118718728	Mo17-chr10:115284177	0.772283	0.8
B73-chr10	118718683	118718724	Mo17-chr10:115284181	0.784021	0.609804
B73-chr10	118718681	118718722	Mo17-chr10:115284183	0.784021	0.609804
B73-chr10	118718677	118718718	Mo17-chr10:115284187	0.78989	0.514706
B73-chr10	118718666	118718707	Mo17-chr10:115284198	0.611013	0.134804
B73-chr10	118718664	118718705	Mo17-chr10:115284200	0.579834	0.107353
B73-chr10	118637363	118637404	Mo17-chr10:115295145	-0.0176361	0
B73-chr10	118637356	118637397	Mo17-chr10:115295152	-0.026117	0
B73-chr10	118637025	118637066	Mo17-chr10:115295503	-0.0051724	0
B73-chr10	118636762	118636803	Mo17-chr10:115295764	0.0714285	0.5
B73-chr10	118636759	118636800	Mo17-chr10:115295767	0.0714285	0.5
B73-chr10	118635489	118635530	Mo17-chr10:115296336	0.00141849	0
B73-chr10	118542566	118542607	Mo17-chr10:115310068	0.0700937	0.125
B73-chr10	118542565	118542606	Mo17-chr10:115310069	0.0700937	0.125
B73-chr10	118542556	118542597	Mo17-chr10:115310078	-0.095238	0.0625
B73-chr10	118525349	118525390	Mo17-chr10:115310459	0.0567563	0.277552
B73-chr10	118525336	118525377	Mo17-chr10:115310472	0.0828572	0.587302
B73-chr10	118525330	118525371	Mo17-chr10:115310478	0.0828572	0.587302
B73-chr10	118525329	118525370	Mo17-chr10:115310479	0.0828572	0.587302
B73-chr10	118977076	118977117	Mo17-chr10:115569141	0.345437	0.208711
B73-chr10	119436499	119436540	Mo17-chr10:116001573	-0.0171958	0
B73-chr10	119439287	119439328	Mo17-chr10:116005117	0.050757	0
B73-chr10	11242621	11242662	Mo17-chr10:11605698	-0.79162	-0.853968
B73-chr10	11242628	11242669	Mo17-chr10:11605705	-0.79162	-0.853968
B73-chr10	119471865	119471906	Mo17-chr10:116078769	0.0711805	0
B73-chr10	119471905	119471946	Mo17-chr10:116078882	0	0
B73-chr10	11246480	11246521	Mo17-chr10:11612186	-0.044958	0
B73-chr10	11246696	11246737	Mo17-chr10:11617522	0.000657336	0
B73-chr10	11246704	11246745	Mo17-chr10:11617530	-0.0156891	0
B73-chr10	119916059	119916100	Mo17-chr10:116606775	0.0945512	0.0222223
B73-chr10	119916062	119916103	Mo17-chr10:116606778	0.0987178	-0.0166666
B73-chr10	11264060	11264101	Mo17-chr10:11662007	0.123271	0.0787037
B73-chr10	120073020	120073061	Mo17-chr10:116696685	0.0349892	0
B73-chr10	120092473	120092514	Mo17-chr10:116700541	-0.0149522	0
B73-chr10	120158340	120158381	Mo17-chr10:116701844	0.205152	0.155556
B73-chr10	120176065	120176106	Mo17-chr10:116761443	0.0123238	0
B73-chr10	120526719	120526760	Mo17-chr10:117063289	0.0375	0
B73-chr10	120791983	120792024	Mo17-chr10:117502094	-0.6	-0.833333
B73-chr10	11622012	11622053	Mo17-chr10:11755277	0.00658709	0
B73-chr10	11622013	11622054	Mo17-chr10:11755278	0.00658709	0
B73-chr10	11622185	11622226	Mo17-chr10:11755448	0.0199741	0.0211039
B73-chr10	11622189	11622230	Mo17-chr10:11755452	0.0168105	0.038961
B73-chr10	11627528	11627569	Mo17-chr10:11762087	0.0208333	-0.0384615
B73-chr10	11678225	11678266	Mo17-chr10:11801917	-0.00727272	0
B73-chr10	11678235	11678276	Mo17-chr10:11801927	0	0
B73-chr10	121569405	121569446	Mo17-chr10:118029012	0.00544645	0
B73-chr10	121677995	121678036	Mo17-chr10:118170175	0.763001	0.375
B73-chr10	121678054	121678095	Mo17-chr10:118170234	0.933927	0.310256
B73-chr10	121678067	121678108	Mo17-chr10:118170247	0.924625	0.310256
B73-chr10	121678074	121678115	Mo17-chr10:118170254	0.877664	0.302198
B73-chr10	121678261	121678302	Mo17-chr10:118170443	0.811322	0.252356
B73-chr10	121678791	121678832	Mo17-chr10:118171086	0.396717	0.142218
B73-chr10	121678910	121678951	Mo17-chr10:118171106	0.293065	0.253595
B73-chr10	121678914	121678955	Mo17-chr10:118171110	0.246289	0.230719
B73-chr10	121678918	121678959	Mo17-chr10:118171121	0.251501	0.311975
B73-chr10	121678921	121678962	Mo17-chr10:118171124	0.23833	0.329534
B73-chr10	121720617	121720658	Mo17-chr10:118246972	0.415732	0.301212
B73-chr10	121720645	121720686	Mo17-chr10:118247000	0.409091	0.545455
B73-chr10	121720679	121720720	Mo17-chr10:118247034	0.255609	0.341667
B73-chr10	121720688	121720729	Mo17-chr10:118247043	0.30456	0.305303
B73-chr10	121720713	121720754	Mo17-chr10:118247068	0.529971	0.457906
B73-chr10	121720723	121720764	Mo17-chr10:118247078	0.492674	0.464443
B73-chr10	121720727	121720768	Mo17-chr10:118247082	0.568108	0.474564
B73-chr10	122039391	122039432	Mo17-chr10:118544620	0.354166	0.275
B73-chr10	122039395	122039436	Mo17-chr10:118544624	0.354166	0.275
B73-chr10	122039411	122039452	Mo17-chr10:118544640	0.458252	0.45
B73-chr10	11740841	11740882	Mo17-chr10:11858049	0.0408149	-0.0630116
B73-chr10	11740852	11740893	Mo17-chr10:11858060	0.0433406	-0.0358625
B73-chr10	11783652	11783693	Mo17-chr10:11861451	-0.719139	-0.970588
B73-chr10	11783671	11783712	Mo17-chr10:11861470	-0.733901	-0.970588
B73-chr10	11783676	11783717	Mo17-chr10:11861475	-0.762427	-0.969669
B73-chr10	11783679	11783720	Mo17-chr10:11861478	-0.762427	-0.969669
B73-chr10	11783703	11783744	Mo17-chr10:11861502	-0.787179	-0.96875
B73-chr10	11783724	11783765	Mo17-chr10:11861780	-0.832469	-0.889418
B73-chr10	11783735	11783776	Mo17-chr10:11861791	-0.855033	-0.95
B73-chr10	11783744	11783785	Mo17-chr10:11861800	-0.864557	-0.95
B73-chr10	122172158	122172199	Mo17-chr10:118651449	-0.371296	-0.513384
B73-chr10	122172177	122172218	Mo17-chr10:118651468	-0.0123704	0
B73-chr4	143544543	143544584	Mo17-chr10:118882611	-0.694445	-1
B73-chr4	143544538	143544579	Mo17-chr10:118882616	-0.691775	-0.875
B73-chr10	122522005	122522046	Mo17-chr10:118939663	0.0370371	0
B73-chr10	11899511	11899552	Mo17-chr10:11894621	-0.806693	-0.837778
B73-chr10	11899563	11899604	Mo17-chr10:11894673	-0.596159	-0.69709
B73-chr10	11899580	11899621	Mo17-chr10:11894690	-0.503649	-0.636905
B73-chr10	11899586	11899627	Mo17-chr10:11894696	-0.553538	-0.657408
B73-chr10	11900269	11900310	Mo17-chr10:11895380	-0.799621	-0.78127
B73-chr10	11900273	11900314	Mo17-chr10:11895384	-0.777778	-0.676191
B73-chr10	11900283	11900324	Mo17-chr10:11895394	-0.729082	-0.734921
B73-chr10	11900288	11900329	Mo17-chr10:11895399	-0.770749	-0.801058
B73-chr10	11900290	11900331	Mo17-chr10:11895401	-0.87139	-0.888889
B73-chr10	11900348	11900389	Mo17-chr10:11895459	-0.81875	-0.833333
B73-chr10	122530621	122530662	Mo17-chr10:118961578	-0.73342	-0.805808
B73-chr10	122530659	122530700	Mo17-chr10:118961616	-0.542516	-0.540404
B73-chr10	122623982	122624023	Mo17-chr10:119096559	-0.00401067	0
B73-chr10	122624460	122624501	Mo17-chr10:119097034	-0.042824	0
B73-chr6	145634323	145634364	Mo17-chr10:119169010	-0.0780137	-0.0185185
B73-chr6	145634325	145634366	Mo17-chr10:119169012	-0.0488471	-0.00555557
B73-chr6	145634327	145634368	Mo17-chr10:119169014	-0.0197573	-0.0111111
B73-chr6	145634331	145634372	Mo17-chr10:119169018	-0.019818	-0.00925927
B73-chr6	145634332	145634373	Mo17-chr10:119169019	-0.0232571	-0.00793651
B73-chr6	145634333	145634374	Mo17-chr10:119169020	-0.0232571	-0.00793651
B73-chr6	145634338	145634379	Mo17-chr10:119169025	-0.0168993	-0.00694445
B73-chr10	122830168	122830209	Mo17-chr10:119179822	0.0212766	0
B73-chr10	122830172	122830213	Mo17-chr10:119179826	-0.00539007	0
B73-chr10	122830180	122830221	Mo17-chr10:119179834	-0.009223	0
B73-chr10	122830187	122830228	Mo17-chr10:119179836	-0.00235242	0
B73-chr10	122830196	122830237	Mo17-chr10:119179845	0.00188327	0
B73-chr10	122830205	122830246	Mo17-chr10:119179854	-0.00421433	0
B73-chr10	122830217	122830258	Mo17-chr10:119179866	0.0141042	0
B73-chr10	122923144	122923185	Mo17-chr10:119255963	-0.823611	-0.964286
B73-chr10	123307397	123307438	Mo17-chr10:119652496	0.00856738	0
B73-chr10	123310385	123310426	Mo17-chr10:119655501	0.00940854	-0.0111111
B73-chr10	123314954	123314995	Mo17-chr10:119659468	0.684772	0.577778
B73-chr10	123895665	123895706	Mo17-chr10:120245040	0.0319377	0
B73-chr10	123895730	123895771	Mo17-chr10:120245105	0.016129	0
B73-chr10	124030815	124030856	Mo17-chr10:120389717	-0.746631	-0.891026
B73-chr10	124030889	124030930	Mo17-chr10:120389799	-0.69367	-0.902652
B73-chr10	124056575	124056616	Mo17-chr10:120414476	-0.932895	-1
B73-chr10	124063850	124063891	Mo17-chr10:120446268	0.8	0.077778
B73-chr10	124066388	124066429	Mo17-chr10:120448444	-0.0267406	0
B73-chr10	124164853	124164894	Mo17-chr10:120495129	-0.164855	0
B73-chr10	124164855	124164896	Mo17-chr10:120495131	-0.164855	0
B73-chr10	124386967	124387008	Mo17-chr10:120796636	-0.0396825	0.032143
B73-chr10	124386982	124387023	Mo17-chr10:120796651	0.031746	0.089286
B73-chr10	124402533	124402574	Mo17-chr10:120812795	-0.0075397	0
B73-chr10	124439591	124439632	Mo17-chr10:120830215	-0.116459	-0.003377
B73-chr10	124439594	124439635	Mo17-chr10:120830218	-0.116459	-0.003377
B73-chr10	124513996	124514037	Mo17-chr10:120883701	0.831603	0.824241
B73-chr10	124513997	124514038	Mo17-chr10:120883702	0.831603	0.824241
B73-chr10	124591225	124591266	Mo17-chr10:121050338	-0.0399687	0
B73-chr10	124591227	124591268	Mo17-chr10:121050340	-0.0399687	0
B73-chr10	124591228	124591269	Mo17-chr10:121050341	-0.0399687	0
B73-chr10	124749838	124749879	Mo17-chr10:121247175	0.0727291	0
B73-chr10	124838121	124838162	Mo17-chr10:121340852	0.0128714	-0.0133333
B73-chr10	124865447	124865488	Mo17-chr10:121394311	0.801184	1
B73-chr10	124866076	124866117	Mo17-chr10:121394372	0.870055	0.87423
B73-chr10	124866084	124866125	Mo17-chr10:121394380	0.878511	0.905672
B73-chr10	124866087	124866128	Mo17-chr10:121394383	0.9208	0.898039
B73-chr10	124890432	124890473	Mo17-chr10:121397771	-0.00295865	0
B73-chr10	12276783	12276824	Mo17-chr10:12166490	0.0367868	0
B73-chr10	12278217	12278258	Mo17-chr10:12167939	-0.980769	-0.966667
B73-chr10	12278228	12278269	Mo17-chr10:12167950	-0.980769	-0.966667
B73-chr10	12278246	12278287	Mo17-chr10:12167968	-0.987179	-0.957778
B73-chr10	12281012	12281053	Mo17-chr10:12169997	0.0404156	0
B73-chr10	125491005	125491046	Mo17-chr10:122331999	0.796347	0.905983
B73-chr10	125491226	125491267	Mo17-chr10:122332220	0.706061	0.693939
B73-chr10	125491373	125491414	Mo17-chr10:122332367	0.838328	0.842064
B73-chr10	125736439	125736480	Mo17-chr10:122450077	-0.25536	-0.039352
B73-chr10	125736588	125736629	Mo17-chr10:122450229	0.000769867	0.0435942
B73-chr10	125736589	125736630	Mo17-chr10:122450230	0.000769867	0.0435942
B73-chr10	125736590	125736631	Mo17-chr10:122450231	0.000769867	0.0435942
B73-chr10	125736607	125736648	Mo17-chr10:122450239	-0.0096005	0.020054
B73-chr10	125736611	125736652	Mo17-chr10:122450243	-0.000341233	0.00574422
B73-chr10	125736620	125736661	Mo17-chr10:122450252	0.00571813	-0.025641
B73-chr10	125736621	125736662	Mo17-chr10:122450253	0.00571813	-0.025641
B73-chr10	125736629	125736670	Mo17-chr10:122450292	0.0103058	0.104229
B73-chr10	125736631	125736672	Mo17-chr10:122450294	0.0103058	0.104229
B73-chr10	125736634	125736675	Mo17-chr10:122450297	-0.00573355	0.0685148
B73-chr10	125736635	125736676	Mo17-chr10:122450298	-0.00573355	0.0685148
B73-chr10	125736636	125736677	Mo17-chr10:122450299	0.00206583	0.0471528
B73-chr10	125736638	125736679	Mo17-chr10:122450301	0.00206583	0.0471528
B73-chr10	125736639	125736680	Mo17-chr10:122450302	0.00206583	0.0471528
B73-chr10	125736643	125736684	Mo17-chr10:122450306	0.0110138	0.00699305
B73-chr10	125736645	125736686	Mo17-chr10:122450308	0.0180022	0.0146854
B73-chr10	125736648	125736689	Mo17-chr10:122450311	0.0180022	0.0146854
B73-chr10	125736670	125736711	Mo17-chr10:122450341	0.0270885	0
B73-chr10	125736671	125736712	Mo17-chr10:122450342	0.000772714	0.0625
B73-chr10	125736673	125736714	Mo17-chr10:122450344	0.000772714	0.0625
B73-chr10	125736677	125736718	Mo17-chr10:122450348	0.0318403	0.0416667
B73-chr10	125775663	125775704	Mo17-chr10:122487228	-0.00692832	0
B73-chr10	125775665	125775706	Mo17-chr10:122487230	-0.00692832	0
B73-chr10	12337900	12337941	Mo17-chr10:12261383	0.723611	0.719048
B73-chr10	12337908	12337949	Mo17-chr10:12261391	0.723611	0.719048
B73-chr10	125893300	125893341	Mo17-chr10:122643247	-0.102472	-0.0454546
B73-chr10	126277016	126277057	Mo17-chr10:122957397	-0.906593	-0.808334
B73-chr10	126277046	126277087	Mo17-chr10:122957421	-0.325854	-0.5
B73-chr10	126277051	126277092	Mo17-chr10:122957426	-0.518162	-0.602941
B73-chr10	126277059	126277100	Mo17-chr10:122957434	-0.518162	-0.602941
B73-chr10	126277066	126277107	Mo17-chr10:122957441	-0.526694	-0.607026
B73-chr10	126370973	126371014	Mo17-chr10:122996973	-0.830973	-0.950255
B73-chr10	126375396	126375437	Mo17-chr10:123022493	-0.929167	-1
B73-chr10	126375397	126375438	Mo17-chr10:123022494	-0.929167	-1
B73-chr10	126406385	126406426	Mo17-chr10:123071818	-0.0042328	0
B73-chr10	126407013	126407054	Mo17-chr10:123096926	0.00827045	0
B73-chr10	126417756	126417797	Mo17-chr10:123098617	0.840278	0.933333
B73-chr10	126417842	126417883	Mo17-chr10:123098710	0.907613	0.951389
B73-chr10	126435082	126435123	Mo17-chr10:123099043	-0.180992	-0.653801
B73-chr10	126658688	126658729	Mo17-chr10:123269544	0.0218284	0
B73-chr10	12384137	12384178	Mo17-chr10:12329211	-0.884648	-0.959028
B73-chr10	126889592	126889633	Mo17-chr10:123605514	0.105556	0.130303
B73-chr10	126891583	126891624	Mo17-chr10:123607690	0.0625	0
B73-chr10	126899503	126899544	Mo17-chr10:123662522	0.575758	0.3125
B73-chr10	126899509	126899550	Mo17-chr10:123662528	0.638047	0.5
B73-chr10	126899511	126899552	Mo17-chr10:123662530	0.65865	0.625
B73-chr10	126998370	126998411	Mo17-chr10:123775114	-0.008675	-0.0167618
B73-chr10	126998375	126998416	Mo17-chr10:123775119	-0.008675	-0.0167618
B73-chr10	127266318	127266359	Mo17-chr10:124033788	-0.0316183	0
B73-chr10	127722878	127722919	Mo17-chr10:124505630	-0.505247	-0.705844
B73-chr10	127722945	127722986	Mo17-chr10:124505697	-0.558761	-0.719167
B73-chr10	127723028	127723069	Mo17-chr10:124505780	-0.347222	-0.384615
B73-chr10	127723070	127723111	Mo17-chr10:124505822	-0.70712	-0.725529
B73-chr10	127723090	127723131	Mo17-chr10:124505842	-0.449377	-0.557693
B73-chr10	127723101	127723142	Mo17-chr10:124505853	-0.600233	-0.615385
B73-chr10	127723106	127723147	Mo17-chr10:124505858	-0.343343	-0.391026
B73-chr10	127723127	127723168	Mo17-chr10:124505879	-0.412084	-0.588889
B73-chr10	127723213	127723254	Mo17-chr10:124505965	-0.665092	-0.729167
B73-chr10	127723227	127723268	Mo17-chr10:124505979	-0.665092	-0.729167
B73-chr10	127723257	127723298	Mo17-chr10:124506009	-0.909091	-0.741667
B73-chr10	127723289	127723330	Mo17-chr10:124506040	-0.944445	-0.787879
B73-chr10	127723295	127723336	Mo17-chr10:124506046	-0.882143	-0.827273
B73-chr10	127723298	127723339	Mo17-chr10:124506049	-0.858532	-0.764773
B73-chr10	127804119	127804160	Mo17-chr10:124581271	0.0256739	0.0662878
B73-chr10	127828577	127828618	Mo17-chr10:124582628	-0.0965182	-0.2067
B73-chr10	127828584	127828625	Mo17-chr10:124582635	-0.0462663	-0.188596
B73-chr10	127828588	127828629	Mo17-chr10:124582639	-0.0462663	-0.188596
B73-chr10	127833657	127833698	Mo17-chr10:124727853	0.26451	0.325
B73-chr10	127884803	127884844	Mo17-chr10:124805342	-0.466747	-0.656629
B73-chr10	127884811	127884852	Mo17-chr10:124805350	-0.466747	-0.656629
B73-chr10	127884813	127884854	Mo17-chr10:124805352	-0.466747	-0.656629
B73-chr10	127884915	127884956	Mo17-chr10:124805454	-0.806853	-0.911049
B73-chr10	127884924	127884965	Mo17-chr10:124805463	-0.842773	-0.920591
B73-chr10	127885010	127885051	Mo17-chr10:124805550	-0.726667	-0.855392
B73-chr10	127885019	127885060	Mo17-chr10:124805559	-0.725556	-0.855392
B73-chr10	127885024	127885065	Mo17-chr10:124805564	-0.725556	-0.855392
B73-chr10	127885025	127885066	Mo17-chr10:124805565	-0.725556	-0.855392
B73-chr10	127885572	127885613	Mo17-chr10:124901045	-0.1	0
B73-chr10	127885573	127885614	Mo17-chr10:124901046	-0.1	0
B73-chr10	127885610	127885651	Mo17-chr10:124901083	0.1	-0.0381818
B73-chr10	127885617	127885658	Mo17-chr10:124901090	0.125	-0.0227273
B73-chr10	127935940	127935981	Mo17-chr10:125043852	-0.427015	-0.51
B73-chr10	127935941	127935982	Mo17-chr10:125043853	-0.427015	-0.51
B73-chr10	127936175	127936216	Mo17-chr10:125044100	-0.898981	-0.975
B73-chr10	127936193	127936234	Mo17-chr10:125044120	-0.831905	-0.833333
B73-chr10	127936196	127936237	Mo17-chr10:125044123	-0.831905	-0.833333
B73-chr10	127936226	127936267	Mo17-chr10:125044153	-0.841503	-0.833333
B73-chr10	127936258	127936299	Mo17-chr10:125044185	-0.768264	-0.904546
B73-chr10	127936314	127936355	Mo17-chr10:125044241	-0.590654	-0.577441
B73-chr10	128039596	128039637	Mo17-chr10:125126070	-0.0356902	0.05
B73-chr10	128039614	128039655	Mo17-chr10:125126088	-0.0356902	0.05
B73-chr10	128039618	128039659	Mo17-chr10:125126092	-0.0356902	0.05
B73-chr10	128442276	128442317	Mo17-chr10:125440327	-0.0281768	0
B73-chr10	128442279	128442320	Mo17-chr10:125440330	-0.0262879	0
B73-chr10	128442424	128442465	Mo17-chr10:125440468	0.0177258	0
B73-chr1	276957898	276957939	Mo17-chr10:125707363	-0.344609	-0.160317
B73-chr10	128801431	128801472	Mo17-chr10:125714800	0.0631144	0.0267857
B73-chr10	12688973	12689014	Mo17-chr10:12574939	-0.0394695	0
B73-chr10	129005537	129005578	Mo17-chr10:125876746	0.637375	0.872024
B73-chr10	129005554	129005595	Mo17-chr10:125876763	0.648548	0.889881
B73-chr10	129069760	129069801	Mo17-chr10:125898376	-0.0938647	-0.0894978
B73-chr10	129090307	129090348	Mo17-chr10:125934333	0.00350275	0
B73-chr10	129196888	129196929	Mo17-chr10:126109732	0.0268817	0
B73-chr10	129211494	129211535	Mo17-chr10:126134170	-0.85	-0.825
B73-chr10	129211495	129211536	Mo17-chr10:126134171	-0.85	-0.825
B73-chr10	129211499	129211540	Mo17-chr10:126134175	-0.85	-0.825
B73-chr10	129211501	129211542	Mo17-chr10:126134177	-0.85	-0.825
B73-chr10	129211548	129211589	Mo17-chr10:126143840	-0.0105947	-0.0768518
B73-chr10	129211589	129211630	Mo17-chr10:126143882	-0.0141701	0
B73-chr10	129211761	129211802	Mo17-chr10:126144054	-0.00378589	0
B73-chr10	129211778	129211819	Mo17-chr10:126144071	0.00708122	0
B73-chr10	129391645	129391686	Mo17-chr10:126301456	0.0924485	0.0153846
B73-chr10	129391659	129391700	Mo17-chr10:126301465	0.0770404	0.0128205
B73-chr10	129391670	129391711	Mo17-chr10:126301470	0.0770404	0.0128205
B73-chr10	129391672	129391713	Mo17-chr10:126301472	0.0770404	0.0128205
B73-chr10	129391673	129391714	Mo17-chr10:126301473	0.0315789	0.0153846
B73-chr10	129391674	129391715	Mo17-chr10:126301474	0.0315789	0.0153846
B73-chr10	129391676	129391717	Mo17-chr10:126301476	0.0131579	0
B73-chr10	129391678	129391719	Mo17-chr10:126301478	0.0131579	0
B73-chr10	129391680	129391721	Mo17-chr10:126301480	0	0
B73-chr10	129407790	129407831	Mo17-chr10:126322520	0.669048	0.724634
B73-chr10	129407795	129407836	Mo17-chr10:126322525	0.669048	0.724634
B73-chr10	129407809	129407850	Mo17-chr10:126322539	0.689819	0.730597
B73-chr10	129407815	129407856	Mo17-chr10:126322545	0.713628	0.778216
B73-chr10	129407829	129407870	Mo17-chr10:126322559	0.787731	0.785359
B73-chr10	129426763	129426804	Mo17-chr10:126336160	-0.0153896	0
B73-chr10	129435069	129435110	Mo17-chr10:126343550	0.0615385	0
B73-chr10	129435098	129435139	Mo17-chr10:126343577	0.038663	0
B73-chr10	129439945	129439986	Mo17-chr10:126347857	-0.377725	-0.222222
B73-chr10	129440307	129440348	Mo17-chr10:126348221	-0.18768	-0.326511
B73-chr10	129870891	129870932	Mo17-chr10:126807951	0.00410801	0
B73-chr10	129884414	129884455	Mo17-chr10:126837479	0.0423857	-0.017029
B73-chr10	129884459	129884500	Mo17-chr10:126837556	-0.0149078	-0.0196759
B73-chr10	130088116	130088157	Mo17-chr10:127164115	0.0625	0.171429
B73-chr10	130110635	130110676	Mo17-chr10:127222132	0.558881	0.736035
B73-chr10	130110636	130110677	Mo17-chr10:127222133	0.558881	0.736035
B73-chr10	130110657	130110698	Mo17-chr10:127222154	0.660633	0.922619
B73-chr10	130110673	130110714	Mo17-chr10:127222170	0.546339	0.75
B73-chr10	130132940	130132981	Mo17-chr10:127244081	0.0233271	0
B73-chr10	130457284	130457325	Mo17-chr10:127664151	-0.0127412	0
B73-chr10	130518878	130518919	Mo17-chr10:127827675	-0.169772	-0.168831
B73-chr10	130556112	130556153	Mo17-chr10:127842540	-0.0607843	0
B73-chr10	130646946	130646987	Mo17-chr10:127949078	-0.799451	-0.857143
B73-chr10	130861255	130861296	Mo17-chr10:128425457	0.912458	0.988095
B73-chr10	130861452	130861493	Mo17-chr10:128425654	0.706682	0.530303
B73-chr10	130861473	130861514	Mo17-chr10:128425675	0.552065	0.388889
B73-chr10	130862113	130862154	Mo17-chr10:128426307	0.760165	0.775336
B73-chr10	130862173	130862214	Mo17-chr10:128426367	0.842256	0.729292
B73-chr10	130862184	130862225	Mo17-chr10:128426378	0.911819	0.810109
B73-chr10	130864376	130864417	Mo17-chr10:128428755	-0.0263158	0
B73-chr10	130899624	130899665	Mo17-chr10:128582549	0.848214	0.927198
B73-chr10	130899645	130899686	Mo17-chr10:128582570	0.850941	0.927198
B73-chr10	130926888	130926929	Mo17-chr10:128590246	-0.0218854	0
B73-chr10	131062404	131062445	Mo17-chr10:128748042	0.00925925	0
B73-chr10	131062406	131062447	Mo17-chr10:128748044	0.00925925	0
B73-chr10	131062422	131062463	Mo17-chr10:128748057	0.0191721	0
B73-chr10	131062423	131062464	Mo17-chr10:128748058	0.0191721	0
B73-chr10	131063655	131063696	Mo17-chr10:128748741	-0.00769227	0
B73-chr10	131330771	131330812	Mo17-chr10:128971342	0.0357599	0.05
B73-chr10	131336080	131336121	Mo17-chr10:128975397	-0.0277775	0
B73-chr10	131423765	131423806	Mo17-chr10:129144696	0.0522133	-0.0166667
B73-chr10	131423876	131423917	Mo17-chr10:129144806	-0.0211367	-0.0442647
B73-chr10	131423881	131423922	Mo17-chr10:129144811	-0.0338889	-0.0553309
B73-chr10	131423962	131424003	Mo17-chr10:129144892	-0.5	-0.454545
B73-chr10	131423980	131424021	Mo17-chr10:129144910	-0.68053	-0.614719
B73-chr10	131424001	131424042	Mo17-chr10:129144931	-0.787859	-0.751732
B73-chr10	131424004	131424045	Mo17-chr10:129144934	-0.787859	-0.751732
B73-chr10	131424218	131424259	Mo17-chr10:129144946	-0.823574	-0.780832
B73-chr10	131424223	131424264	Mo17-chr10:129144951	-0.882236	-0.888781
B73-chr10	131741430	131741471	Mo17-chr10:129472413	0.0282808	0.0263158
B73-chr10	131741433	131741474	Mo17-chr10:129472416	0.0218704	0.0175439
B73-chr10	131741449	131741490	Mo17-chr10:129472432	0.0270822	0.0200501
B73-chr10	131741454	131741495	Mo17-chr10:129472437	0.0270822	0.0200501
B73-chr10	131741457	131741498	Mo17-chr10:129472440	0.0146639	-0.0169869
B73-chr10	131741459	131741500	Mo17-chr10:129472442	0.00845472	-0.0531821
B73-chr10	131783075	131783116	Mo17-chr10:129475872	-0.0169692	0
B73-chr10	131788065	131788106	Mo17-chr10:129517273	9.904e-05	0
B73-chr10	131788118	131788159	Mo17-chr10:129517327	0.0498363	0.102083
B73-chr10	131788119	131788160	Mo17-chr10:129517328	0.0498363	0.102083
B73-chr10	131788128	131788169	Mo17-chr10:129517337	0.0498363	0.102083
B73-chr10	13133062	13133103	Mo17-chr10:12959886	0.00714336	0
B73-chr10	132183249	132183290	Mo17-chr10:129858891	0.0503802	0
B73-chr10	132183222	132183263	Mo17-chr10:129858918	0.0473905	0
B73-chr10	132109569	132109610	Mo17-chr10:129956470	0.0251168	0
B73-chr10	132109383	132109424	Mo17-chr10:129956671	-0.000194813	0
B73-chr10	132109381	132109422	Mo17-chr10:129956673	-0.000194813	0
B73-chr10	132298804	132298845	Mo17-chr10:130032115	-0.0559685	-0.10368
B73-chr10	132628840	132628881	Mo17-chr10:130337123	-0.155123	-0.154914
B73-chr10	132693044	132693085	Mo17-chr10:130410291	-0.016129	0
B73-chr10	132693072	132693113	Mo17-chr10:130410319	0.00521083	0
B73-chr10	132693610	132693651	Mo17-chr10:130460397	-0.0955377	0.0386905
B73-chr10	132693616	132693657	Mo17-chr10:130460403	-0.0172715	0.0221088
B73-chr10	132693617	132693658	Mo17-chr10:130460404	-0.0172715	0.0221088
B73-chr10	132693620	132693661	Mo17-chr10:130460407	-0.0172715	0.0221088
B73-chr10	132693625	132693666	Mo17-chr10:130460414	-0.0172715	0.0221088
B73-chr10	132693627	132693668	Mo17-chr10:130460416	-0.0172715	0.0221088
B73-chr10	132693628	132693669	Mo17-chr10:130460417	-0.0106855	0.0193452
B73-chr10	132693637	132693678	Mo17-chr10:130460425	0.00705579	0.00925926
B73-chr10	132693640	132693681	Mo17-chr10:130460428	-0.00158391	0.00925926
B73-chr10	132693642	132693683	Mo17-chr10:130460430	-0.00943587	0
B73-chr10	132693644	132693685	Mo17-chr10:130460432	-0.00559484	0
B73-chr10	132693744	132693785	Mo17-chr10:130460510	0	0.0208333
B73-chr10	132693752	132693793	Mo17-chr10:130460518	-0.0138889	0.0208333
B73-chr10	132693757	132693798	Mo17-chr10:130460523	-0.0138889	0.0208333
B73-chr10	132693776	132693817	Mo17-chr10:130460541	0.0026158	0.134704
B73-chr10	132693783	132693824	Mo17-chr10:130460547	0.0430482	0.275803
B73-chr10	132814242	132814283	Mo17-chr10:130550599	0.0153912	0
B73-chr10	132814275	132814316	Mo17-chr10:130550634	0.05	0
B73-chr10	132845171	132845212	Mo17-chr10:130593751	-0.0191002	0.0833335
B73-chr10	132865332	132865373	Mo17-chr10:130631348	0	0
B73-chr10	132865398	132865439	Mo17-chr10:130631418	-0.0334958	0
B73-chr10	132865475	132865516	Mo17-chr10:130631502	0.0139384	0.0119048
B73-chr10	132898210	132898251	Mo17-chr10:130752641	0.00357143	0.405556
B73-chr10	133003323	133003364	Mo17-chr10:130789534	-0.0064125	-0.00955222
B73-chr10	133003330	133003371	Mo17-chr10:130789541	0.00068036	-0.008597
B73-chr10	133058258	133058299	Mo17-chr10:130815223	-0.3725	-0.298942
B73-chr10	133058747	133058788	Mo17-chr10:130827973	-0.8125	-0.944445
B73-chr10	133059582	133059623	Mo17-chr10:130836265	-0.0184729	0
B73-chr10	133059613	133059654	Mo17-chr10:130836296	-0.0338303	0
B73-chr10	133070304	133070345	Mo17-chr10:130838817	0.203509	0.335664
B73-chr10	133070313	133070354	Mo17-chr10:130838826	0.195657	0.335664
B73-chr10	133070314	133070355	Mo17-chr10:130838827	0.195657	0.335664
B73-chr10	133070317	133070358	Mo17-chr10:130838830	0.195657	0.335664
B73-chr10	133070340	133070381	Mo17-chr10:130838853	-0.00571428	0
B73-chr10	133070386	133070427	Mo17-chr10:130838899	-0.0355971	0
B73-chr10	133070433	133070474	Mo17-chr10:130838947	-0.0290095	0
B73-chr10	133070434	133070475	Mo17-chr10:130838948	-0.0290095	0
B73-chr10	133127717	133127758	Mo17-chr10:130976177	-0.92795	-0.923684
B73-chr10	133127757	133127798	Mo17-chr10:130976217	-0.19773	-0.509091
B73-chr10	133127765	133127806	Mo17-chr10:130976225	-0.296595	-0.613637
B73-chr10	133127795	133127836	Mo17-chr10:130976255	-0.569696	-0.639682
B73-chr10	133127797	133127838	Mo17-chr10:130976257	-0.569696	-0.639682
B73-chr10	133127808	133127849	Mo17-chr10:130976268	-0.665935	-0.768425
B73-chr10	133127858	133127899	Mo17-chr10:130976319	-0.823584	-0.732749
B73-chr10	133127867	133127908	Mo17-chr10:130976328	-0.821105	-0.732749
B73-chr10	133127871	133127912	Mo17-chr10:130976332	-0.876189	-0.803314
B73-chr10	133127885	133127926	Mo17-chr10:130976346	-0.986657	-0.87963
B73-chr10	133127902	133127943	Mo17-chr10:130976363	-0.747533	-0.828582
B73-chr10	133127953	133127994	Mo17-chr10:130976414	-0.638777	-0.685898
B73-chr10	133127958	133127999	Mo17-chr10:130976419	-0.428431	-0.833333
B73-chr10	133127959	133128000	Mo17-chr10:130976420	-0.424755	-0.679825
B73-chr10	133127965	133128006	Mo17-chr10:130976426	-0.424755	-0.679825
B73-chr10	133127966	133128007	Mo17-chr10:130976427	-0.424755	-0.679825
B73-chr10	133127974	133128015	Mo17-chr10:130976435	-0.392053	-0.526316
B73-chr10	133128034	133128075	Mo17-chr10:130976495	-0.690293	-0.888201
B73-chr10	133128099	133128140	Mo17-chr10:130976558	-0.880864	-0.891667
B73-chr10	133128106	133128147	Mo17-chr10:130976565	-0.850527	-0.836869
B73-chr10	133128110	133128151	Mo17-chr10:130976569	-0.835812	-0.902121
B73-chr10	133128129	133128170	Mo17-chr10:130976588	-0.792903	-0.825297
B73-chr10	133128137	133128178	Mo17-chr10:130976596	-0.776713	-0.83363
B73-chr10	133128144	133128185	Mo17-chr10:130976603	-0.776713	-0.83363
B73-chr10	133128695	133128736	Mo17-chr10:130977159	-0.709934	-1
B73-chr10	133128696	133128737	Mo17-chr10:130977160	-0.709934	-1
B73-chr10	133128809	133128850	Mo17-chr10:130977272	-0.838668	-0.928571
B73-chr10	133128820	133128861	Mo17-chr10:130977283	-0.92937	-0.857143
B73-chr10	133128832	133128873	Mo17-chr10:130977294	-0.940179	-0.928571
B73-chr10	133128850	133128891	Mo17-chr10:130977312	-0.942857	-1
B73-chr10	133128891	133128932	Mo17-chr10:130977345	-0.490741	-0.727273
B73-chr10	133160350	133160391	Mo17-chr10:130995727	0.0393145	0.0192308
B73-chr10	133164078	133164119	Mo17-chr10:131010940	-0.0116901	0.214026
B73-chr10	133164110	133164151	Mo17-chr10:131010974	-0.0257672	0.37542
B73-chr10	133169812	133169853	Mo17-chr10:131015763	0.0178006	0
B73-chr10	133169823	133169864	Mo17-chr10:131015774	0.0163813	0
B73-chr10	133169834	133169875	Mo17-chr10:131015785	0.0163813	0
B73-chr10	133170005	133170046	Mo17-chr10:131015970	-0.0215054	0
B73-chr10	133216586	133216627	Mo17-chr10:131023234	-0.0722387	0
B73-chr10	133261190	133261231	Mo17-chr10:131127917	-0.00925927	0.0357143
B73-chr10	133261202	133261243	Mo17-chr10:131127929	-0.000724305	0.0296703
B73-chr10	133288218	133288259	Mo17-chr10:131202731	0.0277778	0
B73-chr10	133615898	133615939	Mo17-chr10:131392002	0.806209	0.776515
B73-chr10	133616501	133616542	Mo17-chr10:131392512	0.402534	0.608183
B73-chr10	133632154	133632195	Mo17-chr10:131408206	-0.0289855	0
B73-chr10	133632155	133632196	Mo17-chr10:131408207	-0.0289855	0
B73-chr10	133654223	133654264	Mo17-chr10:131410745	-0.0128205	0
B73-chr10	133654228	133654269	Mo17-chr10:131410750	-0.0128205	0
B73-chr10	133654233	133654274	Mo17-chr10:131410755	-0.00615383	0
B73-chr10	133654235	133654276	Mo17-chr10:131410757	-0.00615383	0
B73-chr10	133933501	133933542	Mo17-chr10:131567976	-0.494714	-0.665476
B73-chr10	133933503	133933544	Mo17-chr10:131567978	-0.494714	-0.665476
B73-chr10	134374352	134374393	Mo17-chr10:131694951	-0.817386	-0.822222
B73-chr10	134374421	134374462	Mo17-chr10:131695023	-0.900886	-0.915152
B73-chr10	134379210	134379251	Mo17-chr10:131696152	-0.353084	-0.355152
B73-chr10	134524631	134524672	Mo17-chr10:131799004	-0.873377	-0.9
B73-chr10	134524644	134524685	Mo17-chr10:131799017	-0.668305	-0.794643
B73-chr10	134528600	134528641	Mo17-chr10:131800864	-0.957586	-1
B73-chr10	134528607	134528648	Mo17-chr10:131800874	-0.871977	-0.931818
B73-chr10	134528611	134528652	Mo17-chr10:131800878	-0.871977	-0.931818
B73-chr10	134559662	134559703	Mo17-chr10:131877408	-0.782051	-0.869048
B73-chr10	134662304	134662345	Mo17-chr10:131981955	-0.733562	-0.89899
B73-chr10	134662314	134662355	Mo17-chr10:131981965	-0.704023	-0.79798
B73-chr10	134662317	134662358	Mo17-chr10:132004250	-0.799369	-0.832921
B73-chr10	134662329	134662370	Mo17-chr10:132004262	-0.832495	-0.907986
B73-chr10	134662340	134662381	Mo17-chr10:132004273	-0.849392	-0.912698
B73-chr10	134662354	134662395	Mo17-chr10:132004287	-0.871129	-0.95
B73-chr10	134662357	134662398	Mo17-chr10:132004290	-0.871129	-0.95
B73-chr10	134759679	134759720	Mo17-chr10:132098697	-0.109193	0
B73-chr10	134761859	134761900	Mo17-chr10:132174574	0.016369	0
B73-chr10	134761866	134761907	Mo17-chr10:132174581	0.016369	0
B73-chr10	134931859	134931900	Mo17-chr10:132221352	0.0253832	0
B73-chr10	134931906	134931947	Mo17-chr10:132221400	0	0
B73-chr10	134932941	134932982	Mo17-chr10:132222564	-0.796667	-0.706835
B73-chr10	134932955	134932996	Mo17-chr10:132222578	-0.778472	-0.750348
B73-chr10	134933023	134933064	Mo17-chr10:132243678	-0.0532606	-0.0694445
B73-chr10	134933024	134933065	Mo17-chr10:132243679	-0.048444	-0.0595239
B73-chr10	134933027	134933068	Mo17-chr10:132243682	-0.0376069	-0.0520834
B73-chr10	134933043	134933084	Mo17-chr10:132243698	-0.00798045	-0.0208334
B73-chr10	134933114	134933155	Mo17-chr10:132243769	0.0101805	-0.0420455
B73-chr10	134933122	134933163	Mo17-chr10:132243777	0.0176224	-0.026461
B73-chr10	134936539	134936580	Mo17-chr10:132245645	0.0145823	0
B73-chr10	135091605	135091646	Mo17-chr10:132426641	0.910669	0.89436
B73-chr10	135120394	135120435	Mo17-chr10:132503934	0.0373894	0.0444445
B73-chr10	135120440	135120481	Mo17-chr10:132503980	0.0473521	0
B73-chr10	135120444	135120485	Mo17-chr10:132503995	0.0392393	0
B73-chr10	135125074	135125115	Mo17-chr10:132510977	-0.35915	-1
B73-chr10	135192721	135192762	Mo17-chr10:132579256	-0.0204049	0
B73-chr10	135410786	135410827	Mo17-chr10:132749875	0.492559	0.761184
B73-chr10	135410873	135410914	Mo17-chr10:132749962	0.826984	0.815046
B73-chr10	135461077	135461118	Mo17-chr10:132805895	0.0045705	0
B73-chr10	135461111	135461152	Mo17-chr10:132805929	-0.0184108	0
B73-chr10	135516541	135516582	Mo17-chr10:132817108	-0.499756	-0.469693
B73-chr10	135516546	135516587	Mo17-chr10:132817113	-0.499756	-0.469693
B73-chr10	135516547	135516588	Mo17-chr10:132817114	-0.499756	-0.469693
B73-chr10	135638926	135638967	Mo17-chr10:132857898	-0.566748	-0.587302
B73-chr10	135638928	135638969	Mo17-chr10:132857900	-0.566748	-0.587302
B73-chr10	13438033	13438074	Mo17-chr10:13286681	0.0390047	0.00595239
B73-chr10	135707936	135707977	Mo17-chr10:132881856	-0.224351	-0.5
B73-chr10	135707974	135708015	Mo17-chr10:132881894	-0.971781	-1
B73-chr10	135707977	135708018	Mo17-chr10:132881897	-0.971781	-1
B73-chr10	135707985	135708026	Mo17-chr10:132881905	-0.981187	-1
B73-chr10	135707988	135708029	Mo17-chr10:132881908	-0.980682	-0.895833
B73-chr10	135707994	135708035	Mo17-chr10:132881914	-0.86029	-0.766667
B73-chr10	13441817	13441858	Mo17-chr10:13291080	-0.0618617	0.0670325
B73-chr10	13441822	13441863	Mo17-chr10:13291085	0.011377	0.061723
B73-chr10	135738381	135738422	Mo17-chr10:132915317	0.00965958	0
B73-chr10	135738395	135738436	Mo17-chr10:132915331	0.0212202	0
B73-chr10	13443521	13443562	Mo17-chr10:13291793	-0.00107525	0
B73-chr10	13443523	13443564	Mo17-chr10:13291795	0.0322581	0
B73-chr10	135866604	135866645	Mo17-chr10:132962922	0.87589	0.921212
B73-chr10	13494547	13494588	Mo17-chr10:13302046	-0.259062	-0.348485
B73-chr10	13496244	13496285	Mo17-chr10:13303608	-0.605741	-0.576901
B73-chr10	135898325	135898366	Mo17-chr10:133079771	0.00326367	0.0119048
B73-chr10	13498976	13499017	Mo17-chr10:13315602	-0.0199274	0.00468033
B73-chr10	13498977	13499018	Mo17-chr10:13315603	-0.0199274	0.00468033
B73-chr10	135908536	135908577	Mo17-chr10:133182959	0.0453157	0.0454546
B73-chr10	135927294	135927335	Mo17-chr10:133203370	0	0
B73-chr10	135927379	135927420	Mo17-chr10:133203455	0.0179628	-0.0185185
B73-chr10	135932688	135932729	Mo17-chr10:133253997	0.0086207	0
B73-chr10	135935709	135935750	Mo17-chr10:133254514	-0.00899079	0
B73-chr10	135935711	135935752	Mo17-chr10:133254516	0.00497104	0
B73-chr10	135935716	135935757	Mo17-chr10:133254521	0.0162718	0
B73-chr10	135997375	135997416	Mo17-chr10:133302938	0	0
B73-chr10	136008075	136008116	Mo17-chr10:133323203	-0.486011	-0.8539
B73-chr10	136008084	136008125	Mo17-chr10:133323212	-0.486011	-0.8539
B73-chr10	136008106	136008147	Mo17-chr10:133323234	-0.497173	-0.705996
B73-chr10	136008119	136008160	Mo17-chr10:133323247	-0.621212	-0.726244
B73-chr10	136008153	136008194	Mo17-chr10:133323266	-0.670513	-1
B73-chr10	136008172	136008213	Mo17-chr10:133323285	-0.682187	-0.961538
B73-chr10	136008180	136008221	Mo17-chr10:133323293	-0.711245	-0.92384
B73-chr10	136008200	136008241	Mo17-chr10:133323320	-0.713441	-0.916931
B73-chr10	136008202	136008243	Mo17-chr10:133323322	-0.724796	-0.902646
B73-chr10	136008217	136008258	Mo17-chr10:133323331	-0.743729	-0.89623
B73-chr10	136031096	136031137	Mo17-chr10:133325273	-0.36736	-0.269378
B73-chr10	136031097	136031138	Mo17-chr10:133325274	-0.36736	-0.269378
B73-chr10	136031099	136031140	Mo17-chr10:133325279	-0.273442	-0.164484
B73-chr10	136031439	136031480	Mo17-chr10:133325756	-0.579048	-0.730655
B73-chr10	136031441	136031482	Mo17-chr10:133325758	-0.55202	-0.688492
B73-chr10	136031497	136031538	Mo17-chr10:133325814	-0.729761	-0.732568
B73-chr10	136031498	136031539	Mo17-chr10:133325815	-0.729761	-0.732568
B73-chr10	136031502	136031543	Mo17-chr10:133325819	-0.73446	-0.711058
B73-chr10	136031520	136031561	Mo17-chr10:133325837	-0.720116	-0.7413
B73-chr10	136031532	136031573	Mo17-chr10:133325848	-0.778454	-0.705866
B73-chr10	136031551	136031592	Mo17-chr10:133325850	-0.807465	-0.729808
B73-chr10	136031556	136031597	Mo17-chr10:133325855	-0.807465	-0.729808
B73-chr10	136031561	136031602	Mo17-chr10:133325860	-0.807465	-0.729808
B73-chr10	136091990	136092031	Mo17-chr10:133346073	-0.775909	-0.864753
B73-chr10	136091998	136092039	Mo17-chr10:133346081	-0.778194	-0.857215
B73-chr10	136091999	136092040	Mo17-chr10:133346082	-0.762313	-0.875908
B73-chr10	136092006	136092047	Mo17-chr10:133346089	-0.76605	-0.848205
B73-chr10	136092008	136092049	Mo17-chr10:133346091	-0.76605	-0.848205
B73-chr10	136165127	136165168	Mo17-chr10:133398111	-0.000595425	0
B73-chr10	136327827	136327868	Mo17-chr10:133543829	-0.0802253	0.107337
B73-chr10	136328589	136328630	Mo17-chr10:133544762	0.0062481	0.177684
B73-chr10	136328590	136328631	Mo17-chr10:133544763	0.0967439	0.260224
B73-chr10	136328595	136328636	Mo17-chr10:133544768	0.0967439	0.260224
B73-chr10	136328598	136328639	Mo17-chr10:133544771	0.0967439	0.260224
B73-chr10	136328602	136328643	Mo17-chr10:133544775	0.220489	0.348295
B73-chr10	136328603	136328644	Mo17-chr10:133544776	0.220489	0.348295
B73-chr10	136340321	136340362	Mo17-chr10:133552014	0.00716879	0
B73-chr10	136413125	136413166	Mo17-chr10:133661105	0.414291	0.497768
B73-chr10	136413126	136413167	Mo17-chr10:133661106	0.414291	0.497768
B73-chr10	136413128	136413169	Mo17-chr10:133661108	0.448002	0.536676
B73-chr10	136413133	136413174	Mo17-chr10:133661113	0.454102	0.566278
B73-chr10	136413134	136413175	Mo17-chr10:133661126	0.467643	0.566278
B73-chr10	136413143	136413184	Mo17-chr10:133661135	0.410333	0.519059
B73-chr10	136413151	136413192	Mo17-chr10:133661143	0.555294	0.703297
B73-chr10	136413155	136413196	Mo17-chr10:133661147	0.525108	0.633845
B73-chr10	136413170	136413211	Mo17-chr10:133661162	0.458326	0.502435
B73-chr10	136413171	136413212	Mo17-chr10:133661163	0.434918	0.431818
B73-chr10	136413174	136413215	Mo17-chr10:133661166	0.434918	0.431818
B73-chr10	136413176	136413217	Mo17-chr10:133661168	0.438935	0.431818
B73-chr10	136413188	136413229	Mo17-chr10:133661180	0.438935	0.431818
B73-chr10	136413189	136413230	Mo17-chr10:133661181	0.438935	0.431818
B73-chr10	136414138	136414179	Mo17-chr10:133662654	0.000434693	0.0102041
B73-chr10	136414139	136414180	Mo17-chr10:133662709	0.00457484	0.0102041
B73-chr10	136414140	136414181	Mo17-chr10:133662710	0.00457484	0.0102041
B73-chr10	136414145	136414186	Mo17-chr10:133662715	-0.00068066	0.0142857
B73-chr10	136650551	136650592	Mo17-chr10:133919079	0.00284013	-0.00833333
B73-chr10	136658090	136658131	Mo17-chr10:133926403	0	0
B73-chr10	136658108	136658149	Mo17-chr10:133926421	0.0802836	0
B73-chr10	136688771	136688812	Mo17-chr10:133985193	-0.025	0.272727
B73-chr10	136688844	136688885	Mo17-chr10:133985265	0.0172414	-0.037037
B73-chr10	136688847	136688888	Mo17-chr10:133985268	0.0091388	-0.0277778
B73-chr10	136693215	136693256	Mo17-chr10:133990785	-0.150909	-0.0384615
B73-chr10	137074580	137074621	Mo17-chr10:134296114	-0.752894	-0.808114
B73-chr10	137075280	137075321	Mo17-chr10:134296122	0.0456987	0.0406564
B73-chr10	137075293	137075334	Mo17-chr10:134296128	0.0997497	0.000504833
B73-chr10	137075305	137075346	Mo17-chr10:134296140	0.0633215	-0.00712145
B73-chr10	137075307	137075348	Mo17-chr10:134296142	0.056451	-0.0746215
B73-chr10	137075308	137075349	Mo17-chr10:134296143	0.056451	-0.0746215
B73-chr10	137075326	137075367	Mo17-chr10:134296148	0.054219	-0.0375003
B73-chr10	137124056	137124097	Mo17-chr10:134403209	-0.260443	-0.550204
B73-chr10	137124058	137124099	Mo17-chr10:134403211	-0.160443	-0.661316
B73-chr10	137198007	137198048	Mo17-chr10:134455856	-0.0215311	0
B73-chr10	137246510	137246551	Mo17-chr10:134578672	-0.0316217	-0.0166667
B73-chr10	137246520	137246561	Mo17-chr10:134578682	-0.0316217	-0.0166667
B73-chr10	137276556	137276597	Mo17-chr10:134677086	0.0224837	0
B73-chr10	137276569	137276610	Mo17-chr10:134677102	0.00385762	0.025
B73-chr10	137285576	137285617	Mo17-chr10:134714500	-0.0352597	0
B73-chr10	137285605	137285646	Mo17-chr10:134714529	-0.029635	0
B73-chr10	137293323	137293364	Mo17-chr10:134741298	0.03125	0.272727
B73-chr10	137350425	137350466	Mo17-chr10:134752938	0.0163502	0
B73-chr10	137350730	137350771	Mo17-chr10:134753219	0.00116957	-0.025
B73-chr10	137404436	137404477	Mo17-chr10:134780044	0.696098	0.821429
B73-chr10	137407695	137407736	Mo17-chr10:134780084	0.30073	0.611364
B73-chr10	137407696	137407737	Mo17-chr10:134780085	0.30073	0.611364
B73-chr10	137407772	137407813	Mo17-chr10:134780161	0.0285227	0
B73-chr10	137407777	137407818	Mo17-chr10:134780166	0.0285227	0
B73-chr10	137407781	137407822	Mo17-chr10:134780170	0.0372575	0
B73-chr10	137407792	137407833	Mo17-chr10:134780181	0.0244977	0
B73-chr10	137407798	137407839	Mo17-chr10:134780187	0.0244977	0
B73-chr10	137421276	137421317	Mo17-chr10:134785296	0.0176935	0
B73-chr10	137458685	137458726	Mo17-chr10:134806537	-0.013256	0
B73-chr10	137458764	137458805	Mo17-chr10:134806630	0.0161075	0.00694444
B73-chr10	137497625	137497666	Mo17-chr10:134840580	0.011122	0
B73-chr10	137544598	137544639	Mo17-chr10:134851900	0.0141592	0.142857
B73-chr10	137548786	137548827	Mo17-chr10:134856042	0	0
B73-chr10	137548788	137548829	Mo17-chr10:134856044	0	0
B73-chr10	137592380	137592421	Mo17-chr10:134859779	-0.000852527	0
B73-chr10	137592383	137592424	Mo17-chr10:134859782	-0.000852527	0
B73-chr10	137612709	137612750	Mo17-chr10:134910539	-0.00942653	0
B73-chr10	137616373	137616414	Mo17-chr10:134911636	-0.0369249	-0.0125
B73-chr10	137616374	137616415	Mo17-chr10:134911637	-0.0369249	-0.0125
B73-chr10	137619591	137619632	Mo17-chr10:134914887	-0.015126	0
B73-chr10	137668700	137668741	Mo17-chr10:134977029	0.0031343	0
B73-chr10	137683026	137683067	Mo17-chr10:134992198	-0.0225397	0
B73-chr10	137683035	137683076	Mo17-chr10:134992207	-0.011176	0.0238095
B73-chr10	137683038	137683079	Mo17-chr10:134992210	-0.011176	0.0238095
B73-chr10	137683051	137683092	Mo17-chr10:134992222	0.0518394	0.076479
B73-chr10	137683063	137683104	Mo17-chr10:134992234	0.0929706	0.123647
B73-chr10	137688387	137688428	Mo17-chr10:134995755	0.220753	0.177875
B73-chr10	137689275	137689316	Mo17-chr10:134997057	0.0354014	0
B73-chr10	137733152	137733193	Mo17-chr10:134999493	-0.0428723	-0.0429131
B73-chr10	137736552	137736593	Mo17-chr10:135002118	0.0216096	0
B73-chr10	137948342	137948383	Mo17-chr10:135212802	0.0235173	0
B73-chr10	137948343	137948384	Mo17-chr10:135212803	0.0235173	0
B73-chr10	137948344	137948385	Mo17-chr10:135212804	0.0235173	0
B73-chr10	137948346	137948387	Mo17-chr10:135212806	0.0235173	0
B73-chr10	137948350	137948391	Mo17-chr10:135212810	0.0235173	0
B73-chr10	137948351	137948392	Mo17-chr10:135212811	0.0340306	0
B73-chr10	137948358	137948399	Mo17-chr10:135212818	0.0340306	0
B73-chr10	138034737	138034778	Mo17-chr10:135238644	0.359966	0.472222
B73-chr10	138034750	138034791	Mo17-chr10:135238657	0.359966	0.472222
B73-chr10	138433482	138433523	Mo17-chr10:135548665	-1	-0.882353
B73-chr10	138433486	138433527	Mo17-chr10:135548669	-0.116942	-0.0993055
B73-chr10	138433488	138433529	Mo17-chr10:135548671	-0.116942	-0.115972
B73-chr10	138641287	138641328	Mo17-chr10:135747140	-0.23545	-0.40171
B73-chr10	138641879	138641920	Mo17-chr10:135747726	0.968182	0.921296
B73-chr10	138641960	138642001	Mo17-chr10:135747835	0.962963	0.935606
B73-chr10	138642594	138642635	Mo17-chr10:135747986	-0.0676786	0
B73-chr10	138647494	138647535	Mo17-chr10:135751618	-0.12993	-0.0439558
B73-chr10	138647495	138647536	Mo17-chr10:135751619	-0.12993	-0.0439558
B73-chr10	138647801	138647842	Mo17-chr10:135751926	-0.0220293	0.00869566
B73-chr10	138652621	138652662	Mo17-chr10:135810960	0.00769495	0
B73-chr10	138673242	138673283	Mo17-chr10:135854491	-0.0205266	0
B73-chr10	138703036	138703077	Mo17-chr10:135871219	-0.010268	0
B73-chr10	138703038	138703079	Mo17-chr10:135871221	-0.010268	0
B73-chr10	138703072	138703113	Mo17-chr10:135871262	0.00851778	-0.0166667
B73-chr7	96953584	96953625	Mo17-chr10:135921240	-0.728572	-0.857143
B73-chr10	138725342	138725383	Mo17-chr10:135921559	-0.590627	-0.605612
B73-chr10	138725356	138725397	Mo17-chr10:135921573	-0.77443	-0.985714
B73-chr10	138725428	138725469	Mo17-chr10:135921652	-0.430614	-0.630655
B73-chr10	138725434	138725475	Mo17-chr10:135921658	-0.403501	-0.542177
B73-chr10	138725435	138725476	Mo17-chr10:135921659	-0.403501	-0.542177
B73-chr10	138725503	138725544	Mo17-chr10:135921727	-0.438338	-0.455556
B73-chr10	138728687	138728728	Mo17-chr10:135924956	0.0250419	0.00680271
B73-chr10	138728831	138728872	Mo17-chr10:135925095	0.0153775	0.0147059
B73-chr10	138734657	138734698	Mo17-chr10:135936623	0.861538	0.928571
B73-chr10	138734671	138734712	Mo17-chr10:135936634	0.728205	0.910714
B73-chr10	138734672	138734713	Mo17-chr10:135936635	0.728205	0.910714
B73-chr10	138781108	138781149	Mo17-chr10:135979069	-0.04	-0.0909091
B73-chr10	138781193	138781234	Mo17-chr10:135979162	-0.657036	-0.95
B73-chr10	138824151	138824192	Mo17-chr10:136002531	0.00879883	0.0408399
B73-chr10	138824258	138824299	Mo17-chr10:136002638	-0.031386	0
B73-chr10	138824267	138824308	Mo17-chr10:136002647	-0.00458348	0
B73-chr10	138824268	138824309	Mo17-chr10:136002648	-0.00458348	0
B73-chr10	138824271	138824312	Mo17-chr10:136002651	-0.00458348	0
B73-chr10	138824289	138824330	Mo17-chr10:136002664	0.0567764	0
B73-chr10	138824291	138824332	Mo17-chr10:136002666	0.0567764	0
B73-chr10	138824292	138824333	Mo17-chr10:136002667	0.0567764	0
B73-chr10	138825823	138825864	Mo17-chr10:136003003	0.882287	0.807143
B73-chr10	138825831	138825872	Mo17-chr10:136003011	0.803143	0.821154
B73-chr10	138825848	138825889	Mo17-chr10:136003028	0.79665	0.837775
B73-chr10	138825878	138825919	Mo17-chr10:136003057	0.4418	0.311364
B73-chr10	138825911	138825952	Mo17-chr10:136003090	0.493701	0.123186
B73-chr10	138916496	138916537	Mo17-chr10:136227241	-0.0235278	0
B73-chr10	138916510	138916551	Mo17-chr10:136227255	-0.0550848	0
B73-chr10	138916519	138916560	Mo17-chr10:136227264	-0.0395826	0
B73-chr10	138916525	138916566	Mo17-chr10:136227270	-0.0399915	0
B73-chr10	138916527	138916568	Mo17-chr10:136227272	-0.0399915	0
B73-chr10	139086507	139086548	Mo17-chr10:136297195	-0.0445984	0
B73-chr10	139087594	139087635	Mo17-chr10:136298371	0.562886	0.635556
B73-chr10	139087598	139087639	Mo17-chr10:136298375	0.630642	0.694445
B73-chr10	139087603	139087644	Mo17-chr10:136298380	0.634711	0.694445
B73-chr10	139087604	139087645	Mo17-chr10:136298381	0.634711	0.694445
B73-chr10	139087608	139087649	Mo17-chr10:136298385	0.618923	0.637037
B73-chr10	139087622	139087663	Mo17-chr10:136298388	0.760687	0.666667
B73-chr10	139087624	139087665	Mo17-chr10:136298390	0.760687	0.666667
B73-chr10	139087626	139087667	Mo17-chr10:136298392	0.756414	0.666667
B73-chr10	139087641	139087682	Mo17-chr10:136298407	0.777778	0.666667
B73-chr10	139087643	139087684	Mo17-chr10:136298409	0.777778	0.666667
B73-chr10	139268383	139268424	Mo17-chr10:136501971	0.00555556	0
B73-chr10	139358718	139358759	Mo17-chr10:136568156	0.00352739	0.00769231
B73-chr10	139358728	139358769	Mo17-chr10:136568166	0.00352739	0.00769231
B73-chr10	139358729	139358770	Mo17-chr10:136568167	0.00352739	0.00769231
B73-chr10	139409095	139409136	Mo17-chr10:136618458	0.0512718	0
B73-chr10	139409108	139409149	Mo17-chr10:136618471	0.073902	0
B73-chr10	139413816	139413857	Mo17-chr10:136621696	0.0126725	0.0230213
B73-chr10	139413818	139413859	Mo17-chr10:136621698	0.0126725	0.0230213
B73-chr10	139413823	139413864	Mo17-chr10:136621703	0.00600588	0.0230213
B73-chr10	139509348	139509389	Mo17-chr10:136697353	0.0057143	-0.0128205
B73-chr10	139509357	139509398	Mo17-chr10:136697362	0.00971044	-0.0205128
B73-chr10	139510160	139510201	Mo17-chr10:136697722	0.0266667	-0.0238095
B73-chr10	139510162	139510203	Mo17-chr10:136697727	0.0266667	-0.0238095
B73-chr10	139594508	139594549	Mo17-chr10:136831718	-0.630441	-0.722222
B73-chr10	139594529	139594570	Mo17-chr10:136831738	-0.74651	-0.765657
B73-chr10	139783874	139783915	Mo17-chr10:136886832	0.00965049	0
B73-chr10	139783876	139783917	Mo17-chr10:136886834	0.00965049	0
B73-chr10	139783879	139783920	Mo17-chr10:136886837	0.00965049	0
B73-chr10	139832528	139832569	Mo17-chr10:136923824	0	0
B73-chr10	139838707	139838748	Mo17-chr10:136940447	0.0277102	0
B73-chr10	139838731	139838772	Mo17-chr10:136940471	0.025601	0
B73-chr10	139900966	139901007	Mo17-chr10:136946922	0	0
B73-chr10	139900984	139901025	Mo17-chr10:136946928	0	0
B73-chr10	139900988	139901029	Mo17-chr10:136946932	0	0
B73-chr10	139901110	139901151	Mo17-chr10:136947058	-0.00575758	-0.030303
B73-chr10	139901122	139901163	Mo17-chr10:136947070	0	0
B73-chr10	139901146	139901187	Mo17-chr10:136947093	0	-0.111111
B73-chr10	139901148	139901189	Mo17-chr10:136947095	0	-0.111111
B73-chr10	139901201	139901242	Mo17-chr10:136947156	-0.00879044	0
B73-chr10	139901217	139901258	Mo17-chr10:136947172	-0.0280344	0
B73-chr10	139901420	139901461	Mo17-chr10:136947375	0.0183649	0
B73-chr10	139901428	139901469	Mo17-chr10:136947383	0.0183649	0
B73-chr10	139901621	139901662	Mo17-chr10:136947580	0.0229639	0
B73-chr10	139942178	139942219	Mo17-chr10:136964775	-0.0158934	0
B73-chr10	13784793	13784834	Mo17-chr10:13701097	-0.0371854	0.0298296
B73-chr10	140130489	140130530	Mo17-chr10:137103992	-0.0355093	-0.0238095
B73-chr10	140130495	140130536	Mo17-chr10:137103998	-0.0111111	-0.0285714
B73-chr10	140130505	140130546	Mo17-chr10:137104008	-0.00315593	-0.0204081
B73-chr10	140145377	140145418	Mo17-chr10:137147890	0.0100683	0
B73-chr10	140145394	140145435	Mo17-chr10:137147907	0.0123604	0
B73-chr10	140154481	140154522	Mo17-chr10:137148934	0.0531881	0.147917
B73-chr10	140154639	140154680	Mo17-chr10:137149081	0.0109127	0.05
B73-chr10	140162039	140162080	Mo17-chr10:137156590	0.0652174	0
B73-chr10	140195817	140195858	Mo17-chr10:137160929	-0.00490322	0
B73-chr10	140195818	140195859	Mo17-chr10:137160930	-0.00490322	0
B73-chr10	140195819	140195860	Mo17-chr10:137160931	-0.00490322	0
B73-chr10	140195821	140195862	Mo17-chr10:137160933	-0.00490322	0
B73-chr10	140197450	140197491	Mo17-chr10:137163506	-0.001306	0
B73-chr10	13906444	13906485	Mo17-chr10:13742166	0.00745626	-0.03125
B73-chr10	140718515	140718556	Mo17-chr10:137643991	0.0189636	0
B73-chr10	140743844	140743885	Mo17-chr10:137752494	-0.0316695	0
B73-chr10	140751865	140751906	Mo17-chr10:137761454	-0.00214286	0
B73-chr10	140795245	140795286	Mo17-chr10:137790767	0.0264706	0.0227273
B73-chr10	140923500	140923541	Mo17-chr10:137839047	0.587973	0.575
B73-chr10	140923519	140923560	Mo17-chr10:137839066	0.589897	0.571429
B73-chr10	140923542	140923583	Mo17-chr10:137839089	0.684882	0.642857
B73-chr10	140923544	140923585	Mo17-chr10:137839091	0.680535	0.642857
B73-chr10	140975418	140975459	Mo17-chr10:137902080	0.0522967	0
B73-chr10	141148189	141148230	Mo17-chr10:138094437	-0.0106884	0.0555555
B73-chr10	141152416	141152457	Mo17-chr10:138098827	0.592029	0.285714
B73-chr10	141152418	141152459	Mo17-chr10:138098829	0.621015	0.576191
B73-chr10	141210325	141210366	Mo17-chr10:138171507	-0.236856	0.00106867
B73-chr10	141329629	141329670	Mo17-chr10:138267390	0.0113258	0
B73-chr10	141335046	141335087	Mo17-chr10:138276107	0.571568	0.485714
B73-chr10	141335050	141335091	Mo17-chr10:138276111	0.621662	0.437879
B73-chr10	141335062	141335103	Mo17-chr10:138276123	0.607199	0.529242
B73-chr10	141336535	141336576	Mo17-chr10:138277602	-0.403846	-0.138652
B73-chr10	141336537	141336578	Mo17-chr10:138277604	-0.403846	-0.138652
B73-chr10	13954196	13954237	Mo17-chr10:13835989	-0.0017198	0
B73-chr10	141512823	141512864	Mo17-chr10:138403062	0.713356	0.888299
B73-chr10	141512824	141512865	Mo17-chr10:138403063	0.709243	0.888299
B73-chr10	141512927	141512968	Mo17-chr10:138403164	0.611667	0.551821
B73-chr10	141512947	141512988	Mo17-chr10:138403184	0.676699	0.721009
B73-chr10	141512952	141512993	Mo17-chr10:138403189	0.676699	0.721009
B73-chr10	141618844	141618885	Mo17-chr10:138515343	0.886247	0.961538
B73-chr10	141618881	141618922	Mo17-chr10:138515380	0.948646	0.813853
B73-chr10	141618894	141618935	Mo17-chr10:138515393	0.952381	0.857143
B73-chr10	141622228	141622269	Mo17-chr10:138515472	0.281291	0.5
B73-chr10	141622725	141622766	Mo17-chr10:138515947	0.0178949	0.060049
B73-chr10	141623247	141623288	Mo17-chr10:138516448	0.329121	0.35
B73-chr10	141623254	141623295	Mo17-chr10:138516455	0.329121	0.35
B73-chr10	141623261	141623302	Mo17-chr10:138516462	0.396019	0.291667
B73-chr10	141633616	141633657	Mo17-chr10:138596149	-0.748863	-0.897222
B73-chr10	141633631	141633672	Mo17-chr10:138596164	-0.62765	-0.781313
B73-chr10	141633649	141633690	Mo17-chr10:138596182	-0.745794	-0.825051
B73-chr10	141634220	141634261	Mo17-chr10:138596757	-0.452365	-0.472727
B73-chr10	141634227	141634268	Mo17-chr10:138596764	-0.455089	-0.472727
B73-chr10	141634241	141634282	Mo17-chr10:138596778	-0.535855	-0.472727
B73-chr10	141634283	141634324	Mo17-chr10:138596820	-0.515263	-0.789744
B73-chr10	141634355	141634396	Mo17-chr10:138596892	-0.654167	-0.851852
B73-chr10	141634362	141634403	Mo17-chr10:138596899	-0.879167	-0.974359
B73-chr10	141634385	141634426	Mo17-chr10:138596922	-0.831295	-0.977369
B73-chr10	141634386	141634427	Mo17-chr10:138596923	-0.831295	-0.977369
B73-chr10	141650438	141650479	Mo17-chr10:138612540	0.694436	0.80625
B73-chr10	141650506	141650547	Mo17-chr10:138612608	0.674342	0.808081
B73-chr10	141740914	141740955	Mo17-chr10:138646542	0.0333333	0
B73-chr10	141741397	141741438	Mo17-chr10:138646922	-0.0505952	0
B73-chr10	141747031	141747072	Mo17-chr10:138665155	-0.015792	-0.0125
B73-chr10	141760730	141760771	Mo17-chr10:138705634	0.0126029	0
B73-chr10	141761176	141761217	Mo17-chr10:138706078	-0.00661764	0
B73-chr10	141761247	141761288	Mo17-chr10:138706148	0.0142681	0
B73-chr10	141762748	141762789	Mo17-chr10:138707655	0.0357142	0
B73-chr10	14027494	14027535	Mo17-chr10:13875757	0.0185185	-0.0384615
B73-chr10	14027495	14027536	Mo17-chr10:13875758	0.0185185	-0.0384615
B73-chr10	14027531	14027572	Mo17-chr10:13875794	0.0119048	-0.025641
B73-chr10	14027569	14027610	Mo17-chr10:13875831	-0.00974025	0.0384615
B73-chr10	14027596	14027637	Mo17-chr10:13875858	-0.0359421	0.0128205
B73-chr10	14027599	14027640	Mo17-chr10:13875861	-0.0359421	0.0128205
B73-chr10	141787119	141787160	Mo17-chr10:138780750	-0.0488562	-0.08125
B73-chr10	141907642	141907683	Mo17-chr10:138827628	-0.0383023	0
B73-chr10	141953942	141953983	Mo17-chr10:138829998	0.013409	0.0296703
B73-chr10	141953993	141954034	Mo17-chr10:138830049	0.0233111	0.0107634
B73-chr10	141953995	141954036	Mo17-chr10:138830051	0.0233111	0.0107634
B73-chr10	141954046	141954087	Mo17-chr10:138830103	-0.09125	0
B73-chr10	141954075	141954116	Mo17-chr10:138830132	-0.0205075	0
B73-chr10	141954096	141954137	Mo17-chr10:138830153	-0.0354607	0
B73-chr10	141954977	141955018	Mo17-chr10:138831106	0.230221	0.154041
B73-chr10	141955346	141955387	Mo17-chr10:138831150	0.0192291	0.0442177
B73-chr10	141970911	141970952	Mo17-chr10:138841804	-0.545833	-1
B73-chr10	141970983	141971024	Mo17-chr10:138844003	-0.00254329	0
B73-chr10	141970999	141971040	Mo17-chr10:138844026	-0.0114719	0
B73-chr10	141972637	141972678	Mo17-chr10:138847895	-0.86054	-0.958333
B73-chr10	141983729	141983770	Mo17-chr10:138850544	0.00666667	0.0625
B73-chr10	141983731	141983772	Mo17-chr10:138850546	0.00666667	0.0625
B73-chr10	141989553	141989594	Mo17-chr10:138856767	0.0277778	0
B73-chr10	142001866	142001907	Mo17-chr10:138869035	0.0166192	-0.0208333
B73-chr10	142001874	142001915	Mo17-chr10:138869043	0.0286966	-0.0208333
B73-chr10	142001914	142001955	Mo17-chr10:138869069	0.00229924	0.00256411
B73-chr10	142001916	142001957	Mo17-chr10:138869071	-0.00814514	0.00480771
B73-chr10	142001922	142001963	Mo17-chr10:138869077	-0.00963703	-0.0166667
B73-chr10	142011663	142011704	Mo17-chr10:138874168	-0.0457836	0
B73-chr10	142011666	142011707	Mo17-chr10:138874171	-0.0284673	0
B73-chr10	142014708	142014749	Mo17-chr10:138875966	-0.000155325	0
B73-chr10	142014813	142014854	Mo17-chr10:138876054	0.0166239	0
B73-chr10	142071781	142071822	Mo17-chr10:138890492	0	0.0277778
B73-chr10	142146679	142146720	Mo17-chr10:138992432	0.00156367	0
B73-chr10	142146674	142146715	Mo17-chr10:138992437	-0.00257987	0
B73-chr10	142146633	142146674	Mo17-chr10:138992484	0.0216649	0
B73-chr10	142146630	142146671	Mo17-chr10:138992487	0.0216649	0
B73-chr10	142148922	142148963	Mo17-chr10:138992880	-0.00172178	0.0117647
B73-chr10	142148923	142148964	Mo17-chr10:138992881	-0.00172178	0.0117647
B73-chr10	142148929	142148970	Mo17-chr10:138992885	0.00556707	0.0147059
B73-chr10	142148930	142148971	Mo17-chr10:138992886	0.00556707	0.0147059
B73-chr10	142161505	142161546	Mo17-chr10:139002411	-0.0567308	-0.409295
B73-chr10	142161509	142161550	Mo17-chr10:139002415	-0.0717948	-0.299054
B73-chr10	142161525	142161566	Mo17-chr10:139002432	0.0153847	-0.188066
B73-chr9	156679371	156679412	Mo17-chr10:13903829	0.0357455	0
B73-chr10	142291533	142291574	Mo17-chr10:139195443	0.0577778	0
B73-chr10	142291651	142291692	Mo17-chr10:139195554	0	0
B73-chr10	142319013	142319054	Mo17-chr10:139197345	0.00512574	0.13037
B73-chr10	142319050	142319091	Mo17-chr10:139197382	0.0098269	0.025
B73-chr10	142319056	142319097	Mo17-chr10:139197388	0.0098269	0.025
B73-chr10	142320161	142320202	Mo17-chr10:139197653	0.456884	0.463088
B73-chr10	142320164	142320205	Mo17-chr10:139197656	0.414539	0.438235
B73-chr10	142320165	142320206	Mo17-chr10:139197657	0.414539	0.438235
B73-chr10	142320287	142320328	Mo17-chr10:139197697	0.640351	0.248484
B73-chr10	143132776	143132817	Mo17-chr10:140008547	0.00981776	-0.00251322
B73-chr10	143134307	143134348	Mo17-chr10:140009952	-0.0150314	0
B73-chr10	143161439	143161480	Mo17-chr10:140056406	-0.640041	-0.805556
B73-chr10	143170309	143170350	Mo17-chr10:140070171	-0.016129	-0.0738095
B73-chr10	143170823	143170864	Mo17-chr10:140070681	0.0373434	0
B73-chr10	143175289	143175330	Mo17-chr10:140075121	0.00034074	0
B73-chr10	143258203	143258244	Mo17-chr10:140306423	-0.00259036	0
B73-chr10	143258216	143258257	Mo17-chr10:140306436	0.0149096	0
B73-chr10	143258231	143258272	Mo17-chr10:140306451	0.0035035	0
B73-chr10	143510402	143510443	Mo17-chr10:140527247	-0.00681095	0
B73-chr10	143610784	143610825	Mo17-chr10:140591884	0.669511	0.949495
B73-chr10	143610810	143610851	Mo17-chr10:140591909	0.656649	0.95368
B73-chr10	143618470	143618511	Mo17-chr10:140639642	-0.666667	-0.763889
B73-chr10	143618501	143618542	Mo17-chr10:140639677	-0.857143	-0.9375
B73-chr10	143618502	143618543	Mo17-chr10:140639678	-0.781866	-0.891667
B73-chr10	143710358	143710399	Mo17-chr10:140656254	0.0381944	0
B73-chr10	143710359	143710400	Mo17-chr10:140656255	0.0381944	0
B73-chr10	144145843	144145884	Mo17-chr10:141030539	0.0504692	0.151046
B73-chr10	144145861	144145902	Mo17-chr10:141030557	0.0160714	0.107557
B73-chr10	144145876	144145917	Mo17-chr10:141030572	-0.062897	0.0277777
B73-chr10	144145884	144145925	Mo17-chr10:141030580	0.338889	0.0912697
B73-chr10	144145888	144145929	Mo17-chr10:141030584	0.330555	0.21131
B73-chr10	144145894	144145935	Mo17-chr10:141030590	0.330555	0.21685
B73-chr10	144145911	144145952	Mo17-chr10:141030606	0.397222	0.293956
B73-chr10	144145948	144145989	Mo17-chr10:141030643	0.8	-0.042857
B73-chr10	144145956	144145997	Mo17-chr10:141030651	0.8	-0.042857
B73-chr10	144147853	144147894	Mo17-chr10:141030746	0.93984	0.748377
B73-chr10	144160855	144160896	Mo17-chr10:141031859	0.624365	0.833333
B73-chr10	144217679	144217720	Mo17-chr10:141070923	0.0606061	0
B73-chr10	144217682	144217723	Mo17-chr10:141070926	0.0303031	0
B73-chr10	144217698	144217739	Mo17-chr10:141070942	-0.0036075	0
B73-chr10	144217735	144217776	Mo17-chr10:141070979	-0.00619169	0.0192308
B73-chr10	144220609	144220650	Mo17-chr10:141073343	0.199357	0.241071
B73-chr10	144289588	144289629	Mo17-chr10:141095448	-0.438166	-0.462302
B73-chr10	144319407	144319448	Mo17-chr10:141097935	-0.0180604	0
B73-chr10	144319412	144319453	Mo17-chr10:141098223	-0.343852	-0.485943
B73-chr10	144329439	144329480	Mo17-chr10:141112914	0.0229566	0
B73-chr10	144346989	144347030	Mo17-chr10:141120272	-0.00123401	0
B73-chr10	144347138	144347179	Mo17-chr10:141120426	0.0888953	0.136667
B73-chr10	144347142	144347183	Mo17-chr10:141120430	0.168034	0.225
B73-chr10	144347143	144347184	Mo17-chr10:141120431	0.168034	0.225
B73-chr10	144347146	144347187	Mo17-chr10:141120434	0.172663	0.225
B73-chr10	144348100	144348141	Mo17-chr10:141120906	-0.0083063	0
B73-chr10	144348107	144348148	Mo17-chr10:141120913	-0.00813171	0
B73-chr10	144348113	144348154	Mo17-chr10:141120919	-0.018498	0
B73-chr10	144348114	144348155	Mo17-chr10:141120920	-0.018498	0
B73-chr10	144350389	144350430	Mo17-chr10:141122220	-0.219639	0.0333333
B73-chr10	144533412	144533453	Mo17-chr10:141251554	-0.018078	-0.0714285
B73-chr10	144618462	144618503	Mo17-chr10:141355329	-0.0513514	0
B73-chr10	14501698	14501739	Mo17-chr10:14138420	-0.0367324	0
B73-chr10	14501701	14501742	Mo17-chr10:14138423	-0.0314849	0
B73-chr10	144951029	144951070	Mo17-chr10:141745421	-0.0195415	0
B73-chr10	144951110	144951151	Mo17-chr10:141745499	0	0
B73-chr10	144951122	144951163	Mo17-chr10:141745517	-0.00776583	0
B73-chr10	145022197	145022238	Mo17-chr10:141764377	1	0.8
B73-chr10	145022731	145022772	Mo17-chr10:141764378	0.103418	0.400469
B73-chr10	145027658	145027699	Mo17-chr10:141769843	-0.0358851	0
B73-chr10	145027681	145027722	Mo17-chr10:141769870	-0.0123895	0
B73-chr10	145242314	145242355	Mo17-chr10:141961612	-0.0333665	0
B73-chr10	145250585	145250626	Mo17-chr10:141969870	0.111111	-0.0190477
B73-chr10	145345685	145345726	Mo17-chr10:142066621	-0.570076	-0.527778
B73-chr10	145345735	145345776	Mo17-chr10:142066671	-0.536378	-0.606061
B73-chr10	145345744	145345785	Mo17-chr10:142066680	-0.433079	-0.478031
B73-chr10	145549335	145549376	Mo17-chr10:142261201	0.0107589	0
B73-chr7	24788788	24788829	Mo17-chr10:142263758	0.00905574	0
B73-chr7	24788832	24788873	Mo17-chr10:142263790	-0.0188834	0.0103981
B73-chr10	145606295	145606336	Mo17-chr10:142297069	-0.00309716	0
B73-chr10	145606365	145606406	Mo17-chr10:142297143	0.00608519	0
B73-chr10	145608787	145608828	Mo17-chr10:142299570	0.0297723	-0.0208333
B73-chr10	145612564	145612605	Mo17-chr10:142303418	0.923077	0.866667
B73-chr10	145763305	145763346	Mo17-chr10:142541815	0.185714	-0.203012
B73-chr10	145837999	145838040	Mo17-chr10:142573224	0.126623	0.173611
B73-chr10	145838013	145838054	Mo17-chr10:142573240	0.126623	0.173611
B73-chr10	145838017	145838058	Mo17-chr10:142573244	0.126623	0.173611
B73-chr10	145879511	145879552	Mo17-chr10:142596478	0.0080358	0.0661449
B73-chr10	145899512	145899553	Mo17-chr10:142602030	0.0346069	0
B73-chr10	145932591	145932632	Mo17-chr10:142621067	0.0360676	0
B73-chr10	145982218	145982259	Mo17-chr10:142622995	-0.0700112	0
B73-chr10	146171945	146171986	Mo17-chr10:142720008	-0.0105263	0
B73-chr10	146184084	146184125	Mo17-chr10:142728884	0.0103292	0
B73-chr10	146231087	146231128	Mo17-chr10:142762527	0.0207266	0
B73-chr10	146279578	146279619	Mo17-chr10:142852235	-0.0741819	-0.2125
B73-chr4	3193013	3193054	Mo17-chr10:142986232	0.0364849	0.257576
B73-chr4	3193027	3193068	Mo17-chr10:142986247	0.0231826	0.174242
B73-chr10	146447262	146447303	Mo17-chr10:143181271	-0.00653487	0
B73-chr10	146447271	146447312	Mo17-chr10:143181280	-0.00517241	0
B73-chr10	146447451	146447492	Mo17-chr10:143181400	0.0085102	0
B73-chr10	146447452	146447493	Mo17-chr10:143181401	0.0085102	0
B73-chr10	146669346	146669387	Mo17-chr10:143292518	0.0199275	0
B73-chr10	146673584	146673625	Mo17-chr10:143297698	-0.00905044	0
B73-chr10	146674292	146674333	Mo17-chr10:143298414	0.00274805	0.047619
B73-chr10	14672027	14672068	Mo17-chr10:14349277	0.759266	0.722665
B73-chr10	14672034	14672075	Mo17-chr10:14349284	0.831061	0.735669
B73-chr10	14672041	14672082	Mo17-chr10:14349291	0.852547	0.76424
B73-chr10	14672059	14672100	Mo17-chr10:14349308	0.711182	0.798977
B73-chr10	14672065	14672106	Mo17-chr10:14349314	0.711182	0.798977
B73-chr10	14672095	14672136	Mo17-chr10:14349344	0.759615	0.613782
B73-chr10	14672154	14672195	Mo17-chr10:14349403	0.565781	0.493055
B73-chr10	14672155	14672196	Mo17-chr10:14349404	0.565781	0.493055
B73-chr10	14672157	14672198	Mo17-chr10:14349406	0.565781	0.493055
B73-chr10	14672170	14672211	Mo17-chr10:14349419	0.565781	0.493055
B73-chr10	146847699	146847740	Mo17-chr10:143513680	0.0288529	0
B73-chr10	146906671	146906712	Mo17-chr10:143577528	0.0291564	0
B73-chr10	146906684	146906725	Mo17-chr10:143577541	0.137931	0
B73-chr10	146906699	146906740	Mo17-chr10:143577553	0.137931	0
B73-chr10	146907455	146907496	Mo17-chr10:143577995	-0.0159722	0.0333333
B73-chr10	146924614	146924655	Mo17-chr10:143634876	-0.00937572	0
B73-chr10	146924615	146924656	Mo17-chr10:143634877	-0.00937572	0
B73-chr10	147021940	147021981	Mo17-chr10:143817462	0.00839352	0
B73-chr10	147021941	147021982	Mo17-chr10:143817463	0.00839352	0
B73-chr10	147183845	147183886	Mo17-chr10:144048628	-0.0124503	-0.00434783
B73-chr10	147361612	147361653	Mo17-chr10:144221651	-0.0118789	-0.172143
B73-chr10	147361622	147361663	Mo17-chr10:144221661	-0.0103846	-0.121428
B73-chr10	147411188	147411229	Mo17-chr10:144224880	0.410822	0.333333
B73-chr10	147415805	147415846	Mo17-chr10:144234657	-0.0780895	0
B73-chr2	192551815	192551856	Mo17-chr10:144235601	0.0722225	0.0952381
B73-chr10	147432740	147432781	Mo17-chr10:144256959	-0.0614789	0
B73-chr10	147441581	147441622	Mo17-chr10:144260074	-0.0060185	0
B73-chr10	147443686	147443727	Mo17-chr10:144293318	0.0239849	-0.0444444
B73-chr10	147444324	147444365	Mo17-chr10:144293831	-0.0173785	0.0399471
B73-chr10	147559503	147559544	Mo17-chr10:144345681	-0.0238095	0
B73-chr10	147559516	147559557	Mo17-chr10:144345694	-0.0238095	0
B73-chr10	147559524	147559565	Mo17-chr10:144345702	-0.0549574	0
B73-chr10	147559566	147559607	Mo17-chr10:144345744	0.0017361	0
B73-chr10	147559615	147559656	Mo17-chr10:144345763	0.00066135	0
B73-chr10	147559618	147559659	Mo17-chr10:144345766	0.00066135	0
B73-chr10	147560599	147560640	Mo17-chr10:144346676	-0.0946429	0
B73-chr10	147560621	147560662	Mo17-chr10:144346698	-0.0357143	-0.05
B73-chr10	147586160	147586201	Mo17-chr10:144377117	-0.0185185	-0.0144444
B73-chr10	147586165	147586206	Mo17-chr10:144377122	-0.00383598	-0.0551767
B73-chr10	147586167	147586208	Mo17-chr10:144377124	-0.00383598	-0.0551767
B73-chr10	147586175	147586216	Mo17-chr10:144377132	-0.00383598	-0.0551767
B73-chr10	147586613	147586654	Mo17-chr10:144377650	-0.259259	0
B73-chr10	147599033	147599074	Mo17-chr10:144388080	0.864815	0.841809
B73-chr10	147599043	147599084	Mo17-chr10:144388090	0.852064	0.825556
B73-chr10	147599048	147599089	Mo17-chr10:144388091	0.825397	0.856944
B73-chr10	147599167	147599208	Mo17-chr10:144388212	0.880953	0.72619
B73-chr10	147599177	147599218	Mo17-chr10:144388222	0.950514	0.887897
B73-chr10	147696540	147696581	Mo17-chr10:144459376	0.0625	0
B73-chr10	147712414	147712455	Mo17-chr10:144510540	-0.0213824	-0.0769231
B73-chr10	147845812	147845853	Mo17-chr10:144581232	-0.593623	-0.813492
B73-chr10	67768459	67768500	Mo17-chr10:144862512	-0.0730995	-0.266666
B73-chr10	148160969	148161010	Mo17-chr10:144965823	0.854261	0.727273
B73-chr10	148162437	148162478	Mo17-chr10:144966756	-0.0191667	0
B73-chr10	148166088	148166129	Mo17-chr10:144970417	0.0434783	0
B73-chr10	148175168	148175209	Mo17-chr10:144980278	-0.00204248	-0.00653594
B73-chr10	148175171	148175212	Mo17-chr10:144980279	0.00405996	-0.00653594
B73-chr10	148175178	148175219	Mo17-chr10:144980286	0.00473389	-0.00534759
B73-chr10	148175179	148175220	Mo17-chr10:144980287	0.00473389	-0.00534759
B73-chr10	148175180	148175221	Mo17-chr10:144980288	0.00191202	-0.00588235
B73-chr10	148175279	148175320	Mo17-chr10:144980373	0.0401659	0
B73-chr10	148175286	148175327	Mo17-chr10:144980380	0.0318105	0
B73-chr10	148177964	148178005	Mo17-chr10:144983522	-0.0135301	-0.0275363
B73-chr10	148178820	148178861	Mo17-chr10:144984378	0.00240826	0
B73-chr10	148325084	148325125	Mo17-chr10:145003686	0.869896	1
B73-chr10	148325088	148325129	Mo17-chr10:145003690	0.871167	1
B73-chr10	148325089	148325130	Mo17-chr10:145003691	0.871167	1
B73-chr10	148325094	148325135	Mo17-chr10:145003696	0.870646	1
B73-chr10	148325098	148325139	Mo17-chr10:145003700	0.870646	1
B73-chr10	148327268	148327309	Mo17-chr10:145018359	0.985507	0.9375
B73-chr10	148327343	148327384	Mo17-chr10:145018434	0.833333	0.96875
B73-chr10	14752807	14752848	Mo17-chr10:14505329	-0.00604645	0.03125
B73-chr10	14752916	14752957	Mo17-chr10:14505441	0.0175785	0.0119048
B73-chr10	148406305	148406346	Mo17-chr10:145113930	-0.0265554	0
B73-chr10	148406314	148406355	Mo17-chr10:145113940	-0.0220307	0
B73-chr10	148406978	148407019	Mo17-chr10:145126502	-0.0300442	-0.030303
B73-chr10	148579101	148579142	Mo17-chr10:145291615	-0.827899	-0.642857
B73-chr10	148579107	148579148	Mo17-chr10:145291616	-0.825554	-0.642857
B73-chr10	148579110	148579151	Mo17-chr10:145291619	-0.663193	-0.525397
B73-chr10	148579111	148579152	Mo17-chr10:145291620	-0.663193	-0.525397
B73-chr10	148579113	148579154	Mo17-chr10:145291622	-0.663193	-0.525397
B73-chr10	148612316	148612357	Mo17-chr10:145305111	0.0197016	0.00625
B73-chr10	148693540	148693581	Mo17-chr10:145417649	-0.136842	0
B73-chr10	148693577	148693618	Mo17-chr10:145417729	-0.470588	-0.642857
B73-chr10	148700901	148700942	Mo17-chr10:145448834	-0.0078527	0
B73-chr10	148703528	148703569	Mo17-chr10:145451467	-0.0208334	0.0555555
B73-chr10	148728554	148728595	Mo17-chr10:145454792	0.0108333	0
B73-chr10	148773094	148773135	Mo17-chr10:145470465	0.00647645	0
B73-chr10	148773101	148773142	Mo17-chr10:145470472	0.0147489	0
B73-chr10	148773180	148773221	Mo17-chr10:145470508	-0.000925917	0
B73-chr10	148789932	148789973	Mo17-chr10:145470971	-0.398644	-0.101588
B73-chr10	148790010	148790051	Mo17-chr10:145471071	0.000567375	0
B73-chr10	148790024	148790065	Mo17-chr10:145471086	-0.103333	0
B73-chr10	148790052	148790093	Mo17-chr10:145471114	-0.0133333	0
B73-chr10	148790057	148790098	Mo17-chr10:145471119	0.0333333	0
B73-chr10	148790089	148790130	Mo17-chr10:145471151	0.023106	0
B73-chr10	148790134	148790175	Mo17-chr10:145471197	-0.00421319	0.012987
B73-chr10	148790753	148790794	Mo17-chr10:145471405	0.0104455	0.0210526
B73-chr10	148790762	148790803	Mo17-chr10:145471414	0.00129387	0.0350877
B73-chr10	148822199	148822240	Mo17-chr10:145492711	0.0425	0
B73-chr10	148822202	148822243	Mo17-chr10:145492714	0.0425	0
B73-chr10	148843416	148843457	Mo17-chr10:145514462	0.0336957	-0.00892857
B73-chr10	149196421	149196462	Mo17-chr10:145821823	0.00416463	-0.173737
B73-chr10	149196423	149196464	Mo17-chr10:145821825	-0.0302098	-0.175757
B73-chr10	149196425	149196466	Mo17-chr10:145821827	-0.0302098	-0.175757
B73-chr10	149200615	149200656	Mo17-chr10:145828191	-0.0134921	-0.2
B73-chr10	149200660	149200701	Mo17-chr10:145828771	-0.440369	-0.640734
B73-chr10	149200721	149200762	Mo17-chr10:145828837	-0.65	-0.777778
B73-chr10	149218731	149218772	Mo17-chr10:145852543	-0.854	-0.832391
B73-chr10	149229921	149229962	Mo17-chr10:145865709	0.172222	0.0583333
B73-chr10	149311973	149312014	Mo17-chr10:145953248	0.00828228	0
B73-chr10	149312014	149312055	Mo17-chr10:145953284	0.0130208	0.0178571
B73-chr10	149312037	149312078	Mo17-chr10:145953331	0.0146528	0
B73-chr10	149312038	149312079	Mo17-chr10:145953332	0.0177828	0
B73-chr10	149312042	149312083	Mo17-chr10:145953336	0.014819	0
B73-chr10	149333024	149333065	Mo17-chr10:145964807	0.0203703	0
B73-chr10	149333033	149333074	Mo17-chr10:145964816	0.0361111	0
B73-chr10	149333418	149333459	Mo17-chr10:145964937	-0.142762	-0.366667
B73-chr10	149333465	149333506	Mo17-chr10:145970205	-0.729882	-0.847475
B73-chr10	149333478	149333519	Mo17-chr10:145970218	-0.724638	-0.848801
B73-chr10	149333505	149333546	Mo17-chr10:145970244	-0.808752	-0.96875
B73-chr10	149333522	149333563	Mo17-chr10:145970261	-0.894997	-1
B73-chr10	149333536	149333577	Mo17-chr10:145970275	-0.917469	-0.960417
B73-chr10	149333537	149333578	Mo17-chr10:145970298	-0.816899	-0.888248
B73-chr10	149333620	149333661	Mo17-chr10:145970381	-0.840663	-0.894474
B73-chr10	149333656	149333697	Mo17-chr10:145970629	-0.814945	-0.939394
B73-chr10	149333658	149333699	Mo17-chr10:145970631	-0.803674	-0.927273
B73-chr10	149333659	149333700	Mo17-chr10:145970632	-0.802151	-0.927273
B73-chr10	149381343	149381384	Mo17-chr10:145983447	-0.00649318	0
B73-chr10	149381386	149381427	Mo17-chr10:145983536	0.00781585	0
B73-chr10	149381395	149381436	Mo17-chr10:145983545	0.0210602	0
B73-chr10	149388032	149388073	Mo17-chr10:145990345	-0.00882711	-0.00052536
B73-chr10	149388034	149388075	Mo17-chr10:145990347	0.00375612	0.000603867
B73-chr10	149388073	149388114	Mo17-chr10:145990386	0.0606061	0
B73-chr10	149388105	149388146	Mo17-chr10:145990418	-0.0121382	0
B73-chr10	149388115	149388156	Mo17-chr10:145990428	-0.0121382	0
B73-chr10	149388122	149388163	Mo17-chr10:145990435	0.00237333	0
B73-chr10	149388141	149388182	Mo17-chr10:145990454	0.0140755	0
B73-chr10	149388147	149388188	Mo17-chr10:145990460	0.0108573	0
B73-chr10	149388152	149388193	Mo17-chr10:145990465	0.0108573	0
B73-chr10	149400638	149400679	Mo17-chr10:146014475	-0.0311493	0
B73-chr10	149426160	149426201	Mo17-chr10:146070701	0.0183532	0.0104167
B73-chr10	268428	268469	Mo17-chr10:146105	0	0
B73-chr10	149458713	149458754	Mo17-chr10:146106709	0.0271831	0
B73-chr10	149458724	149458765	Mo17-chr10:146106720	0.0323241	0
B73-chr10	149495001	149495042	Mo17-chr10:146150601	-0.0349205	-0.0208333
B73-chr10	149495019	149495060	Mo17-chr10:146150624	-0.0146237	0
B73-chr10	149495035	149495076	Mo17-chr10:146150648	-0.0334311	0
B73-chr10	149495086	149495127	Mo17-chr10:146150699	0.0129122	0
B73-chr10	149495087	149495128	Mo17-chr10:146150700	0.0129122	0
B73-chr10	149498626	149498667	Mo17-chr10:146154114	-0.00203402	0
B73-chr10	149567244	149567285	Mo17-chr10:146169048	0.294117	0.560606
B73-chr10	149567258	149567299	Mo17-chr10:146169062	0.294117	0.560606
B73-chr10	149569622	149569663	Mo17-chr10:146171416	0.0283817	0.0185185
B73-chr10	14896739	14896780	Mo17-chr10:14619083	0.184324	0.452991
B73-chr10	149852385	149852426	Mo17-chr10:146449789	-0.0409723	0
B73-chr10	149964201	149964242	Mo17-chr10:146472634	0.0271093	0
B73-chr10	150132729	150132770	Mo17-chr10:146638984	-0.224114	0.0523504
B73-chr10	150134912	150134953	Mo17-chr10:146645876	0.0127483	-0.0119048
B73-chr10	150134918	150134959	Mo17-chr10:146645882	0.0459302	-0.00757575
B73-chr10	150134938	150134979	Mo17-chr10:146645902	0.0820025	-0.0138889
B73-chr10	150134941	150134982	Mo17-chr10:146645905	0.0775833	-0.0166667
B73-chr10	150134950	150134991	Mo17-chr10:146645913	0.0445473	-0.0138889
B73-chr10	150134956	150134997	Mo17-chr10:146645919	0.0459002	-0.00925926
B73-chr10	150135184	150135225	Mo17-chr10:146646150	0.0597023	0
B73-chr10	150135188	150135229	Mo17-chr10:146646154	0.0373139	0
B73-chr10	150141780	150141821	Mo17-chr10:146677137	0.293672	0.157003
B73-chr10	150141789	150141830	Mo17-chr10:146677146	0.371212	-0.107954
B73-chr10	150141792	150141833	Mo17-chr10:146677149	0.371212	-0.107954
B73-chr10	150141794	150141835	Mo17-chr10:146677160	0.371212	-0.107954
B73-chr10	150141798	150141839	Mo17-chr10:146677164	0.371212	-0.107954
B73-chr10	150141799	150141840	Mo17-chr10:146677165	0.371212	-0.107954
B73-chr10	150141809	150141850	Mo17-chr10:146677175	0.883333	0.776537
B73-chr10	150141814	150141855	Mo17-chr10:146677180	0.883333	0.776537
B73-chr10	150163688	150163729	Mo17-chr10:146677197	0.300926	0.393816
B73-chr10	150163689	150163730	Mo17-chr10:146677198	0.300926	0.393816
B73-chr10	150165924	150165965	Mo17-chr10:146679309	-0.0134844	-0.0378602
B73-chr10	150165926	150165967	Mo17-chr10:146679311	-0.0134844	-0.0378602
B73-chr10	150165941	150165982	Mo17-chr10:146679326	-0.00243761	-0.0125
B73-chr10	150165945	150165986	Mo17-chr10:146679389	-0.183062	-0.5125
B73-chr10	150165951	150165992	Mo17-chr10:146679395	-0.178032	-0.5125
B73-chr10	150168086	150168127	Mo17-chr10:146681572	0.50285	0.281566
B73-chr10	150168093	150168134	Mo17-chr10:146681579	0.50285	0.281566
B73-chr10	150168105	150168146	Mo17-chr10:146681591	0.50285	0.281566
B73-chr10	150168107	150168148	Mo17-chr10:146681593	0.50285	0.281566
B73-chr10	150172231	150172272	Mo17-chr10:146683858	0.585882	0.822619
B73-chr10	150179283	150179324	Mo17-chr10:146717500	0.00894175	0.0442308
B73-chr10	150183218	150183259	Mo17-chr10:146721233	-0.0130289	0
B73-chr10	150632928	150632969	Mo17-chr10:147152958	0.0252874	0
B73-chr10	150633220	150633261	Mo17-chr10:147153256	-0.0769231	0.0588235
B73-chr10	150721401	150721442	Mo17-chr10:147243005	-0.133942	0.218466
B73-chr10	150731076	150731117	Mo17-chr10:147252438	-0.0401839	-0.00653594
B73-chr10	150779060	150779101	Mo17-chr10:147288664	0.146814	0.105555
B73-chr3	15718200	15718241	Mo17-chr10:147322526	-0.564749	-0.635417
B73-chr10	150808277	150808318	Mo17-chr10:147350857	-0.0204257	0
B73-chr10	150819994	150820035	Mo17-chr10:147357931	0.035527	0.00375075
B73-chr10	150832247	150832288	Mo17-chr10:147360689	0.0156456	0
B73-chr10	150832284	150832325	Mo17-chr10:147360726	-0.0263333	0
B73-chr10	15077445	15077486	Mo17-chr10:14736811	-0.0209743	0
B73-chr10	15077500	15077541	Mo17-chr10:14736820	-0.00682175	0
B73-chr10	150844916	150844957	Mo17-chr10:147375097	-0.0196078	0.0142857
B73-chr10	150847582	150847623	Mo17-chr10:147377854	0.0254263	0.0175438
B73-chr10	15085297	15085338	Mo17-chr10:14740208	-0.25973	-0.225694
B73-chr10	15085303	15085344	Mo17-chr10:14740214	-0.312794	-0.222222
B73-chr10	15085546	15085587	Mo17-chr10:14740631	-0.817145	-0.663961
B73-chr10	15085602	15085643	Mo17-chr10:14740687	-0.657825	-0.733333
B73-chr10	150903124	150903165	Mo17-chr10:147452569	-0.988095	-0.744444
B73-chr10	150903147	150903188	Mo17-chr10:147452592	-0.892727	-0.541667
B73-chr10	150909198	150909239	Mo17-chr10:147456764	0.0851307	0.0166667
B73-chr10	150909204	150909245	Mo17-chr10:147456770	0.0851307	0.0166667
B73-chr10	150910194	150910235	Mo17-chr10:147456882	0.855495	0.826389
B73-chr10	150910196	150910237	Mo17-chr10:147456884	0.828465	0.843964
B73-chr10	150912331	150912372	Mo17-chr10:147458165	-0.019254	0
B73-chr10	150977608	150977649	Mo17-chr10:147546202	0.196658	0.571429
B73-chr10	150977611	150977652	Mo17-chr10:147546205	0.196658	0.571429
B73-chr10	151045637	151045678	Mo17-chr10:147561847	-0.0228571	0
B73-chr10	151111120	151111161	Mo17-chr10:147624540	-0.00666667	0
B73-chr10	151111127	151111168	Mo17-chr10:147624547	0.01	0
B73-chr10	151111668	151111709	Mo17-chr10:147640009	-0.109524	0.0362555
B73-chr10	151111670	151111711	Mo17-chr10:147640011	-0.109524	0.0362555
B73-chr10	151159326	151159367	Mo17-chr10:147709260	0.0416667	0
B73-chr10	151160877	151160918	Mo17-chr10:147710950	0.0530423	0
B73-chr10	15243004	15243045	Mo17-chr10:14922001	0.0453824	0.103098
B73-chr10	15639473	15639514	Mo17-chr10:15314326	0.471429	-0.141775
B73-chr10	15639479	15639520	Mo17-chr10:15314332	0.471429	-0.141775
B73-chr10	15640153	15640194	Mo17-chr10:15314598	-0.00681528	0
B73-chr10	15846047	15846088	Mo17-chr10:15464278	-0.721799	-0.831187
B73-chr10	15846050	15846091	Mo17-chr10:15464280	-0.743749	-0.856874
B73-chr10	15846053	15846094	Mo17-chr10:15464283	-0.757947	-0.851484
B73-chr10	15846171	15846212	Mo17-chr10:15478071	0.0788095	0.0333333
B73-chr10	15846181	15846222	Mo17-chr10:15478081	0.044413	0.0166667
B73-chr10	15893990	15894031	Mo17-chr10:15493416	0.164912	-0.018182
B73-chr10	15893991	15894032	Mo17-chr10:15493417	0.164912	-0.018182
B73-chr10	15897612	15897653	Mo17-chr10:15497104	0.143386	0.253869
B73-chr10	15897689	15897730	Mo17-chr10:15497174	0.251965	0.390476
B73-chr10	15897690	15897731	Mo17-chr10:15497175	0.251965	0.390476
B73-chr10	15897692	15897733	Mo17-chr10:15497177	0.259389	0.390476
B73-chr10	15897693	15897734	Mo17-chr10:15497178	0.228535	0.485714
B73-chr10	15898657	15898698	Mo17-chr10:15497957	0.0979636	-0.23088
B73-chr10	15900654	15900695	Mo17-chr10:15499933	0.00312007	0.0124224
B73-chr10	15900656	15900697	Mo17-chr10:15499935	0.0079108	0.0144928
B73-chr10	15900657	15900698	Mo17-chr10:15499936	0.0079108	0.0144928
B73-chr10	15901753	15901794	Mo17-chr10:15508475	-0.542614	-0.735931
B73-chr10	1552785	1552826	Mo17-chr10:1560284	0.0132353	0
B73-chr10	1553028	1553069	Mo17-chr10:1560534	0.0129892	0
B73-chr10	1553074	1553115	Mo17-chr10:1560580	-0.00770675	0
B73-chr10	16000017	16000058	Mo17-chr10:15609116	-0.00107608	0
B73-chr10	16175437	16175478	Mo17-chr10:15685744	-0.679293	-0.57963
B73-chr10	16175442	16175483	Mo17-chr10:15685749	-0.774242	-0.70268
B73-chr10	16175455	16175496	Mo17-chr10:15685762	-0.817909	-0.752153
B73-chr10	16175513	16175554	Mo17-chr10:15685821	-0.8575	-0.686243
B73-chr10	16175575	16175616	Mo17-chr10:15685883	-1	-0.876667
B73-chr10	16175584	16175625	Mo17-chr10:15685892	-0.97619	-0.92037
B73-chr10	16175587	16175628	Mo17-chr10:15685895	-0.97619	-0.92037
B73-chr10	16844434	16844475	Mo17-chr10:16374943	-0.724064	-0.860873
B73-chr10	16844498	16844539	Mo17-chr10:16375007	-0.56014	-0.725899
B73-chr10	16844506	16844547	Mo17-chr10:16375015	-0.643628	-0.818873
B73-chr10	16844582	16844623	Mo17-chr10:16375092	-0.773903	-0.838384
B73-chr10	1657626	1657667	Mo17-chr10:1667907	0.0303031	0
B73-chr10	1658577	1658618	Mo17-chr10:1668924	0.116184	0.353007
B73-chr10	17685861	17685902	Mo17-chr10:17268314	-0.00581244	0
B73-chr10	17688443	17688484	Mo17-chr10:17270888	-0.0392786	0
B73-chr10	19011084	19011125	Mo17-chr10:18407620	0.852174	0.866667
B73-chr10	19011156	19011197	Mo17-chr10:18407692	0.931548	0.969697
B73-chr10	19011160	19011201	Mo17-chr10:18407696	0.892527	0.977273
B73-chr10	1965273	1965314	Mo17-chr10:1844388	0.00921745	0
B73-chr10	1965623	1965664	Mo17-chr10:1844677	-0.00597475	0
B73-chr10	1966391	1966432	Mo17-chr10:1845428	-0.407201	-0.0838745
B73-chr10	19033356	19033397	Mo17-chr10:18518679	-0.126145	-0.338356
B73-chr10	19033360	19033401	Mo17-chr10:18518683	-0.127099	-0.326585
B73-chr10	19225281	19225322	Mo17-chr10:18589262	0.00207035	0
B73-chr10	19230703	19230744	Mo17-chr10:18594458	0.84171	0.806336
B73-chr10	19271711	19271752	Mo17-chr10:18612168	-0.00548247	0
B73-chr10	19723185	19723226	Mo17-chr10:19016116	0.847953	0.790476
B73-chr10	19723186	19723227	Mo17-chr10:19016117	0.847953	0.790476
B73-chr10	19723187	19723228	Mo17-chr10:19016118	0.847953	0.790476
B73-chr10	19802459	19802500	Mo17-chr10:19107798	0.533265	0.164015
B73-chr10	19802465	19802506	Mo17-chr10:19107804	0.653505	0.356061
B73-chr10	19802495	19802536	Mo17-chr10:19107834	0.760114	0.740657
B73-chr10	19802564	19802605	Mo17-chr10:19107903	0.78473	0.893648
B73-chr10	2006689	2006730	Mo17-chr10:1939985	-0.215354	-0.3125
B73-chr10	2006690	2006731	Mo17-chr10:1939986	-0.218559	-0.3125
B73-chr10	2006691	2006732	Mo17-chr10:1939987	-0.272924	-0.37
B73-chr10	2006720	2006761	Mo17-chr10:1941305	-0.118864	-0.424242
B73-chr10	2024726	2024767	Mo17-chr10:1953317	0.560349	0.604293
B73-chr10	2025124	2025165	Mo17-chr10:1953335	0.876603	0.8875
B73-chr10	2025578	2025619	Mo17-chr10:1953337	0.689718	0.791667
B73-chr10	2025585	2025626	Mo17-chr10:1953344	0.702126	0.791667
B73-chr10	2025595	2025636	Mo17-chr10:1953354	0.668783	0.804762
B73-chr10	2207019	2207060	Mo17-chr10:2020834	-0.030303	0
B73-chr10	2222777	2222818	Mo17-chr10:2028551	-0.332271	-0.220371
B73-chr10	2223271	2223312	Mo17-chr10:2029586	-0.0207787	0
B73-chr10	21143647	21143688	Mo17-chr10:20321560	0.661613	0.75
B73-chr10	21143679	21143720	Mo17-chr10:20321592	0.84418	1
B73-chr10	21210796	21210837	Mo17-chr10:20397689	0.737996	0.741293
B73-chr10	21210838	21210879	Mo17-chr10:20397731	0.890229	0.945076
B73-chr10	21210868	21210909	Mo17-chr10:20397761	0.815263	0.869853
B73-chr10	21210885	21210926	Mo17-chr10:20397778	0.679487	0.787316
B73-chr10	21210920	21210961	Mo17-chr10:20397813	0.657825	0.571429
B73-chr10	21210945	21210986	Mo17-chr10:20397838	0.671139	0.571429
B73-chr10	21210952	21210993	Mo17-chr10:20397845	0.859517	0.883117
B73-chr10	21210974	21211015	Mo17-chr10:20397867	0.859499	0.883117
B73-chr10	21211576	21211617	Mo17-chr10:20398469	0.678042	0.727273
B73-chr10	21211621	21211662	Mo17-chr10:20398514	0.80677	0.654167
B73-chr10	21211622	21211663	Mo17-chr10:20398515	0.80677	0.654167
B73-chr10	21211632	21211673	Mo17-chr10:20398525	0.690242	0.64641
B73-chr10	21211646	21211687	Mo17-chr10:20398539	0.560226	0.716881
B73-chr10	21211657	21211698	Mo17-chr10:20398550	0.595586	0.803419
B73-chr10	21465507	21465548	Mo17-chr10:20620370	-0.283932	-0.361742
B73-chr10	21465512	21465553	Mo17-chr10:20620695	-0.608935	-0.811875
B73-chr10	21465524	21465565	Mo17-chr10:20620707	-0.685498	-0.801529
B73-chr10	21491717	21491758	Mo17-chr10:20624700	-0.0290688	0.0222222
B73-chr10	21491719	21491760	Mo17-chr10:20624702	-0.0130241	0.0185185
B73-chr10	22056406	22056447	Mo17-chr10:21005158	-0.621543	-0.632098
B73-chr10	22056407	22056448	Mo17-chr10:21005159	-0.609395	-0.614919
B73-chr10	22056414	22056455	Mo17-chr10:21005166	-0.569974	-0.546104
B73-chr10	22056425	22056466	Mo17-chr10:21005177	-0.100019	-0.147917
B73-chr10	22056427	22056468	Mo17-chr10:21005179	0.0687744	0.125926
B73-chr10	22056429	22056470	Mo17-chr10:21005181	0.257058	0.290278
B73-chr10	22056430	22056471	Mo17-chr10:21005182	0.126755	0.115278
B73-chr10	22056482	22056523	Mo17-chr10:21005235	-0.0577718	0.00416675
B73-chr7	122385907	122385948	Mo17-chr10:21036871	-0.252924	-0.455556
B73-chr10	2312015	2312056	Mo17-chr10:2112487	0.0438166	0
B73-chr10	2556139	2556180	Mo17-chr10:2152842	-0.0135432	0
B73-chr6	158752952	158752993	Mo17-chr10:21650642	-0.791111	-0.875
B73-chr6	158752951	158752992	Mo17-chr10:21650643	-0.791111	-0.875
B73-chr6	158752950	158752991	Mo17-chr10:21650644	-0.791111	-0.875
B73-chr6	158752944	158752985	Mo17-chr10:21650650	-0.791111	-0.875
B73-chr6	158752940	158752981	Mo17-chr10:21650654	-0.791111	-0.875
B73-chr6	158752938	158752979	Mo17-chr10:21650656	-0.791111	-0.875
B73-chr6	158752936	158752977	Mo17-chr10:21650658	-0.805185	-0.875
B73-chr6	158752934	158752975	Mo17-chr10:21650660	-0.803293	-0.875
B73-chr6	158752932	158752973	Mo17-chr10:21650662	-0.803293	-0.875
B73-chr6	158752844	158752885	Mo17-chr10:21655490	-0.514954	-0.766942
B73-chr6	158752793	158752834	Mo17-chr10:21655541	-0.750465	-0.938011
B73-chr6	158752789	158752830	Mo17-chr10:21655545	-0.769817	-0.953508
B73-chr6	158752669	158752710	Mo17-chr10:21655665	-0.546972	-0.932143
B73-chr10	22602023	22602064	Mo17-chr10:21831984	-0.742127	-0.806372
B73-chr10	22602034	22602075	Mo17-chr10:21831995	-0.759794	-0.820125
B73-chr10	22602186	22602227	Mo17-chr10:21832146	-0.688095	-0.746032
B73-chr10	22602190	22602231	Mo17-chr10:21832150	-0.47619	-0.714286
B73-chr10	22622065	22622106	Mo17-chr10:21885151	0.0307918	0.046875
B73-chr10	2609954	2609995	Mo17-chr10:2212088	-0.000694425	0.233333
B73-chr10	22995648	22995689	Mo17-chr10:22206165	0.376984	0.0703703
B73-chr10	23422483	23422524	Mo17-chr10:22682329	-0.0624998	0.085581
B73-chr10	23523734	23523775	Mo17-chr10:22917540	-0.0647725	0.115385
B73-chr10	23624932	23624973	Mo17-chr10:22974397	-0.472452	-0.91
B73-chr10	23624938	23624979	Mo17-chr10:22974403	-0.499657	-0.8875
B73-chr10	23711102	23711143	Mo17-chr10:23087498	-0.849199	-0.933333
B73-chr10	23711105	23711146	Mo17-chr10:23087501	-0.863302	-0.944445
B73-chr10	23711147	23711188	Mo17-chr10:23087543	-0.809954	-0.968055
B73-chr10	23711162	23711203	Mo17-chr10:23087558	-0.846389	-0.986667
B73-chr10	23711342	23711383	Mo17-chr10:23087738	-0.846613	-0.829805
B73-chr10	23757343	23757384	Mo17-chr10:23111522	0.800343	1
B73-chr10	23757416	23757457	Mo17-chr10:23111595	0.721574	0.731435
B73-chr10	23757439	23757480	Mo17-chr10:23111618	0.697419	0.675233
B73-chr10	23757619	23757660	Mo17-chr10:23111798	0.804425	0.784858
B73-chr10	23757659	23757700	Mo17-chr10:23111838	0.872161	0.899663
B73-chr10	23823517	23823558	Mo17-chr10:23162015	0.624485	0.925824
B73-chr10	23823535	23823576	Mo17-chr10:23162033	0.786985	0.961538
B73-chr10	23823566	23823607	Mo17-chr10:23162064	0.778708	0.961538
B73-chr10	23823569	23823610	Mo17-chr10:23162067	0.832419	1
B73-chr10	24098209	24098250	Mo17-chr10:23337774	-0.52381	-0.730159
B73-chr10	24098407	24098448	Mo17-chr10:23337972	-0.533333	-0.773611
B73-chr10	24098412	24098453	Mo17-chr10:23337977	-0.57	-0.768889
B73-chr10	24103926	24103967	Mo17-chr10:23346916	0.689394	0.851852
B73-chr10	24103945	24103986	Mo17-chr10:23346935	0.578488	0.777778
B73-chr10	24103953	24103994	Mo17-chr10:23346943	0.468992	0.888889
B73-chr10	24104008	24104049	Mo17-chr10:23346998	0.936766	0.939141
B73-chr10	24104010	24104051	Mo17-chr10:23347000	0.933543	0.93355
B73-chr10	24104046	24104087	Mo17-chr10:23347036	0.935143	0.845455
B73-chr10	24104071	24104112	Mo17-chr10:23347061	0.574054	0.674074
B73-chr10	24104084	24104125	Mo17-chr10:23347074	0.560755	0.621111
B73-chr10	24104088	24104129	Mo17-chr10:23347078	0.560755	0.621111
B73-chr10	24104089	24104130	Mo17-chr10:23347079	0.560755	0.621111
B73-chr10	24104104	24104145	Mo17-chr10:23347094	0.59623	0.720833
B73-chr10	24104115	24104156	Mo17-chr10:23347105	0.694505	0.776786
B73-chr10	24104120	24104161	Mo17-chr10:23347110	0.84646	0.964286
B73-chr10	24104122	24104163	Mo17-chr10:23347112	0.864012	0.964286
B73-chr10	24104125	24104166	Mo17-chr10:23347115	0.888432	0.920635
B73-chr10	24104128	24104169	Mo17-chr10:23347118	0.879732	0.891157
B73-chr10	24104183	24104224	Mo17-chr10:23347172	0.881708	0.94
B73-chr10	24104185	24104226	Mo17-chr10:23347174	0.821937	0.94
B73-chr10	24104192	24104233	Mo17-chr10:23347181	0.78613	0.873333
B73-chr10	24104194	24104235	Mo17-chr10:23347183	0.78382	0.873333
B73-chr10	24104195	24104236	Mo17-chr10:23347184	0.78382	0.873333
B73-chr10	2702005	2702046	Mo17-chr10:2369515	-0.326866	0
B73-chr10	24770009	24770050	Mo17-chr10:24098666	-0.56046	-0.768214
B73-chr10	24770174	24770215	Mo17-chr10:24098831	-0.62001	-0.669643
B73-chr10	24770261	24770302	Mo17-chr10:24098918	-0.813817	-0.776562
B73-chr10	24770283	24770324	Mo17-chr10:24098940	-0.826379	-0.826191
B73-chr10	24770335	24770376	Mo17-chr10:24098984	-0.844826	-0.857639
B73-chr10	24770336	24770377	Mo17-chr10:24098985	-0.844826	-0.857639
B73-chr10	24770352	24770393	Mo17-chr10:24099001	-0.843796	-0.869048
B73-chr10	24770385	24770426	Mo17-chr10:24099034	-0.706887	-0.791746
B73-chr10	24770390	24770431	Mo17-chr10:24099039	-0.648889	-0.726984
B73-chr10	24770393	24770434	Mo17-chr10:24099042	-0.647222	-0.726984
B73-chr10	24770400	24770441	Mo17-chr10:24099049	-0.655556	-0.726984
B73-chr10	24770404	24770445	Mo17-chr10:24099053	-0.613691	-0.767619
B73-chr10	24770444	24770485	Mo17-chr10:24099093	-0.694929	-0.812381
B73-chr10	24898465	24898506	Mo17-chr10:24235757	0.9	0.916667
B73-chr10	24898473	24898514	Mo17-chr10:24235765	0.9	0.916667
B73-chr10	24898524	24898565	Mo17-chr10:24235816	0.209429	0.333333
B73-chr10	24898535	24898576	Mo17-chr10:24235827	0.552083	0.635417
B73-chr10	24898536	24898577	Mo17-chr10:24235828	0.552083	0.635417
B73-chr10	24898547	24898588	Mo17-chr10:24235839	0.635417	0.736111
B73-chr10	24898549	24898590	Mo17-chr10:24235841	0.71875	0.76875
B73-chr10	24898673	24898714	Mo17-chr10:24235964	0.846825	0.90303
B73-chr2	71594758	71594799	Mo17-chr10:25224081	-0.825	-0.914141
B73-chr2	71594735	71594776	Mo17-chr10:25224133	-0.451923	-0.757143
B73-chr10	26028236	26028277	Mo17-chr10:25354300	-0.0864967	-0.112637
B73-chr10	26062406	26062447	Mo17-chr10:25419864	-0.803234	-0.897811
B73-chr10	26062407	26062448	Mo17-chr10:25419865	-0.803234	-0.897811
B73-chr10	26062431	26062472	Mo17-chr10:25419889	-0.611607	-0.804714
B73-chr10	26062508	26062549	Mo17-chr10:25419966	-0.623626	-0.667288
B73-chr10	26062513	26062554	Mo17-chr10:25419971	-0.623626	-0.667288
B73-chr10	26062517	26062558	Mo17-chr10:25419975	-0.623626	-0.667288
B73-chr10	26062520	26062561	Mo17-chr10:25419978	-0.425741	-0.655259
B73-chr10	26125079	26125120	Mo17-chr10:25430503	-0.0358929	0
B73-chr10	26125087	26125128	Mo17-chr10:25430511	-0.0358929	0
B73-chr10	26125100	26125141	Mo17-chr10:25430524	-0.0456349	0
B73-chr10	26125103	26125144	Mo17-chr10:25430527	-0.0684524	0
B73-chr10	26125105	26125146	Mo17-chr10:25430529	-0.0684524	0
B73-chr10	26125108	26125149	Mo17-chr10:25430532	-0.0952381	0
B73-chr10	26256229	26256270	Mo17-chr10:25564629	0.217612	-0.261471
B73-chr10	26256231	26256272	Mo17-chr10:25564631	0.217612	-0.261471
B73-chr10	26256234	26256275	Mo17-chr10:25564634	0.235084	-0.201399
B73-chr10	26429909	26429950	Mo17-chr10:25623661	-0.000196922	0
B73-chr10	26429911	26429952	Mo17-chr10:25623663	0.000245676	0
B73-chr10	26429914	26429955	Mo17-chr10:25623667	-0.00932325	0
B73-chr10	26429934	26429975	Mo17-chr10:25623686	-0.00071716	0
B73-chr10	26431161	26431202	Mo17-chr10:25624959	-0.0909091	-0.0499997
B73-chr10	26431254	26431295	Mo17-chr10:25625042	0.28293	0.212121
B73-chr10	26431255	26431296	Mo17-chr10:25625043	0.28293	0.212121
B73-chr10	26431260	26431301	Mo17-chr10:25625048	0.28293	0.212121
B73-chr10	26702684	26702725	Mo17-chr10:25897742	-0.0165397	0.0226191
B73-chr10	26704018	26704059	Mo17-chr10:25899076	0.78702	0.151515
B73-chr10	26704020	26704061	Mo17-chr10:25899078	0.78702	0.151515
B73-chr10	26834552	26834593	Mo17-chr10:25907937	0.0210157	0.0647965
B73-chr10	26834555	26834596	Mo17-chr10:25907940	0.00585762	0.024722
B73-chr10	26863568	26863609	Mo17-chr10:25945853	0.706039	0.223443
B73-chr10	26863569	26863610	Mo17-chr10:25945854	0.706039	0.223443
B73-chr10	26863574	26863615	Mo17-chr10:25945859	0.706039	0.223443
B73-chr10	26863583	26863624	Mo17-chr10:25945869	0.659904	0.371184
B73-chr10	26863608	26863649	Mo17-chr10:25945894	0.641305	0.540171
B73-chr10	26882805	26882846	Mo17-chr10:25948707	0.00409257	0
B73-chr10	26883809	26883850	Mo17-chr10:25949683	0.0065982	0.0416666
B73-chr10	27352084	27352125	Mo17-chr10:26243592	0.368421	0.833333
B73-chr10	27369143	27369184	Mo17-chr10:26256720	-0.0128106	0
B73-chr10	27572753	27572794	Mo17-chr10:26319947	0.0255952	0
B73-chr10	27572762	27572803	Mo17-chr10:26319956	0.028125	0
B73-chr10	463847	463888	Mo17-chr10:263376	0.106082	0.0330763
B73-chr10	27701515	27701556	Mo17-chr10:26532696	-0.0491759	0
B73-chr10	28137376	28137417	Mo17-chr10:27221002	-0.907104	-1
B73-chr10	28137406	28137447	Mo17-chr10:27221032	-0.787983	-0.931566
B73-chr10	28137484	28137525	Mo17-chr10:27221110	-0.628625	-0.733766
B73-chr10	28215904	28215945	Mo17-chr10:27381278	0.00819304	-0.280606
B73-chr10	28343117	28343158	Mo17-chr10:27574345	-0.0241758	0
B73-chr10	28422117	28422158	Mo17-chr10:27667400	0.0213144	0
B73-chr10	28694636	28694677	Mo17-chr10:27768024	0.0207692	-0.0333333
B73-chr10	28774492	28774533	Mo17-chr10:27768879	0.00714285	0.05
B73-chr10	2734076	2734117	Mo17-chr10:2794223	0.00648356	0
B73-chr10	2734079	2734120	Mo17-chr10:2794226	0.00648356	0
B73-chr10	2734110	2734151	Mo17-chr10:2794257	-0.0098485	0
B73-chr10	2734116	2734157	Mo17-chr10:2794263	0	0
B73-chr10	2734183	2734224	Mo17-chr10:2794332	0.00021359	0
B73-chr10	2734185	2734226	Mo17-chr10:2794334	0.00178053	0
B73-chr10	2734261	2734302	Mo17-chr10:2794412	-0.0287927	-0.0214889
B73-chr10	2734267	2734308	Mo17-chr10:2794418	-0.0287927	-0.0214889
B73-chr10	2734268	2734309	Mo17-chr10:2794419	-0.0287927	-0.0214889
B73-chr10	2734350	2734391	Mo17-chr10:2794501	-0.182209	-0.354167
B73-chr10	2734358	2734399	Mo17-chr10:2794509	-0.245109	-0.375
B73-chr10	2734359	2734400	Mo17-chr10:2794510	-0.245109	-0.375
B73-chr10	2735718	2735759	Mo17-chr10:2795846	0.0139667	0
B73-chr10	2813301	2813342	Mo17-chr10:2836902	-0.609351	-0.760562
B73-chr10	2813305	2813346	Mo17-chr10:2836906	-0.632952	-0.766965
B73-chr10	2813307	2813348	Mo17-chr10:2836908	-0.632952	-0.766965
B73-chr10	124107153	124107194	Mo17-chr10:29246800	0.858224	0.989583
B73-chr10	124107164	124107205	Mo17-chr10:29246811	0.882735	1
B73-chr10	30369863	30369904	Mo17-chr10:29407249	0.0527308	-0.0112338
B73-chr10	30449539	30449580	Mo17-chr10:29479311	-0.40934	-0.875
B73-chr10	30449607	30449648	Mo17-chr10:29479379	-0.67776	-0.833333
B73-chr10	30449613	30449654	Mo17-chr10:29479385	-0.639062	-0.771284
B73-chr10	30449675	30449716	Mo17-chr10:29479447	-0.71278	-0.75
B73-chr10	30449710	30449751	Mo17-chr10:29479482	-0.691559	-0.75
B73-chr10	30449755	30449796	Mo17-chr10:29479527	-0.494799	-0.817647
B73-chr10	30450472	30450513	Mo17-chr10:29480275	-0.589007	-0.834402
B73-chr10	30450482	30450523	Mo17-chr10:29480285	-0.698344	-0.871795
B73-chr10	30450631	30450672	Mo17-chr10:29480434	-0.51532	-0.790404
B73-chr10	30450664	30450705	Mo17-chr10:29480467	-0.555649	-0.81214
B73-chr10	30450686	30450727	Mo17-chr10:29480489	-0.531118	-0.758111
B73-chr10	30450702	30450743	Mo17-chr10:29480505	-0.602941	-0.758242
B73-chr10	30597055	30597096	Mo17-chr10:29663862	-0.614608	-0.655823
B73-chr10	30597145	30597186	Mo17-chr10:29663952	-0.541881	-0.544445
B73-chr10	30597219	30597260	Mo17-chr10:29664026	-0.828388	-0.961538
B73-chr10	30597224	30597265	Mo17-chr10:29664031	-0.828388	-0.961538
B73-chr10	30597282	30597323	Mo17-chr10:29664090	-0.860536	-0.878571
B73-chr10	30598014	30598055	Mo17-chr10:29761357	-0.609488	-0.864636
B73-chr10	30598019	30598060	Mo17-chr10:29761362	-0.618362	-0.874043
B73-chr10	30598022	30598063	Mo17-chr10:29761365	-0.618362	-0.874043
B73-chr10	30644993	30645034	Mo17-chr10:29778118	-0.0466666	0.030303
B73-chr10	24892374	24892415	Mo17-chr10:29818940	0.809966	0.869976
B73-chr10	24892380	24892421	Mo17-chr10:29818946	0.903022	0.969975
B73-chr10	24893205	24893246	Mo17-chr10:29819704	0.831422	0.986111
B73-chr10	24893206	24893247	Mo17-chr10:29819705	0.831422	0.986111
B73-chr10	24893211	24893252	Mo17-chr10:29819710	0.841862	0.984127
B73-chr10	24893212	24893253	Mo17-chr10:29819711	0.840295	0.981482
B73-chr10	24893213	24893254	Mo17-chr10:29819712	0.836232	0.981482
B73-chr10	24893219	24893260	Mo17-chr10:29819718	0.882329	1
B73-chr10	24893223	24893264	Mo17-chr10:29819731	0.890272	1
B73-chr10	30783576	30783617	Mo17-chr10:30014894	0.0018193	0
B73-chr10	30783585	30783626	Mo17-chr10:30014903	-0.0313609	-0.0111111
B73-chr10	30827971	30828012	Mo17-chr10:30094178	0.601374	0.63125
B73-chr10	30827974	30828015	Mo17-chr10:30094181	0.650572	0.658333
B73-chr10	30827993	30828034	Mo17-chr10:30094200	0.659681	0.6375
B73-chr10	30829071	30829112	Mo17-chr10:30094664	0.0148896	0
B73-chr10	30829646	30829687	Mo17-chr10:30095240	0.0206759	0
B73-chr10	30866542	30866583	Mo17-chr10:30128748	0.918254	0.583333
B73-chr10	31017475	31017516	Mo17-chr10:30246117	-0.34195	-0.77381
B73-chr10	31018278	31018319	Mo17-chr10:30246920	-0.79964	-0.875108
B73-chr10	31018508	31018549	Mo17-chr10:30247150	-0.684193	-0.809524
B73-chr10	31018579	31018620	Mo17-chr10:30247221	-0.721673	-1
B73-chr10	31179201	31179242	Mo17-chr10:30385753	0.635302	0.867481
B73-chr10	31213278	31213319	Mo17-chr10:30410036	0.741297	0.891667
B73-chr10	31213313	31213354	Mo17-chr10:30410071	0.868554	0.916667
B73-chr10	31213455	31213496	Mo17-chr10:30410213	0.889416	0.565972
B73-chr10	31346047	31346088	Mo17-chr10:30564084	-0.0526316	0
B73-chr10	31504016	31504057	Mo17-chr10:30730082	-0.417707	-0.349206
B73-chr10	31504018	31504059	Mo17-chr10:30730084	-0.417707	-0.349206
B73-chr10	31553131	31553172	Mo17-chr10:30792781	0.734964	0.746032
B73-chr10	31553143	31553184	Mo17-chr10:30792797	0.594927	1
B73-chr10	31553146	31553187	Mo17-chr10:30792800	0.433655	0.8
B73-chr10	31631132	31631173	Mo17-chr10:30819964	-0.794636	-0.891595
B73-chr10	31631153	31631194	Mo17-chr10:30819985	-0.802535	-0.936364
B73-chr10	31631155	31631196	Mo17-chr10:30819987	-0.802535	-0.936364
B73-chr10	31631184	31631225	Mo17-chr10:30820016	-0.736837	-0.866667
B73-chr10	31631211	31631252	Mo17-chr10:30820043	-0.652412	-0.772222
B73-chr10	31631213	31631254	Mo17-chr10:30820045	-0.652412	-0.772222
B73-chr10	31631237	31631278	Mo17-chr10:30820069	-0.493401	-0.730159
B73-chr10	31631239	31631280	Mo17-chr10:30820071	-0.616017	-0.761905
B73-chr10	31631260	31631301	Mo17-chr10:30820092	-0.787175	-0.818453
B73-chr10	31631264	31631305	Mo17-chr10:30820096	-0.855357	-0.854167
B73-chr10	31631265	31631306	Mo17-chr10:30820097	-0.855357	-0.854167
B73-chr10	31631266	31631307	Mo17-chr10:30820098	-0.84619	-0.883333
B73-chr10	31631277	31631318	Mo17-chr10:30820109	-0.888462	-0.85
B73-chr10	31631291	31631332	Mo17-chr10:30820123	-0.757479	-0.866667
B73-chr10	31631328	31631369	Mo17-chr10:30820160	-0.645221	-0.894444
B73-chr10	31631367	31631408	Mo17-chr10:30820199	-0.513072	-0.803728
B73-chr10	31631373	31631414	Mo17-chr10:30820205	-0.513072	-0.803728
B73-chr10	31631382	31631423	Mo17-chr10:30820214	-0.513072	-0.801974
B73-chr10	31631384	31631425	Mo17-chr10:30820216	-0.513072	-0.801974
B73-chr10	31631426	31631467	Mo17-chr10:30820257	-0.760294	-0.75
B73-chr10	31631429	31631470	Mo17-chr10:30820260	-0.760294	-0.75
B73-chr10	31631432	31631473	Mo17-chr10:30820263	-0.760294	-0.75
B73-chr10	31631436	31631477	Mo17-chr10:30820267	-0.760294	-0.75
B73-chr10	31631454	31631495	Mo17-chr10:30820285	-0.760735	-0.942308
B73-chr10	31631477	31631518	Mo17-chr10:30837041	-0.551846	-0.88718
B73-chr10	31631481	31631522	Mo17-chr10:30837045	-0.603883	-0.905983
B73-chr10	31631485	31631526	Mo17-chr10:30837049	-0.580833	-0.858654
B73-chr10	31631490	31631531	Mo17-chr10:30837054	-0.54652	-0.813753
B73-chr10	31631506	31631547	Mo17-chr10:30837070	-0.618151	-0.754414
B73-chr10	31631518	31631559	Mo17-chr10:30837082	-0.627698	-0.752298
B73-chr10	31631519	31631560	Mo17-chr10:30837083	-0.627698	-0.752298
B73-chr10	31631535	31631576	Mo17-chr10:30837099	-0.748696	-0.802885
B73-chr10	31631538	31631579	Mo17-chr10:30837102	-0.688973	-0.764957
B73-chr10	31632030	31632071	Mo17-chr10:30837590	-0.339009	-0.7
B73-chr10	31632033	31632074	Mo17-chr10:30837593	-0.339009	-0.7
B73-chr10	31632046	31632087	Mo17-chr10:30837606	-0.412117	-0.739394
B73-chr10	31632047	31632088	Mo17-chr10:30837607	-0.412117	-0.739394
B73-chr10	31632199	31632240	Mo17-chr10:30837759	-0.765444	-0.833333
B73-chr10	31632268	31632309	Mo17-chr10:30837827	-0.258658	-0.430769
B73-chr10	31632272	31632313	Mo17-chr10:30837831	-0.191559	-0.4
B73-chr10	31632309	31632350	Mo17-chr10:30837868	-0.755268	-0.778235
B73-chr10	31632311	31632352	Mo17-chr10:30837870	-0.755268	-0.778235
B73-chr10	31632358	31632399	Mo17-chr10:30837917	-0.621588	-0.841026
B73-chr10	31632388	31632429	Mo17-chr10:30837946	-0.646667	-0.894872
B73-chr10	31718839	31718880	Mo17-chr10:30935987	0.701014	0.820047
B73-chr10	31718852	31718893	Mo17-chr10:30936000	0.714348	0.851748
B73-chr10	31718926	31718967	Mo17-chr10:30936074	0.444872	0.576191
B73-chr10	31718930	31718971	Mo17-chr10:30936078	0.444872	0.576191
B73-chr10	31718939	31718980	Mo17-chr10:30936087	0.444872	0.576191
B73-chr10	31718944	31718985	Mo17-chr10:30936092	0.424786	0.46105
B73-chr10	31718965	31719006	Mo17-chr10:30936113	0.497738	0.410256
B73-chr10	31718981	31719022	Mo17-chr10:30936129	0.738402	0.732143
B73-chr10	31719034	31719075	Mo17-chr10:30936182	0.461648	0.625
B73-chr10	31719061	31719102	Mo17-chr10:30936210	0.413621	0.517857
B73-chr10	31719073	31719114	Mo17-chr10:30936222	0.418147	0.517857
B73-chr10	31719090	31719131	Mo17-chr10:30936239	0.957389	0.958333
B73-chr10	31719180	31719221	Mo17-chr10:30936327	0.30303	0.606061
B73-chr10	31719183	31719224	Mo17-chr10:30936330	0.30303	0.606061
B73-chr10	31719209	31719250	Mo17-chr10:30936356	0.405101	0.533333
B73-chr10	31719260	31719301	Mo17-chr10:30936406	0.411749	0.714286
B73-chr10	31719267	31719308	Mo17-chr10:30936413	0.724747	0.911905
B73-chr10	31719273	31719314	Mo17-chr10:30936419	0.799964	0.940136
B73-chr10	31719280	31719321	Mo17-chr10:30936426	0.799964	0.940136
B73-chr10	31719288	31719329	Mo17-chr10:30936434	0.868055	0.977778
B73-chr10	31719322	31719363	Mo17-chr10:30936468	0.818352	0.864762
B73-chr10	31719326	31719367	Mo17-chr10:30936472	0.818352	0.864762
B73-chr10	31719328	31719369	Mo17-chr10:30936474	0.818352	0.864762
B73-chr10	31719344	31719385	Mo17-chr10:30936490	0.818453	0.779365
B73-chr10	31719347	31719388	Mo17-chr10:30936493	0.654762	0.667936
B73-chr10	31719367	31719408	Mo17-chr10:30936513	0.6875	0.718254
B73-chr10	31719476	31719517	Mo17-chr10:30936622	0.864368	0.938889
B73-chr10	31719487	31719528	Mo17-chr10:30936633	0.86767	0.972222
B73-chr10	31719507	31719548	Mo17-chr10:30936653	0.577855	0.536859
B73-chr10	31750369	31750410	Mo17-chr10:30958287	0.76387	0.884615
B73-chr10	33180094	33180135	Mo17-chr10:32363293	0.683334	0.603367
B73-chr10	2989943	2989984	Mo17-chr10:3261644	0.494361	0.470588
B73-chr10	3265709	3265750	Mo17-chr10:3267353	-0.181818	-0.363636
B73-chr10	33781895	33781936	Mo17-chr10:32988114	0.677208	0.738889
B73-chr10	33781915	33781956	Mo17-chr10:32988134	0.724706	0.555556
B73-chr10	59018665	59018706	Mo17-chr10:32988702	-0.0212418	0
B73-chr10	59018667	59018708	Mo17-chr10:32988704	-0.0212418	0
B73-chr10	59018744	59018785	Mo17-chr10:32988740	-0.0233266	0.138889
B73-chr10	59018750	59018791	Mo17-chr10:32988746	-0.0233266	0.138889
B73-chr10	59018756	59018797	Mo17-chr10:32988752	-0.0233266	0.138889
B73-chr10	33797990	33798031	Mo17-chr10:32990014	0.806864	0.875758
B73-chr10	33798123	33798164	Mo17-chr10:32990147	0.783555	0.790543
B73-chr10	33798144	33798185	Mo17-chr10:32990168	0.920752	0.861111
B73-chr10	33798145	33798186	Mo17-chr10:32990169	0.920752	0.861111
B73-chr10	33798149	33798190	Mo17-chr10:32990173	0.920752	0.861111
B73-chr10	33798154	33798195	Mo17-chr10:32990178	0.920752	0.861111
B73-chr10	33976342	33976383	Mo17-chr10:33102945	-0.755865	-0.830272
B73-chr10	33976358	33976399	Mo17-chr10:33102961	-0.710483	-0.871429
B73-chr10	33976362	33976403	Mo17-chr10:33102965	-0.710483	-0.871429
B73-chr10	33976365	33976406	Mo17-chr10:33102968	-0.59871	-0.807143
B73-chr10	33976377	33976418	Mo17-chr10:33102980	-0.723669	-0.933333
B73-chr10	33976384	33976425	Mo17-chr10:33102987	-0.19946	-0.8
B73-chr10	33976385	33976426	Mo17-chr10:33102988	-0.19946	-0.8
B73-chr10	33976413	33976454	Mo17-chr10:33103016	-0.694457	-0.811111
B73-chr10	33976420	33976461	Mo17-chr10:33103023	-0.69026	-0.811111
B73-chr10	33976441	33976482	Mo17-chr10:33103044	-0.632511	-0.886772
B73-chr10	33976477	33976518	Mo17-chr10:33103080	-0.678982	-0.944445
B73-chr10	33976485	33976526	Mo17-chr10:33103088	-0.625743	-0.835664
B73-chr10	33976497	33976538	Mo17-chr10:33103100	-0.633035	-0.859718
B73-chr10	33976519	33976560	Mo17-chr10:33103122	-0.65471	-0.844644
B73-chr10	33976531	33976572	Mo17-chr10:33103134	-0.694445	-0.888889
B73-chr10	33976586	33976627	Mo17-chr10:33103189	-0.864418	-0.838745
B73-chr10	33976612	33976653	Mo17-chr10:33103215	-0.798701	-0.945455
B73-chr10	33976614	33976655	Mo17-chr10:33103217	-0.798701	-0.945455
B73-chr10	33976621	33976662	Mo17-chr10:33103224	-0.765201	-0.954546
B73-chr10	33976632	33976673	Mo17-chr10:33103235	-0.700107	-0.884849
B73-chr10	33976647	33976688	Mo17-chr10:33103250	-0.688925	-0.914286
B73-chr10	33976655	33976696	Mo17-chr10:33103258	-0.688925	-0.914286
B73-chr10	33976698	33976739	Mo17-chr10:33103301	-0.811991	-0.779915
B73-chr10	33976705	33976746	Mo17-chr10:33103308	-0.783419	-0.779915
B73-chr10	33976723	33976764	Mo17-chr10:33103326	-0.77157	-0.723016
B73-chr10	33976731	33976772	Mo17-chr10:33103334	-0.768092	-0.723016
B73-chr10	33976875	33976916	Mo17-chr10:33103454	-0.526093	-0.925926
B73-chr10	33976877	33976918	Mo17-chr10:33103456	-0.66905	-1
B73-chr10	33976961	33977002	Mo17-chr10:33103540	-0.582982	-0.688812
B73-chr10	33976972	33977013	Mo17-chr10:33103551	-0.674116	-0.792541
B73-chr10	33976978	33977019	Mo17-chr10:33103557	-0.6683	-0.827822
B73-chr10	34325163	34325204	Mo17-chr10:33484638	0.7	0.633333
B73-chr10	34325210	34325251	Mo17-chr10:33484685	0.732143	0.8
B73-chr10	34325211	34325252	Mo17-chr10:33484686	0.732143	0.8
B73-chr10	34325279	34325320	Mo17-chr10:33484753	0.65364	0.765993
B73-chr10	34325297	34325338	Mo17-chr10:33484771	0.627976	0.95
B73-chr10	34325307	34325348	Mo17-chr10:33484781	0.600077	0.814489
B73-chr10	34325324	34325365	Mo17-chr10:33484798	0.630741	0.765152
B73-chr10	34325340	34325381	Mo17-chr10:33484814	0.645175	0.818516
B73-chr10	34326043	34326084	Mo17-chr10:33485518	0.493318	0.646667
B73-chr10	34326052	34326093	Mo17-chr10:33485527	0.493318	0.646667
B73-chr10	34326087	34326128	Mo17-chr10:33485562	0.724433	0.779762
B73-chr10	34326173	34326214	Mo17-chr10:33485648	0.885082	0.842262
B73-chr10	34326196	34326237	Mo17-chr10:33485671	0.599588	0.753333
B73-chr10	34326218	34326259	Mo17-chr10:33485693	0.544311	0.713261
B73-chr10	34326270	34326311	Mo17-chr10:33485745	0.850522	0.865497
B73-chr10	34326271	34326312	Mo17-chr10:33485746	0.850522	0.865497
B73-chr10	34332670	34332711	Mo17-chr10:33491270	0.729538	0.625
B73-chr10	34332687	34332728	Mo17-chr10:33491287	0.729538	0.625
B73-chr10	34332689	34332730	Mo17-chr10:33491289	0.729538	0.625
B73-chr10	34332690	34332731	Mo17-chr10:33491290	0.729538	0.625
B73-chr10	518580	518621	Mo17-chr10:339929	-0.075	0
B73-chr10	518581	518622	Mo17-chr10:339930	-0.075	0
B73-chr10	34991967	34992008	Mo17-chr10:34048451	-0.0128106	0
B73-chr10	34991977	34992018	Mo17-chr10:34048461	-0.00242879	0
B73-chr10	34992022	34992063	Mo17-chr10:34048499	0.00123866	-0.00657895
B73-chr10	34992023	34992064	Mo17-chr10:34048500	0.00123866	-0.00837319
B73-chr10	34992025	34992066	Mo17-chr10:34048502	0.000895846	-0.0100564
B73-chr10	34992030	34992071	Mo17-chr10:34048507	0.000304	-0.0124269
B73-chr10	34992031	34992072	Mo17-chr10:34048508	0.000304	-0.0124269
B73-chr10	35078214	35078255	Mo17-chr10:34248756	-0.00563	0
B73-chr10	35117411	35117452	Mo17-chr10:34319697	-0.552684	-0.654762
B73-chr10	35117422	35117463	Mo17-chr10:34319708	-0.476172	-0.648809
B73-chr10	35117653	35117694	Mo17-chr10:34319938	-0.408143	-0.846154
B73-chr10	35583792	35583833	Mo17-chr10:34763653	-0.789446	-0.890625
B73-chr10	35774502	35774543	Mo17-chr10:35000795	-0.736121	-0.765909
B73-chr10	35774510	35774551	Mo17-chr10:35000803	-0.736121	-0.765909
B73-chr10	35774512	35774553	Mo17-chr10:35000805	-0.736121	-0.765909
B73-chr10	35774539	35774580	Mo17-chr10:35000832	-0.5	-0.727273
B73-chr10	36047612	36047653	Mo17-chr10:35367521	0.842492	0.970779
B73-chr10	36047753	36047794	Mo17-chr10:35367662	0.458334	0.619048
B73-chr10	36453406	36453447	Mo17-chr10:35747986	-0.127559	-0.029221
B73-chr10	36489196	36489237	Mo17-chr10:35787937	0.695234	0.883077
B73-chr10	36650459	36650500	Mo17-chr10:35933117	0.351602	0.643002
B73-chr10	3587002	3587043	Mo17-chr10:3638047	0.840156	0.906349
B73-chr10	3594155	3594196	Mo17-chr10:3642306	0.069608	-0.0749153
B73-chr10	3601290	3601331	Mo17-chr10:3660061	0.0178571	0.0454546
B73-chr10	3606193	3606234	Mo17-chr10:3664702	-0.227679	-0.133333
B73-chr10	3758194	3758235	Mo17-chr10:3802727	-0.405068	-0.282576
B73-chr10	38892308	38892349	Mo17-chr10:38062700	-0.906053	-0.901667
B73-chr10	38892314	38892355	Mo17-chr10:38062706	-0.897807	-0.944444
B73-chr10	38892365	38892406	Mo17-chr10:38062757	-0.752381	-0.826263
B73-chr10	38892388	38892429	Mo17-chr10:38062780	-0.496044	-0.621212
B73-chr10	38892401	38892442	Mo17-chr10:38062793	-0.315629	-0.473064
B73-chr10	38892797	38892838	Mo17-chr10:38063189	-0.472222	-0.593254
B73-chr10	38892824	38892865	Mo17-chr10:38063216	-0.739583	-0.933333
B73-chr10	38892987	38893028	Mo17-chr10:38063379	-0.80108	-0.838673
B73-chr10	38893047	38893088	Mo17-chr10:38063439	-0.780311	-0.891109
B73-chr10	3767460	3767501	Mo17-chr10:3810250	0.0242255	0
B73-chr10	3767468	3767509	Mo17-chr10:3810258	0.018157	0
B73-chr10	3788625	3788666	Mo17-chr10:3830257	0.0575	-0.166667
B73-chr10	3788636	3788677	Mo17-chr10:3830268	0.0575	-0.166667
B73-chr10	3788638	3788679	Mo17-chr10:3830270	0.0575	-0.166667
B73-chr10	3792225	3792266	Mo17-chr10:3834358	0.0167345	0.060049
B73-chr10	39156431	39156472	Mo17-chr10:38433167	-0.0751393	0
B73-chr10	39229164	39229205	Mo17-chr10:38526453	-0.371102	-0.454545
B73-chr10	39229165	39229206	Mo17-chr10:38526454	-0.371102	-0.454545
B73-chr10	39229166	39229207	Mo17-chr10:38526455	-0.371102	-0.454545
B73-chr10	39229169	39229210	Mo17-chr10:38526458	-0.371102	-0.454545
B73-chr10	39229177	39229218	Mo17-chr10:38526466	-0.371102	-0.454545
B73-chr10	39229200	39229241	Mo17-chr10:38526489	-0.859217	-0.89916
B73-chr10	39229273	39229314	Mo17-chr10:38526568	-0.666637	-0.92094
B73-chr10	39229279	39229320	Mo17-chr10:38526574	-0.666673	-0.887134
B73-chr10	39229320	39229361	Mo17-chr10:38526615	-0.399568	-0.654615
B73-chr10	39229341	39229382	Mo17-chr10:38526636	-0.436853	-0.586667
B73-chr10	39229344	39229385	Mo17-chr10:38526639	-0.436853	-0.586667
B73-chr10	39229366	39229407	Mo17-chr10:38526661	-0.79031	-0.892593
B73-chr10	39229375	39229416	Mo17-chr10:38526670	-0.790125	-0.882011
B73-chr10	39229380	39229421	Mo17-chr10:38526675	-0.665879	-0.793452
B73-chr10	39229385	39229426	Mo17-chr10:38526680	-0.665879	-0.793452
B73-chr10	39229400	39229441	Mo17-chr10:38526695	-0.69332	-0.787626
B73-chr10	39229409	39229450	Mo17-chr10:38526704	-0.559359	-0.648268
B73-chr10	39230072	39230113	Mo17-chr10:38527366	-0.721569	-0.888435
B73-chr10	39230232	39230273	Mo17-chr10:38527526	-0.593105	-0.857353
B73-chr10	39230369	39230410	Mo17-chr10:38527665	-0.49419	-0.877289
B73-chr10	39711169	39711210	Mo17-chr10:39041824	0.625926	0.818182
B73-chr10	39769426	39769467	Mo17-chr10:39099977	-0.0273666	0
B73-chr10	39769762	39769803	Mo17-chr10:39100313	0.35105	0.306945
B73-chr10	40359181	40359222	Mo17-chr10:39502388	-0.389069	-0.592105
B73-chr10	40359261	40359302	Mo17-chr10:39502469	-0.61845	-0.560356
B73-chr10	40359269	40359310	Mo17-chr10:39502477	-0.728225	-0.732296
B73-chr10	40359324	40359365	Mo17-chr10:39502533	-0.484643	-0.537378
B73-chr10	40359870	40359911	Mo17-chr10:39503080	-0.688393	-0.889595
B73-chr10	40359958	40359999	Mo17-chr10:39503168	-0.547727	-0.732353
B73-chr10	40359968	40360009	Mo17-chr10:39503178	-0.608794	-0.955555
B73-chr10	40360014	40360055	Mo17-chr10:39503224	-0.587404	-0.794872
B73-chr10	40360034	40360075	Mo17-chr10:39503244	-0.529828	-0.633333
B73-chr10	40360067	40360108	Mo17-chr10:39503277	-0.354143	-0.5
B73-chr10	40360142	40360183	Mo17-chr10:39503352	-0.683197	-0.695833
B73-chr10	40360205	40360246	Mo17-chr10:39503415	-0.843254	-0.923077
B73-chr10	40360250	40360291	Mo17-chr10:39503460	-0.864393	-0.982143
B73-chr10	40412251	40412292	Mo17-chr10:39638740	0.133403	0.011111
B73-chr10	40869908	40869949	Mo17-chr10:40153279	0.814242	0.850866
B73-chr10	40870470	40870511	Mo17-chr10:40153841	0.527015	0.43109
B73-chr10	40899937	40899978	Mo17-chr10:40186969	0.822222	0.8875
B73-chr10	40899962	40900003	Mo17-chr10:40186994	0.794444	0.855769
B73-chr10	41042993	41043034	Mo17-chr10:40320397	0.695885	0.789041
B73-chr10	41043240	41043281	Mo17-chr10:40320643	0.759871	0.819841
B73-chr10	41043241	41043282	Mo17-chr10:40320644	0.759871	0.819841
B73-chr10	41043347	41043388	Mo17-chr10:40320750	0.545382	0.847871
B73-chr10	41043827	41043868	Mo17-chr10:40321230	0.610521	0.793982
B73-chr10	41043872	41043913	Mo17-chr10:40321275	0.598684	1
B73-chr10	41043888	41043929	Mo17-chr10:40321291	0.675325	0.873016
B73-chr10	41043929	41043970	Mo17-chr10:40321332	0.720588	0.740741
B73-chr10	41044059	41044100	Mo17-chr10:40321462	0.906129	1
B73-chr10	41044274	41044315	Mo17-chr10:40321677	0.949519	0.777778
B73-chr10	41077077	41077118	Mo17-chr10:40358180	0.814649	0.84798
B73-chr10	41078271	41078312	Mo17-chr10:40359243	0.692584	0.715151
B73-chr10	41078345	41078386	Mo17-chr10:40359317	0.854015	0.917267
B73-chr10	41632557	41632598	Mo17-chr10:40972502	0.691426	0.832843
B73-chr10	42348360	42348401	Mo17-chr10:41723782	-0.518307	-0.719231
B73-chr10	44863591	44863632	Mo17-chr10:44322262	-0.613734	-0.739583
B73-chr10	44864993	44865034	Mo17-chr10:44323664	-0.897278	-0.937374
B73-chr10	45243038	45243079	Mo17-chr10:44731670	-0.0465322	0
B73-chr10	45322128	45322169	Mo17-chr10:44810455	0.348415	0.579167
[truncated: 37,295 more rows]
