# Supplementary material for: Genetic variation at transcription factor binding sites largely explains phenotypic heritability in maize
Source: Nat Genet. 2025 Aug 11;57(9):2313–22. doi: 10.1038/s41588-025-02246-7 (PMC12425805; doi:10.1038/s41588-025-02246-7)
Supplement: Supplementary file 15 — Statistical source data. [file 41588_2025_2246_MOESM15_ESM.xlsx]

## Sheet: Sheet1
Positions and p-values of bQTL near know regulatory site, flowering loci and sites described in this study
Gene/ Locus	Gene Identifier	Position of bQTL	FDR corrected p-value	bQTL type	Condition
TRE1	Zm00001eb021270	B73-chr1:80826022	6.84606e-08	GenoOnly	WW
BIF2	Zm00001eb031760	B73-chr1:177940442	1.30683e-05	GenoOnly	WW
SO	Zm00001eb036560	B73-chr1:198205029	0.00278559	GenoOnly	DS
UPA2	Zm00001eb073010	B73-chr2:15674974	0.0122622	GenoOnly	DS
TIP3D	Zm00001eb076690	B73-chr2:28118442	0.000581288	GenoOnly	WW
TINY	Zm00001eb120590	B73-chr3:4731353	9.39467e-05	GenoOnly	DS
MADS69	Zm00001eb143080	B73-chr3:161174715	0.00637317	GenoOnly	WW
SBT11	Zm00001eb152020	B73-chr3:198733446	0.000234066	GenoOnly	WW
PGM1	Zm00001eb196320	B73-chr4:192255362	0.0144031	GenoOnly	WW
Sweet4c	Zm00001eb236810	B73-chr5:130301219	1.00703e-05	GenoOnly	WW
ZCN8	Zm00001eb353250	B73-chr8:126682802	0.000685868	MetP	WW
VGT1	Zm00001eb355240 (ZmRAP2.7)	B73-chr8:135590903	2.04683e-05	GenoOnly	WW
CCT9	Zm00001eb391230	B73-chr9:120960320	0.000837276	GenoOnly	WW
ZmPHYB2	Zm00001eb396030	B73-chr9:141029134	0.0252718	GenoOnly	WW
