# Supplementary material for: Genetic variation at transcription factor binding sites largely explains phenotypic heritability in maize
Source: Nat Genet. 2025 Aug 11;57(9):2313–22. doi: 10.1038/s41588-025-02246-7 (PMC12425805; doi:10.1038/s41588-025-02246-7)
Supplement: Supplementary file 16 — Statistical source data. [file 41588_2025_2246_MOESM16_ESM.xlsx]

## Sheet: Ext_Data_Fig4
RWC	Line.Cond		Comparison	Tukey p-value
90.3327	A188.ww		A188.ds-A188.ww	0.746184
95.9205	A188.ww		Oh7B.ds-Oh7B.ww	1
89.9846	A188.ww		Oh43.ds-Oh43.ww	0.675046
94.6002	A188.ww		CML247.ds-CML247.ww	0.00057215
NA	A188.ww		CML322.ds-CML322.ww	0.00371537
93.5839	A188.ww		A619.ds-A619.ww	0.00159703
92.7264	A188.ww		M162W.ds-M162W.ww	5.75429e-05
91.888	A188.ww		Ky21.ds-Ky21.ww	7.04053e-08
91.6837	A188.ww		Tx303.ds-Tx303.ww	0.00160009
90.1473	A188.ds		W22.ds-W22.ww	1.00528e-09
67.559	A188.ds		Ms71.ds-Ms71.ww	1.26904e-09
88.1527	A188.ds		CML69.ds-CML69.ww	2.94198e-09
83.6231	A188.ds		Mo17.ds-Mo17.ww	2.69372e-06
90.5176	A188.ds		P39.ds-P39.ww	7.15852e-05
78.0889	A188.ds		CML277.ds-CML277.ww	1.96779e-09
91.8259	A188.ds		CML333.ds-CML333.ww	0
86.522	A188.ds		M37W.ds-M37W.ww	3.57497e-08
91.8302	A188.ds		NC358.ds-NC358.ww	8.4963e-08
86.8901	Oh7B.ww		Il14h.ds-Il14h.WW	0
84.715	Oh7B.ww		B97.ds-B97.ww	0
84.6674	Oh7B.ww		Ki11.ds-Ki11.ww	0
92.5516	Oh7B.ww		Mo18W.ds-Mo18W.ww	0
91.3178	Oh7B.ww		Ki3.ds-Ki3.ww	1.67708e-11
91.6107	Oh7B.ww		CML103.ds-CML103.ww	0
93.8133	Oh7B.ww		HP301.ds-HP301.ww	6.36846e-09
94.6185	Oh7B.ww
92.9524	Oh7B.ww
65.2179	Oh7B.ds
64.8027	Oh7B.ds
68.1487	Oh7B.ds
85.7672	Oh7B.ds
88.7284	Oh7B.ds
NA	Oh7B.ds
94.7795	Oh7B.ds
89.5665	Oh7B.ds
NA	Oh7B.ds
91.6807	Oh43.ww
93.4705	Oh43.ww
91.6231	Oh43.ww
90.8391	Oh43.ww
92.4355	Oh43.ww
93.9758	Oh43.ww
98.0146	Oh43.ww
93.7451	Oh43.ww
95.3281	Oh43.ww
87.2995	Oh43.ds
91.4615	Oh43.ds
82.326	Oh43.ds
83.1849	Oh43.ds
83.0964	Oh43.ds
84.9977	Oh43.ds
94.5839	Oh43.ds
82.9558	Oh43.ds
86.1252	Oh43.ds
90.0803	CML247.ww
93.8494	CML247.ww
94.0273	CML247.ww
92.5724	CML247.ww
93.8732	CML247.ww
NA	CML247.ww
93.6532	CML247.ww
94.0845	CML247.ww
94.2962	CML247.ww
71.6357	CML247.ds
94.5942	CML247.ds
83.8331	CML247.ds
70.0015	CML247.ds
76.3323	CML247.ds
72.9633	CML247.ds
85.1724	CML247.ds
83.8877	CML247.ds
85.1383	CML247.ds
93.7781	CML322.ww
93.1707	CML322.ww
92.9167	CML322.ww
94.319	CML322.ww
93.0109	CML322.ww
93.4257	CML322.ww
94.6022	CML322.ww
96.4896	CML322.ww
95.7002	CML322.ww
73.5273	CML322.ds
91.0127	CML322.ds
81.5037	CML322.ds
84.5997	CML322.ds
79.8069	CML322.ds
73.6456	CML322.ds
79.1132	CML322.ds
89.7872	CML322.ds
90.7634	CML322.ds
94.3182	A619.ww
95.624	A619.ww
95.4199	A619.ww
91.6742	A619.ww
92.9096	A619.ww
92.1121	A619.ww
91.8011	A619.ww
93.2668	A619.ww
92.3421	A619.ww
83.7612	A619.ds
75.8838	A619.ds
76.6732	A619.ds
73.8695	A619.ds
85.9153	A619.ds
82.8798	A619.ds
84.4211	A619.ds
82.7544	A619.ds
85.4574	A619.ds
89.7904	M162W.ww
91.4492	M162W.ww
91.5997	M162W.ww
92.6332	M162W.ww
94.0888	M162W.ww
NA	M162W.ww
95.2869	M162W.ww
95.5743	M162W.ww
95.5238	M162W.ww
71.267	M162W.ds
80.3012	M162W.ds
78.9916	M162W.ds
79.4339	M162W.ds
81.8626	M162W.ds
73.4848	M162W.ds
81.3857	M162W.ds
87.2091	M162W.ds
78.613	M162W.ds
91.7493	Ky21.ww
93.4275	Ky21.ww
91.3199	Ky21.ww
93.538	Ky21.ww
92.5545	Ky21.ww
94.1895	Ky21.ww
94.7277	Ky21.ww
94.175	Ky21.ww
94.6267	Ky21.ww
64.8106	Ky21.ds
83.2904	Ky21.ds
78.6043	Ky21.ds
78.3812	Ky21.ds
80.0225	Ky21.ds
84.426	Ky21.ds
70.8697	Ky21.ds
74.558	Ky21.ds
76.4837	Ky21.ds
85.3421	Tx303.ww
87.2451	Tx303.ww
87.0026	Tx303.ww
93.7524	Tx303.ww
92.7604	Tx303.ww
90.7995	Tx303.ww
90.7537	Tx303.ww
91.7174	Tx303.ww
94.6318	Tx303.ww
70.2901	Tx303.ds
68.6287	Tx303.ds
80.5251	Tx303.ds
78.799	Tx303.ds
92.7797	Tx303.ds
77.9723	Tx303.ds
78.0021	Tx303.ds
75.592	Tx303.ds
83.5729	Tx303.ds
87.8767	W22.ww
91.2272	W22.ww
89.6893	W22.ww
95.0124	W22.ww
95.613	W22.ww
NA	W22.ww
93.409	W22.ww
93.9722	W22.ww
94.3325	W22.ww
59.1786	W22.ds
70.7494	W22.ds
64.6169	W22.ds
74.575	W22.ds
76.7416	W22.ds
83.7672	W22.ds
76.3652	W22.ds
83.4745	W22.ds
75.7361	W22.ds
90.4261	Ms71.ww
90.237	Ms71.ww
90.9928	Ms71.ww
92.3976	Ms71.ww
90.714	Ms71.ww
90.3927	Ms71.ww
95.0678	Ms71.ww
94.7301	Ms71.ww
NA	Ms71.ww
65.2288	Ms71.ds
62.9213	Ms71.ds
75.6971	Ms71.ds
76.4813	Ms71.ds
79.9681	Ms71.ds
66.2909	Ms71.ds
76.6595	Ms71.ds
74.6035	Ms71.ds
81.2032	Ms71.ds
93.1121	CML69.ww
93.6063	CML69.ww
94.2217	CML69.ww
93.3997	CML69.ww
93.1884	CML69.ww
92.2334	CML69.ww
93.5827	CML69.ww
94.7966	CML69.ww
92.8759	CML69.ww
75.6924	CML69.ds
70.5103	CML69.ds
80.2416	CML69.ds
82.36	CML69.ds
72.9949	CML69.ds
81.959	CML69.ds
69.5237	CML69.ds
69.3907	CML69.ds
78.4005	CML69.ds
92.6019	Mo17ww
93.1151	Mo17ww
94.9106	Mo17ww
94.1078	Mo17ww
93.5388	Mo17ww
93.166	Mo17ww
91.8203	Mo17ww
92.5453	Mo17ww
93.01	Mo17ww
70.5976	Mo17.ds
83.842	Mo17.ds
72.9283	Mo17.ds
72.925	Mo17.ds
75.6577	Mo17.ds
87.8417	Mo17.ds
83.2197	Mo17.ds
82.057	Mo17.ds
74.4869	Mo17.ds
85.7675	P39.ww
85.6115	P39.ww
85.9764	P39.ww
93.6917	P39.ww
92.3736	P39.ww
93.4582	P39.ww
92.653	P39.ww
91.955	P39.ww
92.9618	P39.ww
71.2695	P39.ds
60.598	P39.ds
73.6768	P39.ds
85.1756	P39.ds
74.9218	P39.ds
75.2849	P39.ds
83.1309	P39.ds
81.9588	P39.ds
86.5013	P39.ds
85.0157	HP301.ww
89.1764	HP301.ww
90.4556	HP301.ww
89.0142	HP301.ww
92.0386	HP301.ww
93.4896	HP301.ww
94.1655	HP301.ww
93.2143	HP301.ww
91.6958	HP301.ww
58.0898	Hp301.ds
61.2008	Hp301.ds
NA	Hp301.ds
79.5281	Hp301.ds
71.2793	Hp301.ds
80.3514	Hp301.ds
76.1407	Hp301.ds
73.5024	Hp301.ds
83.1216	Hp301.ds
94.0488	CML277.ww
94.6415	CML277.ww
93.857	CML277.ww
94.4528	CML277.ww
93.4671	CML277.ww
93.3556	CML277.ww
90.6121	CML277.ww
91.9905	CML277.ww
92.4899	CML277.ww
73.1907	CML277.ds
76.6622	CML277.ds
76.7184	CML277.ds
71.466	CML277.ds
69.4626	CML277.ds
74.1855	CML277.ds
82.4384	CML277.ds
68.3259	CML277.ds
85.1656	CML277.ds
92.538	CML333.ww
93.1942	CML333.ww
94.0155	CML333.ww
95.3153	CML333.ww
94.3878	CML333.ww
94.6264	CML333.ww
96.1844	CML333.ww
95.9184	CML333.ww
95.3061	CML333.ww
68.3103	CML333.ds
71.4676	CML333.ds
51.7027	CML333.ds
76.4162	CML333.ds
72.7791	CML333.ds
75.3611	CML333.ds
73.7782	CML333.ds
83.8151	CML333.ds
74.336	CML333.ds
94.2379	M37W.ww
93.4044	M37W.ww
93.182	M37W.ww
93.3802	M37W.ww
94.0841	M37W.ww
93.5601	M37W.ww
94.0877	M37W.ww
93.752	M37W.ww
93.3701	M37W.ww
71.7847	M37W.ds
72.7675	M37W.ds
92.278	M37W.ds
66.6392	M37W.ds
89.138	M37W.ds
83.3044	M37W.ds
63.9481	M37W.ds
81.5044	M37W.ds
70.4123	M37W.ds
87.7295	NC358.ww
85.7465	NC358.ww
86.6749	NC358.ww
91.3162	NC358.ww
91.5295	NC358.ww
91.6054	NC358.ww
94.5214	NC358.ww
83.2993	NC358.ww
92.7263	NC358.ww
57.0003	NC358.ds
76.1311	NC358.ds
NA	NC358.ds
72.6183	NC358.ds
66.7851	NC358.ds
65.282	NC358.ds
84.0712	NC358.ds
72.8536	NC358.ds
85.1723	NC358.ds
94.4473	Il14h.WW
93.3222	Il14h.WW
93.4716	Il14h.WW
93.0369	Il14h.WW
94.9237	Il14h.WW
91.4303	Il14h.WW
94.4534	Il14h.WW
96.0914	Il14h.WW
94.5484	Il14h.WW
70.6765	Il14h.ds
69.1839	Il14h.ds
67.9563	Il14h.ds
77.2564	Il14h.ds
72.6657	Il14h.ds
67.0004	Il14h.ds
72.6194	Il14h.ds
74.0252	Il14h.ds
74.442	Il14h.ds
94.1339	B97.ww
93.4692	B97.ww
94.0796	B97.ww
93.4006	B97.ww
91.6638	B97.ww
93.6805	B97.ww
92.399	B97.ww
91.5111	B97.ww
90.7739	B97.ww
70.3202	B97.ds
70.9169	B97.ds
75.0972	B97.ds
74.0391	B97.ds
72.1058	B97.ds
71.4971	B97.ds
69.8012	B97.ds
80.1042	B97.ds
67.3167	B97.ds
94.1216	Ki11.ww
93.899	Ki11.ww
92.6632	Ki11.ww
90.8293	Ki11.ww
90.4041	Ki11.ww
90.3909	Ki11.ww
92.8924	Ki11.ww
93.8486	Ki11.ww
90.3875	Ki11.ww
88.1256	Mo18W.ww
89.7787	Mo18W.ww
89.5488	Mo18W.ww
89.2106	Mo18W.ww
92.3593	Mo18W.ww
93.1174	Mo18W.ww
92.5285	Mo18W.ww
92.6471	Mo18W.ww
93.1107	Mo18W.ww
58.5764	Mo18W.ds
62.4283	Mo18W.ds
60.4503	Mo18W.ds
74.8879	Mo18W.ds
69.6388	Mo18W.ds
NA	Mo18W.ds
71.3419	Mo18W.ds
71.5325	Mo18W.ds
77.8411	Mo18W.ds
62.7427	Ki11.ds
70.308	Ki11.ds
90.5323	Ki11.ds
68.4534	Ki11.ds
71.2271	Ki11.ds
72.944	Ki11.ds
68.5193	Ki11.ds
64.7959	Ki11.ds
78.9091	Ki11.ds
84.9194	Ki3.ww
89.1644	Ki3.ww
85.2854	Ki3.ww
90.4188	Ki3.ww
90.9707	Ki3.ww
89.7273	Ki3.ww
92.2711	Ki3.ww
95.01	Ki3.ww
91.8445	Ki3.ww
57.6557	Ki3.ds
57.7036	Ki3.ds
64.5708	Ki3.ds
63.9175	Ki3.ds
69.5344	Ki3.ds
77.9159	Ki3.ds
77.0157	Ki3.ds
90.0389	Ki3.ds
76.3624	Ki3.ds
95.7054	CML103.ww
94.9588	CML103.ww
94.8099	CML103.ww
93.2424	CML103.ww
93.2544	CML103.ww
94.8446	CML103.ww
95.1117	CML103.ww
95.2921	CML103.ww
94.2559	CML103.ww
58.0957	CML103.ds
63.9433	CML103.ds
73.248	CML103.ds
67.5936	CML103.ds
66.3529	CML103.ds
58.661	CML103.ds
71.3589	CML103.ds
69.9246	CML103.ds
68.8634	CML103.ds
