# Supplementary material for: Genetic variation at transcription factor binding sites largely explains phenotypic heritability in maize
Source: Nat Genet. 2025 Aug 11;57(9):2313–22. doi: 10.1038/s41588-025-02246-7 (PMC12425805; doi:10.1038/s41588-025-02246-7)
Supplement: Supplementary file 17 — Statistical source data. [file 41588_2025_2246_MOESM17_ESM.xlsx]

## Sheet: Ext_Data_Fig5
B73x	FC RNA-seq		B73x	FC MOA	Location		B73x	Methylation	Allele
W22	0.263785		A188	0	AC		A188	0.208041	TE
A188	2.46883		A619	1.86	AC		Ki3	0.311403	TE
Oh7b	3.73076		B97	1.73	AC		Mo18W	0.272727	TE
Mo18W	4.36236		CML103	1.82	AC		B73	0.308333	TE
B97	6.72375		CML247	2.51	AC		B97	0	noTE
Ky21	10.9628		CML277	1.51	AC		CML103	0.01282	noTE
Tx303	11.1038		CML322	2.6	AC		CML247	0	noTE
CML322	13.5909		CML333	2.98	AC		CML277	0	noTE
Ms71	13.6156		CML69	2.16	AC		CML322	0	noTE
HP301	16.6581		HP301	2.31	AC		CML333	0	noTE
Oh43	17.6055		IL14H	2.59	AC		CML69	0	noTE
CML277	17.6406		Ki11	3.16	AC		HP301	0	noTE
A619	19.316		Ky21	3.33	AC		IL14H	0	noTE
CML247	24.7315		M162W	2.16	AC		Ki11	0	noTE
P39	27.9817		Mo18W	0	AC		Ky21	0	noTE
CML69	29.705		Ms71	2.99	AC		M162W	0	noTE
M162W	31.1852		NC358	1.68	AC		M37W	0	noTE
NC358	32.1335		Oh43	2.11	AC		Mo17	0.099237	noTE
CML103	47.6297		Oh7b	1.14	AC		Ms71	0.031818	noTE
Ki11	70.5657		P39	2.64	AC		NC358	0	noTE
IL14H	78.3854		Tx303	1.88	AC		Oh43	0	noTE
CML333	84.1469		W22	4.12	AC		Oh7b	0	noTE
			A188	0	TE		P39	0	noTE
			A619	3.83769	TE		Tx303	0	noTE
			B97	3.50249	TE		W22	0.114869	noTE
			CML103	2.41598	TE
			CML247	4.39593	TE
			CML277	2.45859	TE
			CML322	3.55421	TE
			CML333	3.14256	TE
			CML69	2.39973	TE
			HP301	2.72587	TE
			IL14H	1.84716	TE
			Ki11	2.26815	TE
			Ky21	3.77406	TE
			M162W	4.50377	TE
			Mo18W	0	TE
			Ms71	2.72523	TE
			NC358	2.89996	TE
			Oh43	2.84726	TE
			Oh7b	3.58116	TE
			P39	3.83508	TE
			Tx303	2.76495	TE
			W22	2.94068	TE
			A188	0.91	XProm
			A619	1.95	XProm
			B97	1.91	XProm
			CML103	2.56	XProm
			CML247	1.94	XProm
			CML277	1.55	XProm
			CML322	1.83	XProm
			CML333	2.31	XProm
			CML69	2.83	XProm
			HP301	1.61	XProm
			IL14H	1.7	XProm
			Ki11	1.89	XProm
			Ky21	2.08	XProm
			M162W	2.04	XProm
			Mo18W	1.29	XProm
			Ms71	1.36	XProm
			NC358	1.9	XProm
			Oh43	1.52	XProm
			Oh7b	1.12	XProm
			P39	2.07	XProm
			Tx303	1.07	XProm
			W22	0.25	XProm
